# Supplementary material for: Decoding the chemical language of Suillus fungi: genome mining and untargeted metabolomics uncover terpene chemical diversity
Source: mSystems. 2024 Mar 12;9(4):e01225-23. doi: 10.1128/msystems.01225-23 (PMC11019867; doi:10.1128/msystems.01225-23)
Supplement: Table S1 — Verbose data matrix of identified compound features generated from the software Compound Discoverer v3.3. [file msystems.01225-23-s0006.xlsx]

## Sheet: Supp. Table 1
Verbose data matrix of identified compound features generated from the software Compound Discoverer v3.3
Name	Formula	Annot. Source: Predicted Compositions	Annot. Source: mzCloud Search	Annot. Source: mzVault Search	Annot. Source: ChemSpider Search	Annot. DeltaMass [ppm]	Calc. MW	m/z	RT [min]	Area (Max.)	# ChemSpider Results	# mzCloud Results	# mzVault Results	mzCloud Best Match	mzCloud Best Match Confidence	mzCloud Best Sim. Match	mzCloud Best Tree Match	mzVault Best Match	MS2	Reference Ion	Group Area: Aqueous_Control	Group Area: Aqueous_EM16-EM16	Group Area: Aqueous_EM49-EM16	Group Area: Aqueous_EM49-EM49	Group Area: Aqueous_EM49-VC	Group Area: Aqueous_VC-EM16	Group Area: Aqueous_VC-VC	Group Area: Ethylacetate_Control	Group Area: Ethylacetate_EM16-EM16	Group Area: Ethylacetate_EM49-EM16	Group Area: Ethylacetate_EM49-EM49	Group Area: Ethylacetate_EM49-VC	Group Area: Ethylacetate_VC-EM16	Group Area: Ethylacetate_VC-VC
ethyl 4-amino-2-(methylsulfanyl)-1,3-thiazole-5-carboxylate	C7 H10 N2 O2 S2	No match	Invalid mass	No results	No results	7.85	218.02	219.027	9.672	9.1649e+10	0	2	0	69.9	48		66.3		DDA for preferred ion	[M+H]+1	6.70465e+10	3.03268e+10	2.38786e+10	2.20223e+10	1.54882e+10	2.16535e+10	1.77026e+10	6.71566e+06	3.49035e+06	5.27799e+06	4.96181e+06	6.44005e+06	6.04117e+06	188273
ethyl 4-amino-2-(methylsulfanyl)-1,3-thiazole-5-carboxylate	C7 H10 N2 O2 S2	No match	Invalid mass	No results	No results	8.13	218.02	219.027	9.792	8.61771e+10	0	2	0	68.6	47.8		65.4		DDA for preferred ion	[M+H]+1	6.17832e+10	2.72404e+10	2.12947e+10	2.34731e+10	1.36399e+10	1.92991e+10	1.55023e+10	4.57555e+06	3.14283e+06	4.64853e+06	4.37929e+06	5.82436e+06	5.69173e+06	144170
ethyl 4-amino-2-(methylsulfanyl)-1,3-thiazole-5-carboxylate	C7 H10 N2 O2 S2	No match	Invalid mass	No results	No results	8	218.02	219.027	9.864	8.37363e+10	0	2	0	73.3	52.6		66.2		DDA for preferred ion	[M+H]+1	5.96157e+10	2.5887e+10	2.03196e+10	2.24355e+10	1.3311e+10	1.82878e+10	1.48248e+10	3.6552e+06	2.81123e+06	4.29553e+06	4.03663e+06	5.36606e+06	4.96256e+06	138859
Coenzyme Q0	C9 H10 O4	Full match	Partial match	Full match	Not the top hit	3.81	182.059	183.066	18.785	3.77427e+10	36	1	8	54.6	45.3		60.4	83	DDA for preferred ion	[M+H]+1	999958	2.44527e+08	2.64228e+07	2.14149e+06	6.85912e+06	1.20605e+08	1.51229e+07	2.57334e+06	2.86736e+10	3.85751e+09	3.12522e+07	3.47705e+08	1.16891e+10	1.05779e+07
Coenzyme Q0	C9 H10 O4	No results	Partial match	Full match	Not the top hit	1.61	182.058	183.065	18.885	3.32077e+10	37	1	10	60.3	46.3		62.7	93.3	DDA for preferred ion	[M+H]+1	636383	1.76202e+08	2.3602e+07	535503	3.7105e+06	1.37169e+08	1.22116e+07	667038	2.25012e+10	1.33636e+09	8.30454e+06	1.3078e+08	9.15798e+09	3.19846e+06
Coenzyme Q0	C9 H10 O4	Full match	Partial match	Full match	Not the top hit	1.7	182.058	183.065	18.931	2.96899e+10	36	1	10	59.4	46.1		62.4	93.2	DDA for preferred ion	[M+H]+1	465475	1.76775e+08	9.72157e+06	295552	2.66127e+06	5.78281e+07	1.0361e+07	100555	2.01653e+10	9.68258e+08	6.01805e+06	9.15593e+07	3.54213e+09	2.47447e+06
Coenzyme Q0	C9 H10 O4	Full match	Partial match	Full match	Not the top hit	1.98	182.058	183.066	18.976	2.96377e+10	36	1	10	58.5	46		61.9	93	DDA for preferred ion	[M+H]+1	268722	1.68706e+08	8.16796e+06	305908	1.52556e+06	3.83276e+07	3.74553e+06	400671	2.31056e+10	7.04964e+08	4.4853e+06	6.63048e+07	4.94327e+09	1.76236e+06
	C22 H36 N4 O5 P2 S2	Full match	No results	No results	No match	2.47	562.162	282.088	8.784	2.84918e+10	3	0	0						DDA for other ion	[M+2H]+2	2.69925e+10	1.36447e+10	1.35728e+10	1.47805e+10	1.34175e+10	1.16003e+10	9.78778e+09	87541	141443	89596	89072.5	82976.3	141802	69512.4
	C22 H36 N4 O5 P2 S2	Full match	No results	No results	No match	2.21	562.161	282.088	8.832	2.84573e+10	3	0	0						DDA for other ion	[M+2H]+2	2.69499e+10	1.36287e+10	1.35629e+10	1.47985e+10	1.34019e+10	1.15855e+10	9.76121e+09	88923.7	147760	90978.4	88191.7	81848	148135	72616.9
14-Chloro-5,15-dihydroxy-2,9,26-trimethyl-3,19,23,28-tetraoxaoctacyclo[16.9.1.1~18,27~.0~1,5~.0~2,24~.0~8,17~.0~9,14~.0~21,26~]nonacos-11-ene-4,10,22,29-tetrone	C28 H31 Cl O10	No results	No results	No results	Full match	2.15	562.162	282.088	8.685	2.84073e+10	3	0	0						DDA for other ion	[M+2H]+2	2.68519e+10	1.35877e+10	1.35576e+10	1.47705e+10	1.33669e+10	1.15422e+10	9.73757e+09	79545.6	119574	76504	76447.5	77371.7	119878	58765
14-Chloro-5,15-dihydroxy-2,9,26-trimethyl-3,19,23,28-tetraoxaoctacyclo[16.9.1.1~18,27~.0~1,5~.0~2,24~.0~8,17~.0~9,14~.0~21,26~]nonacos-11-ene-4,10,22,29-tetrone	C28 H31 Cl O10	No results	No results	No results	Full match	2.52	562.162	282.088	8.87	2.82029e+10	3	0	0						DDA for other ion	[M+2H]+2	2.69244e+10	1.33069e+10	1.35226e+10	1.48209e+10	1.33634e+10	1.15547e+10	9.78236e+09	91430.6	151925	92316.5	90456.8	82391.9	152311	74838.3
	C25 H27 N10 P S2	Full match	No results	No results	No match	3	562.162	282.088	8.754	2.80482e+10	3	0	0						DDA for other ion	[M+2H]+2	2.68569e+10	1.35982e+10	1.34795e+10	1.47953e+10	1.3451e+10	1.1526e+10	9.76902e+09	93808.2	145343	92066.7	92922.5	90552.6	145712	71429.3
	C27 H34 N2 O5 S3	Full match	No results	No results	No match	-2.68	562.161	282.088	8.907	2.79656e+10	3	0	0						DDA for preferred ion	[M+2H]+2	2.6715e+10	1.34688e+10	1.3451e+10	1.45874e+10	1.1021e+10	1.14164e+10	9.65738e+09	87861.4	148833	91143.5	88146.1	79494.1	149211	73314.7
14-Chloro-5,15-dihydroxy-2,9,26-trimethyl-3,19,23,28-tetraoxaoctacyclo[16.9.1.1~18,27~.0~1,5~.0~2,24~.0~8,17~.0~9,14~.0~21,26~]nonacos-11-ene-4,10,22,29-tetrone	C28 H31 Cl O10	No results	No results	No results	Full match	2.02	562.162	282.088	8.645	2.75494e+10	3	0	0						DDA for other ion	[M+2H]+2	2.71396e+10	1.34379e+10	1.32906e+10	1.46475e+10	1.33634e+10	1.14107e+10	9.64835e+09	101017	156512	120788	104191	101273	156909	76918.1
Coenzyme Q0	C9 H10 O4	No results	Partial match	Full match	Not the top hit	4.11	182.059	183.066	18.747	2.74003e+10	37	1	9	59.6	46.2		61.9	91.3	DDA for preferred ion	[M+H]+1	454123	1.68486e+08	2.00186e+07	413872	2.97446e+06	1.24863e+08	1.07603e+07	644363	1.88503e+10	1.50758e+09	7.56431e+06	1.62973e+08	7.9655e+09	5.05042e+06
Coenzyme Q0	C9 H10 O4	Full match	Partial match	Full match	Not the top hit	3.53	182.059	183.066	18.692	2.72353e+10	36	1	10	59.3	46.1		62	90.9	DDA for preferred ion	[M+H]+1	597775	1.6366e+08	1.81674e+07	595657	3.13961e+06	1.24251e+08	1.09613e+07	780823	1.78874e+10	3.11036e+09	1.05444e+07	2.58297e+08	7.57599e+09	3.62904e+06
	C27 H34 N2 O5 S3	Full match	No results	No results	No match	-2.6	562.162	282.088	8.621	2.71234e+10	3	0	0						DDA for other ion	[M+2H]+2	2.6779e+10	1.35571e+10	1.32965e+10	1.47073e+10	1.33442e+10	1.15185e+10	9.71861e+09	118019	182854	141118	121728	118318	183319	89864.2
Coenzyme Q0	C9 H10 O4	No results	Partial match	Full match	Not the top hit	3.8	182.059	183.066	18.834	2.62332e+10	37	1	10	58.2	45.9		61.6	89	DDA for preferred ion	[M+H]+1	454123	1.56141e+08	1.91307e+07	404044	2.83026e+06	1.22555e+08	4.04153e+06	598842	1.66075e+10	1.30099e+09	6.83697e+06	8.97191e+07	7.1641e+09	4.57242e+06
	C27 H36 N2 O3 P2 S2	Full match	No results	No results	No match	-3.85	562.162	282.088	9.023	2.59951e+10	3	0	0						DDA for other ion	[M+2H]+2	2.55544e+10	1.28647e+10	1.2812e+10	1.40109e+10	1.08303e+10	1.08996e+10	9.14288e+09	63828.2	84049.4	71123.4	65931.5	60360.3	86655.5	58245.5
alpha,alpha-Trehalose	C12 H22 O11	No match	No results	Invalid mass	No match	-52642.7	324.106	325.114	8.273	2.4687e+10	7	0	11					94.2	DDA for preferred ion	[M+H]+1	2.45823e+10	1.22242e+10	8.94213e+09	9.82137e+09	1.03699e+10	9.21312e+09	8.17141e+09	8.70585e+06	3.49722e+06	5.79668e+06	6.40133e+06	3.06259e+06	3.2855e+06	88586.1
Maltose	C12 H22 O11	No match	No results	Invalid mass	No match	-52643	324.106	325.113	8.199	2.46841e+10	7	0	12					93.8	DDA for preferred ion	[M+H]+1	2.45772e+10	1.26927e+10	8.95167e+09	9.81633e+09	1.03677e+10	9.20891e+09	8.16966e+09	8.54077e+06	3.48973e+06	5.79585e+06	6.40133e+06	3.06056e+06	3.28456e+06	76269.4
alpha,alpha-Trehalose	C12 H22 O11	No match	No results	Invalid mass	No match	-52642.7	324.106	325.114	8.076	2.46811e+10	7	0	11					94.4	DDA for preferred ion	[M+H]+1	2.45752e+10	1.26892e+10	8.93762e+09	9.84773e+09	1.03681e+10	9.21178e+09	8.17262e+09	8.44563e+06	3.48702e+06	5.79473e+06	6.41071e+06	3.06056e+06	3.27771e+06	70817.1
alpha,alpha-Trehalose	C12 H22 O11	No match	No results	Invalid mass	No match	-52642.7	324.106	325.114	8.112	2.46772e+10	7	0	10					94.8	DDA for preferred ion	[M+H]+1	2.45732e+10	1.2685e+10	8.9358e+09	9.81418e+09	9.56736e+09	9.20865e+09	8.1745e+09	8.35629e+06	3.48702e+06	5.79547e+06	6.40133e+06	3.06056e+06	3.27817e+06	76598.8
alpha,alpha-Trehalose	C12 H22 O11	No match	No results	Invalid mass	No match	-52642.9	324.106	325.113	7.987	2.46734e+10	5	0	10					94.7	DDA for preferred ion	[M+H]+1	2.45718e+10	1.26852e+10	8.93412e+09	9.80942e+09	1.03594e+10	9.2022e+09	8.16256e+09	8.3873e+06	3.4847e+06	5.79433e+06	6.40133e+06	3.06948e+06	3.28102e+06	65181.4
alpha,alpha-Trehalose	C12 H22 O11	No match	No results	Invalid mass	No match	-52643	324.106	325.113	8.011	2.46659e+10	7	0	11					94.4	DDA for preferred ion	[M+H]+1	2.45664e+10	1.26784e+10	8.93501e+09	9.80313e+09	1.03688e+10	9.19653e+09	8.15679e+09	8.27084e+06	3.48135e+06	5.79432e+06	6.40133e+06	3.06056e+06	3.27616e+06	63216.9
alpha,alpha-Trehalose	C12 H22 O11	No match	No results	Invalid mass	No match	-52642.4	324.106	325.114	8.151	2.46038e+10	7	0	11					94.6	DDA for preferred ion	[M+H]+1	2.45154e+10	1.26546e+10	8.90439e+09	9.74036e+09	1.0223e+10	9.1233e+09	8.08971e+09	8.0765e+06	2.9698e+06	5.79073e+06	6.3988e+06	3.05933e+06	3.26309e+06	54063.4
Cellobiose	C12 H22 O11	No match	No results	Invalid mass	No match	-52641.8	324.107	325.114	8.056	2.43056e+10	7	0	11					88.8	DDA for preferred ion	[M+H]+1	2.42797e+10	1.25014e+10	8.82897e+09	9.85139e+09	1.00882e+10	9.05623e+09	8.00482e+09	8.44563e+06	3.40968e+06	5.76485e+06	6.36863e+06	3.04816e+06	3.17599e+06	38502
alpha,alpha-Trehalose	C12 H22 O11	No match	No results	Invalid mass	No match	-52642.9	324.106	325.113	8.297	2.37389e+10	7	0	10					94.5	DDA for preferred ion	[M+H]+1	2.34578e+10	1.27085e+10	8.38091e+09	8.99383e+09	9.27493e+09	8.39055e+09	7.4742e+09	8.018e+06	2.64199e+06	5.68217e+06	6.36836e+06	3.01203e+06	3.27265e+06	54759.9
Palmitic Acid	C16 H32 O2	No match	Invalid mass	No results	No match	66449.6	273.267	274.275	21.636	2.2727e+10	1	1	0	84.2	52.5		66		DDA for preferred ion	[M+H]+1	6.48257e+09	3.49733e+08	2.15294e+07	1.98668e+07	4.39784e+07	3.75715e+08	6.70337e+07	8.32944e+06	9.04158e+06	6.32721e+06	6.79872e+06	7.74272e+06	7.24204e+06	4.96928e+06
Palmitic Acid	C16 H32 O2	No match	Invalid mass	No results	No match	66449.7	273.267	274.275	21.602	2.17921e+10	1	1	0	84.3	52.6		66.8		DDA for preferred ion	[M+H]+1	6.96926e+09	3.62875e+08	2.03541e+07	1.92921e+07	3.95426e+07	3.83803e+08	6.14964e+07	7.72327e+06	8.03287e+06	6.83661e+06	6.33489e+06	7.67062e+06	5.51208e+06	4.37662e+06
L-alpha-Glycerylphosphorylcholine	C8 H20 N O6 P	Full match	Invalid mass	Full match	Full match	2.24	257.103	258.111	8.119	2.14015e+10	2	3	1	58.3	7.9		62.3	92.3	DDA for preferred ion	[M+H]+1	1.84156e+08	1.34706e+10	1.01868e+10	1.08378e+10	1.0149e+10	1.05761e+10	7.04375e+09	492806	695241	237222	210744	326562	444714	60391.6
L-alpha-Glycerylphosphorylcholine	C8 H20 N O6 P	Full match	Invalid mass	Full match	Full match	2.69	257.104	258.111	8.141	2.13981e+10	2	3	1	57.6	7.9		62.1	93.2	DDA for preferred ion	[M+H]+1	1.84156e+08	1.34709e+10	1.01852e+10	1.08362e+10	1.0148e+10	1.05758e+10	7.04254e+09	462834	694481	237222	210744	326562	444714	67704.2
L-alpha-Glycerylphosphorylcholine	C8 H20 N O6 P	Full match	Invalid mass	Full match	Full match	2.82	257.104	258.111	7.951	2.13951e+10	2	3	1	55.5	7.8		61.7	93.2	DDA for preferred ion	[M+H]+1	1.84156e+08	1.34673e+10	1.01795e+10	1.0835e+10	1.01476e+10	1.05723e+10	7.04285e+09	451381	694481	223843	210744	326562	443648	67835.4
L-alpha-Glycerylphosphorylcholine	C8 H20 N O6 P	Full match	Invalid mass	Full match	Full match	2.46	257.103	258.111	8.089	2.13946e+10	2	3	1	55.5	7.8		61.7	93.2	DDA for preferred ion	[M+H]+1	1.84003e+08	1.34476e+10	1.01622e+10	1.08093e+10	1.01036e+10	1.05558e+10	7.00979e+09	413840	690556	237222	210744	317716	443648	49893.8
L-alpha-Glycerylphosphorylcholine	C8 H20 N O6 P	Full match	Invalid mass	Full match	Full match	2.47	257.103	258.111	7.999	2.13888e+10	2	3	1	55.2	7.8		61.7	92.9	DDA for preferred ion	[M+H]+1	1.84156e+08	1.34614e+10	1.01814e+10	1.08316e+10	1.01455e+10	1.05694e+10	7.04328e+09	444914	692700	225889	195332	326562	443648	59199.5
L-alpha-Glycerylphosphorylcholine	C8 H20 N O6 P	Full match	Invalid mass	Full match	Full match	2.45	257.103	258.111	7.973	2.13715e+10	2	3	1	56.5	7.8		61.9	93.3	DDA for preferred ion	[M+H]+1	1.84156e+08	1.34445e+10	1.01782e+10	1.08221e+10	1.01398e+10	1.0563e+10	7.04297e+09	441269	686277	236045	195332	326562	441822	58985.3
L-alpha-Glycerylphosphorylcholine	C8 H20 N O6 P	Full match	Invalid mass	Full match	Full match	2.52	257.103	258.111	8.205	2.13689e+10	2	3	1	55	7.8		61.6	91.8	DDA for preferred ion	[M+H]+1	1.8397e+08	1.34656e+10	1.01508e+10	1.08152e+10	1.01007e+10	1.05617e+10	7.00393e+09	458051	512731	237222	210744	326562	444714	48504.7
Palmitic Acid	C16 H32 O2	No match	Invalid mass	No results	No match	66450.4	273.268	274.275	21.578	2.08997e+10	1	1	0	85.3	69.1		81.8		DDA for preferred ion	[M+H]+1	6.85368e+09	3.54864e+08	1.97247e+07	1.89287e+07	4.00353e+07	3.69053e+08	6.18464e+07	7.43751e+06	7.52732e+06	7.16231e+06	6.1993e+06	7.13599e+06	5.17711e+06	4.14582e+06
Palmitic Acid	C16 H32 O2	No match	Invalid mass	No results	No match	66448.9	273.267	274.274	21.55	2.04638e+10	1	1	0	84.1	52.5		64.8		DDA for preferred ion	[M+H]+1	6.86103e+09	3.45035e+08	1.9363e+07	1.92868e+07	3.9474e+07	3.54426e+08	6.10945e+07	7.61707e+06	6.99611e+06	7.14016e+06	5.99358e+06	7.31405e+06	5.07856e+06	3.85841e+06
Coenzyme Q0	C9 H10 O4	Full match	Partial match	Full match	Not the top hit	3.28	182.059	183.066	18.72	2.03689e+10	36	1	10	56.8	45.7		61.1	89.8	DDA for preferred ion	[M+H]+1	282285	1.31246e+08	1.73421e+07	350405	2.58732e+06	4.88316e+07	9.74043e+06	547265	2.82538e+09	1.2808e+09	1.07863e+07	1.44087e+08	1.69385e+09	2.3279e+06
	C19 H27 N6 O13 P	Full match	No results	No results	No results	2	578.139	290.077	9.021	2.01976e+10	0	0	0						DDA for other ion	[M+2H]+2	1.89045e+10	6.54453e+09	6.90767e+09	7.47489e+09	5.76574e+09	5.59989e+09	4.65545e+09	380919	206328	242181	294862	131211	230818	101637
	C18 H28 N8 O10 P2	Full match	No results	No results	No results	-2.04	578.139	290.077	9.109	2.00698e+10	0	0	0						DDA for other ion	[M+2H]+2	1.87599e+10	6.51024e+09	6.85774e+09	7.41785e+09	5.86465e+09	5.55374e+09	4.60834e+09	360154	196510	239024	294862	131211	225375	114313
	C19 H27 N6 O13 P	Full match	No results	No results	No results	2.33	578.139	290.077	8.91	2.0016e+10	0	0	0						DDA for other ion	[M+2H]+2	1.87953e+10	6.5198e+09	6.88134e+09	7.46962e+09	5.80777e+09	5.57968e+09	4.67773e+09	379882	187098	230048	292830	129318	225375	92164.3
	C18 H26 N8 O12 S	Full match	No results	No results	No results	-0.59	578.139	290.077	8.846	1.99681e+10	0	0	0						DDA for other ion	[M+2H]+2	1.87296e+10	6.49327e+09	6.81912e+09	7.3821e+09	5.83988e+09	5.44752e+09	4.63099e+09	380919	166965	242181	294862	131211	215304	82247
Palmitic Acid	C16 H32 O2	No match	Invalid mass	No results	No match	66451.1	273.268	274.275	21.689	1.9849e+10	1	1	0	83.2	52		62.5		DDA for preferred ion	[M+H]+1	4.8531e+09	3.87433e+08	2.14644e+07	1.91256e+07	4.37321e+07	3.92564e+08	6.76808e+07	8.22807e+06	8.77095e+06	5.50346e+06	6.77874e+06	6.44455e+06	7.2867e+06	5.09995e+06
	C18 H28 N8 O10 P2	Full match	No results	No results	No results	-2.43	578.139	290.077	8.791	1.89803e+10	0	0	0						DDA for other ion	[M+2H]+2	1.79547e+10	6.24449e+09	6.46631e+09	6.99734e+09	5.62208e+09	5.29162e+09	4.42658e+09	379882	157272	242181	294862	131211	202804	77291.5
Palmitic Acid	C16 H32 O2	No match	Invalid mass	No results	No match	66449	273.267	274.274	21.502	1.87187e+10	1	1	0	84.2	52.5		65.6		DDA for preferred ion	[M+H]+1	7.06418e+09	3.49714e+08	2.00004e+07	1.93696e+07	4.06179e+07	3.71023e+08	6.21921e+07	7.57788e+06	5.62709e+06	7.30277e+06	6.05449e+06	7.75304e+06	5.25532e+06	101969
L-(+)-Arginine	C6 H14 N4 O2	Full match	Full match	Full match	Full match	3.39	174.112	175.12	8.742	1.82876e+10	3	2	3	96.2	86.3		89.2	89.5	DDA for preferred ion	[M+H]+1	9.89484e+06	3.73949e+09	3.81982e+09	1.72005e+10	3.84827e+08	5.4331e+09	2.2875e+08	5.67978e+06	2.70951e+06	2.84782e+06	4.17186e+06	2.04817e+06	1.57401e+06	273635
Palmitic Acid	C16 H32 O2	No match	Invalid mass	No results	No match	66450.3	273.267	274.275	21.436	1.82811e+10	1	1	0	84.3	9.2		68.5		DDA for preferred ion	[M+H]+1	3.15675e+07	1.81399e+08	1.63908e+07	1.69472e+07	3.2703e+07	2.73794e+08	3.58912e+07	7.0731e+06	1.74408e+06	5.202e+06	4.13148e+06	6.04652e+06	548271	1.73281e+06
DL-Arginine	C6 H14 N4 O2	Full match	Full match	Full match	Full match	3.33	174.112	175.12	8.766	1.81242e+10	3	2	3	95.3	83.8		87.2	91.8	DDA for preferred ion	[M+H]+1	9.76338e+06	3.71023e+09	3.77243e+09	1.70302e+10	3.81861e+08	5.38053e+09	2.26392e+08	5.70762e+06	2.72056e+06	2.83795e+06	4.1514e+06	2.02848e+06	1.57784e+06	277206
L-(+)-Arginine	C6 H14 N4 O2	Full match	Full match	Full match	Full match	2.99	174.112	175.119	8.672	1.79207e+10	3	2	3	96.1	86.2		88.9	91.1	DDA for preferred ion	[M+H]+1	7.86035e+06	3.6361e+09	3.71538e+09	1.67068e+10	3.75883e+08	5.23056e+09	2.21747e+08	5.09868e+06	1.82464e+06	2.74277e+06	4.04948e+06	1.92135e+06	1.43108e+06	234351
DL-Arginine	C6 H14 N4 O2	Full match	No results	No results	Full match	3.83	174.112	175.12	8.473	1.76769e+10	3	0	0						DDA for preferred ion	[M+H]+1	5.07908e+06	3.61548e+09	3.69933e+09	1.66475e+10	3.74856e+08	5.23369e+09	2.20611e+08	4.9553e+06	2.36102e+06	1.98945e+06	4.28592e+06	1.89787e+06	1.40307e+06	229029
Coenzyme Q0	C9 H10 O4	No results	Partial match	Full match	Not the top hit	3.42	182.059	183.066	19.018	1.7609e+10	37	1	5	52.1	44.8		60.6	75.6	DDA for preferred ion	[M+H]+1	187060	7.60305e+07	5.40431e+06	297171	1.52028e+06	1.96497e+07	2.91013e+06	408285	1.30414e+10	8.15759e+08	4.14074e+06	6.98656e+07	5.98856e+09	1.57391e+06
DL-Arginine	C6 H14 N4 O2	Full match	Full match	Full match	Full match	2.98	174.112	175.119	8.701	1.73682e+10	3	2	3	96.2	86.3		89.5	88.9	DDA for preferred ion	[M+H]+1	5.98598e+06	3.56555e+09	3.69303e+09	1.63248e+10	3.78785e+08	5.22264e+09	2.2511e+08	4.63985e+06	1.92999e+06	2.70257e+06	4.01057e+06	1.88022e+06	1.33552e+06	194040
Coenzyme Q0	C9 H10 O4	Full match	No results	Full match	Partial match	4.66	182.059	183.066	19.054	1.72565e+10	36	0	10					86.3	DDA for preferred ion	[M+H]+1	216776	7.925e+07	8.29614e+06	397064	1.71961e+06	3.33866e+07	3.17917e+06	481820	1.30031e+10	7.06126e+08	4.77987e+06	6.5906e+07	5.89643e+09	1.84292e+06
DL-Arginine	C6 H14 N4 O2	Full match	Full match	Full match	Full match	2.66	174.112	175.119	8.607	1.71403e+10	3	2	3	95.7	85		89	91.7	DDA for preferred ion	[M+H]+1	7.90224e+06	3.48615e+09	3.58597e+09	1.67294e+10	3.6428e+08	5.06943e+09	2.1399e+08	5.49188e+06	2.11231e+06	2.60769e+06	4.13593e+06	1.78026e+06	1.27209e+06	199029
Chlortoluron	C10 H13 Cl N2 O	No match	Invalid mass	No results	No match	-13.12	212.069	213.076	20.132	1.60694e+10	19	1	0	61.6	8.1		39.3		DDA for preferred ion	[M+H]+1	602259	6.71111e+07	2.02558e+07	1.69472e+06	5.94111e+06	6.79491e+07	1.05427e+07	547154	1.20058e+10	4.04977e+09	2.75591e+07	3.45907e+08	1.27952e+10	1.11949e+07
Chlortoluron	C10 H13 Cl N2 O	No match	Invalid mass	No results	No match	-11.53	212.069	213.076	20.337	1.59474e+10	19	1	0	61.2	8.1		39.3		DDA for preferred ion	[M+H]+1	331707	6.64715e+07	1.78862e+07	1.25786e+06	4.82981e+06	5.42737e+07	1.03133e+07	405204	1.19061e+10	4.22733e+09	2.17474e+07	4.29993e+08	1.26608e+10	1.05531e+07
	C27 H47 N6 O10 P S3	Full match	No results	No results	No results	0.35	742.226	372.12	8.701	1.58348e+10	0	0	0						DDA for other ion	[M+2H]+2	1.49905e+10	6.35086e+09	7.15525e+09	8.15563e+09	6.68609e+09	5.59915e+09	4.96534e+09	96444.8	149428	104833	98090.4	96689.1	117989	73436.9
	C38 H34 N10 O3 S2	Full match	No results	No results	No results	-0.03	742.226	372.12	8.819	1.58302e+10	0	0	0						DDA for other ion	[M+2H]+2	1.49351e+10	6.33109e+09	7.1734e+09	8.13828e+09	6.66853e+09	5.73414e+09	4.9572e+09	93016.5	150290	94572	89701.7	85440.6	118669	73860.3
	C37 H48 N2 O4 P2 S3	Full match	No results	No results	No results	0.62	742.226	372.12	8.778	1.57373e+10	0	0	0						DDA for other ion	[M+2H]+2	1.4908e+10	6.34442e+09	7.12475e+09	8.12319e+09	6.65989e+09	5.71463e+09	4.86154e+09	79377	128252	80704.4	76548.3	72912	101268	63029.8
	C40 H37 Cl N8 O P2	Full match	No results	No results	No results	0.32	742.226	372.12	8.641	1.56049e+10	0	0	0						DDA for other ion	[M+2H]+2	1.47185e+10	6.32734e+09	7.03479e+09	8.11479e+09	6.65816e+09	5.6861e+09	4.93249e+09	89564.2	138768	104734	92378.7	89791	109571	68197.7
	C37 H48 N2 O4 P2 S3	Full match	No results	No results	No results	0.59	742.226	372.12	8.912	1.55916e+10	0	0	0						DDA for other ion	[M+2H]+2	1.48549e+10	6.32662e+09	7.09841e+09	8.11116e+09	6.6614e+09	5.68565e+09	4.93278e+09	88540.8	149983	91848.3	88827.7	80108.8	118427	73881.6
	C45 H44 O2 P2 S2	Full match	No results	No results	No results	0.13	742.226	372.12	8.872	1.54558e+10	0	0	0						DDA for other ion	[M+2H]+2	1.46235e+10	6.23329e+09	7.05481e+09	8.02739e+09	6.66435e+09	5.63993e+09	4.89446e+09	100737	167390	103065	99664.5	92721.8	132172	82456.2
	C5 H2 N10	Full match	No results	No results	No match	-2.42	202.046	203.053	8.207	1.53443e+10	1	0	0						DDA for preferred ion	[M+H]+1	1.22892e+10	5.88562e+09	4.9375e+09	4.71816e+09	4.43903e+09	4.60918e+09	4.35831e+09	1.03281e+08	3.79264e+07	5.31553e+07	5.55246e+07	4.75806e+07	3.7146e+07	2.18879e+06
	C4 H6 N6 O4	Full match	No results	No results	No match	4.68	202.046	203.053	7.931	1.52937e+10	1	0	0						DDA for preferred ion	[M+H]+1	1.22617e+10	5.87976e+09	4.92699e+09	4.708e+09	4.43328e+09	4.59457e+09	4.35432e+09	1.05258e+08	3.79969e+07	5.36434e+07	5.56054e+07	4.77711e+07	3.75055e+07	2.22894e+06
	C5 H2 N10	Full match	No results	No results	No match	-2.06	202.046	203.053	8.171	1.52201e+10	1	0	0						DDA for preferred ion	[M+H]+1	1.21563e+10	5.81439e+09	4.88145e+09	4.64715e+09	4.38742e+09	4.54877e+09	4.31722e+09	1.00212e+08	3.22334e+07	5.27795e+07	5.51859e+07	4.726e+07	3.7126e+07	2.08141e+06
	C5 H2 N10	Full match	No results	No results	No match	-1.19	202.046	203.053	8.993	1.5009e+10	1	0	0						DDA for preferred ion	[M+H]+1	1.20162e+10	5.74581e+09	4.79233e+09	4.52725e+09	4.28994e+09	4.47416e+09	4.21551e+09	9.93498e+07	3.75335e+07	5.23847e+07	5.48024e+07	4.71002e+07	3.6896e+07	2.00906e+06
	C5 H2 N10	Full match	No results	No results	No match	-1.63	202.046	203.053	9.059	1.5e+10	1	0	0						DDA for preferred ion	[M+H]+1	1.19256e+10	5.76002e+09	4.77141e+09	4.51601e+09	4.27202e+09	4.4412e+09	4.21554e+09	7.76464e+07	3.70887e+07	4.76888e+07	5.20374e+07	4.4847e+07	3.63405e+07	1.72738e+06
	C4 H6 N6 O4	Full match	No results	No results	No match	4.64	202.046	203.053	8.099	1.49818e+10	1	0	0						DDA for preferred ion	[M+H]+1	1.19886e+10	5.73063e+09	4.77719e+09	4.51283e+09	4.27853e+09	4.45618e+09	4.2282e+09	9.80281e+07	3.74367e+07	5.22402e+07	5.46978e+07	4.69581e+07	3.6773e+07	1.96646e+06
	C33 H46 N2 O11 S3	Full match	No results	No results	No results	-0.97	742.226	372.12	8.749	1.49707e+10	0	0	0						DDA for other ion	[M+2H]+2	1.45829e+10	6.11125e+09	6.93313e+09	7.98709e+09	6.50501e+09	5.5139e+09	4.75015e+09	87474.9	141336	89528.4	90360.6	88056	111599	69460
DA9185000	C12 H10 O S	No results	No results	No results	Full match	3.57	202.046	203.053	9.026	1.49486e+10	1	0	0						DDA for preferred ion	[M+H]+1	1.1909e+10	5.69931e+09	4.75432e+09	4.49099e+09	4.2585e+09	4.43549e+09	4.21009e+09	9.35527e+07	3.72089e+07	5.18568e+07	5.43527e+07	4.65509e+07	3.64931e+07	1.82315e+06
	C5 H2 N10	Full match	No results	No results	No match	-1.61	202.046	203.053	9.111	1.49329e+10	1	0	0						DDA for preferred ion	[M+H]+1	1.1919e+10	5.69815e+09	4.75053e+09	4.48699e+09	4.24596e+09	4.43894e+09	4.20695e+09	9.40022e+07	3.72018e+07	5.18891e+07	5.43607e+07	4.65737e+07	3.6505e+07	1.83849e+06
	C5 H2 N10	Full match	No results	No results	No match	-1.36	202.046	203.053	8.957	1.49261e+10	1	0	0						DDA for preferred ion	[M+H]+1	1.1902e+10	5.6947e+09	4.7834e+09	4.48615e+09	4.25404e+09	4.43206e+09	4.19461e+09	9.43798e+07	3.72212e+07	5.19173e+07	5.43602e+07	4.6611e+07	3.64725e+07	1.84283e+06
	C36 H47 N4 O3 P S4	Full match	No results	No results	No results	-0.82	742.226	372.12	9.011	1.49253e+10	0	0	0						DDA for other ion	[M+2H]+2	1.45407e+10	6.11753e+09	6.92786e+09	7.97798e+09	6.52196e+09	5.52729e+09	4.75922e+09	82709.3	103810	89856.2	84932.6	74551.3	94531.7	71939.3
	C5 H2 N10	Full match	No results	No results	No match	-1.14	202.046	203.053	9.14	1.49204e+10	1	0	0						DDA for preferred ion	[M+H]+1	1.19189e+10	5.69377e+09	4.74901e+09	4.48489e+09	4.25935e+09	4.43796e+09	4.20549e+09	9.48027e+07	3.72444e+07	5.19412e+07	5.44034e+07	4.66521e+07	3.65102e+07	1.8576e+06
	C14 H31 N O2	Full match	No results	No results	No results	1.33	245.236	246.243	20.097	1.47742e+10	0	0	0						DDA for preferred ion	[M+H]+1	3.64972e+09	9.94359e+08	5.24521e+07	8.68609e+07	1.52633e+08	5.67167e+08	4.1047e+07	5.00181e+06	3.4388e+06	1.26947e+06	2.72925e+06	2.84708e+06	2.67402e+06	2.33115e+06
	C14 H31 N O2	Full match	No results	No results	No results	1.81	245.236	246.243	20.126	1.47659e+10	0	0	0						DDA for preferred ion	[M+H]+1	3.63396e+09	9.93291e+08	5.22513e+07	8.62224e+07	1.65318e+08	5.67064e+08	4.09796e+07	4.93498e+06	3.43048e+06	1.89073e+06	2.61565e+06	2.49686e+06	2.67012e+06	2.41008e+06
	C5 H2 N10	Full match	No results	No results	No match	-1.72	202.046	203.053	8.848	1.47363e+10	1	0	0						DDA for preferred ion	[M+H]+1	1.17633e+10	5.62059e+09	4.68589e+09	4.42597e+09	4.20597e+09	4.36589e+09	4.16543e+09	9.2081e+07	3.69539e+07	5.14696e+07	5.39166e+07	4.63224e+07	3.61678e+07	1.75291e+06
	C14 H31 N O2	Full match	No results	No results	No results	1.27	245.236	246.243	20.017	1.4694e+10	0	0	0						DDA for preferred ion	[M+H]+1	3.32436e+09	2.49783e+08	5.65093e+07	9.28363e+07	1.73611e+08	5.96136e+08	2.66798e+07	5.51114e+06	3.69223e+06	3.38919e+06	2.91592e+06	3.34681e+06	3.05901e+06	2.60844e+06
Chlortoluron	C10 H13 Cl N2 O	No match	Invalid mass	No results	No match	-13.69	212.069	213.076	20.511	1.45909e+10	19	1	0	61.4	8.1		39.3		DDA for preferred ion	[M+H]+1	121364	6.11866e+07	1.45655e+07	569914	2.9862e+06	4.97783e+07	7.56787e+06	184715	1.08534e+10	1.08299e+09	8.60954e+06	1.11559e+08	1.15935e+10	5.74195e+06
D-Myoinositol 4-phosphate	C6 H13 O9 P	Full match	Partial match	Full match	Not the top hit	0.97	260.03	261.037	8.02	1.45435e+10	53	2	4	99.6	98.9		99.2	87.2	DDA for preferred ion	[M+H]+1	1.35591e+10	8.51828e+09	5.97675e+09	5.70565e+09	6.81082e+09	6.67483e+09	6.64671e+09	7.41443e+06	1.78729e+06	1.29453e+06	883997	2.03848e+06	1.42548e+06	57886.5
D-Myoinositol 4-phosphate	C6 H13 O9 P	Full match	Partial match	Full match	Not the top hit	0.42	260.03	261.037	7.841	1.45297e+10	53	2	4	99.6	98.9		99.6	87.4	DDA for preferred ion	[M+H]+1	1.36026e+10	8.53127e+09	6.00014e+09	5.71542e+09	6.82052e+09	6.67926e+09	6.64668e+09	7.20197e+06	1.70285e+06	1.29359e+06	1.37075e+06	2.02291e+06	1.296e+06	59718.4
D-Myoinositol 4-phosphate	C6 H13 O9 P	Full match	Partial match	Full match	Not the top hit	0.91	260.03	261.037	8.108	1.45275e+10	53	2	4	99.6	98.9		99.4	87.3	DDA for preferred ion	[M+H]+1	1.36033e+10	8.51685e+09	5.96737e+09	5.69452e+09	6.80311e+09	6.66991e+09	6.64872e+09	6.8869e+06	1.72068e+06	1.16064e+06	1.38827e+06	2.02664e+06	1.33773e+06	46966.6
D-Myoinositol 4-phosphate	C6 H13 O9 P	Full match	Partial match	Full match	Not the top hit	0.5	260.03	261.037	7.927	1.45274e+10	53	2	4	99.6	98.9		99.1	87.5	DDA for preferred ion	[M+H]+1	1.36016e+10	8.52401e+09	5.98809e+09	5.70361e+09	6.80801e+09	6.66863e+09	6.65234e+09	6.80635e+06	1.69238e+06	1.18139e+06	1.36774e+06	2.01828e+06	1.2771e+06	51731.2
D-Myoinositol 4-phosphate	C6 H13 O9 P	Full match	Partial match	Full match	Not the top hit	0.82	260.03	261.037	7.909	1.45253e+10	53	2	4	99.6	98.9		99.5	87.2	DDA for preferred ion	[M+H]+1	1.35985e+10	8.51682e+09	5.97989e+09	5.70566e+09	6.80232e+09	6.64837e+09	6.65774e+09	6.6301e+06	1.65209e+06	1.18713e+06	1.33896e+06	1.98877e+06	1.23357e+06	55428
(2R,3R,5S,6R)-2,3,4,5,6-Pentahydroxycyclohexyl dihydrogen phosphate	C6 H13 O9 P	Full match	Partial match	Full match	Not the top hit	0.87	260.03	261.037	7.976	1.45251e+10	53	2	4	99.6	98.9		99.5	87.4	DDA for preferred ion	[M+H]+1	1.35982e+10	8.52013e+09	5.98542e+09	5.70623e+09	6.8024e+09	6.65407e+09	6.65507e+09	5.29629e+06	1.64614e+06	1.2897e+06	1.3423e+06	1.98735e+06	1.24337e+06	53210.4
	C14 H31 N O2	Full match	No results	No results	No results	2.58	245.236	246.243	20.059	1.45103e+10	0	0	0						DDA for preferred ion	[M+H]+1	3.5849e+09	9.47372e+08	5.11948e+07	8.04557e+07	1.60358e+08	5.36602e+08	3.96208e+07	4.95074e+06	3.16297e+06	2.3609e+06	2.30854e+06	2.88089e+06	2.36739e+06	2.12247e+06
	C5 H2 N10	Full match	No results	No results	No match	-1.33	202.046	203.053	9.239	1.44857e+10	1	0	0						DDA for preferred ion	[M+H]+1	1.15345e+10	5.50022e+09	4.59814e+09	4.33849e+09	4.11255e+09	4.29155e+09	4.08629e+09	7.91555e+07	3.59799e+07	4.30548e+07	4.80914e+07	4.16423e+07	3.5074e+07	1.41962e+06
D-Myoinositol 4-phosphate	C6 H13 O9 P	Full match	Partial match	Full match	Not the top hit	0.48	260.03	261.037	7.867	1.44149e+10	53	2	4	99.7	98.9		99.8	86.9	DDA for preferred ion	[M+H]+1	1.35571e+10	8.28478e+09	5.94292e+09	5.67817e+09	6.67774e+09	6.57564e+09	6.60593e+09	5.80005e+06	1.35607e+06	1.08889e+06	1.21305e+06	2.02064e+06	1.0363e+06	45871.5
Chlortoluron	C10 H13 Cl N2 O	No match	Invalid mass	No results	No match	-13.49	212.069	213.076	20.485	1.44052e+10	19	1	0	60.9	8		39.2		DDA for preferred ion	[M+H]+1	114546	5.97853e+07	1.67602e+07	575555	3.05565e+06	6.08335e+07	8.90715e+06	192583	1.03368e+10	1.22121e+09	8.9861e+06	1.21462e+08	1.16132e+10	6.0561e+06
	C14 H31 N O2	Full match	No results	No results	No results	2.59	245.236	246.243	19.977	1.44041e+10	0	0	0						DDA for preferred ion	[M+H]+1	3.58916e+09	7.71653e+07	5.07075e+07	8.60459e+07	1.60514e+08	1.24415e+08	3.87902e+07	5.13775e+06	3.06634e+06	2.70495e+06	2.44665e+06	3.1362e+06	2.26169e+06	2.06032e+06
Chlortoluron	C10 H13 Cl N2 O	No match	Invalid mass	No results	No match	-12.01	212.069	213.076	20.23	1.43735e+10	19	1	0	61.1	8.1		39.3		DDA for preferred ion	[M+H]+1	267401	6.05618e+07	1.82686e+07	1.35651e+06	3.94024e+06	6.20929e+07	9.44864e+06	294817	1.06177e+10	4.05661e+09	2.13189e+07	4.05433e+08	1.13673e+10	5.82833e+06
Chlortoluron	C10 H13 Cl N2 O	No match	Invalid mass	No results	No match	-13.8	212.069	213.076	20.435	1.43043e+10	19	1	0	61.4	8.1		39.3		DDA for preferred ion	[M+H]+1	121253	5.78466e+07	1.73876e+07	587932	3.01681e+06	6.00568e+07	8.95692e+06	156370	1.0256e+10	1.39262e+09	9.66403e+06	1.36709e+08	1.09473e+10	6.24253e+06
	C26 H35 N10 O15 P	Full match	No results	No results	No results	0.85	758.203	380.109	9.027	1.42578e+10	0	0	0						DDA for other ion	[M+2H]+2	1.37646e+10	4.04741e+09	4.86131e+09	5.62265e+09	3.79925e+09	3.69046e+09	3.16625e+09	144284	173788	121384	118275	104079	190520	95988.9
	C23 H30 N8 O3 S3	Full match	No results	No results	No match	1.96	562.161	282.088	11.192	1.4237e+10	3	0	0						DDA for other ion	[M+2H]+2	1.33793e+10	5.0714e+09	5.62841e+09	5.13972e+09	3.18156e+09	5.68747e+09	3.67333e+09	71496.8	76576.2	78074.6	75801.1	72593	72794.4	73520.2
	C24 H40 N8 O16 P2	Full match	No results	No results	No results	-1.03	758.203	380.109	8.912	1.42016e+10	0	0	0						DDA for other ion	[M+2H]+2	1.36488e+10	4.03705e+09	4.83372e+09	5.60082e+09	3.73857e+09	3.67565e+09	3.17573e+09	144284	222247	141879	143768	137179	222812	109479
	C26 H35 N10 O15 P	Full match	No results	No results	No results	1.1	758.203	380.109	8.843	1.41863e+10	0	0	0						DDA for other ion	[M+2H]+2	1.37074e+10	4.0369e+09	4.84124e+09	5.58811e+09	3.78158e+09	3.63488e+09	3.17767e+09	144284	163632	120813	103046	93025.6	164047	80417.2
	C24 H40 N8 O16 P2	Full match	No results	No results	No results	-0.78	758.203	380.109	8.796	1.41582e+10	0	0	0						DDA for other ion	[M+2H]+2	1.36867e+10	4.02839e+09	4.80644e+09	5.58792e+09	3.77652e+09	3.66561e+09	3.1724e+09	144284	163180	120813	105559	100720	163595	80195.4
	C24 H40 N8 O16 P2	Full match	No results	No results	No results	-0.58	758.203	380.109	8.965	1.40794e+10	0	0	0						DDA for other ion	[M+2H]+2	1.36899e+10	4.03028e+09	4.80894e+09	5.57671e+09	3.78649e+09	3.65513e+09	3.16296e+09	144279	222734	141400	140265	123378	223300	109718
	C4 H6 N6 O4	Full match	No results	No results	No match	4.73	202.046	203.053	8.001	1.3994e+10	1	0	0						DDA for preferred ion	[M+H]+1	1.12643e+10	5.33913e+09	4.45571e+09	4.23476e+09	3.98237e+09	4.22395e+09	4.0175e+09	7.11285e+07	3.60901e+07	5.05217e+07	4.90604e+07	4.5806e+07	3.52294e+07	1.6146e+06
	C24 H40 N8 O16 P2	Full match	No results	No results	No results	-0.41	758.203	380.109	9.117	1.38911e+10	0	0	0						DDA for other ion	[M+2H]+2	1.35e+10	3.98593e+09	4.73953e+09	5.51814e+09	3.20915e+09	3.61773e+09	3.12404e+09	144284	199279	146280	142534	125426	210710	115924
Coenzyme Q0	C9 H10 O4	Full match	Partial match	Full match	Partial match	2.36	182.058	183.066	18.585	1.37898e+10	36	1	11	59.3	46.1		62.2	94.1	DDA for preferred ion	[M+H]+1	252845	4.60768e+06	1.65129e+07	430055	2.65068e+06	1.03681e+08	8.79096e+06	526911	6.54238e+08	2.73406e+09	1.01671e+07	2.25641e+08	1.98166e+08	3.28983e+06
Chlortoluron	C10 H13 Cl N2 O	No match	Invalid mass	No results	No match	-11.56	212.069	213.076	20.294	1.31966e+10	19	1	0	61.1	8.1		39.3		DDA for preferred ion	[M+H]+1	170430	5.49106e+07	1.68903e+07	632377	2.83968e+06	5.84257e+07	7.75647e+06	155342	9.39431e+09	3.25142e+09	1.19673e+07	3.31088e+08	9.91221e+09	8.4103e+06
[Similar to: 1-(3,4-dimethoxyphenyl)ethan-1-one oxime; ΔMass: 22.1150 Da]	C12 H27 N O2	Full match	Invalid mass	No results	No results	1.69	217.205	218.212	17.759	1.281e+10	0	1	0			53.9			DDA for preferred ion	[M+H]+1	3.52751e+09	2.28444e+08	1.18384e+08	2.06446e+08	8.40798e+06	1.10041e+07	1.24509e+06	1.73104e+06	843890	203861	261961	317807	416917	234850
	C12 H27 N O2	Full match	No results	No results	No results	2.98	217.205	218.212	18.077	1.2734e+10	0	0	0						DDA for preferred ion	[M+H]+1	3.72978e+09	1.83442e+09	1.56529e+08	2.29544e+08	2.63831e+08	6.65342e+08	4.61269e+07	2.07211e+06	1.04188e+06	275508	281425	385100	526579	209670
	C12 H27 N O2	Full match	No results	No results	No results	2.02	217.205	218.212	17.901	1.25291e+10	0	0	0						DDA for preferred ion	[M+H]+1	3.61321e+09	1.72892e+09	1.46651e+08	1.37957e+08	1.99171e+08	6.0222e+07	4.33143e+07	1.40086e+06	991286	72682.4	205102	132629	500444	214203
Chlortoluron	C10 H13 Cl N2 O	No match	Invalid mass	No results	No match	-12.36	212.069	213.076	20.369	1.25204e+10	19	1	0	61.9	8.1		39.3		DDA for preferred ion	[M+H]+1	109825	5.36939e+07	1.49817e+07	418502	2.50828e+06	5.61038e+07	8.14504e+06	22250	9.20214e+09	1.04823e+09	7.06382e+06	1.02143e+08	9.5754e+09	4.91179e+06
		No results	No results	No results	No results		160.023	161.03	9.11	1.25164e+10	0	0	0						DDA for preferred ion	[M+H]+1	7.74367e+09	9.61278e+09	8.80894e+09	7.20746e+09	9.75859e+09	9.09111e+09	6.79618e+09	337474	161817	204636	192544	319844	115818	68240.3
	C19 H27 N6 O13 P	Full match	No results	No results	No results	1.83	578.138	290.076	11.402	1.24e+10	0	0	0						DDA for other ion	[M+2H]+2	1.16847e+10	3.34989e+09	3.5994e+09	3.89864e+09	2.39503e+09	3.88412e+09	2.54448e+09	142337	222474	280629	375005	318451	219862	140348
	C12 H27 N O2	Full match	No results	No results	No results	2.4	217.205	218.212	18	1.23994e+10	0	0	0						DDA for preferred ion	[M+H]+1	3.60058e+09	1.7887e+09	1.46331e+08	2.13781e+08	9.10982e+07	4.72325e+07	1.48623e+07	1.62801e+06	964935	120882	239715	187768	529019	243878
	C12 H27 N O2	Full match	No results	No results	No results	2.37	217.205	218.212	17.945	1.21399e+10	0	0	0						DDA for preferred ion	[M+H]+1	3.50622e+09	2.27074e+08	1.23136e+08	2.01294e+08	1.07128e+07	1.23383e+07	2.23686e+06	1.43156e+06	914569	83533.3	196239	141648	429129	232765
		No results	No results	No results	No results		160.023	161.03	8.978	1.17444e+10	0	0	0						DDA for preferred ion	[M+H]+1	7.2592e+09	8.96573e+09	8.43821e+09	6.95053e+09	9.25705e+09	8.55739e+09	6.9949e+09	312362	156704	182274	190533	364826	110731	59110.2
Palmitic Acid	C16 H32 O2	No match	Invalid mass	No results	No match	66450.3	273.267	274.275	21.727	1.15172e+10	1	1	0	84.2	52.5		65.8		DDA for preferred ion	[M+H]+1	1.92415e+09	3.72365e+08	2.07947e+07	1.29853e+07	4.27899e+07	1.71603e+08	6.72346e+07	5.47157e+06	8.97037e+06	3.82119e+06	5.00928e+06	2.20131e+06	7.47607e+06	5.00562e+06
		No results	No results	No results	No results		160.023	161.03	9.025	1.13327e+10	0	0	0						DDA for preferred ion	[M+H]+1	7.02306e+09	8.70843e+09	8.20237e+09	6.80095e+09	8.98723e+09	7.39673e+09	6.7787e+09	255446	143034	186631	185347	354136	104905	53632.4
	C12 H27 N O2	Full match	No results	No results	No results	3.82	217.205	218.212	17.87	1.09009e+10	0	0	0						DDA for preferred ion	[M+H]+1	3.24421e+09	8.43826e+07	1.98244e+07	1.04593e+08	3.9905e+06	3.57389e+06	509889	1.9117e+06	551561	322023	277014	377414	132548	214203
		No results	No results	No results	No results		160.023	161.03	9.07	1.08492e+10	0	0	0						DDA for preferred ion	[M+H]+1	6.83298e+09	8.42971e+09	7.95604e+09	6.61124e+09	8.71281e+09	7.97544e+09	6.55784e+09	254664	144285	156599	112712	353035	108145	53053.9
		No results	No results	No results	No results		160.023	161.03	8.912	1.01761e+10	0	0	0						DDA for preferred ion	[M+H]+1	7.14482e+09	7.71109e+09	7.46218e+09	5.93095e+09	8.19761e+09	7.35274e+09	6.10339e+09	264791	141154	195466	187319	354138	102530	50700.4
	C20 H23 N10 O9 P	Full match	No results	No results	No results	-0.2	578.139	290.077	11.21	1.01756e+10	0	0	0						DDA for other ion	[M+2H]+2	9.54204e+09	2.58017e+09	3.6268e+09	3.45209e+09	2.37346e+09	3.97552e+09	2.28339e+09	96460.5	104503	103699	100547	96767.1	97354	97403.4
Chlortoluron	C10 H13 Cl N2 O	No match	Invalid mass	No results	No match	-12.64	212.069	213.076	20.166	9.79209e+09	19	1	0	60.1	8		39.2		DDA for preferred ion	[M+H]+1	165794	1.49477e+07	1.54266e+07	615759	2.79789e+06	4.99335e+07	7.76386e+06	36032.8	4.14007e+09	3.70018e+09	1.43963e+07	3.61e+08	2.75009e+09	6.69258e+06
		No results	No results	No results	No results		160.023	161.03	8.832	9.65232e+09	0	0	0						DDA for preferred ion	[M+H]+1	6.08829e+09	7.06691e+09	7.15225e+09	6.0469e+09	7.8412e+09	6.41505e+09	5.83498e+09	210489	122290	180300	180815	339555	89570.6	32550.3
	C23 H32 N8 O P2 S2	Full match	No results	No results	No match	-0.8	562.161	282.088	11.451	9.27151e+09	3	0	0						DDA for other ion	[M+2H]+2	8.77367e+09	3.37903e+09	3.40555e+09	3.21105e+09	2.33663e+09	3.59261e+09	2.57284e+09	62659.1	68817.8	68182.9	65925.1	64364.6	63580	63231.9
NP-006105	C15 H16 O5	No match	Invalid mass	No results	No match	-5.46	276.098	277.106	10.957	8.69884e+09	1	6	0	98.5	9.9		9.9		DDA for preferred ion	[M+H]+1	7.1382e+09	4.41531e+09	3.11824e+09	2.61671e+09	3.2163e+09	3.10942e+09	2.61382e+09	28597.5	30109.6	30495.2	29839	28952.7	30500.7	28827.3
(3aS,6R,7S,8S,8aR)-7-[(2E)-2-Butenoyl]-7-hydroxy-6-methyl-3-methylene-2,5-dioxooctahydro-2H-cyclohepta[b]furan-8-yl 2-methylbutanoate	C20 H26 O7	No match	Invalid mass	Invalid mass	No match	-269906	276.098	277.106	10.863	8.61177e+09	1	6	3	98.4	9.9		9.9	61.1	DDA for preferred ion	[M+H]+1	7.05886e+09	4.32722e+09	3.05613e+09	2.58597e+09	3.17917e+09	3.11146e+09	2.58722e+09	32286.3	34315.4	34767.1	34094.6	32996.9	33951.9	33187.2
NP-006105	C15 H16 O5	No match	Invalid mass	No results	No match	-5.75	276.098	277.105	10.887	8.56213e+09	1	6	0	98.4	9.9		9.9		DDA for preferred ion	[M+H]+1	6.99166e+09	4.28722e+09	3.07041e+09	2.57198e+09	3.16229e+09	3.05573e+09	2.57509e+09	24435	25970.7	26312.5	25803.6	24809.6	25695.6	24703.8
NP-006105	C15 H16 O5	No match	Invalid mass	No results	No match	-5.27	276.098	277.106	10.832	8.54004e+09	1	6	0	98.4	9.9		9.9		DDA for preferred ion	[M+H]+1	6.98808e+09	4.28376e+09	3.09488e+09	2.56353e+09	3.18851e+09	2.52426e+09	2.60468e+09	26192.4	27998.3	28332.2	27818.2	26746.7	26713.7	27077.8
NP-006105	C15 H16 O5	No match	Invalid mass	No results	No match	-5.49	276.098	277.106	10.797	8.28576e+09	1	6	0	98.5	9.9		9.9		DDA for preferred ion	[M+H]+1	6.82287e+09	4.08343e+09	3.00694e+09	2.49015e+09	3.07155e+09	2.45453e+09	2.52372e+09	25673.4	27002.3	27770.7	26989	25963	25892.7	26541.2
(3aS,6R,7S,8S,8aR)-7-[(2E)-2-Butenoyl]-7-hydroxy-6-methyl-3-methylene-2,5-dioxooctahydro-2H-cyclohepta[b]furan-8-yl 2-methylbutanoate	C20 H26 O7	No match	Invalid mass	Invalid mass	Invalid mass	-269905	276.098	277.106	10.753	8.24761e+09	29	6	1	98.4	9.9		9.9	56.5	DDA for preferred ion	[M+H]+1	6.7689e+09	4.00293e+09	2.66745e+09	2.47009e+09	3.04702e+09	2.9682e+09	2.51014e+09	25925.6	27390.9	28222.8	26877.2	26430.1	26027.8	27178.4
	C17 H32 N4 O14 P2	Full match	No results	No results	No results	-1.04	578.138	290.076	10.888	8.18629e+09	0	0	0						DDA for other ion	[M+2H]+2	7.76009e+09	2.44277e+09	2.82711e+09	3.48423e+09	2.02398e+09	3.09454e+09	2.2421e+09	58778.2	62100.4	64194.8	61487.8	59508.3	59407.2	60205.1
NP-006105	C15 H16 O5	No match	Invalid mass	No results	No match	-5.14	276.098	277.106	11.016	8.12374e+09	1	6	0	98.4	9.9		9.9		DDA for preferred ion	[M+H]+1	6.68922e+09	3.89981e+09	2.97634e+09	2.45288e+09	3.01555e+09	2.94966e+09	2.49303e+09	26558.1	27769.2	29032.6	27698.4	26888	26982.6	26881.8
	C14 H31 N O2	Full match	No results	No results	No results	3.1	245.236	246.244	20.184	7.96917e+09	0	0	0						DDA for preferred ion	[M+H]+1	1.55913e+09	9.95002e+08	5.17774e+07	5.07488e+07	1.63336e+08	4.17576e+08	4.11117e+07	3.19194e+06	3.37564e+06	714740	2.17359e+06	1.68256e+06	2.73575e+06	2.30209e+06
Coenzyme Q0	C9 H10 O4	Full match	No results	Full match	Not the top hit	3.83	182.059	183.066	19.114	7.95377e+09	36	0	6					80.1	DDA for preferred ion	[M+H]+1	156992	4.69268e+07	6.17698e+06	236034	1.21072e+06	1.4269e+07	2.18311e+06	324343	7.50092e+09	4.22049e+08	3.1258e+06	4.64998e+07	2.61586e+09	1.22111e+06
	C13 H15 N6 O7 P	Full match	No results	No results	No results	2.58	398.075	200.045	11.403	7.94796e+09	0	0	0						DDA for other ion	[M+2H]+2	7.70026e+09	3.31587e+09	3.25175e+09	3.51237e+09	2.551e+09	3.66804e+09	2.64153e+09	172465	193520	197426	190767	185105	176766	170055
	C13 H15 N6 O7 P	Full match	No results	No results	No results	3.77	398.075	200.045	9.26	7.81835e+09	0	0	0						DDA for preferred ion	[M+2H]+2	7.53482e+09	3.41971e+09	3.15032e+09	3.34479e+09	3.10849e+09	2.85884e+09	2.4123e+09	554993	143864	264381	319773	152911	153215	107189
	C13 H15 N6 O7 P	Full match	No results	No results	No results	3.31	398.075	200.045	9.07	7.8072e+09	0	0	0						DDA for other ion	[M+2H]+2	7.55965e+09	3.44855e+09	3.19506e+09	3.35954e+09	3.14011e+09	2.87336e+09	2.43995e+09	552687	122171	259716	319007	152011	139285	79570.5
	C10 H18 N6 O10	Full match	No results	No results	No results	2.97	382.11	383.117	8.485	7.77656e+09	0	0	0						DDA for preferred ion	[M+H]+1	2.91322e+09	1.18921e+09	6.83388e+08	9.30867e+08	8.18511e+08	7.53362e+08	1.10171e+09	2.65217e+07	8.75136e+06	1.3906e+07	1.46467e+07	1.20446e+07	8.9456e+06	70346.3
	C13 H15 N6 O7 P	Full match	No results	No results	No results	3.25	398.075	200.045	9.018	7.77375e+09	0	0	0						DDA for other ion	[M+2H]+2	7.53802e+09	3.41479e+09	3.1743e+09	3.3439e+09	3.10066e+09	2.7377e+09	2.41917e+09	553535	147577	263819	319773	152911	203381	85664.7
	C52 H52 N4 O4 P2 S2	Full match	No results	No results	No results	-0.4	922.29	462.152	8.751	7.77365e+09	0	0	0						DDA for other ion	[M+2H]+2	6.99876e+09	2.4512e+09	2.83457e+09	3.25389e+09	2.47721e+09	2.11957e+09	1.8219e+09	92280.1	142976	90566.9	91408.7	89077.4	112894	70265.7
	C13 H15 N6 O7 P	Full match	No results	No results	No results	3.73	398.075	200.045	9.111	7.77036e+09	0	0	0						DDA for other ion	[M+2H]+2	7.49591e+09	3.47923e+09	3.15731e+09	3.31903e+09	3.08649e+09	2.83648e+09	2.27063e+09	554993	118688	264381	319773	152911	136501	80903.8
	C52 H42 N8 O7 S	Full match	No results	No results	No results	0.45	922.29	462.152	8.955	7.76473e+09	0	0	0						DDA for other ion	[M+2H]+2	6.99238e+09	2.45015e+09	2.83149e+09	3.25171e+09	2.47591e+09	2.11799e+09	1.81742e+09	102165	173061	107857	102496	92435.1	136650	85249.8
	C44 H56 N6 O6 P2 S3	Full match	No results	No results	No results	-0.16	922.29	462.152	8.669	7.7463e+09	0	0	0						DDA for other ion	[M+2H]+2	6.94249e+09	2.45261e+09	2.81736e+09	3.24724e+09	2.47597e+09	2.09197e+09	1.81127e+09	79740.9	123548	86676.3	81101.4	79942.8	97553.6	60717.8
	C39 H58 N2 O17 S3	Full match	No results	No results	No results	-0.24	922.29	462.152	8.78	7.74224e+09	0	0	0						DDA for other ion	[M+2H]+2	6.98464e+09	2.41536e+09	2.81627e+09	3.24287e+09	2.47366e+09	2.11079e+09	1.81173e+09	83450.8	134834	84846.3	84910.8	76654	106465	66264.6
	C13 H15 N6 O7 P	Full match	No results	No results	No results	3.4	398.075	200.045	9.134	7.6713e+09	0	0	0						DDA for other ion	[M+2H]+2	7.43885e+09	3.34991e+09	3.12252e+09	3.29112e+09	3.06022e+09	2.80761e+09	2.38112e+09	554993	145180	264381	319773	152911	172596	98810.7
NP-006105	C15 H16 O5	No match	Invalid mass	No results	No match	-5.81	276.098	277.105	10.919	7.65326e+09	1	6	0	98.4	9.9		9.9		DDA for preferred ion	[M+H]+1	7.12487e+09	4.31447e+09	3.08407e+09	2.60871e+09	3.17375e+09	3.07096e+09	2.58628e+09	30867	32499	32978.2	32289.9	31250.4	32154.8	31115
	C60 H46 N2 O4 S2	Full match	No results	No results	No results	-0.31	922.29	462.152	8.638	7.58039e+09	0	0	0						DDA for other ion	[M+2H]+2	6.90666e+09	2.43695e+09	2.78812e+09	3.22855e+09	2.46678e+09	2.0895e+09	1.79219e+09	67601.5	104739	73481.1	68754.9	67772.7	82702.5	50893.2
	C11 H14 N10 O6	Full match	No results	No results	No results	-0.22	382.11	383.117	8.911	7.45419e+09	0	0	0						DDA for preferred ion	[M+H]+1	5.6909e+09	2.19363e+09	1.59237e+09	1.64168e+09	1.42802e+09	1.3117e+09	1.56966e+09	1.87121e+07	7.38859e+06	5.28846e+06	7.27931e+06	5.78147e+06	7.86597e+06	72140.3
	C51 H56 O8 P2 S2	Full match	No results	No results	No results	0.87	922.29	462.152	8.875	7.40798e+09	0	0	0						DDA for other ion	[M+2H]+2	6.83143e+09	2.39418e+09	2.76358e+09	3.21181e+09	2.45348e+09	2.06909e+09	1.77197e+09	79786.1	135153	82020.2	80044.6	72187.8	106717	66421.4
[Similar to: 1-(3,4-dimethoxyphenyl)ethan-1-one oxime; ΔMass: 22.1150 Da]	C12 H27 N O2	Full match	Invalid mass	No results	No results	1.75	217.205	218.212	18.184	7.39451e+09	0	1	0			52			DDA for preferred ion	[M+H]+1	5.22126e+08	1.30315e+09	1.89851e+08	5.69111e+07	3.80863e+08	1.05625e+09	5.47185e+07	453849	386158	25503.6	25068.4	24591.9	340609	33963.2
	C60 H46 N2 O4 S2	Full match	No results	No results	No results	-0.16	922.29	462.152	8.519	7.36691e+09	0	0	0						DDA for other ion	[M+2H]+2	6.97853e+09	2.44724e+09	2.81405e+09	3.24681e+09	2.47407e+09	2.11617e+09	1.81484e+09	83644	129595	100015	86272.5	83855.9	102329	63175.4
	C10 H18 N6 O10	Full match	No results	No results	No results	3.59	382.11	383.117	8.188	7.33241e+09	0	0	0						DDA for preferred ion	[M+H]+1	5.31731e+09	2.12586e+09	1.58055e+09	1.63276e+09	1.55444e+09	1.62354e+09	1.62046e+09	2.78029e+07	9.02313e+06	1.27298e+07	1.43316e+07	1.19176e+07	9.18354e+06	50767.4
	C39 H58 N2 O17 S3	Full match	No results	No results	No results	0.03	922.29	462.152	8.92	7.19949e+09	0	0	0						DDA for other ion	[M+2H]+2	6.67859e+09	2.35195e+09	2.70935e+09	3.16033e+09	2.4142e+09	2.02948e+09	1.73116e+09	66638.2	98864.8	70791.3	67753.6	61642.5	91989.7	57254.8
	C10 H18 N6 O10	Full match	No results	No results	No results	3.9	382.11	383.117	8.157	7.16567e+09	0	0	0						DDA for preferred ion	[M+H]+1	5.15559e+09	2.05594e+09	1.545e+09	1.59411e+09	1.49996e+09	1.59862e+09	1.60333e+09	2.76476e+07	9.03287e+06	1.29719e+07	1.44629e+07	1.19883e+07	9.18369e+06	49211.4
	C12 H27 N O2	Full match	No results	No results	No results	2.45	217.205	218.212	18.049	7.10522e+09	0	0	0						DDA for preferred ion	[M+H]+1	5.74412e+08	1.5195e+09	2.06597e+08	6.42178e+07	3.92351e+08	1.11059e+09	5.75445e+07	510086	567530	28429.7	23062.6	28628	373784	34500
	C10 H18 N6 O10	Full match	No results	No results	No results	3.9	382.11	383.117	8.01	7.09233e+09	0	0	0						DDA for preferred ion	[M+H]+1	5.12867e+09	2.03722e+09	1.53162e+09	1.59041e+09	1.47605e+09	1.60657e+09	1.6157e+09	2.8425e+07	9.02194e+06	1.39891e+07	1.48676e+07	1.21605e+07	9.18369e+06	49361.6
	C11 H20 N4 O8 P2	Full match	No results	No results	No results	-0.81	398.075	200.045	8.955	7.06425e+09	0	0	0						DDA for other ion	[M+2H]+2	6.97954e+09	3.07828e+09	2.9389e+09	3.07973e+09	2.86928e+09	2.60082e+09	2.202e+09	548396	161659	261722	319282	152543	203381	79633.2
	C10 H18 N6 O10	Full match	No results	No results	No results	3.81	382.11	383.117	7.985	6.92958e+09	0	0	0						DDA for preferred ion	[M+H]+1	4.98962e+09	1.97406e+09	1.50423e+09	1.54802e+09	1.40771e+09	1.57977e+09	1.59459e+09	2.82594e+07	9.02056e+06	1.39889e+07	1.48604e+07	1.21525e+07	9.18155e+06	45783.3
	C12 H27 N O2	Full match	No results	No results	No results	1.47	217.204	218.212	18.219	6.88206e+09	0	0	0						DDA for preferred ion	[M+H]+1	2.58895e+08	3.75895e+08	8.2717e+07	2.77895e+07	1.82432e+08	2.77947e+08	5.14507e+07	282162	137268	25773.3	18539.5	20440.1	90089.2	9181.26
	C37 H48 N2 O4 P2 S3	Full match	No results	No results	No results	0.52	742.226	372.12	11.213	6.85737e+09	0	0	0						DDA for other ion	[M+2H]+2	6.59036e+09	1.55726e+09	2.33918e+09	2.39782e+09	1.16138e+09	2.04386e+09	1.3847e+09	90855.4	95733.2	97853	94764.3	94623.7	91866.1	91912.8
	C12 H27 N O2	Full match	No results	No results	No results	1.94	217.205	218.212	18.155	6.82293e+09	0	0	0						DDA for preferred ion	[M+H]+1	3.329e+08	5.74199e+08	1.1505e+08	3.74409e+07	3.72294e+08	4.80351e+08	5.29564e+07	253262	179817	16141.8	15596.8	16498.1	107367	22291.4
	C14 H31 N O2	Full match	No results	No results	No results	2.94	245.236	246.243	20.209	6.70354e+09	0	0	0						DDA for preferred ion	[M+H]+1	1.33354e+09	1.0178e+09	4.72538e+07	3.93236e+07	1.36579e+08	3.13134e+08	4.24381e+07	3.05914e+06	3.63842e+06	399751	1.69738e+06	1.63104e+06	2.85824e+06	2.39684e+06
	C10 H18 N6 O10	Full match	No results	No results	No results	3.87	382.11	383.117	7.928	6.65738e+09	0	0	0						DDA for preferred ion	[M+H]+1	4.68889e+09	1.81525e+09	1.42203e+09	1.47014e+09	1.27516e+09	1.52671e+09	1.55511e+09	2.78445e+07	9.00795e+06	1.39873e+07	1.48541e+07	1.21525e+07	9.17195e+06	48186.8
	C26 H35 N10 O15 P	Full match	No results	No results	No results	0.15	758.202	380.108	11.23	6.61262e+09	0	0	0						DDA for other ion	[M+2H]+2	6.25389e+09	1.40013e+09	1.78922e+09	2.04849e+09	1.01563e+09	1.787e+09	1.16616e+09	117366	128901	127712	123483	120560	119091	118513
DEHYDROLATANOPROST	C26 H38 O5	No match	No results	Invalid mass	No match	-41855.8	412.263	413.27	24.419	6.58149e+09	1	0	2					51.4	DDA for preferred ion	[M+H]+1	951032	800831	822040	622768	959232	724873	789227	996411	5.96346e+07	1.13888e+08	6.19969e+07	6.94704e+08	1.74855e+09	8.31787e+07
	C4 H5 N5 O6	Full match	No results	No results	No results	-3.46	219.023	220.03	9.523	6.53163e+09	0	0	0						DDA for preferred ion	[M+H]+1	4.84454e+09	2.23675e+09	1.732e+09	1.9357e+09	1.12546e+09	1.58374e+09	1.25176e+09	274147	420765	298767	273698	257494	371603	232322
	C13 H19 N8 O2 P S	Full match	No results	No results	No results	2.06	382.11	383.117	9.035	6.52469e+09	0	0	0						DDA for preferred ion	[M+H]+1	4.87851e+09	1.35431e+09	1.30378e+09	1.32798e+09	1.31603e+09	1.12427e+09	1.15341e+09	8.24128e+06	1.37017e+06	1.19992e+06	1.72158e+06	794885	1.73737e+06	91632.7
	C4 H N4 O3 P	Full match	No results	No results	No results	1.32	183.979	184.986	2.36	6.4864e+09	0	0	0						DDA for preferred ion	[M+H]+1	2.35852e+09	1.69568e+08	2.75304e+07	2.38008e+07	4.43395e+07	5.65417e+07	2.52617e+07	3.37028e+07	4.57096e+07	5.1221e+07	4.90998e+07	4.39076e+07	4.41901e+07	4.86491e+07
	C26 H34 O4	Full match	No results	No results	No results	3.4	410.247	411.254	23.995	6.42219e+09	0	0	0						DDA for preferred ion	[M+H]+1	1.74315e+06	1.14253e+06	988964	851481	797319	953137	771453	961102	6.36332e+07	1.01515e+08	8.0996e+07	3.18584e+08	2.33025e+09	8.77329e+07
	C23 H40 O4 S	Full match	No results	No results	No match	-4.68	412.263	413.27	24.112	6.41557e+09	1	0	0						DDA for preferred ion	[M+H]+1	751477	685991	517470	421731	538281	553759	484497	711805	1.96992e+07	1.24348e+08	7.0689e+07	7.58655e+08	1.9809e+09	8.51184e+07
		No results	No results	No results	No results		563.163	282.589	11.401	6.36996e+09	0	0	0						DDA for other ion	[M+2H]+2	6.23782e+09	1.68102e+09	1.49357e+09	1.53845e+09	9.02412e+08	1.62964e+09	9.87418e+08	64951.8	71335.7	70677.7	68337.2	66719.7	65906.3	65348.1
[Similar to: Glucose 1-phosphate; ΔMass: 18.0111 Da]	C6 H15 O10 P	Full match	Invalid mass	No results	No results	1.78	278.041	279.048	8.045	6.34779e+09	0	1	0			54.2			DDA for preferred ion	[M+H]+1	5.95312e+09	3.82079e+09	2.63707e+09	2.53842e+09	3.01525e+09	2.9523e+09	2.85603e+09	3.50229e+06	541610	474187	523910	745666	480017	58454.5
Coenzyme Q0	C9 H10 O4	Full match	No results	Full match	Not the top hit	4.07	182.059	183.066	19.186	6.34662e+09	36	0	3					61.9	DDA for preferred ion	[M+H]+1	324213	7.64436e+06	6.50278e+06	375490	1.32975e+06	1.06949e+07	2.3287e+06	400747	5.83784e+09	3.18498e+08	3.46153e+06	3.04614e+07	2.28123e+09	1.40538e+06
[Similar to: Glucose 1-phosphate; ΔMass: 18.0110 Da]	C6 H15 O10 P	Full match	Invalid mass	No results	No results	1.53	278.041	279.048	7.865	6.34348e+09	0	1	0			55.1			DDA for preferred ion	[M+H]+1	5.94928e+09	3.81284e+09	2.6234e+09	2.53925e+09	3.00325e+09	2.94397e+09	2.85028e+09	3.13299e+06	540667	421629	519134	744475	470602	48322.9
[Similar to: Glucose 1-phosphate; ΔMass: 18.0111 Da]	C6 H15 O10 P	Full match	Invalid mass	No results	No results	1.86	278.041	279.048	7.898	6.34336e+09	0	1	0			54.8			DDA for preferred ion	[M+H]+1	5.94959e+09	3.8148e+09	2.62727e+09	2.53471e+09	3.00654e+09	2.9455e+09	2.84804e+09	3.14653e+06	540667	468529	519134	744590	471393	64124.9
[Similar to: Glucose 1-phosphate; ΔMass: 18.0109 Da]	C6 H15 O10 P	Full match	Invalid mass	No results	No results	1.16	278.041	279.048	7.844	6.34284e+09	0	1	0			54.6			DDA for preferred ion	[M+H]+1	5.94917e+09	3.81334e+09	2.62773e+09	2.53506e+09	3.01466e+09	2.94416e+09	2.84929e+09	3.14365e+06	540667	465852	468961	739258	470835	57964.7
[Similar to: Glucose 1-phosphate; ΔMass: 18.0110 Da]	C6 H15 O10 P	Full match	Invalid mass	No results	No results	1.56	278.041	279.048	7.953	6.34113e+09	0	1	0			54.9			DDA for preferred ion	[M+H]+1	5.94792e+09	3.81073e+09	2.62841e+09	2.53292e+09	3.002e+09	2.94259e+09	2.84913e+09	3.04239e+06	540667	414163	517369	334424	468824	46457.6
[Similar to: Glucose 1-phosphate; ΔMass: 18.0109 Da]	C6 H15 O10 P	Full match	Invalid mass	No results	No results	1.32	278.041	279.048	7.999	6.33988e+09	0	1	0			54.7			DDA for preferred ion	[M+H]+1	5.95596e+09	3.81811e+09	2.62156e+09	2.53193e+09	3.00092e+09	2.93786e+09	2.84696e+09	2.93254e+06	540667	464685	497159	734609	465585	53569.3
[Similar to: Glucose 1-phosphate; ΔMass: 18.0110 Da]	C6 H15 O10 P	Full match	Invalid mass	No results	No results	1.49	278.041	279.048	8.022	6.33705e+09	0	1	0			55.2			DDA for preferred ion	[M+H]+1	5.94694e+09	3.81935e+09	2.61751e+09	2.53134e+09	2.99796e+09	2.94031e+09	2.84717e+09	2.98735e+06	540667	466151	521952	392490	469829	51432.4
[Similar to: Glucose 1-phosphate; ΔMass: 18.0110 Da]	C6 H15 O10 P	Full match	Invalid mass	No results	No results	1.69	278.041	279.048	7.918	6.33149e+09	0	1	0			55.2			DDA for preferred ion	[M+H]+1	5.93312e+09	3.79448e+09	2.61931e+09	2.52425e+09	2.95955e+09	2.93193e+09	2.84972e+09	2.80476e+06	535757	454126	503932	644095	436978	43285.5
D-(+)-Glucose	C6 H12 O6	No match	Invalid mass	No results	No results	94561	197.09	198.098	8.073	6.26656e+09	0	1	0	74.4	71.1		71.1		DDA for preferred ion	[M+H]+1	4.23855e+09	5.73963e+08	3.19589e+08	3.29035e+08	4.25654e+08	3.95746e+08	2.98147e+08	8.90497e+07	4.14476e+07	4.51812e+07	4.73441e+07	4.9161e+07	4.31858e+07	659830
Coenzyme Q0	C9 H10 O4	Full match	No results	Full match	Not the top hit	2.96	182.058	183.066	19.16	6.19198e+09	36	0	5					77.2	DDA for preferred ion	[M+H]+1	280572	3.89442e+07	6.37706e+06	266039	1.27947e+06	2.25955e+07	1.87393e+06	307051	5.32563e+09	2.95736e+08	2.95801e+06	3.02164e+07	1.36509e+09	1.16411e+06
	C13 H15 N6 O7 P	Full match	No results	No results	No results	2.75	398.075	200.045	11.244	6.12401e+09	0	0	0						DDA for other ion	[M+2H]+2	5.78999e+09	2.62945e+09	2.62188e+09	2.6586e+09	2.25369e+09	3.09639e+09	2.03637e+09	132549	144536	143203	141441	135183	133535	132888
	C18 H31 N6 O P S3	Full match	No results	No results	No results	-2	474.145	238.08	8.913	5.97101e+09	0	0	0						DDA for other ion	[M+2H]+2	5.35222e+09	4.12159e+09	3.28229e+09	2.99125e+09	3.63317e+09	3.32336e+09	2.63019e+09	67716.5	98649	70546.5	67605.7	61508	91788.9	57129.9
Coenzyme Q0	C9 H10 O4	Full match	No results	Full match	Not the top hit	3.66	182.059	183.066	19.377	5.95682e+09	36	0	7					92.7	DDA for preferred ion	[M+H]+1	340454	3.90945e+07	5.18023e+06	755122	1.41529e+06	1.92629e+07	2.16512e+06	712364	5.02466e+09	3.05726e+08	6.25248e+06	3.0718e+07	2.60469e+09	2.18502e+06
L-alpha-Glycerylphosphorylcholine	C8 H20 N O6 P	Full match	Invalid mass	Full match	Full match	2.54	257.103	258.111	7.912	5.90903e+09	2	3	1	53	7.6		61.2	89.3	DDA for preferred ion	[M+H]+1	5.25549e+07	2.18e+09	3.09466e+09	4.10623e+09	3.75259e+09	2.82887e+09	2.69748e+09	178959	33408.4	94816.7	52452.1	100347	30667.3	27911.8
	C19 H32 N4 O2 P2 S2	Full match	No results	No results	No results	2.26	474.145	238.08	8.967	5.90282e+09	0	0	0						DDA for other ion	[M+2H]+2	5.25703e+09	4.08019e+09	3.20715e+09	2.92364e+09	3.54546e+09	3.24344e+09	2.57472e+09	94699.3	144986	100025	96280.7	86830.2	128364	80080.6
N-(3-Chloro-4-fluorophenyl)-4-quinazolinamine	C14 H9 Cl F N3	No match	No results	Invalid mass	No results	736497	474.145	238.08	8.738	5.88056e+09	0	0	1					53.1	DDA for other ion	[M+2H]+2	5.23111e+09	4.01973e+09	3.19324e+09	2.91148e+09	3.52699e+09	3.21342e+09	2.56481e+09	74992.5	121168	76752.9	76304.5	74788.9	95674.4	59548.2
	C24 H30 N2 O2 S3	Full match	No results	No results	No results	-2.94	474.146	238.08	8.874	5.87611e+09	0	0	0						DDA for other ion	[M+2H]+2	5.2383e+09	4.02564e+09	3.19717e+09	2.89373e+09	3.53219e+09	3.23126e+09	2.58698e+09	60933.1	93289.7	62977	61950.6	55869.8	82594.1	51406.9
	C19 H30 N4 O4 S3	Full match	No results	No results	No results	4.38	474.145	238.08	8.815	5.728e+09	0	0	0						DDA for other ion	[M+2H]+2	5.1941e+09	3.8858e+09	3.11421e+09	2.84335e+09	3.19702e+09	3.1271e+09	2.49835e+09	72439.7	120369	70912	71668.1	65278.4	95043.9	59155.7
5,5'-[(6Z)-6-Tetradecene-1,14-diyl]bis(1,3-benzenediol)	C26 H36 O4	Full match	Full match	No results	Partial match	3.45	412.263	413.27	24.383	5.70247e+09	1	1	0	51	7.5		37.5		DDA for preferred ion	[M+H]+1	826974	563936	445846	425766	471105	471243	374647	698469	4.74307e+07	9.48406e+07	5.47336e+07	5.86458e+08	8.04769e+08	7.7016e+07
	C20 H26 N8 S3	Full match	No results	No results	No results	2.38	474.145	238.08	9.016	5.68827e+09	0	0	0						DDA for other ion	[M+2H]+2	4.97799e+09	3.84108e+09	3.07015e+09	2.81422e+09	3.18007e+09	3.26495e+09	2.45734e+09	61255.4	80661.6	67964.8	63274	57927.3	73452.4	55897.8
	C19 H30 N4 O4 S3	Full match	No results	No results	No results	4.42	474.145	238.08	8.777	5.68401e+09	0	0	0						DDA for other ion	[M+2H]+2	4.99234e+09	3.82369e+09	3.08091e+09	2.75895e+09	3.49676e+09	3.09634e+09	2.4711e+09	77115.5	124598	77105.5	74367.4	70834.7	98382.9	61234
3-O-alpha-D-Mannopyranosyl-D-mannopyranose	C12 H22 O11	Full match	Partial match	Full match	Not the top hit	1.46	342.117	343.124	8.271	5.62276e+09	72	2	8	90.1	75.7		81.2	92.9	DDA for preferred ion	[M+H]+1	5.59413e+09	2.65448e+09	1.84292e+09	2.01258e+09	2.09768e+09	1.80862e+09	1.65585e+09	1.72576e+06	671861	1.25354e+06	1.44065e+06	665303	624167	80832.4
3-O-alpha-D-Mannopyranosyl-D-mannopyranose	C12 H22 O11	Full match	Partial match	Full match	Not the top hit	1.98	342.117	343.124	8.121	5.6226e+09	72	2	8	90	75.6		81.6	92.9	DDA for preferred ion	[M+H]+1	5.50872e+09	2.61698e+09	1.82071e+09	2.00539e+09	2.07752e+09	1.80886e+09	1.65415e+09	1.68154e+06	668441	1.25354e+06	1.44065e+06	665303	623315	61755
3-O-alpha-D-Mannopyranosyl-D-mannopyranose	C12 H22 O11	Full match	Partial match	Full match	Not the top hit	1.61	342.117	343.124	8.094	5.6226e+09	72	2	8	90.5	82.6		82.6	93.4	DDA for preferred ion	[M+H]+1	5.52311e+09	2.63667e+09	1.8299e+09	2.01289e+09	2.08294e+09	1.8152e+09	1.65267e+09	1.68554e+06	671861	1.2528e+06	1.44065e+06	665303	623315	86861.2
3-O-alpha-D-Mannopyranosyl-D-mannopyranose	C12 H22 O11	Full match	Partial match	Full match	Not the top hit	1.52	342.117	343.124	8.235	5.59998e+09	72	2	8	89.5	74.8		78.6	92.6	DDA for preferred ion	[M+H]+1	5.57804e+09	2.67766e+09	1.83951e+09	2.0024e+09	2.07348e+09	1.79637e+09	1.64872e+09	1.71887e+06	668209	1.25354e+06	1.44065e+06	665303	617855	65999.7
[Similar to: 1-(3,4-dimethoxyphenyl)ethan-1-one oxime; ΔMass: 22.1150 Da]	C12 H27 N O2	Full match	Invalid mass	No results	No results	1.75	217.205	218.212	18.125	5.59293e+09	0	1	0			53.8			DDA for preferred ion	[M+H]+1	3.29741e+08	6.56841e+08	6.67298e+07	2.41011e+07	3.1195e+08	7.67979e+08	4.28087e+07	274114	289815	20915.5	17964.4	20078.8	132193	21040.2
beta-D-Gal-(1->4)-D-Man	C12 H22 O11	Full match	Full match	Full match	Full match	1.57	342.117	343.124	8.01	5.59092e+09	72	2	8	89.8	75.3		75.3	92.6	DDA for preferred ion	[M+H]+1	5.57084e+09	2.64798e+09	1.84182e+09	2.01099e+09	2.10203e+09	1.8041e+09	1.65367e+09	1.70038e+06	671861	1.24975e+06	1.44065e+06	665303	624167	68301.7
3-O-alpha-D-Mannopyranosyl-D-mannopyranose	C12 H22 O11	Full match	Partial match	Full match	Not the top hit	1.89	342.117	343.124	8.066	5.56041e+09	72	2	8	89.9	75.3		75.3	93.2	DDA for preferred ion	[M+H]+1	5.53798e+09	2.64291e+09	1.83502e+09	2.01673e+09	2.07064e+09	1.79848e+09	1.65923e+09	1.695e+06	671861	1.25354e+06	1.46065e+06	665303	623315	55676.3
	C18 H22 O7 S	Full match	No results	No results	No results	3.6	382.11	383.117	9.117	5.49008e+09	0	0	0						DDA for preferred ion	[M+H]+1	4.42595e+09	1.49856e+09	1.14058e+09	1.19211e+09	1.00547e+09	9.43283e+08	9.80681e+08	6.59539e+06	793127	703745	1.08034e+06	540374	958535	75029.6
2,5-Dihydroxy-3-[(2E,6E,10E)-3,7,11,15-tetramethyl-2,6,10,14-hexadecatetraen-1-yl]-1,4-benzoquinone	C26 H36 O4	Full match	No results	No results	Full match	3.36	412.263	413.27	24.36	5.46692e+09	1	0	0						DDA for preferred ion	[M+H]+1	732436	698463	579413	496689	625338	567476	497842	790461	2.11007e+07	8.78264e+07	5.16723e+07	4.94471e+08	1.22513e+09	8.56001e+07
	C27 H47 N6 O10 P S3	Full match	No results	No results	No results	0.25	742.226	372.12	11.553	5.38897e+09	0	0	0						DDA for other ion	[M+2H]+2	5.07303e+09	1.24949e+09	1.37426e+09	1.448e+09	6.58124e+08	1.41064e+09	9.1263e+08	64588.3	71268.9	72603.3	68921.3	69089.5	66122.7	64712.8
3-O-alpha-D-Mannopyranosyl-D-mannopyranose	C12 H22 O11	Full match	Partial match	Full match	Not the top hit	1.3	342.117	343.124	8.204	5.33992e+09	72	2	8	90	75.5		80.8	92.5	DDA for preferred ion	[M+H]+1	5.28175e+09	2.64273e+09	1.73185e+09	1.85065e+09	1.87214e+09	1.70623e+09	1.51044e+09	1.68378e+06	666463	1.23818e+06	1.44065e+06	663224	623315	48874.9
	C40 H53 N4 O16 P3	Full match	No results	No results	No results	0.02	938.267	470.141	9.067	5.28284e+09	0	0	0						DDA for other ion	[M+2H]+2	4.93733e+09	1.23974e+09	1.45043e+09	1.74103e+09	1.0834e+09	1.0746e+09	9.22306e+08	114560	169962	124760	116478	103964	179711	98658.5
	C41 H49 N8 O12 P3	Full match	No results	No results	No results	-0.55	938.268	470.141	8.916	5.25596e+09	0	0	0						DDA for other ion	[M+2H]+2	4.92008e+09	1.23664e+09	1.44111e+09	1.72809e+09	1.0762e+09	1.06737e+09	9.18593e+08	105067	174585	106947	103948	94680.5	175028	86000.3
	C39 H42 N10 O18	Full match	No results	No results	No results	-0.37	938.268	470.141	8.942	5.24554e+09	0	0	0						DDA for other ion	[M+2H]+2	4.91054e+09	1.23531e+09	1.44117e+09	1.7277e+09	1.07505e+09	1.06718e+09	9.17613e+08	142738	230627	147180	145235	135295	195707	113606
Coenzyme Q0	C9 H10 O4	Full match	Partial match	Full match	Not the top hit	3.2	182.058	183.066	19.401	5.18785e+09	36	1	7	51	44.6		59.3	93.1	DDA for preferred ion	[M+H]+1	234333	3.33881e+07	4.37853e+06	613582	1.17959e+06	1.64671e+07	1.81864e+06	602796	1.38378e+09	2.57046e+08	5.10258e+06	2.58846e+07	1.98211e+09	1.70228e+06
	C16 H35 Cl N8 O4 P2 S3	Full match	No results	No results	No results	1.52	596.112	299.063	25.323	5.17126e+09	0	0	0						DDA for other ion	[M+2H]+2	3.92149e+09	5.67524e+08	3.44885e+08	4.30787e+08	2.68294e+08	4.76309e+08	2.83191e+08	2.60448e+07	2.61676e+07	4.91473e+07	6.89216e+07	3.76408e+07	3.65547e+07	6.60013e+07
	C14 H31 N O2	Full match	No results	No results	No results	1.86	245.236	246.243	20.157	5.15502e+09	0	0	0						DDA for preferred ion	[M+H]+1	1.0039e+09	9.0401e+08	3.82324e+07	2.75489e+07	1.12762e+08	2.1982e+08	3.94791e+07	1.96311e+06	2.65939e+06	678504	1.09421e+06	1.02361e+06	1.99056e+06	1.73791e+06
2-Amino-1-nitro-9,10-anthraquinone	C14 H8 N2 O4	No match	No results	Full match	Partial match	-1.12	268.048	269.055	9.079	5.1435e+09	1	0	1					60	DDA for preferred ion	[M+H]+1	2.12802e+09	2.77697e+09	2.45085e+09	1.94513e+09	3.16736e+09	2.67479e+09	1.81217e+09	58579.5	69912.1	65622.1	61541.6	55691.5	68024.2	53740.3
D-(+)-Glucose	C6 H12 O6	No match	Invalid mass	No results	No results	94561.8	197.09	198.098	8.211	5.12103e+09	0	1	0	55.1	63.6		63.6		DDA for preferred ion	[M+H]+1	3.22888e+09	4.62086e+08	2.69825e+08	2.77096e+08	3.82639e+08	3.53132e+08	2.56548e+08	7.97339e+07	4.06316e+07	4.38409e+07	4.62501e+07	4.79066e+07	4.17936e+07	474451
	C42 H55 N4 O10 P S4	Full match	No results	No results	No results	-0.37	934.254	468.134	8.615	5.09099e+09	0	0	0						DDA for other ion	[M+2H]+2	2.69045e+09	5.50941e+08	6.99077e+08	9.22263e+08	4.26817e+08	6.56592e+08	5.04802e+08	60848	94275.8	66140.3	61886.2	61002.1	94515.2	45808.9
	C33 H53 N10 O14 P3 S	Full match	No results	No results	No results	0.03	938.268	470.141	9.016	5.07911e+09	0	0	0						DDA for other ion	[M+2H]+2	4.82967e+09	1.21431e+09	1.41129e+09	1.69655e+09	1.06538e+09	1.04531e+09	9.21048e+08	109914	168280	117537	111749	100780	184481	92946.2
	C40 H53 N4 O16 P3	Full match	No results	No results	No results	0.19	938.267	470.141	8.886	5.03968e+09	0	0	0						DDA for other ion	[M+2H]+2	4.85989e+09	1.19724e+09	1.39617e+09	1.60731e+09	1.05121e+09	1.03194e+09	8.85172e+08	82845.2	140335	85273.9	83113.7	74955.6	140692	69129.1
	C40 H53 N4 O16 P3	Full match	No results	No results	No results	0.32	938.267	470.141	8.842	5.01399e+09	0	0	0						DDA for other ion	[M+2H]+2	4.77016e+09	1.20881e+09	1.3933e+09	1.56579e+09	1.05431e+09	1.06687e+09	8.88284e+08	91512.5	152061	93627	90759.1	84230.8	152448	74731
	C39 H42 N10 O18	Full match	No results	No results	No results	-0.39	938.267	470.141	8.971	5.00973e+09	0	0	0						DDA for other ion	[M+2H]+2	4.79317e+09	1.24208e+09	1.40612e+09	1.68011e+09	1.0552e+09	1.03309e+09	8.86995e+08	111277	188497	118917	111638	100680	188976	92853.5
N-(3-Chloro-4-fluorophenyl)-4-quinazolinamine	C14 H9 Cl F N3	No match	No results	Invalid mass	No results	736497	474.145	238.08	8.938	5.00587e+09	0	0	1					51.9	DDA for other ion	[M+2H]+2	4.38574e+09	3.14918e+09	2.66768e+09	2.42019e+09	2.94275e+09	2.70377e+09	2.14241e+09	37624.3	49543.9	41745.3	38717.2	34750.7	45115.9	34242.2
2-Amino-1-nitro-9,10-anthraquinone	C14 H8 N2 O4	No match	No results	Full match	Partial match	-0.82	268.048	269.055	9.255	4.94392e+09	1	0	1					55.7	DDA for preferred ion	[M+H]+1	2.21299e+09	2.96899e+09	2.66311e+09	2.06198e+09	3.53951e+09	2.90187e+09	1.97039e+09	56874.3	64376.5	64828.2	60248.1	54934	63972.8	52723.2
2-Amino-1-nitro-9,10-anthraquinone	C14 H8 N2 O4	No match	No results	Full match	Partial match	-1.25	268.048	269.055	9.175	4.89665e+09	1	0	1					56.8	DDA for preferred ion	[M+H]+1	2.23173e+09	2.7622e+09	2.60319e+09	2.04614e+09	3.48196e+09	2.83493e+09	1.9425e+09	63899.5	74765.7	73095	67690.1	61255.5	72751.7	59109.4
	C10 H18 N6 O10	Full match	No results	No results	No results	4.08	382.11	383.117	8.888	4.8902e+09	0	0	0						DDA for preferred ion	[M+H]+1	4.14843e+09	1.35534e+09	1.03485e+09	1.12227e+09	1.02065e+09	8.71394e+08	8.9904e+08	5.80904e+06	632804	516890	829771	415549	718741	64910
6-Formylindole	C9 H7 N O	Full match	Partial match	Full match	Partial match	3.91	145.053	146.061	18.257	4.86711e+09	8	3	10	94.8	73		73.4	95.2	DDA for preferred ion	[M+H]+1	6.70965e+06	9.83361e+07	5.55249e+07	1.79381e+07	1.36073e+08	1.65487e+08	2.18037e+08	1.15499e+07	5.98693e+08	2.4827e+08	1.49096e+07	1.52003e+08	7.48336e+08	3.5497e+07
2-Amino-1-nitro-9,10-anthraquinone	C14 H8 N2 O4	No match	No results	Full match	Partial match	-1.1	268.048	269.055	9.368	4.82615e+09	1	0	1					57.3	DDA for preferred ion	[M+H]+1	2.18575e+09	2.81714e+09	2.556e+09	2.01479e+09	3.41965e+09	2.7808e+09	1.90822e+09	65399.8	74823.2	75348.2	68195.6	63848.4	75231.5	60931.6
	C11 H14 N10 O6	Full match	No results	No results	No results	0.12	382.11	383.117	8.959	4.81733e+09	0	0	0						DDA for preferred ion	[M+H]+1	4.11747e+09	1.3381e+09	1.02191e+09	1.12642e+09	1.00773e+09	8.64219e+08	8.81212e+08	5.75749e+06	614006	492662	799544	399887	697896	66227.7
	C14 H30 Cl N10 O8 P S2	Full match	No results	No results	No results	0.36	596.112	299.063	25.262	4.77899e+09	0	0	0						DDA for other ion	[M+2H]+2	3.63997e+09	6.29902e+08	3.20186e+08	4.08609e+08	2.85166e+08	4.53701e+08	2.68708e+08	2.33215e+07	2.40692e+07	4.05269e+07	5.16809e+07	3.16252e+07	3.36453e+07	5.61297e+07
	C10 H18 N6 O10	Full match	No results	No results	No results	3.15	382.11	383.117	8.61	4.75579e+09	0	0	0						DDA for preferred ion	[M+H]+1	2.56788e+09	1.04834e+09	8.74537e+08	8.76062e+08	7.81037e+08	9.5856e+08	1.08533e+09	2.57998e+07	8.71889e+06	1.3855e+07	1.45978e+07	1.20149e+07	8.87541e+06	78458.7
Levoglucosan	C6 H10 O5	No match	Invalid mass	Invalid mass	No match	-111138	144.043	145.05	8.071	4.73263e+09	18	1	6			58.3		88.4	DDA for preferred ion	[M+H]+1	4.61925e+09	2.74101e+09	2.07638e+09	2.25897e+09	2.29428e+09	2.13232e+09	1.97336e+09	2.97154e+07	4.05e+07	2.6049e+07	9.72846e+06	1.33012e+07	5.66629e+07	1.95749e+06
	C4 H N4 O3 P	Full match	No results	No results	No results	1.57	183.979	184.986	2.256	4.71318e+09	0	0	0						DDA for preferred ion	[M+H]+1	1.72293e+09	1.22762e+08	1.7068e+07	1.63441e+07	3.21012e+07	3.68561e+07	1.74459e+07	2.36778e+07	3.11882e+07	3.10571e+07	3.48285e+07	3.10337e+07	3.08524e+07	3.54379e+07
2-Amino-1-nitro-9,10-anthraquinone	C14 H8 N2 O4	No match	No results	Full match	Partial match	-1.57	268.048	269.055	9.107	4.70607e+09	1	0	1					56.5	DDA for preferred ion	[M+H]+1	2.14724e+09	2.80185e+09	2.50251e+09	1.78649e+09	3.32946e+09	2.71895e+09	1.42329e+09	51537.8	62020.7	58214.9	54595	49405.2	58677.4	47674.3
Gentianine	C10 H9 N O2	No match	No match	Invalid mass	No match	-171425	145.053	146.06	18.236	4.70389e+09	8	3	10	93.1	66.9		67.3	91.7	DDA for preferred ion	[M+H]+1	6.30573e+06	9.34218e+07	5.31788e+07	1.68828e+07	1.31866e+08	1.59941e+08	2.10957e+08	1.07004e+07	5.62835e+08	2.16931e+08	1.31397e+07	1.8869e+08	7.16553e+08	3.54125e+07
	C16 H35 Cl N8 O4 P2 S3	Full match	No results	No results	No results	1.42	596.112	299.063	25.162	4.6883e+09	0	0	0						DDA for other ion	[M+2H]+2	3.57921e+09	5.17072e+08	3.16745e+08	4.04932e+08	2.50547e+08	4.48787e+08	2.65649e+08	2.24079e+07	2.31943e+07	3.86324e+07	4.89172e+07	2.99486e+07	3.26032e+07	5.31997e+07
Levoglucosan	C6 H10 O5	No match	Unused	Invalid mass	No match	-111138	144.043	145.05	7.906	4.65671e+09	18	3	6	53.4	63.1	55.9	63.4	88.3	DDA for preferred ion	[M+H]+1	4.5332e+09	2.69837e+09	1.9884e+09	2.16364e+09	2.22672e+09	2.05804e+09	1.98824e+09	2.51916e+07	3.39678e+07	2.32332e+07	1.49133e+07	1.63902e+07	5.17456e+07	1.4563e+06
D-(+)-Glucose	C6 H12 O6	No match	Invalid mass	No results	No results	94561.4	197.09	198.098	8.148	4.63745e+09	0	1	0	68.1	67.4		67.4		DDA for preferred ion	[M+H]+1	2.89064e+09	4.65433e+08	2.71129e+08	2.76064e+08	3.92503e+08	3.41276e+08	2.60204e+08	7.86645e+07	4.00465e+07	4.36188e+07	4.57799e+07	4.75055e+07	4.2427e+07	438909
	C5 H2 N10	Full match	No results	No results	No match	-2.1	202.046	203.053	8.154	4.62722e+09	1	0	0						DDA for preferred ion	[M+H]+1	1.71524e+09	9.09169e+08	9.32685e+08	8.15404e+08	7.46211e+08	9.40877e+08	1.20145e+09	5.69625e+07	2.8649e+07	3.98239e+07	4.03656e+07	3.68417e+07	3.00837e+07	788352
	C5 H N6 P	Full match	No results	No results	No results	2.3	176	177.008	9.264	4.62275e+09	0	0	0						DDA for preferred ion	[M+H]+1	3.06988e+09	3.49543e+09	2.95045e+09	2.40872e+09	3.91559e+09	3.38529e+09	2.66023e+09	1.27137e+06	929679	1.1662e+06	866000	527370	789114	138184
Gentianine	C10 H9 N O2	No match	No match	Invalid mass	No match	-171424	145.053	146.061	18.535	4.61588e+09	8	2	10	94.8	73.2		73.6	87.3	DDA for preferred ion	[M+H]+1	3.77348e+06	7.91575e+07	3.26609e+07	1.10763e+07	6.54218e+07	1.31552e+08	1.48286e+08	5.08408e+06	5.31204e+08	7.70737e+07	5.30682e+06	4.85718e+07	6.5818e+08	1.01533e+07
	C6 H15 N O6	Full match	No results	No results	No results	3.61	197.091	198.098	8.043	4.60181e+09	0	0	0						DDA for preferred ion	[M+H]+1	2.87801e+09	4.86664e+08	2.82287e+08	2.90453e+08	3.96192e+08	3.5579e+08	2.70749e+08	8.13719e+07	4.00819e+07	4.36736e+07	4.58241e+07	4.81835e+07	4.13484e+07	455749
Levoglucosan	C6 H10 O5	No match	Invalid mass	Invalid mass	No match	-111138	144.043	145.05	7.953	4.59891e+09	18	1	7			55.1		88.9	DDA for preferred ion	[M+H]+1	4.4792e+09	2.6578e+09	2.0041e+09	2.11889e+09	2.18226e+09	2.0197e+09	1.95182e+09	2.29359e+07	2.93651e+07	1.11926e+07	1.39715e+07	1.51889e+07	4.82983e+07	1.24081e+06
	C21 H19 O5 P	Full match	No results	No results	No results	0.74	382.097	192.056	11.405	4.58487e+09	0	0	0						DDA for other ion	[M+2H]+2	2.79501e+09	1.50213e+09	1.24508e+09	1.32119e+09	9.07846e+08	1.44504e+09	9.58697e+08	102943	113591	115048	109849	104989	104551	103206
Levoglucosan	C6 H10 O5	No match	Invalid mass	Invalid mass	No match	-111138	144.043	145.05	8.007	4.56806e+09	18	1	6			52.6		88.5	DDA for preferred ion	[M+H]+1	4.47502e+09	2.68968e+09	2.00297e+09	2.0792e+09	2.17966e+09	2.02749e+09	1.9162e+09	2.29963e+07	3.1404e+07	1.31863e+07	1.43035e+07	6.98015e+06	5.01152e+07	1.22731e+06
Levoglucosan	C6 H10 O5	No match	Invalid mass	Invalid mass	No match	-111138	144.043	145.05	8.094	4.55238e+09	18	1	6			57.7		88.3	DDA for preferred ion	[M+H]+1	4.47972e+09	2.66639e+09	1.99523e+09	2.07601e+09	2.21732e+09	2.06352e+09	1.90927e+09	2.37049e+07	3.41771e+07	2.33102e+07	1.47413e+07	7.00086e+06	5.19043e+07	1.29316e+06
	C6 H15 N O6	Full match	No results	No results	No results	3.61	197.091	198.098	8.015	4.54579e+09	0	0	0						DDA for preferred ion	[M+H]+1	2.87964e+09	4.86655e+08	2.82297e+08	2.90454e+08	3.96185e+08	3.55795e+08	2.70338e+08	8.13794e+07	4.00835e+07	4.36752e+07	4.58256e+07	4.76059e+07	4.13506e+07	456153
lactide	C6 H8 O4	Full match	No results	No results	Full match	4.14	144.043	145.05	8.036	4.54538e+09	18	0	0						No MS2	[M+H]+1	4.44731e+09	2.64789e+09	1.97268e+09	2.04399e+09	2.26809e+09	2.01923e+09	1.88868e+09	2.2353e+07	3.20451e+07	2.2339e+07	1.42669e+07	1.10585e+07	5.04327e+07	1.14423e+06
	C5 H N6 P	Full match	No results	No results	No results	2.28	176	177.008	9.143	4.51987e+09	0	0	0						DDA for preferred ion	[M+H]+1	2.92511e+09	3.35043e+09	2.84834e+09	2.34818e+09	3.80104e+09	3.2397e+09	2.56825e+09	1.4729e+06	929406	1.10688e+06	864876	525855	782904	120345
Gentianine	C10 H9 N O2	No match	No match	Invalid mass	No match	-171424	145.053	146.06	18.368	4.51753e+09	8	3	11	94.9	9.7		71.6	95.6	DDA for preferred ion	[M+H]+1	5.9059e+06	8.94167e+07	4.47058e+07	1.51657e+07	6.28765e+07	1.53009e+08	2.03986e+08	9.58265e+06	5.24685e+08	2.63051e+08	1.10422e+07	1.77334e+08	6.82998e+08	1.9463e+07
Levoglucosan	C6 H10 O5	No match	Invalid mass	Invalid mass	No match	-111138	144.043	145.05	8.152	4.51392e+09	18	1	6			54.4		88.1	DDA for preferred ion	[M+H]+1	4.43132e+09	2.6669e+09	1.97531e+09	2.05156e+09	2.21148e+09	1.9987e+09	1.88365e+09	2.14258e+07	2.09418e+07	2.07151e+07	1.36803e+07	1.48876e+07	4.7764e+07	1.08224e+06
	C5 H N6 P	Full match	No results	No results	No results	1.75	176	177.008	9.032	4.49395e+09	0	0	0						DDA for preferred ion	[M+H]+1	2.88451e+09	3.31878e+09	2.85751e+09	2.33504e+09	3.77066e+09	3.01013e+09	2.53523e+09	1.46758e+06	925889	1.16657e+06	864059	523956	778976	118961
Levoglucosan	C6 H10 O5	No match	Unused	Invalid mass	No match	-111138	144.043	145.05	8.218	4.49331e+09	18	3	6	56.3	63.9	57.6	64.2	88.3	DDA for preferred ion	[M+H]+1	4.42996e+09	2.63079e+09	1.96122e+09	2.02932e+09	2.1799e+09	2.01603e+09	1.87705e+09	2.14815e+07	3.01288e+07	2.1405e+07	1.39421e+07	1.51684e+07	1.46889e+07	1.06562e+06
	C15 H24 N8 O7 P2	Full match	No results	No results	No match	-3.6	490.123	246.069	9.068	4.48727e+09	2	0	0						DDA for other ion	[M+2H]+2	4.36892e+09	2.29293e+09	1.94416e+09	1.77353e+09	2.23385e+09	1.95589e+09	1.48344e+09	74781.3	98472.5	84386.8	78146.9	70718.3	89671.4	68240.6
2-Amino-1-nitro-9,10-anthraquinone	C14 H8 N2 O4	No match	No results	Full match	Partial match	-1.44	268.048	269.055	9.018	4.46481e+09	1	0	1					59.5	DDA for preferred ion	[M+H]+1	2.12008e+09	2.70919e+09	2.37956e+09	1.89471e+09	3.17019e+09	2.59697e+09	1.75436e+09	60800.7	80062.8	67460.3	62804.3	57497.3	72907.1	55482.9
	C15 H34 Cl N10 O3 P S4	Full match	No results	No results	No results	-1.22	596.112	299.063	25.201	4.43555e+09	0	0	0						DDA for other ion	[M+2H]+2	1.97034e+09	5.05245e+08	3.10255e+08	3.97335e+08	2.44384e+08	4.47801e+08	2.07411e+08	1.97563e+07	2.05288e+07	3.56192e+07	4.54587e+07	2.68485e+07	2.98499e+07	4.99482e+07
L-2-Aminoadipate adenylate	C16 H23 N6 O10 P	Full match	No results	No results	Full match	3.37	490.123	246.069	9.116	4.41678e+09	2	0	0						DDA for other ion	[M+2H]+2	4.29968e+09	2.25776e+09	1.91303e+09	1.75268e+09	2.19186e+09	1.91818e+09	1.45549e+09	76866.8	92735	87201.6	80753.6	73077.2	91732.8	70516.9
5946880	C12 H23 N O4	Full match	Invalid mass	Full match	Partial match	2.85	245.163	246.171	13.733	4.41128e+09	4	2	2	65.4	8.3		43.1	83.8	DDA for preferred ion	[M+H]+1	545128	1.99424e+08	1.55954e+08	4.45657e+07	1.92436e+09	2.51364e+08	6.13517e+08	957921	1.65476e+06	1.10442e+06	780105	1.25048e+06	4.46805e+06	559089
Gentianine	C10 H9 N O2	No match	No match	Invalid mass	No match	-171425	145.053	146.06	18.615	4.37957e+09	8	3	10	94.9	9.7		9.8	93.1	DDA for preferred ion	[M+H]+1	2.89756e+06	8.10351e+07	2.24665e+07	7.94932e+06	5.04695e+07	8.75641e+07	9.71223e+07	2.92854e+06	4.99316e+08	6.68297e+07	3.96151e+06	3.62394e+07	6.10587e+08	7.7045e+06
6-Formylindole	C9 H7 N O	Full match	Partial match	Full match	Partial match	2.04	145.053	146.06	18.671	4.35101e+09	8	3	10	94.6	72.2		72.6	93.9	DDA for preferred ion	[M+H]+1	1.96728e+06	4.42402e+07	1.66611e+07	6.12511e+06	3.61477e+07	5.81163e+07	6.71136e+07	2.9736e+06	5.31215e+08	4.90944e+07	3.87542e+06	3.05901e+07	6.41818e+08	7.3385e+06
	C9 H20 N4 P2 S2	Full match	No results	No results	No match	-4.02	310.059	156.037	9.398	4.34105e+09	2	0	0						DDA for preferred ion	[M+2H]+2	3.60959e+09	2.2284e+09	2.07233e+09	1.83229e+09	2.55714e+09	2.1635e+09	1.79188e+09	103677	115479	116289	108073	98540.9	116109	94575.1
		No results	No results	No results	No results		348.077	175.046	9.124	4.31721e+09	0	0	0						DDA for other ion	[M+2H]+2	3.36822e+09	3.08229e+09	2.82931e+09	2.48452e+09	3.29349e+09	3.10548e+09	2.56547e+09	708662	1.163e+06	1.70075e+06	1.40438e+06	1.88845e+06	1.61043e+06	909364
	C8 H14 N4 O7 S	Full match	No results	No results	No match	2.5	310.059	156.037	9.261	4.31355e+09	2	0	0						DDA for other ion	[M+2H]+2	3.59424e+09	2.20742e+09	2.03791e+09	1.82129e+09	2.52427e+09	2.13484e+09	1.77753e+09	92957.7	107029	104637	96899.6	88352.8	104145	84797
Methyl 7-oxabicyclo(2.2.1)heptane-2,3-dicarboxylate	C10 H14 O5	No match	No results	Invalid mass	No match	-149593	182.059	183.066	19.34	4.30728e+09	36	0	2					60	DDA for preferred ion	[M+H]+1	337035	2.95187e+07	3.55712e+06	351601	895885	1.34931e+07	1.36261e+06	354052	3.62788e+09	2.16456e+08	3.07135e+06	1.93876e+07	7.46033e+08	1.13336e+06
	C3 H4 N4 O3 S	Full match	No results	No results	No results	0.47	176	177.008	9.109	4.30405e+09	0	0	0						DDA for preferred ion	[M+H]+1	2.69497e+09	3.10662e+09	2.70951e+09	2.35247e+09	3.60925e+09	2.81107e+09	2.41347e+09	1.42507e+06	914763	1.16175e+06	860927	518480	770972	99480.3
	C8 H14 N4 O7 S	Full match	No results	No results	No match	1.87	310.059	156.037	9.023	4.29858e+09	2	0	0						DDA for preferred ion	[M+2H]+2	3.58195e+09	2.19549e+09	2.04709e+09	1.81165e+09	2.48598e+09	2.13439e+09	1.76784e+09	102247	100728	87188.9	81928.8	72338.2	103852	69803.8
	C5 H N6 P	Full match	No results	No results	No results	2.41	176	177.008	9.399	4.293e+09	0	0	0						DDA for preferred ion	[M+H]+1	2.68485e+09	3.10397e+09	2.70349e+09	2.22854e+09	3.87412e+09	2.80397e+09	2.3741e+09	1.40111e+06	912614	1.16047e+06	862991	497696	767328	91609.5
	C17 H29 N6 O3 P3 S	Full match	No results	No results	No match	-0.93	490.123	246.069	9.259	4.29011e+09	2	0	0						DDA for other ion	[M+2H]+2	3.87205e+09	2.17028e+09	1.763e+09	1.58615e+09	1.97314e+09	1.72086e+09	1.31174e+09	78431.4	91768.8	89718.1	83084	75755.8	88220.5	72707
2-Amino-1-nitro-9,10-anthraquinone	C14 H8 N2 O4	No match	No results	Full match	Partial match	-1.2	268.048	269.055	8.99	4.2811e+09	1	0	1					55.8	DDA for preferred ion	[M+H]+1	2.03585e+09	1.78634e+09	2.32189e+09	1.85822e+09	3.08332e+09	2.59648e+09	1.69752e+09	40937.7	49388.8	45663.3	42351	37419.5	47438.4	37455.9
	C18 H28 N4 O6 P2 S	Full match	No results	No results	No match	4.68	490.123	246.069	8.918	4.25121e+09	2	0	0						DDA for other ion	[M+2H]+2	4.14073e+09	2.14346e+09	1.85251e+09	1.71081e+09	2.09286e+09	1.83322e+09	1.40616e+09	80764.9	138085	84561.7	81780.8	73753.6	109032	68020.4
		No results	No results	No results	No results		155.029	156.037	9.137	4.24078e+09	0	0	0						DDA for preferred ion	[M+H]+1	3.52017e+09	2.14655e+09	2.00891e+09	1.76281e+09	2.45046e+09	2.06598e+09	1.7298e+09	100125	126942	108784	100740	91854.2	121926	88157.6
	C14 H27 N2 O2 P S3	Full match	No results	No results	No results	1.46	382.098	192.056	9.013	4.23692e+09	0	0	0						DDA for other ion	[M+2H]+2	4.22438e+09	2.50368e+09	2.18278e+09	2.34145e+09	2.29142e+09	2.06004e+09	1.80936e+09	89547.8	113910	97093	91772.8	80707	118634	77733.1
5946880	C12 H23 N O4	Full match	Invalid mass	Full match	Partial match	3.34	245.164	246.171	13.654	4.22854e+09	4	3	2	66.7	8.3		43.2	80.2	DDA for preferred ion	[M+H]+1	503262	1.8405e+08	1.69912e+08	5.0147e+07	1.93293e+09	2.21743e+08	5.40831e+08	903512	1.59091e+06	1.05355e+06	735626	1.23728e+06	4.39128e+06	526090
	C11 H28 N2 O13 P2	Full match	No results	No results	No results	-4.5	458.105	459.112	8.051	4.22313e+09	0	0	0						DDA for preferred ion	[M+H]+1	3.95099e+09	2.39037e+09	1.45786e+09	1.53893e+09	1.7409e+09	1.64455e+09	1.60993e+09	661436	74653.6	78821	72287	66635.1	73837.2	55084.2
	C13 H23 N4 O12 P	Full match	No results	No results	No results	-1.04	458.105	459.112	7.843	4.22276e+09	0	0	0						DDA for preferred ion	[M+H]+1	3.95117e+09	2.38674e+09	1.45016e+09	1.53955e+09	1.71389e+09	1.64431e+09	1.60185e+09	661436	62766.2	74474.8	66964.1	87713	61287.8	52505.9
	C9 H20 N4 P2 S2	Full match	No results	No results	No match	-4.36	310.059	156.037	9.152	4.22033e+09	2	0	0						DDA for preferred ion	[M+2H]+2	3.51372e+09	2.13103e+09	1.9967e+09	1.79229e+09	2.43349e+09	2.04876e+09	1.7173e+09	104217	135746	116328	107727	98224.7	139955	94271.7
	C13 H23 N4 O12 P	Full match	No results	No results	No results	-0.71	458.105	459.112	7.93	4.22012e+09	0	0	0						DDA for preferred ion	[M+H]+1	3.94828e+09	2.38497e+09	1.45177e+09	1.53548e+09	1.73132e+09	1.64244e+09	1.60799e+09	661436	68806.9	71518.8	70181.6	87713	68539.6	54902.9
	C13 H23 N4 O12 P	Full match	No results	No results	No results	-1.03	458.105	459.112	7.882	4.21382e+09	0	0	0						DDA for preferred ion	[M+H]+1	3.95227e+09	2.37828e+09	1.43941e+09	1.52516e+09	1.71513e+09	1.6374e+09	1.60274e+09	658266	74210.1	86310.4	77318.1	87713	75509.2	60485.8
	C15 H18 N6 O11	Full match	No results	No results	No results	2.9	458.105	459.112	8.02	4.21254e+09	0	0	0						DDA for preferred ion	[M+H]+1	3.93245e+09	2.37622e+09	1.45036e+09	1.5058e+09	1.70295e+09	1.63089e+09	1.57983e+09	666708	53981.8	50102.1	50333.7	50774.5	50191	38204.2
	C13 H23 N4 O12 P	Full match	No results	No results	No results	-0.73	458.105	459.112	7.91	4.20982e+09	0	0	0						DDA for preferred ion	[M+H]+1	3.92336e+09	2.37354e+09	1.43459e+09	1.51851e+09	1.71114e+09	1.63567e+09	1.60109e+09	656927	75291.7	78259.2	76795.9	87713	74999.2	60077.3
	C13 H26 N4 O S4	Full match	No results	No results	No results	-3.66	382.098	192.056	8.88	4.20855e+09	0	0	0						DDA for other ion	[M+2H]+2	3.6991e+09	2.38565e+09	1.99214e+09	2.13654e+09	2.27954e+09	1.86667e+09	1.64783e+09	61291.7	93838.7	63347.6	62315.2	56198.6	102608	51709.5
	C8 H14 N4 O7 S	Full match	No results	No results	No match	1.75	310.059	156.037	8.925	4.20429e+09	2	0	0						DDA for preferred ion	[M+2H]+2	3.49336e+09	2.12382e+09	1.98238e+09	1.76084e+09	2.42558e+09	2.04095e+09	1.70168e+09	100125	115149	79066.6	76466.5	68960.8	125909	63600.3
	C12 H27 O16 P	Full match	No results	No results	No results	1.6	458.104	459.112	7.986	4.19926e+09	0	0	0						DDA for preferred ion	[M+H]+1	3.94539e+09	2.3439e+09	1.43682e+09	1.50909e+09	1.70593e+09	1.63458e+09	1.58217e+09	659068	63279.2	65117.5	65418.4	87713	65233	49988.8
	C21 H19 O5 P	Full match	No results	No results	No results	1.92	382.098	192.056	9.075	4.1835e+09	0	0	0						DDA for other ion	[M+2H]+2	4.07812e+09	2.60031e+09	2.16675e+09	2.33002e+09	2.30014e+09	2.0453e+09	1.78766e+09	80057.4	105420	90340.6	83660.5	75707.8	95998.1	73055.3
	C15 H34 Cl N10 O3 P S4	Full match	No results	No results	No results	-0.44	596.112	299.063	25.143	4.1656e+09	0	0	0						DDA for other ion	[M+2H]+2	3.20258e+09	4.7159e+08	2.9285e+08	3.77988e+08	2.05877e+08	4.16806e+08	2.4582e+08	1.58553e+07	1.73322e+07	2.52594e+07	3.24656e+07	1.98247e+07	2.5479e+07	3.35945e+07
L-2-Aminoadipate adenylate	C16 H23 N6 O10 P	Full match	No results	No results	Full match	2.41	490.123	246.069	8.885	4.15574e+09	2	0	0						DDA for other ion	[M+2H]+2	4.01992e+09	1.9869e+09	1.73835e+09	1.58009e+09	1.59891e+09	1.72184e+09	1.31607e+09	65753.6	100670	67959.2	66851.7	60289.8	89128.2	55473.8
Gentianine	C10 H9 N O2	No match	No match	Invalid mass	No match	-171425	145.053	146.06	18.567	4.13741e+09	8	2	10	95.6	75.4		75.7	95.4	DDA for preferred ion	[M+H]+1	3.34731e+06	7.80888e+07	2.95816e+07	9.88212e+06	6.19521e+07	6.99427e+07	1.36483e+08	4.41222e+06	4.75754e+08	6.67498e+07	4.10392e+06	4.13613e+07	5.74174e+08	8.21209e+06
6-Formylindole	C9 H7 N O	Full match	Partial match	Full match	Partial match	3.14	145.053	146.06	18.33	4.13634e+09	8	1	7	57.2	42.1		42.1	55.2	DDA for preferred ion	[M+H]+1	4.96524e+06	8.16951e+07	4.7094e+07	1.40626e+07	1.20428e+08	1.45933e+08	1.91341e+08	8.58782e+06	4.79952e+08	2.48812e+08	9.77368e+06	1.64824e+08	6.13625e+08	1.49526e+07
	C5 H N6 P	Full match	No results	No results	No results	3.01	176.001	177.008	9.337	4.1268e+09	0	0	0						DDA for preferred ion	[M+H]+1	2.21585e+09	2.97573e+09	2.57153e+09	2.04671e+09	3.50068e+09	2.75606e+09	2.21759e+09	1.35142e+06	904063	1.1185e+06	858146	443848	759378	75812.9
	C22 H15 N4 O P	Full match	No results	No results	No results	-0.54	382.098	192.056	9.037	4.12424e+09	0	0	0						DDA for other ion	[M+2H]+2	3.94746e+09	2.36474e+09	2.11723e+09	2.26337e+09	2.21742e+09	2.01648e+09	1.75933e+09	87290.3	109559	96010.5	89636.7	78680.4	102255	75923.8
	C6 H8 N4 O7	Full match	No results	No results	No match	-0.19	248.039	249.047	9.2	4.09723e+09	2	0	0						DDA for preferred ion	[M+H]+1	4.01639e+09	2.89048e+09	2.21911e+09	2.44489e+09	2.58337e+09	2.72986e+09	2.27797e+09	121666	158473	135805	125763	114670	163387	110055
NSC 337264	C9 H7 N O	Full match	Full match	Full match	Partial match	3	145.053	146.06	18.644	4.0937e+09	8	3	12	94.9	73.6		73.9	95.9	DDA for preferred ion	[M+H]+1	2.33879e+06	6.61284e+07	1.76758e+07	6.08888e+06	3.96515e+07	6.73313e+07	7.7224e+07	2.71929e+06	4.62419e+08	4.86586e+07	3.07206e+06	2.86994e+07	5.64335e+08	5.96068e+06
	C14 H28 N4 O11 P2	Full match	No results	No results	No match	-0.65	490.123	246.069	8.944	4.08442e+09	2	0	0						DDA for other ion	[M+2H]+2	3.92953e+09	2.01814e+09	1.76242e+09	1.61333e+09	1.63542e+09	1.73552e+09	1.33491e+09	66114.9	84102	71348.4	66184.1	59587.6	80483.2	57391.8
	C21 H19 O5 P	Full match	No results	No results	No results	1.18	382.097	192.056	11.114	4.06525e+09	0	0	0						DDA for other ion	[M+2H]+2	3.81373e+09	1.97001e+09	1.74716e+09	1.92697e+09	1.3558e+09	1.96405e+09	1.32969e+09	175219	191065	190198	186974	178702	176523	176044
N-(3-Chloro-4-fluorophenyl)-4-quinazolinamine	C14 H9 Cl F N3	No match	No results	Invalid mass	No results	736496	474.145	238.08	11.603	4.06123e+09	0	0	1					53.9	DDA for other ion	[M+2H]+2	3.33563e+09	2.47602e+09	1.85653e+09	1.64609e+09	1.60516e+09	2.32208e+09	1.44785e+09	174298	371006	397005	603900	277088	197682	170835
	C21 H19 O5 P	Full match	No results	No results	No results	1.04	382.097	192.056	8.914	4.04902e+09	0	0	0						DDA for other ion	[M+2H]+2	3.8573e+09	2.4616e+09	2.00255e+09	2.15666e+09	2.24811e+09	1.88638e+09	1.65799e+09	88153.2	149327	91446.2	88438.9	79758.1	149706	73558.2
	C10 H19 N2 O3 P S2	Invalid mass	No results	No results	No match	5.81	310.059	156.037	9.042	4.00435e+09	2	0	0						DDA for preferred ion	[M+2H]+2	3.31213e+09	1.95611e+09	1.87262e+09	1.67345e+09	2.25997e+09	2.09612e+09	1.61258e+09	94401.7	67103.6	62308.2	57743.5	52879	66378.4	51026.4
	C21 H19 O5 P	Full match	No results	No results	No results	1.65	382.098	192.056	8.973	3.98911e+09	0	0	0						DDA for other ion	[M+2H]+2	3.86496e+09	2.49494e+09	2.07793e+09	2.22149e+09	2.22031e+09	1.9515e+09	1.74277e+09	82229.3	121996	88433.3	83605.7	73524.7	128994	70815.4
	C4 H6 N4 O4	Full match	No results	No results	No results	-1.76	174.039	175.046	8.928	3.9527e+09	0	0	0						DDA for preferred ion	[M+H]+1	3.05883e+09	3.04083e+09	2.55351e+09	2.3118e+09	2.96467e+09	2.79451e+09	2.42493e+09	617406	792886	1.58797e+06	1.30327e+06	1.7625e+06	1.43326e+06	730800
	C5 H N6 P	Full match	No results	No results	No results	1.91	176	177.008	8.994	3.94991e+09	0	0	0						DDA for preferred ion	[M+H]+1	2.83745e+09	2.80876e+09	2.48613e+09	2.06694e+09	3.30507e+09	2.66485e+09	2.15214e+09	1.35538e+06	871271	1.15893e+06	851848	509534	745535	94864.1
	C4 H N4 O3 P	Full match	No results	No results	No results	1.71	183.979	184.986	25.449	3.92176e+09	0	0	0						DDA for preferred ion	[M+H]+1	2.08432e+09	3.88091e+08	2.17487e+08	2.09257e+08	2.74096e+08	3.00429e+08	2.50337e+08	4.90995e+08	4.32669e+08	4.27722e+08	4.09365e+08	4.42663e+08	3.74856e+08	4.24625e+08
NSC 337264	C9 H7 N O	Full match	Full match	Full match	Partial match	2.75	145.053	146.06	18.412	3.90158e+09	8	3	10	91.8	62.5		62.9	91.4	DDA for preferred ion	[M+H]+1	5.24724e+06	7.87412e+07	4.62475e+07	1.49539e+07	7.33478e+07	1.43529e+08	1.90242e+08	8.7844e+06	3.81553e+08	2.49207e+08	9.36257e+06	1.66814e+08	5.92929e+08	1.61645e+07
	C22 H15 N4 O P	Full match	No results	No results	No results	-2.23	382.098	192.056	8.777	3.88866e+09	0	0	0						DDA for other ion	[M+2H]+2	3.73576e+09	2.44619e+09	2.019e+09	2.17303e+09	2.16913e+09	1.9848e+09	1.67073e+09	92829	149987	95008.2	94453.1	92577	150368	73711.4
5946880	C12 H23 N O4	Full match	Invalid mass	Full match	Partial match	2.13	245.163	246.171	13.624	3.87274e+09	4	2	2	64.6	8.2		39.7	86.5	DDA for preferred ion	[M+H]+1	429770	9.86242e+07	2.1957e+08	4.71734e+07	1.4524e+09	1.27383e+08	2.85048e+08	628786	1.19411e+06	766903	555211	1.05231e+06	3.78173e+06	317027
	C5 H12 O11	Invalid mass	No results	No results	No match	5	248.039	249.046	9.32	3.86358e+09	2	0	0						DDA for preferred ion	[M+H]+1	3.82305e+09	2.74457e+09	2.14162e+09	2.35401e+09	2.54943e+09	2.64098e+09	2.22911e+09	92288.6	102794	103884	96202.2	87716.8	103355	84186.7
		No results	No results	No results	No results		174.039	175.046	9.018	3.77396e+09	0	0	0						DDA for preferred ion	[M+H]+1	2.91625e+09	2.66982e+09	2.43046e+09	2.20692e+09	2.62271e+09	2.57317e+09	2.27651e+09	446621	977371	1.53269e+06	1.2342e+06	1.70517e+06	1.33701e+06	652821
5946880	C12 H23 N O4	Full match	Invalid mass	Full match	Partial match	2.21	245.163	246.171	13.687	3.75957e+09	4	3	2	69.9	8.5		48.4	88.5	DDA for preferred ion	[M+H]+1	532886	1.33415e+08	1.51032e+08	4.54444e+07	1.68793e+09	1.37215e+08	2.48796e+08	729277	2.10268e+06	847590	580983	1.00693e+06	4.58623e+06	386268
NSC 337264	C9 H7 N O	Full match	Full match	Full match	Partial match	2.76	145.053	146.06	18.446	3.74508e+09	8	2	10	95.3	74.6		74.9	94.9	DDA for preferred ion	[M+H]+1	4.09252e+06	7.65738e+07	4.47496e+07	1.18845e+07	1.15815e+08	1.39821e+08	1.83335e+08	7.79741e+06	4.47728e+08	1.45205e+08	7.28026e+06	9.98497e+07	5.60342e+08	1.12716e+07
D-ribosylnicotinate	C11 H13 N O6	No results	No results	No results	Full match	3.45	255.075	256.082	8.282	3.7435e+09	2	0	0						DDA for preferred ion	[M+H]+1	5.55445e+06	4.20105e+08	4.46129e+08	1.27843e+09	2.00199e+09	1.71093e+09	1.76083e+09	4.76726e+06	167145	138801	184967	261690	177553	69164.7
2,2'-[(2,6-Dihydroxybenzyl)imino]diacetic acid	C11 H13 N O6	Full match	No results	Full match	Partial match	3.02	255.075	256.082	8.31	3.74323e+09	2	0	1					54.8	DDA for preferred ion	[M+H]+1	5.55445e+06	4.20236e+08	4.46785e+08	1.28075e+09	2.00561e+09	1.71426e+09	1.76383e+09	4.90299e+06	169689	166673	184967	265045	160904	66066.3
	C16 H35 Cl N8 O4 P2 S3	Full match	No results	No results	No results	1.91	596.112	299.063	25.346	3.73236e+09	0	0	0						DDA for other ion	[M+2H]+2	2.86512e+09	3.58011e+08	2.68352e+08	3.40586e+08	1.7976e+08	3.82074e+08	2.20817e+08	1.1104e+07	1.25257e+07	1.62695e+07	2.02775e+07	1.28752e+07	1.72932e+07	1.96695e+07
		No results	No results	No results	No results		348.077	175.046	8.787	3.72513e+09	0	0	0						DDA for other ion	[M+2H]+2	2.87482e+09	2.63224e+09	2.37835e+09	2.29157e+09	2.75327e+09	2.579e+09	2.22056e+09	570668	950202	1.50236e+06	1.21079e+06	1.68283e+06	1.29109e+06	617560
	C6 H8 N4 O7	Full match	No results	No results	No match	-1.22	248.039	249.046	9.054	3.72386e+09	2	0	0						DDA for preferred ion	[M+H]+1	3.70306e+09	2.65331e+09	2.08952e+09	2.30058e+09	2.45518e+09	2.55663e+09	1.99382e+09	107951	152791	115438	107774	94779.1	158284	91286.6
L-(+)-glutamine	C5 H10 N2 O3	Full match	Full match	Full match	Full match	2.58	146.07	147.077	8.251	3.72384e+09	9	3	3	99.2	97.2		97.3	90.3	DDA for preferred ion	[M+H]+1	7.29405e+06	3.01984e+08	7.03569e+08	3.06464e+09	2.14245e+08	8.13874e+08	5.7392e+07	480652	154016	229176	492944	157318	141196	91630
L-(+)-glutamine	C5 H10 N2 O3	Full match	Full match	Full match	Full match	1.72	146.069	147.077	8.08	3.72223e+09	9	3	2	99.3	98.1		98.1	91.1	DDA for preferred ion	[M+H]+1	3.84608e+06	3.019e+08	7.02771e+08	3.0619e+09	2.14135e+08	8.13153e+08	5.72455e+07	473582	154016	210476	492944	235197	138199	85884
L-(+)-glutamine	C5 H10 N2 O3	Full match	Full match	Full match	Full match	2.65	146.07	147.077	8.324	3.71455e+09	9	3	3	99.3	97.8		97.9	89.9	DDA for preferred ion	[M+H]+1	1.10257e+07	3.01858e+08	7.02609e+08	3.05875e+09	2.13977e+08	8.12333e+08	5.72913e+07	464244	185815	241299	476437	235470	145752	93506.6
	C4 H N4 O3 P	Full match	No results	No results	No results	1.38	183.979	184.986	25.414	3.71062e+09	0	0	0						DDA for preferred ion	[M+H]+1	1.9905e+09	3.79047e+08	2.14659e+08	2.05764e+08	2.7024e+08	2.96483e+08	2.40068e+08	4.91404e+08	4.29874e+08	4.25202e+08	4.07104e+08	4.40226e+08	3.72562e+08	4.2329e+08
L-(+)-glutamine	C5 H10 N2 O3	Full match	Full match	Full match	Full match	2.44	146.07	147.077	8.229	3.71004e+09	9	3	3	99.2	97.2		97.2	89.7	DDA for preferred ion	[M+H]+1	5.09945e+06	3.01685e+08	6.43579e+08	3.06092e+09	2.13843e+08	8.11369e+08	5.72543e+07	461889	152793	265761	492944	235470	139282	83190.7
	C4 H N4 O3 P	Full match	No results	No results	No results	1.22	183.979	184.986	2.205	3.6977e+09	0	0	0						DDA for preferred ion	[M+H]+1	1.34233e+09	6.52771e+07	1.47384e+07	1.20563e+07	1.568e+07	2.95568e+07	1.35787e+07	1.99013e+07	2.55359e+07	2.91278e+07	2.72815e+07	2.4372e+07	2.57072e+07	2.73745e+07
D-ribosylnicotinate	C11 H13 N O6	Full match	No results	No results	Full match	2.96	255.075	256.082	8.334	3.6841e+09	2	0	0						DDA for preferred ion	[M+H]+1	5.55445e+06	4.19856e+08	4.42646e+08	1.26773e+09	1.96983e+09	1.70477e+09	1.74011e+09	4.78945e+06	168316	149561	184967	261693	157990	47250.7
	C5 H12 O11	Full match	No results	No results	No match	4.73	248.039	249.046	9.4	3.67831e+09	2	0	0						DDA for preferred ion	[M+H]+1	3.33692e+09	2.63125e+09	2.07707e+09	2.28504e+09	2.43854e+09	2.56629e+09	2.07788e+09	116140	129361	130732	121065	110387	130067	105945
		No results	No results	No results	No results		348.077	175.046	8.888	3.66605e+09	0	0	0						DDA for other ion	[M+2H]+2	2.78594e+09	2.57843e+09	2.30735e+09	2.22853e+09	2.677e+09	2.49265e+09	2.14212e+09	520581	881387	1.44288e+06	1.16263e+06	1.63531e+06	1.16777e+06	493682
	C5 H12 O11	Full match	No results	No results	No match	4.71	248.039	249.046	9.114	3.66299e+09	2	0	0						DDA for preferred ion	[M+H]+1	3.63564e+09	2.6259e+09	2.14781e+09	1.8631e+09	2.43092e+09	2.538e+09	2.25028e+09	81589.2	96849.6	91070.6	84336.5	76319.5	95802.9	73645.7
		No results	No results	No results	No results		174.038	175.046	9.068	3.63527e+09	0	0	0						DDA for preferred ion	[M+H]+1	2.83166e+09	2.58607e+09	2.31972e+09	2.13381e+09	2.68441e+09	2.50841e+09	2.15631e+09	578215	954178	1.56596e+06	800543	1.67666e+06	1.30007e+06	644097
	C4 H N4 O3 P	Full match	No results	No results	No results	1.44	183.979	184.986	25.385	3.63216e+09	0	0	0						DDA for preferred ion	[M+H]+1	1.94864e+09	3.72353e+08	2.13811e+08	2.00913e+08	2.67661e+08	2.9213e+08	2.3795e+08	4.8235e+08	4.37903e+08	4.19442e+08	4.0131e+08	4.2157e+08	3.67102e+08	4.14848e+08
D-(+)-Glucose	C6 H12 O6	No match	Invalid mass	No results	No results	94562.5	197.091	198.098	26.608	3.61318e+09	0	1	0	92	83.1		83.1		DDA for preferred ion	[M+H]+1	3.42701e+09	1.94586e+09	1.46375e+09	1.66322e+09	1.35824e+09	1.54213e+09	1.2723e+09	5.76784e+07	4.98289e+06	4.30639e+06	4.65585e+06	4.66788e+06	3.96073e+06	2.98198e+06
D-(+)-Glucose	C6 H12 O6	No match	Invalid mass	No results	No results	94562.6	197.091	198.098	26.685	3.58553e+09	0	1	0	80.9	75.8		75.8		DDA for preferred ion	[M+H]+1	3.40315e+09	1.92765e+09	1.41673e+09	1.68721e+09	1.34933e+09	1.53077e+09	1.26206e+09	5.7255e+07	4.95703e+06	4.27372e+06	4.6162e+06	4.62772e+06	3.93039e+06	2.95227e+06
2,2'-[(2,6-Dihydroxybenzyl)imino]diacetic acid	C11 H13 N O6	Not the top hit	No results	Full match	Partial match	2.49	255.075	256.082	8.472	3.58545e+09	2	0	1					60.1	DDA for preferred ion	[M+H]+1	6.79759e+06	4.17453e+08	4.35082e+08	1.24228e+09	1.9071e+09	1.67962e+09	1.70151e+09	4.52175e+06	156269	161760	182504	295081	159892	56670.2
4-nitro-alpha-acetylamino-beta-hydroxypropiophenone	C11 H12 N2 O5	No match	Invalid mass	Invalid mass	No results	87197.5	274.055	275.062	8.878	3.58223e+09	0	1	2	54.9	7.7		35.7	58.1	DDA for preferred ion	[M+H]+1	4.91461e+07	1.28734e+08	1.05375e+08	6.16067e+07	9.79388e+08	2.25924e+08	2.01166e+09	39840.6	50004.5	41168.2	39961.4	38421.8	45535.3	34572.1
		No results	No results	No results	No results		348.077	175.046	9.021	3.57992e+09	0	0	0						DDA for other ion	[M+2H]+2	2.75771e+09	2.53051e+09	2.25258e+09	2.07025e+09	2.58371e+09	2.40791e+09	2.0821e+09	438603	906990	1.45635e+06	1.18134e+06	1.62252e+06	1.21284e+06	600090
4-nitro-alpha-acetylamino-beta-hydroxypropiophenone	C11 H12 N2 O5	No results	Invalid mass	Invalid mass	No results	87197.9	274.055	275.062	8.806	3.57414e+09	0	1	2	55.6	7.8		35.7	61.2	DDA for preferred ion	[M+H]+1	5.03997e+07	1.30524e+08	1.04902e+08	6.15119e+07	1.10459e+09	2.26149e+08	2.00994e+09	42125.2	72022	42148.6	42655.1	40538	56868.8	35395.4
	C13 H15 N6 O7 P	Full match	No results	No results	No results	2.58	398.075	200.045	11.452	3.54003e+09	0	0	0						DDA for preferred ion	[M+2H]+2	3.43223e+09	1.53991e+09	1.56549e+09	1.55599e+09	1.49398e+09	1.96698e+09	1.4941e+09	88985.3	98189.5	99449.1	94955.1	90754	90375.2	89156.9
5-methyl-L-uridine	C10 H14 N2 O6	Full match	No results	Full match	Full match	2.55	258.086	259.093	8.498	3.53545e+09	3	0	1					85.3	DDA for preferred ion	[M+H]+1	8.64999e+06	1.77067e+09	1.85126e+09	2.93561e+09	1.11537e+09	1.72858e+09	2.44691e+08	197588	299919	695387	1.12364e+06	338211	448142	63400
5-methyl-L-uridine	C10 H14 N2 O6	Full match	No results	Full match	Not the top hit	2.53	258.086	259.093	8.663	3.53432e+09	3	0	1					79.8	DDA for preferred ion	[M+H]+1	1.0018e+07	1.77703e+09	1.85728e+09	2.9448e+09	1.1187e+09	1.73667e+09	2.45112e+08	190005	355690	696921	1.12447e+06	339027	453151	67569.2
5-methyl-L-uridine	C10 H14 N2 O6	Full match	No results	Full match	Full match	2.68	258.086	259.093	8.524	3.53168e+09	3	0	1					84.9	DDA for preferred ion	[M+H]+1	6.79826e+06	1.76736e+09	1.82976e+09	2.94352e+09	1.10822e+09	1.72383e+09	2.43277e+08	184618	498393	694492	1.12364e+06	338211	361063	49827.8
5-methyl-L-uridine	C10 H14 N2 O6	Full match	No results	Full match	Full match	2.55	258.086	259.093	8.418	3.51206e+09	3	0	2					83.6	DDA for preferred ion	[M+H]+1	8.49146e+06	1.77471e+09	1.84059e+09	2.92089e+09	1.1115e+09	1.7315e+09	2.43528e+08	161166	505745	696921	1.03765e+06	339027	453151	71024.1
		No results	No results	No results	No results		183.979	184.986	25.296	3.50433e+09	0	0	0						DDA for preferred ion	[M+H]+1	1.89055e+09	3.66275e+08	2.11281e+08	2.03113e+08	2.70911e+08	2.86156e+08	2.44293e+08	4.94799e+08	4.23758e+08	4.28439e+08	3.98635e+08	4.31018e+08	3.79025e+08	4.12547e+08
	C5 H2 N10	Full match	No results	No results	No match	-2.67	202.046	203.053	26.005	3.47501e+09	1	0	0						DDA for preferred ion	[M+H]+1	3.34591e+09	2.17022e+09	2.18958e+09	2.47405e+09	1.8145e+09	2.21978e+09	1.86899e+09	6.72683e+07	6.70167e+06	8.18062e+06	1.08411e+07	8.93517e+06	6.45996e+06	7.88148e+06
cyflufenamid	C20 H17 F5 N2 O2	No results	No results	Invalid mass	No match	-286420	294.081	148.048	9.014	3.47031e+09	2	0	1					52.4	DDA for preferred ion	[M+2H]+2	2.87042e+09	2.55218e+09	2.11197e+09	1.91467e+09	2.31974e+09	2.2252e+09	1.93446e+09	3.64574e+06	4.05122e+06	3.11123e+06	2.53517e+06	3.726e+06	5.24789e+06	2.20429e+06
cyflufenamid	C20 H17 F5 N2 O2	No results	No results	Invalid mass	No match	-286420	294.081	148.048	8.915	3.46696e+09	2	0	1					54.2	DDA for preferred ion	[M+2H]+2	2.87424e+09	2.59844e+09	2.11047e+09	1.91873e+09	2.3238e+09	2.2298e+09	1.93321e+09	3.5429e+06	3.94502e+06	3.02275e+06	2.46411e+06	3.63425e+06	5.08772e+06	2.14329e+06
	C14 H31 N2 O2 P S3	Full match	No results	No results	No results	1.16	386.129	194.072	8.824	3.44508e+09	0	0	0						DDA for other ion	[M+2H]+2	1.99616e+09	2.26925e+09	1.89392e+09	1.24381e+09	1.8994e+09	1.89608e+09	1.43791e+09	64829.1	107723	63461.9	63799.1	58420.2	85058.5	52940.8
5-methyl-L-uridine	C10 H14 N2 O6	Full match	No results	Full match	Full match	2.3	258.086	259.093	8.558	3.44349e+09	3	0	2					78.9	DDA for preferred ion	[M+H]+1	9.05322e+06	1.68917e+09	1.78489e+09	2.84919e+09	1.11675e+09	1.71918e+09	2.3856e+08	136141	505745	696921	1.12447e+06	339027	362908	61956.9
	C5 H2 N10	Full match	No results	No results	No match	-2.2	202.046	203.053	25.842	3.4384e+09	1	0	0						DDA for preferred ion	[M+H]+1	3.42367e+09	2.23519e+09	2.27004e+09	2.57149e+09	1.86202e+09	2.29769e+09	1.9184e+09	6.89802e+07	6.82367e+06	9.49153e+06	9.42496e+06	9.10746e+06	6.5638e+06	7.95447e+06
		No results	No results	No results	No results		183.979	184.986	25.253	3.4278e+09	0	0	0						DDA for preferred ion	[M+H]+1	1.85595e+09	1.27009e+08	2.10736e+08	2.0245e+08	2.63687e+08	2.84888e+08	2.44135e+08	4.92481e+08	4.20805e+08	4.16894e+08	4.16626e+08	4.31028e+08	3.78719e+08	4.138e+08
5-methyl-L-uridine	C10 H14 N2 O6	Full match	No results	Full match	Full match	3.09	258.086	259.093	8.691	3.41866e+09	3	0	1					75.9	DDA for preferred ion	[M+H]+1	9.68124e+06	1.76061e+09	1.76895e+09	2.82783e+09	1.08028e+09	1.73768e+09	2.36715e+08	214078	406844	696921	1.12447e+06	339027	454219	63823.9
		No results	No results	No results	No results		325.109	326.117	8.291	3.41312e+09	0	0	0						DDA for preferred ion	[M+H]+1	3.41082e+09	1.74747e+09	1.229e+09	1.34061e+09	1.40213e+09	1.24465e+09	1.10987e+09	913328	394080	721796	804761	370410	388451	75718.7
	C22 H27 P S2	Full match	No results	No results	No results	-0.48	386.129	194.072	8.718	3.40989e+09	0	0	0						DDA for other ion	[M+2H]+2	1.98573e+09	2.25737e+09	1.88494e+09	1.23855e+09	1.8914e+09	1.88342e+09	1.43209e+09	81124.2	125691	79618.1	80358.2	78308.7	99246	61771.1
	C14 H31 N2 O2 P S3	Full match	No results	No results	No results	0.87	386.129	194.072	8.78	3.39929e+09	0	0	0						DDA for other ion	[M+2H]+2	1.99185e+09	2.26271e+09	1.88963e+09	1.23615e+09	1.89578e+09	1.89032e+09	1.44297e+09	68174.7	113282	69574.8	67448.5	62750	89448	55672.8
D-(+)-Glucose	C6 H12 O6	No match	Invalid mass	No results	No results	94561.9	197.091	198.098	8.243	3.39633e+09	0	1	0	68.6	67.5		67.5		DDA for preferred ion	[M+H]+1	1.92765e+09	4.34121e+08	2.39465e+08	2.6043e+08	3.53038e+08	3.42873e+08	2.37551e+08	7.05374e+07	3.9124e+07	4.1838e+07	4.45684e+07	4.60641e+07	3.97199e+07	292847
	C5 H2 N10	Full match	No results	No results	No match	-2.88	202.046	203.053	26.046	3.39139e+09	1	0	0						DDA for preferred ion	[M+H]+1	3.38062e+09	2.18632e+09	2.21809e+09	2.48902e+09	1.82907e+09	2.2383e+09	1.85686e+09	6.85064e+07	6.82453e+06	9.49264e+06	1.09477e+07	9.08734e+06	4.85001e+06	7.50211e+06
	C5 H2 N10	Full match	No results	No results	No match	-2.11	202.046	203.053	26.115	3.37937e+09	1	0	0						DDA for preferred ion	[M+H]+1	3.37111e+09	2.17282e+09	2.17804e+09	2.45222e+09	1.81113e+09	2.2079e+09	1.82854e+09	6.83728e+07	6.83902e+06	9.49861e+06	1.09488e+07	9.10864e+06	6.55368e+06	7.50673e+06
	C18 H22 O7 S	Full match	No results	No results	No results	3.84	382.11	383.117	9.074	3.37885e+09	0	0	0						DDA for preferred ion	[M+H]+1	3.24015e+09	1.12917e+09	7.55799e+08	9.33641e+08	8.69107e+08	6.77814e+08	6.79847e+08	4.38654e+06	357886	181277	360138	180490	368186	69408
	C21 H23 O5 P	Full match	No results	No results	No results	1.92	386.129	194.072	9.014	3.36704e+09	0	0	0						DDA for other ion	[M+2H]+2	1.97196e+09	2.30388e+09	1.85643e+09	1.22587e+09	1.75654e+09	1.85154e+09	1.40806e+09	55171.7	68495.8	61214.7	56989.8	52174.1	66157.2	50346.2
5946880	C12 H23 N O4	Full match	Invalid mass	Full match	Partial match	3.21	245.163	246.171	13.509	3.34714e+09	4	2	2	64.9	8.2		43	83.4	DDA for preferred ion	[M+H]+1	292965	1.17644e+08	2.79479e+08	5.52542e+07	1.59196e+09	1.41531e+08	3.02883e+08	890674	1.4395e+06	1.3701e+06	984455	2.25921e+06	4.00692e+06	444883
NP-013326	C15 H16 O4	No match	Invalid mass	No results	No match	145906	298.056	299.063	24.598	3.34009e+09	1	5	0	80.1	50.1		66.7		DDA for preferred ion	[M+H]+1	2.58443e+09	3.5009e+08	2.62518e+08	3.34537e+08	1.99464e+08	3.7299e+08	2.16668e+08	9.14536e+06	1.04747e+07	1.47293e+07	1.88346e+07	1.10799e+07	1.02349e+07	1.81247e+07
(2-Chlorophenyl)diphenylmethanol	C19 H15 Cl O	No results	No results	No results	Full match	0.52	294.081	148.048	8.877	3.33502e+09	2	0	0						DDA for preferred ion	[M+2H]+2	2.84263e+09	2.41124e+09	2.01161e+09	1.76329e+09	2.20157e+09	2.11223e+09	1.89538e+09	2.63683e+06	2.94433e+06	2.19862e+06	1.8106e+06	2.64341e+06	3.74489e+06	1.55781e+06
4-nitro-alpha-acetylamino-beta-hydroxypropiophenone	C11 H12 N2 O5	No match	Invalid mass	Invalid mass	No results	87197.5	274.055	275.062	8.942	3.33344e+09	0	1	2	54.2	7.7		35.7	57.8	DDA for preferred ion	[M+H]+1	4.59098e+07	1.25875e+08	6.46623e+07	5.16828e+07	1.06325e+09	1.18105e+08	1.91882e+09	21566.7	25918.7	23180.4	21919.8	21859.7	25737.7	19629.6
Ethyl gallate	C9 H10 O5	Full match	Invalid mass	Full match	Not the top hit	3.27	198.053	199.061	16.034	3.32165e+09	14	1	1	60.3	8		65.4	58.9	DDA for preferred ion	[M+H]+1	2.1016e+06	6.93392e+07	1.01957e+07	2.17954e+06	8.65212e+06	5.8127e+07	1.18705e+07	355761	1.13392e+09	2.32095e+08	1.75767e+06	1.13428e+08	1.26351e+09	173329
	C20 H22 N2 O4 S	Full match	No results	No results	No results	-2.79	386.129	194.072	8.961	3.31995e+09	0	0	0						DDA for other ion	[M+2H]+2	1.96521e+09	2.21444e+09	1.86143e+09	1.2262e+09	1.74821e+09	1.85432e+09	1.41141e+09	80125	118874	85810.1	81466.2	72714	110607	69003.2
	C24 H42 N8 O15 P2	Full match	No results	No results	No results	0.56	744.225	373.12	8.648	3.31127e+09	0	0	0						DDA for other ion	[M+2H]+2	3.17255e+09	9.53117e+08	1.29869e+09	1.63483e+09	1.28155e+09	9.24804e+08	9.43904e+08	99757.8	154561	119283	102893	100011	122042	75959.5
TH 427-1	C10 H19 N2 O4 P S	No results	No results	No results	Full match	3.05	294.081	148.048	8.816	3.30524e+09	2	0	0						DDA for other ion	[M+2H]+2	2.72115e+09	2.36479e+09	2.01105e+09	1.81754e+09	2.178e+09	2.15217e+09	1.80929e+09	2.57918e+06	2.86752e+06	2.15725e+06	1.75638e+06	2.57954e+06	3.67425e+06	1.51417e+06
NSC 337264	C9 H7 N O	Full match	Full match	Full match	Partial match	3.28	145.053	146.061	18.487	3.27209e+09	8	3	10	94.9	73.4		73.8	91.9	DDA for preferred ion	[M+H]+1	4.22317e+06	6.96445e+07	4.17371e+07	1.21062e+07	1.10069e+08	1.32772e+08	1.71672e+08	7.45844e+06	3.81001e+08	1.48229e+08	6.92053e+06	1.04078e+08	4.649e+08	1.58733e+07
	C20 H22 N2 O4 S	Full match	No results	No results	No results	-2.48	386.129	194.072	8.867	3.26142e+09	0	0	0						DDA for other ion	[M+2H]+2	1.92432e+09	2.12081e+09	1.80998e+09	1.14305e+09	1.69962e+09	1.79821e+09	1.11212e+09	49766.7	73834.1	50988.7	50599.7	46035.8	68699.7	42759
(2-Chlorophenyl)diphenylmethanol	C19 H15 Cl O	No results	No results	No results	Full match	0.19	294.081	148.048	8.777	3.25288e+09	2	0	0						DDA for preferred ion	[M+2H]+2	2.67885e+09	2.30997e+09	2.01647e+09	1.70923e+09	2.13838e+09	2.04021e+09	1.77991e+09	2.50164e+06	2.77715e+06	2.10038e+06	1.72026e+06	2.51479e+06	3.586e+06	1.4649e+06
	C5 H2 N10	Full match	No results	No results	No match	-2.44	202.046	203.053	25.892	3.24674e+09	1	0	0						DDA for preferred ion	[M+H]+1	3.23194e+09	2.10878e+09	2.14635e+09	2.4359e+09	1.77294e+09	2.17145e+09	1.80865e+09	6.24345e+07	6.20207e+06	8.66938e+06	1.03742e+07	8.18903e+06	6.02808e+06	7.56017e+06
	C5 H2 N10	Full match	No results	No results	No match	-2.37	202.046	203.053	26.082	3.23745e+09	1	0	0						DDA for preferred ion	[M+H]+1	3.22361e+09	2.17333e+09	2.1365e+09	2.42384e+09	1.76356e+09	2.16093e+09	1.79835e+09	6.25425e+07	6.21936e+06	8.69318e+06	1.03882e+07	7.8407e+06	6.03817e+06	7.56699e+06
(9Z,12Z)-15-Hydroxy-9,12-octadecadienoic acid	C18 H32 O3	No match	Invalid mass	Invalid mass	No match	-60795.2	278.225	279.233	24.256	3.22785e+09	10	5	8	96.2	90		90	87.2	DDA for preferred ion	[M+H]+1	1.24506e+08	7.16062e+07	4.96258e+07	4.15088e+07	5.32541e+07	6.2041e+07	3.74765e+07	7.91351e+07	7.62043e+08	4.99686e+08	5.56687e+08	1.3582e+09	7.36789e+08	2.78456e+08
	C7 H14 O11	Full match	No results	No results	No results	4.38	274.055	275.062	8.976	3.21323e+09	0	0	0						No MS2	[M+H]+1	3.26901e+07	8.59208e+07	8.10604e+07	4.40061e+07	1.00417e+09	1.97191e+08	1.85073e+09	21392.2	25530.7	23612.6	22010.7	21682.9	24775.2	19470.8
(9Z,12Z)-15-Hydroxy-9,12-octadecadienoic acid	C18 H32 O3	No match	Invalid mass	Invalid mass	No match	-60794.9	278.226	279.233	24.13	3.21317e+09	10	5	8	97.9	98		98	93.5	DDA for preferred ion	[M+H]+1	1.51995e+08	8.45287e+07	5.81302e+07	4.85419e+07	7.00434e+07	8.19592e+07	4.48288e+07	9.91967e+07	9.96785e+07	5.29783e+08	7.09313e+08	1.39255e+09	7.46017e+08	3.26276e+08
5-methyl-L-uridine	C10 H14 N2 O6	Full match	No results	Full match	Full match	1.95	258.086	259.093	8.603	3.20618e+09	3	0	2					80.3	DDA for preferred ion	[M+H]+1	7.4897e+06	1.67634e+09	1.62182e+09	2.63829e+09	1.00848e+09	1.63522e+09	2.20683e+08	122358	505745	683341	1.11084e+06	338211	453151	51090.6
	C5 H2 N10	Full match	No results	No results	No match	-2.51	202.046	203.053	25.932	3.20156e+09	1	0	0						DDA for preferred ion	[M+H]+1	3.19286e+09	2.0718e+09	2.10143e+09	2.37677e+09	1.73695e+09	2.15511e+09	1.76737e+09	6.18813e+07	6.17664e+06	7.36654e+06	1.03302e+07	8.66167e+06	4.31204e+06	7.14736e+06
(2-Chlorophenyl)diphenylmethanol	C19 H15 Cl O	No results	No results	No results	Full match	0.47	294.081	148.048	8.973	3.19128e+09	2	0	0						DDA for preferred ion	[M+2H]+2	2.62275e+09	2.517e+09	1.91293e+09	1.6721e+09	2.25179e+09	1.99254e+09	1.61175e+09	2.2349e+06	2.49706e+06	1.87637e+06	1.53032e+06	2.24096e+06	3.24211e+06	1.30007e+06
Ethyl gallate	C9 H10 O5	Full match	Invalid mass	Full match	Not the top hit	2.32	198.053	199.061	16.574	3.18816e+09	14	1	1	59	8		65	58.9	DDA for preferred ion	[M+H]+1	874500	6.0959e+07	8.22191e+06	1.20172e+06	7.87627e+06	5.31645e+07	1.14722e+07	26954.1	9.83661e+08	1.92162e+08	885390	1.08286e+08	1.20669e+09	219237
	C4 H N4 O3 P	Full match	No results	No results	No results	1.67	183.979	184.986	25.329	3.1724e+09	0	0	0						DDA for preferred ion	[M+H]+1	1.74171e+09	3.49036e+08	2.06717e+08	1.98205e+08	2.54502e+08	2.9469e+08	2.31771e+08	4.73973e+08	4.13664e+08	4.09851e+08	3.91606e+08	4.22572e+08	3.81158e+08	4.13052e+08
Ethyl gallate	C9 H10 O5	Full match	Invalid mass	Full match	Not the top hit	2.48	198.053	199.061	16.511	3.15978e+09	14	1	1	60.4	65.1		65.1	58.9	DDA for preferred ion	[M+H]+1	714785	6.00551e+07	7.99425e+06	1.06169e+06	7.78075e+06	5.2142e+07	1.14223e+07	132807	1.0448e+09	1.11021e+08	754037	6.94798e+07	1.17725e+09	53064.6
Ethyl gallate	C9 H10 O5	Full match	Invalid mass	Full match	Not the top hit	1.9	198.053	199.06	16.442	3.15723e+09	14	1	1	58.2	7.9		64.5	59.5	DDA for preferred ion	[M+H]+1	713128	5.65489e+07	7.93076e+06	1.06111e+06	7.63376e+06	5.17352e+07	1.10726e+07	19335.9	1.01421e+09	2.05248e+08	840024	1.10973e+08	1.16284e+09	102515
2-methylbutyrylcarnitine	C12 H23 N O4	Full match	No results	No results	Full match	3.03	245.163	246.171	13.479	3.14898e+09	4	0	0						DDA for preferred ion	[M+H]+1	352907	1.06789e+08	2.67477e+08	5.59673e+07	1.50089e+09	1.03299e+07	2.96975e+08	953824	654898	2.08645e+06	1.0069e+06	3.14635e+06	3.97846e+06	447382
		No results	No results	No results	No results		252.07	253.078	9.041	3.14779e+09	0	0	0						DDA for preferred ion	[M+H]+1	1.20749e+09	1.70778e+09	1.63222e+09	1.15465e+09	1.837e+09	1.52088e+09	1.05339e+09	57228	69042.1	64108.1	59428.3	54406.6	68295.9	52500.5
Ethyl gallate	C9 H10 O5	Full match	Invalid mass	Full match	Not the top hit	2.2	198.053	199.061	16.53	3.14665e+09	14	1	1	59.1	8		64.8	59.7	DDA for preferred ion	[M+H]+1	370606	5.97634e+07	7.93604e+06	1.0347e+06	7.8524e+06	5.20884e+07	1.14726e+07	130175	1.03553e+09	1.07873e+08	739979	6.74386e+07	1.17211e+09	176334
	C14 H31 N2 O2 P S3	Full match	No results	No results	No results	0.42	386.129	194.072	8.908	3.14513e+09	0	0	0						DDA for other ion	[M+2H]+2	1.91302e+09	2.12039e+09	1.77404e+09	1.1789e+09	1.79891e+09	1.75429e+09	1.342e+09	38849	49751.2	41814.9	38879.3	34896.1	45304.7	34397
	C5 H2 N10	Full match	No results	No results	No match	-2.56	202.046	203.053	26.032	3.13883e+09	1	0	0						DDA for preferred ion	[M+H]+1	3.13052e+09	2.02734e+09	2.26214e+09	2.29146e+09	1.69304e+09	2.05827e+09	1.70393e+09	6.08229e+07	6.07559e+06	8.49316e+06	1.02246e+07	8.01023e+06	5.92085e+06	7.08477e+06
Cyprodenate	C13 H25 N O2	Full match	No results	No results	Full match	2.69	227.189	228.196	21.786	3.13828e+09	1	0	0						DDA for preferred ion	[M+H]+1	1.61292e+08	1.39813e+08	1.36542e+08	8.29101e+07	1.51078e+08	1.12092e+08	1.69207e+08	1.39511e+09	8.60555e+08	1.44852e+09	9.19783e+08	1.30527e+09	7.60944e+08	1.75411e+08
	C22 H27 P S2	Full match	No results	No results	No results	-1.05	386.129	194.072	8.739	3.13045e+09	0	0	0						DDA for other ion	[M+2H]+2	1.91569e+09	2.11101e+09	1.80948e+09	1.19618e+09	1.80354e+09	1.85864e+09	1.07441e+09	42285.1	70262.9	41335.5	41834.7	38104.8	55479.8	34077.4
Cyprodenate	C13 H25 N O2	Full match	No results	No results	Full match	3.09	227.189	228.197	21.804	3.12661e+09	1	0	0						DDA for preferred ion	[M+H]+1	1.67322e+08	1.6027e+08	1.42101e+08	9.01224e+07	1.50348e+08	1.25649e+08	1.78678e+08	1.46868e+09	9.27655e+08	1.53342e+09	1.03873e+09	1.31487e+09	8.12668e+08	2.30114e+08
Cyprodenate	C13 H25 N O2	Full match	No results	No results	Full match	3.2	227.189	228.197	22.019	3.10591e+09	1	0	0						DDA for preferred ion	[M+H]+1	1.93057e+08	1.67899e+08	1.43015e+08	9.32877e+07	1.48412e+08	1.36294e+08	1.86108e+08	1.50115e+09	9.53031e+08	1.56317e+09	1.10144e+09	1.29752e+09	8.49193e+08	2.8549e+08
	C6 H8 N4 O7	Full match	No results	No results	No match	-1.35	248.039	249.046	9	3.10525e+09	2	0	0						DDA for preferred ion	[M+H]+1	2.90686e+09	2.2458e+09	1.84407e+09	2.04736e+09	2.14408e+09	2.15713e+09	1.86785e+09	55570.3	72381.7	60988.3	56778.9	50175.2	74626	50159.9
Cyprodenate	C13 H25 N O2	Full match	No results	No results	Full match	3.62	227.189	228.197	21.733	3.10438e+09	1	0	0						DDA for preferred ion	[M+H]+1	1.96385e+08	1.71984e+08	1.44045e+08	9.47047e+07	1.50457e+08	1.35451e+08	1.8647e+08	1.50976e+09	9.56681e+08	1.57737e+09	1.1058e+09	1.30739e+09	8.31485e+08	2.7733e+08
	C6 H15 N O6	Full match	No results	No results	No results	3.68	197.091	198.098	7.986	3.09896e+09	0	0	0						DDA for preferred ion	[M+H]+1	1.75646e+09	4.5029e+08	2.57645e+08	2.64919e+08	3.76055e+08	3.25093e+08	2.51901e+08	7.28215e+07	3.87634e+07	4.26201e+07	4.15529e+07	4.60533e+07	3.92445e+07	321773
Cyprodenate	C13 H25 N O2	Full match	No results	No results	Full match	2.71	227.189	228.196	21.921	3.09088e+09	1	0	0						DDA for preferred ion	[M+H]+1	1.90045e+08	1.82345e+08	1.41525e+08	9.24737e+07	1.47133e+08	1.32391e+08	1.83896e+08	1.49283e+09	9.47239e+08	1.56043e+09	1.09064e+09	1.29405e+09	8.25907e+08	2.64671e+08
Cyprodenate	C13 H25 N O2	Full match	No results	No results	Full match	3.02	227.189	228.196	21.835	3.08827e+09	1	0	0						DDA for preferred ion	[M+H]+1	1.93117e+08	1.70179e+08	1.44454e+08	8.77873e+07	1.49205e+08	1.32579e+08	1.84962e+08	1.49933e+09	9.49739e+08	1.56586e+09	1.09664e+09	1.30001e+09	8.25361e+08	2.60505e+08
(9Z,12Z)-15-Hydroxy-9,12-octadecadienoic acid	C18 H32 O3	No match	Invalid mass	Invalid mass	No match	-60795.8	278.225	279.233	24.321	3.07405e+09	10	5	8	96.3	90.3		90.3	87.3	DDA for preferred ion	[M+H]+1	6.5198e+07	4.06327e+07	2.63727e+07	2.23337e+07	3.11357e+07	3.24192e+07	1.99366e+07	5.70189e+07	6.57928e+08	4.27062e+08	5.69185e+08	1.2638e+09	6.61333e+08	1.16576e+08
Cyprodenate	C13 H25 N O2	Full match	No results	No results	Full match	3.11	227.189	228.197	21.864	3.06264e+09	1	0	0						DDA for preferred ion	[M+H]+1	1.70554e+08	1.63674e+08	1.39748e+08	9.25321e+07	1.45812e+08	1.2898e+08	1.82287e+08	1.51517e+09	9.38883e+08	1.54567e+09	1.07651e+09	1.28645e+09	8.18251e+08	1.99168e+08
	C23 H40 O4 S	Full match	No results	No results	No match	-4.74	412.263	413.27	23.526	3.05207e+09	1	0	0						DDA for preferred ion	[M+H]+1	1.21554e+06	687027	516055	535208	484100	571394	424750	568429	2.42046e+07	6.68889e+07	4.35889e+07	3.20014e+08	1.69231e+09	4.24412e+07
	C8 H18 N4 O7 S	Full match	No results	No results	No match	1.44	314.09	158.052	8.911	3.04692e+09	1	0	0						DDA for other ion	[M+2H]+2	1.22678e+09	9.5485e+08	7.27741e+08	4.72086e+08	8.78088e+08	6.96982e+08	5.97795e+08	56760.6	72202.9	60220.8	56820	51156.8	69096.1	49157.1
Cyprodenate	C13 H25 N O2	Full match	No results	No results	Full match	3.01	227.189	228.196	21.967	3.04589e+09	1	0	0						DDA for preferred ion	[M+H]+1	1.95379e+08	1.6194e+08	1.38618e+08	9.07446e+07	1.447e+08	1.18329e+08	1.81228e+08	1.47318e+09	8.91143e+08	1.53865e+09	1.07038e+09	1.2822e+09	6.16474e+08	2.343e+08
(2-Chlorophenyl)diphenylmethanol	C19 H15 Cl O	No results	No results	No results	Full match	0.13	294.081	148.048	8.667	3.03893e+09	2	0	0						DDA for preferred ion	[M+2H]+2	2.70596e+09	2.10276e+09	1.82726e+09	1.67703e+09	1.9809e+09	1.86168e+09	1.65905e+09	2.03467e+06	2.21842e+06	1.71623e+06	1.39411e+06	2.03237e+06	2.96965e+06	1.17092e+06
Cyprodenate	C13 H25 N O2	Full match	No results	No results	Full match	2.45	227.189	228.196	22.054	3.03059e+09	1	0	0						DDA for preferred ion	[M+H]+1	1.78474e+08	1.56928e+08	1.36284e+08	8.86149e+07	1.4167e+08	1.24235e+08	1.79044e+08	1.45841e+09	8.84232e+08	1.50269e+09	1.05211e+09	1.26347e+09	8.08883e+08	2.23966e+08
	C8 H18 N4 O7 S	Full match	No results	No results	No match	1.7	314.09	158.052	8.78	3.02737e+09	1	0	0						DDA for other ion	[M+2H]+2	1.21133e+09	9.18745e+08	7.10146e+08	4.63295e+08	7.30294e+08	6.68929e+08	4.46236e+08	46921.2	79482	46759.1	47073.2	42452.7	62759.2	39061.6
	C5 H2 N10	Full match	No results	No results	No match	-2.42	202.046	203.053	25.966	3.02196e+09	1	0	0						DDA for preferred ion	[M+H]+1	3.01258e+09	1.94902e+09	1.95416e+09	2.24459e+09	1.62659e+09	1.97934e+09	1.67357e+09	5.75312e+07	5.75155e+06	8.11453e+06	8.36237e+06	7.56848e+06	5.6322e+06	7.23247e+06
	C5 H7 N4 O4 P	Full match	No results	No results	No results	-3.1	218.02	219.027	26.795	3.0173e+09	0	0	0						DDA for preferred ion	[M+H]+1	2.68104e+09	1.84809e+09	1.98662e+09	2.34216e+09	1.30674e+09	2.03271e+09	1.6333e+09	1.74202e+06	198645	194971	216364	170882	186084	180672
5946880	C12 H23 N O4	Full match	Invalid mass	Full match	Partial match	2.64	245.163	246.171	13.591	3.01397e+09	4	3	2	66.3	8.3		39.8	84.4	DDA for preferred ion	[M+H]+1	472244	8.44739e+07	2.51543e+08	4.78371e+07	1.57254e+09	1.2903e+08	2.84432e+08	699508	1.26119e+06	907712	681981	1.32206e+06	3.82138e+06	351568
Sterigmatocystin	C18 H12 O6	Full match	No results	No results	Full match	3.65	324.065	325.072	20.01	3.01374e+09	7	0	0						DDA for preferred ion	[M+H]+1	403217	61777.7	1.49188e+07	5.99253e+06	1.41755e+07	38855.5	31914.9	15939	1.49728e+07	6.34034e+08	5.77206e+08	1.00637e+09	4.09825e+07	1.72454e+06
		No results	No results	No results	No results		190.025	191.032	8.138	3.00399e+09	0	0	0						DDA for preferred ion	[M+H]+1	2.66163e+09	1.98133e+09	1.27464e+09	6.99581e+08	1.32051e+09	1.36862e+09	1.49116e+09	318401	58818.2	96815.8	61202	79938.6	58301.7	46637.2
		No results	No results	No results	No results		190.025	191.032	8.089	3.00384e+09	0	0	0						DDA for preferred ion	[M+H]+1	2.66163e+09	1.98986e+09	1.26687e+09	6.91926e+08	1.3124e+09	1.36119e+09	1.47966e+09	321563	63064.7	121095	65814.8	108494	61680.1	50152.2
Cyprodenate	C13 H25 N O2	Full match	No results	No results	Full match	3.76	227.189	228.197	21.764	2.99896e+09	1	0	0						DDA for preferred ion	[M+H]+1	1.78853e+08	1.56204e+08	1.35403e+08	8.88745e+07	1.41403e+08	1.21502e+08	1.77663e+08	1.45139e+09	9.09784e+08	1.41375e+09	1.04449e+09	1.26323e+09	7.98541e+08	2.07911e+08
		No results	No results	No results	No results		190.025	191.032	7.991	2.99816e+09	0	0	0						DDA for preferred ion	[M+H]+1	2.66163e+09	1.97477e+09	1.26372e+09	6.82538e+08	1.32791e+09	1.37054e+09	1.47694e+09	259500	60985.9	67029.6	67339.4	54442.2	60557.4	51456.7
	C8 H18 N4 O7 S	Full match	No results	No results	No match	2.02	314.09	158.052	8.814	2.99429e+09	1	0	0						DDA for other ion	[M+2H]+2	1.21934e+09	9.41292e+08	7.21962e+08	4.70204e+08	8.75661e+08	6.88539e+08	4.52072e+08	65139.5	108239	63676.7	64445.7	58699.9	85465.7	53194.2
		No results	No results	No results	No results		190.025	191.032	8.063	2.99172e+09	0	0	0						DDA for preferred ion	[M+H]+1	2.66165e+09	1.98111e+09	1.28046e+09	7.05159e+08	1.32367e+09	1.37393e+09	1.49714e+09	92114.2	60758.4	63116.2	63407.9	51263.7	58863.2	48318.1
Cyprodenate	C13 H25 N O2	Full match	No results	No results	Full match	3.4	227.189	228.197	21.68	2.98243e+09	1	0	0						DDA for preferred ion	[M+H]+1	1.77338e+08	1.55313e+08	1.34998e+08	8.84327e+07	1.40891e+08	1.20718e+08	1.48688e+08	1.4449e+09	9.04228e+08	1.54718e+09	1.03993e+09	1.25886e+09	7.94048e+08	2.03842e+08
	C4 H N4 O3 P	Full match	No results	No results	No results	1.65	183.979	184.986	2.293	2.96362e+09	0	0	0						DDA for preferred ion	[M+H]+1	1.07631e+09	7.50566e+07	1.15598e+07	9.63902e+06	1.94847e+07	2.46042e+07	1.03617e+07	1.5525e+07	1.98158e+07	2.20057e+07	2.05274e+07	1.85873e+07	2.20005e+07	2.117e+07
	C18 H22 O7 S	Full match	No results	No results	No results	3.27	382.11	383.117	8.457	2.94922e+09	0	0	0						DDA for preferred ion	[M+H]+1	1.4507e+09	8.00854e+08	6.1973e+08	5.92234e+08	5.73052e+08	7.01747e+08	8.47228e+08	2.45979e+07	8.42063e+06	1.35036e+07	1.40591e+07	1.17616e+07	8.49109e+06	71858.6
		No results	No results	No results	No results		190.025	191.032	8.03	2.94473e+09	0	0	0						DDA for preferred ion	[M+H]+1	2.65406e+09	1.93473e+09	1.24829e+09	6.78468e+08	1.20048e+09	1.34454e+09	1.46138e+09	179124	47783.8	52519.3	52762	42656.7	47448.1	40047.4
(9E,11Z)-8-Hydroxyoctadeca-9,11-dienoic acid	C18 H32 O3	No match	Invalid mass	Invalid mass	No match	-60795.3	278.225	279.233	24.511	2.94251e+09	10	5	8	98.1	98.4		98.4	92.8	DDA for preferred ion	[M+H]+1	4.10629e+07	2.48379e+07	1.5374e+07	1.33406e+07	2.24363e+07	2.08408e+07	1.28652e+07	3.25642e+07	6.04416e+08	1.42157e+08	3.49786e+08	3.90352e+08	6.59161e+08	1.31524e+08
		No results	No results	No results	No results		252.071	253.078	9.017	2.94222e+09	0	0	0						DDA for preferred ion	[M+H]+1	1.16455e+09	1.61591e+09	1.50692e+09	1.11552e+09	1.45263e+09	1.45328e+09	9.97422e+08	41226.2	49545.5	45985.1	42649.5	37832.1	49199.4	37820.6
		No results	No results	No results	No results		190.025	191.032	7.962	2.93882e+09	0	0	0						DDA for preferred ion	[M+H]+1	2.65193e+09	1.91459e+09	1.24461e+09	6.6918e+08	1.27594e+09	1.33975e+09	1.46831e+09	168534	45983.4	51532.1	50568.6	41855	45791.9	39509.5
		No results	No results	No results	No results		252.07	253.078	8.928	2.93249e+09	0	0	0						DDA for preferred ion	[M+H]+1	9.00633e+08	1.60897e+09	1.5165e+09	1.14401e+09	1.75955e+09	1.449e+09	9.99569e+08	40288.7	53052.5	44701.6	41459.1	37211.6	54697.5	36679.4
5946880	C12 H23 N O4	Full match	Invalid mass	Full match	Partial match	3.4	245.164	246.171	13.846	2.90693e+09	4	3	2	66.6	8.3		39.9	89	DDA for preferred ion	[M+H]+1	1.49742e+06	9.54037e+07	8.29862e+07	1.8365e+07	1.26253e+09	8.65347e+08	1.44195e+09	1.86084e+06	1.96074e+06	1.78666e+06	1.34456e+06	1.91289e+06	2.66973e+06	1.12902e+06
	C24 H42 N8 O15 P2	Full match	No results	No results	No results	0.62	744.225	373.12	8.787	2.90226e+09	0	0	0						DDA for other ion	[M+2H]+2	2.84453e+09	9.61618e+08	1.11603e+09	1.53465e+09	8.98386e+08	8.25976e+08	7.30852e+08	67388.4	111976	66150.9	66670.7	62026.3	88416.4	55030.8
(9E,11Z)-8-Hydroxyoctadeca-9,11-dienoic acid	C18 H32 O3	No match	Invalid mass	Invalid mass	No match	-60795.1	278.226	279.233	24.023	2.87298e+09	10	5	8	97.9	98		98	93.1	DDA for preferred ion	[M+H]+1	1.45937e+08	7.87031e+07	5.59891e+07	4.63853e+07	6.67009e+07	7.13748e+07	4.31832e+07	1.22537e+08	7.42132e+08	5.06576e+08	6.71696e+08	1.10017e+09	6.53458e+08	3.15057e+08
4-(1,2-Dihydroxy-2-propanyl)-1-methyl-1,2-cyclohexanediol	C10 H20 O4	Full match	No results	No results	Full match	2.16	204.137	205.144	21.391	2.85255e+09	5	0	0						DDA for preferred ion	[M+H]+1	9.65735e+08	1.0862e+09	1.32719e+09	1.26026e+09	1.55401e+09	2.32377e+09	1.809e+09	2.08629e+07	6.63538e+06	1.262e+06	1.07546e+06	1.59079e+06	3.05049e+06	836122
		No results	No results	No results	No results		252.071	253.078	9.128	2.84763e+09	0	0	0						DDA for preferred ion	[M+H]+1	1.10258e+09	1.59269e+09	1.48131e+09	1.03958e+09	1.42644e+09	1.42804e+09	1.08436e+09	36116.6	42258.3	40795.8	38259	34622.2	40624.3	33409.2
		No results	No results	No results	No results		190.025	191.032	7.923	2.83928e+09	0	0	0						DDA for preferred ion	[M+H]+1	2.61791e+09	1.86048e+09	1.24698e+09	6.7559e+08	1.24436e+09	1.32576e+09	1.44267e+09	143565	44000.1	50346.1	49291.7	40891.6	44639.2	38600.2
(9Z,12Z)-15-Hydroxy-9,12-octadecadienoic acid	C18 H32 O3	No match	Invalid mass	Invalid mass	No match	-60795.8	278.225	279.233	24.385	2.83724e+09	10	5	8	96	88.8		88.8	87.2	DDA for preferred ion	[M+H]+1	3.89934e+07	2.59033e+07	1.66597e+07	1.33351e+07	1.93701e+07	2.06248e+07	1.20051e+07	3.15029e+07	5.80436e+08	9.02053e+07	3.65457e+08	3.86546e+08	5.95087e+08	8.21422e+07
	C8 H18 N4 O7 S	Full match	No results	No results	No match	2.48	314.09	158.052	8.87	2.83267e+09	2	0	0						DDA for other ion	[M+2H]+2	1.02478e+09	9.07824e+08	6.3308e+08	4.25293e+08	7.46933e+08	6.55714e+08	5.22867e+08	30711.6	39092.4	32184.4	30665.5	27419.8	35598.5	27027.6
4-(1,2-Dihydroxy-2-propanyl)-1-methyl-1,2-cyclohexanediol	C10 H20 O4	Full match	No results	No results	Full match	2.54	204.137	205.144	21.426	2.81741e+09	5	0	0						DDA for preferred ion	[M+H]+1	9.51549e+08	9.72572e+08	1.30665e+09	1.24037e+09	1.53569e+09	2.27103e+09	1.78422e+09	1.79691e+07	7.43559e+06	828520	998479	1.1128e+06	2.85405e+06	752890
5,7-dihydroxy-2-(4-hydroxy-3-methoxyphenyl)-3,4-dihydro-2H-1-benzopyran-4-one	C16 H14 O6	No match	Invalid mass	No results	No match	72779.2	324.064	325.071	19.961	2.81094e+09	7	9	0	92.6	9.6		72		DDA for preferred ion	[M+H]+1	89466.1	44700.7	1.41498e+07	5.66907e+06	1.33686e+07	28669.1	22762.9	11483.9	2.97498e+06	5.28094e+08	5.50469e+08	8.44176e+08	3.13744e+07	1.1465e+06
	C16 H26 N8 O4 S3	Full match	No results	No results	No match	-2.74	490.123	246.069	11.111	2.79689e+09	2	0	0						DDA for other ion	[M+2H]+2	2.7551e+09	1.49772e+09	1.34794e+09	1.26072e+09	1.38468e+09	1.82357e+09	1.08544e+09	120575	483673	129862	125763	121182	492046	122240
(9Z,12Z)-15-Hydroxy-9,12-octadecadienoic acid	C18 H32 O3	No match	Invalid mass	Invalid mass	No match	-60795.3	278.225	279.233	24.109	2.79609e+09	10	5	8	98	98.4		98.4	92.7	DDA for preferred ion	[M+H]+1	1.29975e+08	7.14083e+07	4.96599e+07	4.50239e+07	5.96001e+07	6.93528e+07	3.8677e+07	1.09917e+08	5.40207e+08	4.84e+08	6.32394e+08	1.28744e+09	6.31364e+08	2.78744e+08
	C9 H16 N4 O9 S	Full match	No results	No results	No results	1.93	356.064	357.072	9.246	2.77425e+09	0	0	0						DDA for preferred ion	[M+H]+1	2.42762e+09	1.76266e+09	1.54445e+09	1.44604e+09	1.95288e+09	1.91639e+09	1.33569e+09	147509	188904	165543	149913	136690	184100	131189
3-[3,5-bis(trifluoromethyl)phenyl]-N'-hydroxyprop-2-enimidamide	C11 H8 F6 N2 O	Unused	Full match	No results	No match	4.78	298.056	299.063	18.924	2.7733e+09	3	4	0	78.2	8.9		48.1		DDA for preferred ion	[M+H]+1	4.61359e+08	3.1342e+07	7.55999e+06	9.82911e+06	5.48625e+06	1.14591e+07	4.69121e+06	600046	840044	796730	614560	281585	332028	595638
4-methoxy-6-[2-(4-methoxyphenyl)ethyl]-2H-pyran-2-one	C15 H16 O4	No match	Invalid mass	No results	No match	145906	298.056	299.063	24.436	2.75486e+09	1	4	0	71	44.8		64.7		DDA for preferred ion	[M+H]+1	2.15689e+09	3.36661e+08	2.50247e+08	3.20442e+08	1.91794e+08	3.53509e+08	2.0794e+08	7.72245e+06	8.95741e+06	1.4511e+07	1.83682e+07	9.79939e+06	1.40562e+07	1.81185e+07
	C11 H13 N6 O6 P	Full match	No results	No results	No results	3.27	356.065	357.072	9.383	2.74745e+09	0	0	0						DDA for preferred ion	[M+H]+1	2.45456e+09	1.74814e+09	1.53127e+09	1.33571e+09	1.93917e+09	1.89887e+09	1.3321e+09	106816	120906	122188	113153	103172	121566	99020.2
	C11 H13 N6 O6 P	Full match	No results	No results	No results	4.01	356.065	357.072	9.442	2.74067e+09	0	0	0						DDA for preferred ion	[M+H]+1	2.36474e+09	1.74457e+09	1.53213e+09	1.4325e+09	1.94106e+09	1.89559e+09	1.3332e+09	91138.3	104270	105002	97583.6	88976.4	104839	84911.6
	C11 H16 N4	Full match	No results	No results	No match	-2.35	204.137	205.144	21.116	2.73986e+09	5	0	0						DDA for preferred ion	[M+H]+1	9.3287e+08	5.82835e+08	1.2776e+09	1.20983e+09	1.49327e+09	2.22227e+09	1.74735e+09	1.99913e+07	5.89218e+06	1.25107e+06	1.08398e+06	1.85563e+06	2.76702e+06	830422
2-{5-[2-({2-[5-(2-Hydroxypropyl)tetrahydro-2-furanyl]propanoyl}oxy)propyl]tetrahydro-2-furanyl}propanoic acid	C20 H34 O7	No match	No match	Invalid mass	No match	-569946	166.1	167.107	19.928	2.72719e+09	47	1	8	68.5	67.5		68.6	84.1	DDA for preferred ion	[M+H]+1	2.97883e+07	3.92536e+07	3.10799e+07	2.97039e+07	2.89953e+07	2.85665e+07	2.18437e+07	2.24085e+07	1.25574e+09	9.49314e+08	7.8132e+08	3.44635e+08	4.88201e+08	6.55017e+07
4-(1,2-Dihydroxy-2-propanyl)-1-methyl-1,2-cyclohexanediol	C10 H20 O4	Full match	No results	No results	Full match	1.71	204.137	205.144	21.328	2.72282e+09	5	0	0						DDA for preferred ion	[M+H]+1	9.24161e+08	1.02085e+09	1.26733e+09	1.20026e+09	1.48632e+09	1.9227e+09	1.7312e+09	1.79233e+07	5.72112e+06	944332	963243	1.21266e+06	2.64432e+06	884114
	C8 H18 N4 O7 S	Full match	No results	No results	No match	2.08	314.09	158.052	8.709	2.72007e+09	1	0	0						DDA for other ion	[M+2H]+2	1.17806e+09	7.76201e+08	6.66067e+08	4.15957e+08	7.31378e+08	6.32415e+08	5.43372e+08	31176.4	51804.2	30473.7	30844.4	28094.4	40904.8	25050.2
	C9 H16 N4 O9 S	Full match	No results	No results	No results	2.36	356.065	357.072	9.208	2.71588e+09	0	0	0						DDA for preferred ion	[M+H]+1	2.31113e+09	1.67979e+09	1.51468e+09	1.4191e+09	1.93136e+09	1.87669e+09	1.31967e+09	138543	176350	154541	143437	127606	171865	122470
(9Z,12Z)-15-Hydroxy-9,12-octadecadienoic acid	C18 H32 O3	No match	Invalid mass	Invalid mass	No match	-60795.4	278.225	279.233	24.158	2.69389e+09	10	5	8	98.1	98.4		98.4	94.1	DDA for preferred ion	[M+H]+1	5.54703e+07	3.2521e+07	2.20229e+07	1.89234e+07	2.60118e+07	2.77073e+07	1.69496e+07	5.30774e+07	5.66759e+08	3.9983e+08	5.15379e+08	1.14988e+09	5.67357e+08	1.5896e+08
Danshensu	C9 H10 O5	Full match	No results	No results	Full match	4.11	198.054	199.061	16.273	2.69123e+09	14	0	0						DDA for preferred ion	[M+H]+1	423843	5.11806e+07	7.00276e+06	722037	7.36354e+06	4.74468e+07	1.09647e+07	96644.4	8.34548e+08	1.04031e+08	534485	6.57272e+07	1.00753e+09	73337.9
5,7-dihydroxy-2-(4-hydroxy-3-methoxyphenyl)-3,4-dihydro-2H-1-benzopyran-4-one	C16 H14 O6	No match	Invalid mass	No results	No match	72779.2	324.064	325.071	19.845	2.65998e+09	7	9	0	92.8	9.6		72.4		DDA for preferred ion	[M+H]+1	96539.9	46274.8	1.32463e+07	5.63542e+06	1.2581e+07	32029.7	234290	13817.9	6.42183e+06	1.45798e+09	4.83713e+08	2.25434e+09	8.7066e+06	797318
(9Z,12Z)-15-Hydroxy-9,12-octadecadienoic acid	C18 H32 O3	No match	Invalid mass	Invalid mass	No match	-60795.1	278.225	279.233	24.426	2.64144e+09	10	5	8	98	98.3		98.3	93.8	DDA for preferred ion	[M+H]+1	3.19956e+07	2.77687e+07	1.34863e+07	1.05822e+07	1.58678e+07	1.68633e+07	1.00783e+07	2.74142e+07	6.27625e+08	1.16709e+08	2.95269e+08	2.60017e+08	5.36861e+08	1.12214e+08
5946880	C12 H23 N O4	Full match	Invalid mass	Full match	Partial match	3.28	245.164	246.171	13.45	2.61958e+09	4	3	2	66.4	8.3		39.9	89.7	DDA for preferred ion	[M+H]+1	489199	9.03026e+07	2.66948e+08	5.80261e+07	1.30375e+09	8.99798e+06	9.18061e+06	968206	781542	2.77321e+06	978855	3.29487e+06	3.74039e+06	451458
5,7-dihydroxy-2-(4-hydroxy-3-methoxyphenyl)-3,4-dihydro-2H-1-benzopyran-4-one	C16 H14 O6	No match	Invalid mass	No results	No match	72779.1	324.064	325.071	19.933	2.61818e+09	7	9	0	93.2	9.7		72.8		DDA for preferred ion	[M+H]+1	159336	72170.3	1.33832e+07	5.55276e+06	1.27889e+07	46287	44554.4	18541	6.10084e+06	1.44441e+09	5.56291e+08	2.25306e+09	9.83479e+06	1.04394e+06
NP-020020	C7 H12 O5	No match	Invalid mass	No results	No match	124866	198.053	199.061	16.237	2.61776e+09	14	1	0	59.6	64.9		65.1		DDA for preferred ion	[M+H]+1	262887	5.006e+07	6.85445e+06	665053	7.56278e+06	4.66173e+07	1.07469e+07	28890.1	7.80511e+08	1.02258e+08	510598	6.51341e+07	9.55134e+08	148366
Diethyl 2-hydroxypentanedioate	C9 H16 O5	No match	No results	Invalid mass	No match	-225584	158.058	159.065	18.049	2.59237e+09	7	0	1					50.7	DDA for preferred ion	[M+H]+1	7.96558e+08	7.26667e+08	1.06916e+09	9.64805e+08	9.99974e+08	1.22796e+09	1.13926e+09	7.65612e+06	6.85003e+06	6.55219e+06	4.87378e+06	5.29575e+06	6.65932e+06	3.02692e+06
5,7-dihydroxy-2-(4-hydroxy-3-methoxyphenyl)-3,4-dihydro-2H-1-benzopyran-4-one	C16 H14 O6	No match	Invalid mass	No results	No match	72778.8	324.064	325.071	19.817	2.57805e+09	7	9	0	92.4	9.6		72		DDA for preferred ion	[M+H]+1	100343	48097.7	7.64285e+06	4.51822e+06	1.04841e+07	30917.6	234290	13817.9	669140	1.39796e+09	4.72105e+08	1.95326e+09	3.77654e+06	551786
	C13 H18 N4 O3 P2	Full match	No results	No results	No match	4.46	340.087	341.094	9.202	2.57309e+09	1	0	0						DDA for preferred ion	[M+H]+1	2.12576e+09	1.63343e+09	1.50539e+09	1.45597e+09	1.72949e+09	1.69071e+09	1.22795e+09	75512.5	90373.4	86379.1	79991.9	72936.4	85973.4	70001.1
Naratriptan	C17 H25 N3 O2 S	No match	Invalid mass	No results	No match	-18.92	335.16	336.168	15.731	2.57205e+09	1	2	0	67.1	8.4		63		DDA for preferred ion	[M+H]+1	245056	1.49741e+06	4.83871e+06	1.61814e+06	1.29484e+08	1.37137e+07	1.58113e+08	555362	4.82083e+06	1.8033e+07	7.40707e+06	1.91834e+08	2.65447e+08	7.21224e+06
	C8 H18 N4 O7 S	Full match	No results	No results	No match	1.74	314.09	158.052	9.016	2.57109e+09	1	0	0						DDA for other ion	[M+2H]+2	8.30558e+08	8.66401e+08	5.91106e+08	3.57803e+08	6.25261e+08	5.38996e+08	4.47624e+08	55091.6	68396.3	61125.9	56907	52098.4	66061.2	50273.1
	C12 H25 N2 O P S3	Full match	No results	No results	No match	1.06	340.087	341.094	9.153	2.57076e+09	1	0	0						DDA for preferred ion	[M+H]+1	2.12264e+09	1.64388e+09	1.50417e+09	1.4552e+09	1.72825e+09	1.68828e+09	1.22701e+09	88994.5	107366	100960	93494.5	85248.1	106206	81817.3
		No results	No results	No results	No results		680.174	341.094	8.964	2.5696e+09	0	0	0						DDA for other ion	[M+2H]+2	2.1209e+09	1.64381e+09	1.50367e+09	1.45437e+09	1.72787e+09	1.69227e+09	1.22494e+09	91572.8	140200	96722.8	93102	83963.5	124126	77436.7
5,7-dihydroxy-2-(4-hydroxy-3-methoxyphenyl)-3,4-dihydro-2H-1-benzopyran-4-one	C16 H14 O6	No match	Invalid mass	No results	No match	72778.9	324.064	325.071	19.895	2.5695e+09	7	9	0	93.4	9.7		73.1		DDA for preferred ion	[M+H]+1	86442.8	37224.7	1.27003e+07	5.54204e+06	1.21563e+07	25794.9	22479.5	11372.4	1.01672e+06	1.01596e+09	5.26883e+08	1.41092e+09	6.58499e+06	939611
		No results	No results	No results	No results		201.053	202.061	8.938	2.5594e+09	0	0	0						DDA for preferred ion	[M+H]+1	1.81377e+09	1.17919e+09	9.82381e+08	7.39519e+08	1.20441e+09	9.50779e+08	7.79094e+08	62258.5	79353.7	66798.5	62447.4	56223.3	72516	54151.6
5-[5-(3-methoxybenzyl)-1,3,4-oxadiazol-2-yl]-2,1,3-benzothiadiazole	C16 H12 N4 O2 S	No match	Invalid mass	No results	No match	-11.36	324.064	325.072	19.781	2.55459e+09	7	10	0	93.7	9.7		56.8		DDA for preferred ion	[M+H]+1	123262	59792.8	1.20081e+07	5.20293e+06	1.14595e+07	40036.4	234290	16529	3.64187e+06	1.4152e+09	5.09026e+08	2.19338e+09	9.23091e+06	51522.6
(9Z,12Z)-15-Hydroxy-9,12-octadecadienoic acid	C18 H32 O3	No match	Invalid mass	Invalid mass	No match	-60795.6	278.225	279.233	24.459	2.54702e+09	10	5	8	98.2	98.4		98.4	93.4	DDA for preferred ion	[M+H]+1	3.67779e+07	2.40493e+07	1.49655e+07	1.15347e+07	1.79857e+07	1.96377e+07	1.13362e+07	2.78756e+07	5.98397e+08	1.20903e+08	2.76882e+08	2.63458e+08	6.15631e+08	1.21784e+08
4-nitro-alpha-acetylamino-beta-hydroxypropiophenone	C11 H12 N2 O5	No match	Invalid mass	Invalid mass	No results	87196.9	274.055	275.062	8.772	2.53145e+09	0	1	1	54.8	7.7		35.7	59.9	DDA for preferred ion	[M+H]+1	4.07074e+07	1.127e+08	5.84475e+07	6.21197e+07	1.0646e+09	1.18948e+08	1.90309e+09	29364.1	44957	29500	29854.5	28372.7	39802.7	24448.1
Diethyl 2-hydroxypentanedioate	C9 H16 O5	No match	No results	Invalid mass	No match	-225583	158.058	159.066	18.139	2.52075e+09	7	0	1					63.2	DDA for preferred ion	[M+H]+1	7.51552e+08	6.7842e+08	1.02944e+09	8.98988e+08	9.67965e+08	1.16805e+09	1.08652e+09	5.41943e+06	5.32123e+06	3.84973e+06	3.98746e+06	3.43312e+06	5.32743e+06	2.09455e+06
	C12 H25 N2 O P S3	Full match	No results	No results	No match	0.78	340.087	341.094	9.242	2.52026e+09	1	0	0						DDA for preferred ion	[M+H]+1	2.04423e+09	1.66068e+09	1.4894e+09	1.43384e+09	1.70924e+09	1.65603e+09	1.19409e+09	81143.6	94942.1	92820.5	85957	78375.4	91271.1	75221.2
	C14 H30 N3 P S2	Full match	No results	No results	No match	-4.48	335.16	336.168	15.828	2.51541e+09	1	0	0						DDA for preferred ion	[M+H]+1	180698	1.49741e+06	4.70296e+06	1.63862e+06	1.25129e+08	3.77902e+07	1.77046e+08	312306	4.62648e+06	9.90189e+06	7.17807e+06	1.76467e+08	2.55213e+08	5.78065e+06
4-(1,2-Dihydroxy-2-propanyl)-1-methyl-1,2-cyclohexanediol	C10 H20 O4	Full match	No results	No results	Full match	2.15	204.137	205.144	21.356	2.50625e+09	5	0	0						DDA for preferred ion	[M+H]+1	8.50911e+08	8.9165e+08	1.17432e+09	1.11747e+09	1.36545e+09	1.99375e+09	1.61431e+09	1.51432e+07	4.46348e+06	755024	875936	1.00556e+06	2.12602e+06	584064
	C3 H2 N4 O3	Full match	No results	No results	No results	-3.15	142.012	143.02	8.872	2.50118e+09	0	0	0						DDA for preferred ion	[M+H]+1	2.4941e+09	1.61819e+09	1.51978e+09	1.63889e+09	1.5069e+09	1.36243e+09	1.20764e+09	122203	197448	125072	124341	121872	197949	97262.6
	C19 H17 O4 P	Full match	No results	No results	No match	1.01	340.087	341.094	9.363	2.49859e+09	1	0	0						DDA for preferred ion	[M+H]+1	1.95981e+09	1.59501e+09	1.4215e+09	1.3775e+09	1.69759e+09	1.60155e+09	1.14572e+09	63323.6	72447.9	72956.2	66030.7	61821.5	70845.8	58997.3
	C12 H20 N8 O4 P2	Full match	No results	No results	No results	-4.02	402.107	202.061	9.106	2.49615e+09	0	0	0						DDA for other ion	[M+2H]+2	1.89205e+09	1.20283e+09	1.02235e+09	7.65613e+08	1.23688e+09	1.11027e+09	8.21162e+08	90014.4	118532	101577	94065.6	85123.8	109812	82141.5
S-(2,3-Dihydroxypropyl) (5Z,8Z,11Z,14Z)-5,8,11,14-icosatetraenethioate	C23 H38 O3 S	No match	No results	Invalid mass	No match	-5.05	394.252	395.259	24.269	2.49586e+09	1	0	1					65.3	DDA for preferred ion	[M+H]+1	2.82158e+06	3.26058e+06	987462	1.89669e+06	2.13927e+06	1.20934e+06	1.15414e+06	606718	3.16299e+07	4.61226e+08	6.40935e+08	2.14317e+08	4.76352e+08	1.61787e+09
	C3 H2 N4 O3	Full match	No results	No results	No results	-2.84	142.012	143.02	9.015	2.48775e+09	0	0	0						DDA for preferred ion	[M+H]+1	2.47529e+09	1.61149e+09	1.50866e+09	1.62035e+09	1.50234e+09	1.35526e+09	1.20148e+09	97829	145140	106539	99466.5	93577.7	153465	84249.8
3-([1,2,4]Triazolo[3,4-b][1,3,4]thiadiazol-6-yl)aniline	C9 H7 N5 S	No match	No results	Invalid mass	No match	-271762	158.058	159.066	17.968	2.48589e+09	7	0	1					51.9	DDA for preferred ion	[M+H]+1	7.32898e+08	6.37854e+08	1.01938e+09	9.17754e+08	9.509e+08	1.14078e+09	1.07696e+09	5.50448e+06	5.70322e+06	5.90287e+06	4.43119e+06	4.7369e+06	5.7292e+06	2.51866e+06
	C3 H2 N4 O3	Full match	No results	No results	No results	-3.46	142.012	143.019	8.911	2.48418e+09	0	0	0						DDA for preferred ion	[M+H]+1	2.46475e+09	1.59961e+09	1.50123e+09	1.59787e+09	1.47073e+09	1.34695e+09	1.19124e+09	124725	201522	125704	120280	118152	202034	99269.7
Diethyl 2-hydroxypentanedioate	C9 H16 O5	No match	No results	Invalid mass	No match	-225584	158.058	159.065	18.179	2.48386e+09	7	0	1					59.5	DDA for preferred ion	[M+H]+1	7.43773e+08	6.42422e+08	1.01873e+09	9.11195e+08	9.50174e+08	1.17344e+09	1.07393e+09	3.76423e+06	4.72273e+06	2.92311e+06	3.47022e+06	2.56788e+06	4.7433e+06	1.77792e+06
	C9 H16 N4 O9 S	Full match	No results	No results	No results	2.23	356.065	357.072	9.272	2.46974e+09	0	0	0						DDA for preferred ion	[M+H]+1	2.33514e+09	1.47488e+09	1.37504e+09	1.33958e+09	1.82551e+09	1.71214e+09	1.21887e+09	89719.4	104976	102630	95041.6	86658.6	100917	83171.1
2-Hydroxy-4,4,6a,9,12b-pentamethyl-4a,6,6a,12,12a,12b-hexahydro-4H,9H-benzo[f]pyrano[2,3-b]chromene-1,11(5H,10H)-dione	C21 H28 O5	No match	No results	Invalid mass	No match	-438812	202.136	203.144	21.229	2.46575e+09	6	0	1					53.4	DDA for preferred ion	[M+H]+1	8.42682e+08	8.6053e+08	1.15458e+09	1.10306e+09	1.30822e+09	1.95278e+09	1.3754e+09	1.62658e+07	4.17211e+06	1.06934e+06	842907	1.24662e+06	2.06073e+06	561137
Diethyl 2-hydroxypentanedioate	C9 H16 O5	No match	No results	Invalid mass	No match	-225583	158.058	159.066	18.113	2.4605e+09	7	0	2					66.3	DDA for preferred ion	[M+H]+1	7.18012e+08	4.87021e+08	1.01249e+09	8.83952e+08	9.57276e+08	1.13984e+09	1.06365e+09	4.22322e+06	4.84748e+06	3.81516e+06	3.71455e+06	3.34938e+06	4.70638e+06	1.91482e+06
	C3 H2 N4 O3	Full match	No results	No results	No results	-3.13	142.012	143.02	8.83	2.45353e+09	0	0	0						DDA for preferred ion	[M+H]+1	2.45225e+09	1.59453e+09	1.4951e+09	1.59688e+09	1.47531e+09	1.33451e+09	1.18604e+09	111553	180241	114172	113505	112295	180698	88786.3
4-(1,2-Dihydroxy-2-propanyl)-1-methyl-1,2-cyclohexanediol	C10 H20 O4	Full match	No results	No results	Full match	2.11	204.137	205.144	21.264	2.45008e+09	5	0	0						DDA for preferred ion	[M+H]+1	8.48016e+08	8.79195e+08	1.16801e+09	1.04403e+09	1.29374e+09	1.98986e+09	1.60568e+09	1.72734e+07	4.49202e+06	1.16404e+06	1.01913e+06	1.47185e+06	2.1123e+06	605487
4-nitro-alpha-acetylamino-beta-hydroxypropiophenone	C11 H12 N2 O5	No results	Invalid mass	Invalid mass	No results	87198.1	274.055	275.062	8.839	2.4496e+09	0	1	1	54.9	7.7		35.7	60.7	DDA for preferred ion	[M+H]+1	4.52014e+07	1.26505e+08	9.76693e+07	5.89875e+07	1.08835e+09	2.18228e+08	2.0179e+09	39868.7	59149.4	40790.3	40536	38136.1	55036.1	34254.7
	C3 H2 N4 O3	Full match	No results	No results	No results	-2.76	142.012	143.02	8.932	2.44931e+09	0	0	0						DDA for preferred ion	[M+H]+1	2.43192e+09	1.58495e+09	1.48004e+09	1.56337e+09	1.47073e+09	1.32717e+09	1.17549e+09	113734	188985	117781	112522	110255	189465	93093.9
4-(1,2-Dihydroxy-2-propanyl)-1-methyl-1,2-cyclohexanediol	C10 H20 O4	Full match	No results	No results	Full match	2.39	204.137	205.144	21.239	2.44451e+09	5	0	0						DDA for preferred ion	[M+H]+1	8.20944e+08	8.3792e+08	1.12915e+09	1.08163e+09	1.32002e+09	1.88829e+09	1.42115e+09	1.65462e+07	4.08961e+06	1.14489e+06	901846	1.41654e+06	2.02691e+06	581009
(3aR,12aR)-3a,6-Dihydroxy-4-methoxy-3a,12a-dihydro-5H-furo[3',2':4,5]furo[3,2-b]xanthen-5-one	C18 H12 O7	Full match	No results	Full match	Partial match	1.99	340.059	341.066	19.163	2.44351e+09	8	0	2					84.1	DDA for preferred ion	[M+H]+1	314179	2.15711e+07	3.13658e+07	1.0994e+07	1.16811e+07	4.39302e+07	8.86022e+06	376246	6.90493e+08	1.78395e+08	9.90636e+07	2.30582e+08	1.22521e+09	1.1957e+06
S-(2,3-Dihydroxypropyl) (5Z,8Z,11Z,14Z)-5,8,11,14-icosatetraenethioate	C23 H38 O3 S	No match	No results	Full match	No match	-4.8	394.252	395.26	23.969	2.44182e+09	1	0	1					62.9	DDA for preferred ion	[M+H]+1	2.63653e+06	2.85482e+06	755686	1.56195e+06	1.90274e+06	1.02532e+06	878887	537799	3.06308e+07	3.71288e+08	6.24311e+08	1.27178e+08	4.30246e+08	1.997e+09
		No results	No results	No results	No results		252.07	253.078	9.067	2.43872e+09	0	0	0						DDA for preferred ion	[M+H]+1	1.15233e+09	1.60212e+09	1.52759e+09	1.10223e+09	1.752e+09	1.447e+09	9.91011e+08	41160.3	49532.4	46294.2	43086.9	39457.2	46862.3	38074.8
2-{5-[2-({2-[5-(2-Hydroxypropyl)tetrahydro-2-furanyl]propanoyl}oxy)propyl]tetrahydro-2-furanyl}propanoic acid	C20 H34 O7	No match	No results	Invalid mass	No match	-523314	184.111	185.118	19.901	2.43046e+09	14	0	6					60.1	DDA for preferred ion	[M+H]+1	1.32588e+07	2.61562e+07	1.89573e+07	1.61972e+07	1.58201e+07	1.61033e+07	1.19199e+07	9.26538e+06	1.17375e+09	8.85852e+08	7.52567e+08	3.14727e+08	4.68784e+08	2.66638e+07
	C12 H25 N2 O P S3	Full match	No results	No results	No match	0.41	340.087	341.094	9.019	2.42647e+09	1	0	0						DDA for preferred ion	[M+H]+1	2.05783e+09	1.54657e+09	1.44994e+09	1.41148e+09	1.68241e+09	1.60534e+09	1.17018e+09	74665.7	95619.1	82766.6	75882.5	68669.1	87073.1	66263.3
ethyl 4-amino-2-(methylsulfanyl)-1,3-thiazole-5-carboxylate	C7 H10 N2 O2 S2	No match	Invalid mass	No results	No results	6.77	218.02	219.027	26.66	2.42244e+09	0	2	0	60.7	65.2		67.1		DDA for preferred ion	[M+H]+1	2.25677e+09	1.57886e+09	1.50326e+09	1.81529e+09	1.00087e+09	1.351e+09	1.25266e+09	1.62603e+06	259594	252228	253392	243100	249309	249189
Ethyl gallate	C9 H10 O5	Full match	Invalid mass	Full match	Not the top hit	3.28	198.053	199.061	16.314	2.41926e+09	14	1	1	57.7	64.3		64.3	53.7	DDA for preferred ion	[M+H]+1	251481	4.55429e+07	6.62198e+06	612920	6.96184e+06	4.53089e+07	1.04976e+07	53924.5	6.40003e+08	1.03872e+08	463988	6.61612e+07	8.36678e+08	146360
2-{5-[2-({2-[5-(2-Hydroxypropyl)tetrahydro-2-furanyl]propanoyl}oxy)propyl]tetrahydro-2-furanyl}propanoic acid	C20 H34 O7	No match	Unused	Invalid mass	No match	-569946	166.1	167.107	19.883	2.40493e+09	47	2	8	71.5	69		70.6	85.6	DDA for preferred ion	[M+H]+1	1.77285e+07	2.61506e+07	2.0927e+07	1.59031e+07	1.89535e+07	1.76162e+07	1.26997e+07	1.26293e+07	1.0358e+09	8.58135e+08	7.07493e+08	3.07832e+08	4.04256e+08	2.80182e+07
Diethyl 2-hydroxypentanedioate	C9 H16 O5	No match	No results	Invalid mass	No match	-225583	158.058	159.066	18.085	2.39206e+09	7	0	1					65.1	DDA for preferred ion	[M+H]+1	7.77889e+08	6.92761e+08	1.03006e+09	9.498e+08	9.8148e+08	1.19956e+09	1.1202e+09	6.10382e+06	6.5887e+06	6.4599e+06	4.92847e+06	5.16536e+06	6.4059e+06	2.90588e+06
(3aR,12aR)-3a,6-Dihydroxy-4-methoxy-3a,12a-dihydro-5H-furo[3',2':4,5]furo[3,2-b]xanthen-5-one	C18 H12 O7	Full match	No results	Full match	Partial match	1.25	340.059	341.066	19.101	2.38926e+09	8	0	2					84.3	DDA for preferred ion	[M+H]+1	222453	1.8274e+07	4.39484e+07	1.8746e+07	1.26595e+07	4.56836e+07	9.77957e+06	361402	6.33429e+08	2.31873e+08	1.52298e+08	3.22012e+08	1.14392e+09	1.04427e+06
	C15 H17 Cl N6 O S	Full match	No results	No results	No results	-0.83	364.087	183.051	8.744	2.37975e+09	0	0	0						DDA for other ion	[M+2H]+2	2.33186e+09	1.50432e+09	1.28986e+09	1.3227e+09	1.34448e+09	1.16113e+09	1.03853e+09	85121.3	137533	87119.5	87929.3	85686.8	108597	67591
Succinylacetone	C7 H10 O4	Full match	No results	No results	Full match	3.33	158.058	159.066	17.928	2.37522e+09	7	0	0						DDA for preferred ion	[M+H]+1	6.73476e+08	4.73292e+08	9.56567e+08	8.66993e+08	9.0509e+08	1.07016e+09	1.00374e+09	5.24682e+06	4.60425e+06	5.60009e+06	4.10373e+06	4.42789e+06	4.04525e+06	2.26796e+06
	C3 H2 N4 O3	Full match	No results	No results	No results	-3.02	142.012	143.02	8.788	2.3736e+09	0	0	0						DDA for preferred ion	[M+H]+1	2.34449e+09	1.53511e+09	1.43984e+09	1.48781e+09	1.43339e+09	1.36548e+09	1.13317e+09	94673.9	152968	96896.4	96330.3	95302.9	153356	75176.4
Naratriptan	C17 H25 N3 O2 S	No match	Invalid mass	No results	No match	-20.78	335.16	336.167	15.776	2.37002e+09	1	2	0	65	8.2		61.5		DDA for preferred ion	[M+H]+1	147024	1.44036e+06	4.27052e+06	1.61704e+06	1.13504e+08	1.13949e+07	1.42541e+08	434754	3.60499e+06	1.6787e+07	6.93463e+06	1.79708e+08	1.38754e+08	6.67919e+06
2-{5-[2-({2-[5-(2-Hydroxypropyl)tetrahydro-2-furanyl]propanoyl}oxy)propyl]tetrahydro-2-furanyl}propanoic acid	C20 H34 O7	No match	Unused	Invalid mass	No match	-569946	166.1	167.107	19.829	2.36562e+09	47	2	8	71.3	68.9		70.3	85.8	DDA for preferred ion	[M+H]+1	1.20116e+07	2.07292e+07	1.64489e+07	1.64803e+07	1.3251e+07	1.78395e+07	1.08754e+07	9.90849e+06	7.7817e+08	8.03812e+08	6.28105e+08	2.85675e+08	3.12216e+08	2.23276e+07
7-Methyluric Acid	C6 H6 N4 O3	No match	No results	Invalid mass	No results	999995	364.087	183.051	8.971	2.35978e+09	0	0	1					56.5	DDA for other ion	[M+2H]+2	2.33524e+09	1.50667e+09	1.28347e+09	1.32144e+09	1.34705e+09	1.17468e+09	1.03697e+09	101188	173003	107821	102461	92403.9	136604	85221
4-(1,2-Dihydroxy-2-propanyl)-1-methyl-1,2-cyclohexanediol	C10 H20 O4	Full match	No results	No results	Full match	2.08	204.137	205.144	21.21	2.35936e+09	5	0	0						DDA for preferred ion	[M+H]+1	7.96462e+08	7.7973e+08	1.09548e+09	1.04234e+09	1.27477e+09	1.81374e+09	1.5251e+09	1.9813e+07	3.78846e+06	1.13416e+06	897824	1.42516e+06	1.87937e+06	546129
Ethyl gallate	C9 H10 O5	Full match	Invalid mass	Full match	Not the top hit	3.97	198.054	199.061	16.198	2.35385e+09	14	1	2	56.5	7.8		64.4	60.2	DDA for preferred ion	[M+H]+1	367666	4.63069e+07	7.0835e+06	634135	6.63518e+06	4.51929e+07	1.04319e+07	86536.6	5.92423e+08	1.50423e+08	519663	8.9767e+07	7.55149e+08	166915
		No results	No results	No results	No results		252.07	253.078	8.791	2.35377e+09	0	0	0						DDA for preferred ion	[M+H]+1	1.01423e+09	1.14081e+09	1.29972e+09	1.00329e+09	1.28977e+09	1.21269e+09	8.50873e+08	26568.5	38704.8	26691.4	26525	24360.8	40925	22414.8
		No results	No results	No results	No results		252.07	253.078	8.968	2.35011e+09	0	0	0						DDA for preferred ion	[M+H]+1	1.14464e+09	1.55963e+09	1.2781e+09	1.10336e+09	1.73123e+09	1.42028e+09	9.79641e+08	44849.2	59057.8	49761.6	46152.1	40777.9	60889	40817.7
Ethyl gallate	C9 H10 O5	Full match	Invalid mass	Full match	Not the top hit	3.49	198.054	199.061	16.214	2.34717e+09	14	1	1	59.1	8		65.2	55.7	DDA for preferred ion	[M+H]+1	481092	4.48257e+07	7.15541e+06	766413	7.55186e+06	4.52433e+07	1.0388e+07	88114.1	5.74967e+08	2.06195e+08	711006	1.06862e+08	7.22347e+08	211014
	C22 H17 Cl O3	Full match	No results	No results	No results	1.57	364.087	183.051	8.859	2.33893e+09	0	0	0						DDA for other ion	[M+2H]+2	1.98595e+09	1.22876e+09	1.08239e+09	1.14122e+09	1.13266e+09	9.86972e+08	8.56958e+08	54119.8	82858.4	54446.7	55023.6	49622.7	73358.7	45658.8
	C11 H14 N10 O6	Full match	No results	No results	No results	-0.75	382.109	383.117	8.405	2.33651e+09	0	0	0						DDA for preferred ion	[M+H]+1	1.25342e+09	7.217e+08	6.15244e+08	5.81002e+08	5.02141e+08	5.80696e+08	7.33483e+08	2.3829e+07	8.26232e+06	1.33392e+07	1.38222e+07	1.16292e+07	8.25403e+06	55376.6
	C12 H12 N8 O6	Full match	No results	No results	No results	-3.03	364.087	183.051	8.904	2.33092e+09	0	0	0						DDA for other ion	[M+2H]+2	1.99101e+09	1.27625e+09	1.10075e+09	1.1335e+09	1.23533e+09	9.97094e+08	8.73413e+08	51478.9	65614.2	54725.5	51635.1	46488.6	59960.4	44671.4
	C14 H23 Cl N2 O3 P2	Full match	No results	No results	No results	-0.58	364.087	183.051	8.81	2.33058e+09	0	0	0						DDA for other ion	[M+2H]+2	2.31833e+09	1.49356e+09	1.27252e+09	1.30874e+09	1.33706e+09	1.16335e+09	1.0272e+09	82828.6	137066	84821	81808.8	75924.3	108228	67361.3
S-(2,3-Dihydroxypropyl) (5Z,8Z,11Z,14Z)-5,8,11,14-icosatetraenethioate	C23 H38 O3 S	Not the top hit	No results	Full match	No match	-4.93	394.252	395.26	24.123	2.33051e+09	1	0	1					61.2	DDA for preferred ion	[M+H]+1	782093	1.55122e+06	538093	721686	1.45803e+06	840037	483855	250349	1.51673e+07	3.98348e+08	5.51142e+08	1.56137e+08	3.11403e+08	1.22912e+09
		No results	No results	No results	No results		960.149	481.082	8.81	2.32891e+09	0	0	0						DDA for other ion	[M+2H]+2	1.94384e+09	1.05791e+09	9.26568e+08	1.00206e+09	8.15272e+08	8.5897e+08	7.06137e+08	86620.4	139956	86609.2	83533.6	78167.7	110509	68781.5
		No results	No results	No results	No results		190.025	191.032	7.935	2.32804e+09	0	0	0						DDA for preferred ion	[M+H]+1	2.04386e+09	1.44762e+09	1.24279e+09	6.55094e+08	1.06576e+09	1.16096e+09	1.35926e+09	143624	45258.6	51786	50817.7	42061.2	45916	39704.2
		No results	No results	No results	No results		960.15	481.082	8.684	2.32165e+09	0	0	0						DDA for other ion	[M+2H]+2	1.93379e+09	1.10358e+09	9.37682e+08	1.00815e+09	8.16687e+08	8.2709e+08	7.12637e+08	82331.2	127561	87116.7	83735.9	82539.7	100723	62690.2
	C14 H15 N10 O3 P	Full match	No results	No results	No results	-0.85	402.106	202.06	8.91	2.31991e+09	0	0	0						No MS2	[M+2H]+2	1.79177e+09	1.08845e+09	9.66112e+08	7.23757e+08	9.52245e+08	1.03617e+09	7.67557e+08	51358.6	65460.8	54597.5	51514.4	46380	58699.7	44566.9
		No results	No results	No results	No results		960.15	481.082	8.615	2.30621e+09	0	0	0						DDA for other ion	[M+2H]+2	1.92615e+09	1.10415e+09	9.18298e+08	9.53958e+08	8.19899e+08	8.51884e+08	7.14769e+08	77980.1	120820	91187.8	80430.6	78177.6	95399.5	58706.6
S-(2,3-Dihydroxypropyl) (5Z,8Z,11Z,14Z)-5,8,11,14-icosatetraenethioate	C23 H38 O3 S	No match	No results	Invalid mass	No match	-5.44	394.252	395.259	24.045	2.30478e+09	1	0	1					60.6	DDA for preferred ion	[M+H]+1	3.44268e+06	5.28282e+06	2.6737e+06	3.64093e+06	3.4546e+06	2.97405e+06	3.30379e+06	643465	3.12235e+07	4.74267e+08	6.5465e+08	2.35397e+08	5.21875e+08	1.71472e+09
	C4 H N4 O3 P	Full match	No results	No results	No results	1.72	183.979	184.986	25.138	2.29842e+09	0	0	0						DDA for preferred ion	[M+H]+1	1.29544e+09	4.1313e+08	2.24639e+08	2.15802e+08	2.8382e+08	3.10534e+08	2.57619e+08	5.06091e+08	4.46952e+08	4.41375e+08	4.22937e+08	4.57271e+08	3.87899e+08	4.40523e+08
Naratriptan	C17 H25 N3 O2 S	No match	Invalid mass	No results	No match	-20.2	335.16	336.167	15.752	2.29581e+09	1	2	0	66.3	8.3		61.8		DDA for preferred ion	[M+H]+1	86207.6	1.36905e+06	3.75206e+06	1.59645e+06	1.58946e+07	1.53265e+06	3.84907e+06	258604	3.56542e+06	5.05418e+06	6.67008e+06	1.12355e+08	1.71149e+08	4.64334e+06
	C8 H11 Cl N2 O3 S2	Full match	No results	No results	No match	-1.09	281.99	282.997	25.22	2.28581e+09	1	0	0						DDA for preferred ion	[M+H]+1	1.43359e+09	2.59247e+08	1.17397e+08	1.5108e+08	1.58391e+08	1.82745e+08	1.40698e+08	9.20099e+06	312508	324403	400194	296977	358211	263026
		No results	No results	No results	No results		960.15	481.082	8.708	2.28129e+09	0	0	0						DDA for other ion	[M+2H]+2	1.92551e+09	1.09885e+09	9.15482e+08	9.92162e+08	8.12703e+08	8.7589e+08	6.93846e+08	86438	133924	85685.2	87912.8	86656.9	105747	65817.3
	C11 H24 N4 O8 P2	Full match	No results	No results	No results	-1.18	402.106	202.061	8.827	2.27845e+09	0	0	0						DDA for other ion	[M+2H]+2	1.81273e+09	1.10444e+09	9.76897e+08	7.32327e+08	1.162e+09	8.90535e+08	7.75417e+08	81851.9	136009	81886	80980.1	75339	107393	66842
	C26 H38 N8 O6 S3	Full match	No results	No results	No results	2.11	654.209	328.112	8.873	2.27052e+09	0	0	0						DDA for other ion	[M+2H]+2	1.84044e+09	1.29028e+09	1.10589e+09	1.0308e+09	1.04618e+09	1.04891e+09	8.29177e+08	56378.2	86316.1	58269.3	57319.7	51693.4	76420	47564.2
DL-Arginine	C6 H14 N4 O2	Full match	Full match	Full match	Full match	3.25	174.112	175.12	25.575	2.27046e+09	3	2	3	96.1	86.2		88.5	90.5	DDA for preferred ion	[M+H]+1	2.7154e+06	3.0663e+08	3.24976e+08	1.97992e+09	1.78319e+08	7.84022e+08	9.48e+07	1.09978e+07	5.14126e+06	3.71562e+06	3.70661e+06	4.06182e+06	4.26682e+06	3.51432e+06
	C51 H56 O8 P2 S2	Full match	No results	No results	No results	0.47	922.29	462.152	11.248	2.26952e+09	0	0	0						DDA for other ion	[M+2H]+2	1.97323e+09	4.29048e+08	5.69998e+08	6.85994e+08	2.58433e+08	4.03367e+08	3.51283e+08	47245.8	51047.9	52046.8	50531.2	48392.6	48242.5	49010.7
	C30 H42 N2 O8 S3	Full match	No results	No results	No results	-1.82	654.209	328.112	8.923	2.26893e+09	0	0	0						DDA for other ion	[M+2H]+2	2.04912e+09	1.47167e+09	1.1292e+09	1.12855e+09	1.31299e+09	1.13731e+09	8.18244e+08	56393.7	71878.5	59950.2	56564.8	50927	65684.9	48936.2
	C21 H17 O4 P	Full match	No results	No results	No results	2.26	364.087	183.051	9.018	2.25507e+09	0	0	0						DDA for other ion	[M+2H]+2	2.21027e+09	1.42227e+09	1.23025e+09	1.26498e+09	1.15695e+09	1.17093e+09	9.89723e+08	59763.2	78696.6	66309.2	61732.6	56516.2	71663	54536.1
Naratriptan	C17 H25 N3 O2 S	No match	Invalid mass	No results	No match	-19.44	335.16	336.168	15.704	2.25296e+09	1	1	0	62.2	8.1		62.4		DDA for preferred ion	[M+H]+1	78332.1	1.0723e+06	3.75845e+06	1.54891e+06	1.13207e+07	1.63019e+06	1.53359e+06	352479	1.48195e+06	1.52384e+07	6.5989e+06	1.73174e+08	2.24248e+07	5.43981e+06
DL-Arginine	C6 H14 N4 O2	Full match	Full match	Full match	Full match	3.22	174.112	175.12	25.525	2.25228e+09	3	2	3	96.5	87.2		90.3	90.2	DDA for preferred ion	[M+H]+1	2.75009e+06	3.13228e+08	3.66557e+08	2.13004e+09	1.96777e+08	8.23379e+08	8.24659e+07	1.32514e+07	6.07174e+06	4.04073e+06	3.90584e+06	4.42608e+06	4.66216e+06	3.76978e+06
2-{5-[2-({2-[5-(2-Hydroxypropyl)tetrahydro-2-furanyl]propanoyl}oxy)propyl]tetrahydro-2-furanyl}propanoic acid	C20 H34 O7	No match	No match	Invalid mass	No match	-569946	166.1	167.107	19.738	2.24366e+09	47	1	8	68.4	67.5		68.6	84.8	DDA for preferred ion	[M+H]+1	1.09031e+07	1.10891e+07	1.47947e+07	1.43726e+07	1.23448e+07	1.27433e+07	9.01402e+06	8.70786e+06	2.06304e+07	7.34989e+08	5.50385e+08	2.64814e+08	1.83489e+07	1.82656e+07
	C34 H34 N6 O4 S2	Full match	No results	No results	No results	0.76	654.209	328.112	8.777	2.23418e+09	0	0	0						DDA for other ion	[M+2H]+2	2.07565e+09	1.48861e+09	1.21993e+09	1.14237e+09	1.3245e+09	1.15894e+09	9.16863e+08	63434.9	105407	62270	62759.3	57163.8	83229.2	51802.3
	C30 H42 N2 O8 S3	Full match	No results	No results	No results	-1.18	654.21	328.112	9.017	2.21787e+09	0	0	0						DDA for other ion	[M+2H]+2	2.03118e+09	1.45859e+09	1.17621e+09	1.10637e+09	1.12708e+09	1.11029e+09	8.72164e+08	52348.9	63155.7	58391.7	54361.6	49768.1	62621.3	48024.4
7-Methyluric Acid	C6 H6 N4 O3	No match	No results	Invalid mass	No results	999995	364.087	183.051	8.93	2.21183e+09	0	0	1					51.8	DDA for other ion	[M+2H]+2	2.1599e+09	1.47815e+09	1.23652e+09	1.21014e+09	1.1497e+09	1.09569e+09	9.61881e+08	63148.1	91749.3	67618.7	63214.2	56913.7	76871.7	54688.9
cystathionine	C7 H14 N2 O4 S	Full match	Full match	Full match	Full match	2.1	222.068	223.075	8.245	2.20784e+09	8	2	2	97.2	79.7		79.7	86	DDA for preferred ion	[M+H]+1	7.35514e+06	9.98685e+08	4.05156e+08	3.49577e+08	6.48228e+07	9.26624e+08	7.35609e+06	148246	122795	286863	127203	129327	176033	92397.3
	C34 H34 N6 O4 S2	Full match	No results	No results	No results	1.11	654.209	328.112	8.807	2.20743e+09	0	0	0						DDA for other ion	[M+2H]+2	2.04585e+09	1.50285e+09	1.20652e+09	1.12557e+09	1.30946e+09	1.14368e+09	8.35211e+08	69572.6	115605	68037.6	68831.6	62694.8	91282.2	56814.4
1,6-Dioxacyclohexadecane-7,16-dione	C14 H24 O4	No match	Invalid mass	Invalid mass	No match	-281289	184.11	185.118	19.764	2.20612e+09	14	1	8	54.2	63.3		63.3	79.2	DDA for preferred ion	[M+H]+1	5.89899e+06	1.11588e+07	1.16392e+07	1.158e+07	8.59105e+06	9.34648e+06	6.4923e+06	4.711e+06	6.67942e+07	7.28902e+08	5.65201e+08	2.58108e+08	1.5237e+07	1.48175e+07
DL-Arginine	C6 H14 N4 O2	Full match	Full match	Full match	Full match	3.26	174.112	175.12	25.499	2.20435e+09	3	2	3	95.3	83.8		87	88.4	DDA for preferred ion	[M+H]+1	2.74349e+06	3.05945e+08	3.59924e+08	2.16137e+09	2.00216e+08	8.03919e+08	7.95707e+07	1.21251e+07	5.93994e+06	4.00469e+06	3.86893e+06	4.3768e+06	4.60751e+06	3.73772e+06
	C34 H34 N6 O4 S2	Full match	No results	No results	No results	1.78	654.209	328.112	8.842	2.19924e+09	0	0	0						DDA for other ion	[M+2H]+2	2.0132e+09	1.44362e+09	1.18558e+09	1.07448e+09	1.2885e+09	1.11443e+09	8.79906e+08	45594.5	69806	45805.5	46355.9	41805.8	61802.8	38466.4
	C8 H11 Cl N2 O3 S2	Full match	No results	No results	No match	-2.26	281.989	282.997	25.441	2.19848e+09	1	0	0						DDA for preferred ion	[M+H]+1	1.38115e+09	2.50288e+08	1.15488e+08	1.49128e+08	1.55011e+08	1.77517e+08	1.38106e+08	8.95098e+06	248694	317025	319670	289394	256604	232693
1,6-Dioxacyclohexadecane-7,16-dione	C14 H24 O4	No match	Invalid mass	Invalid mass	No match	-281289	184.11	185.118	19.816	2.19334e+09	14	1	8	55.6	63.7		63.7	81.7	DDA for preferred ion	[M+H]+1	4.9459e+06	1.14098e+07	1.10184e+07	1.09822e+07	8.26777e+06	8.61003e+06	6.27405e+06	4.13083e+06	5.36782e+07	7.20238e+08	5.60561e+08	2.55173e+08	1.68749e+07	1.39195e+07
Naratriptan	C17 H25 N3 O2 S	Unused	Invalid mass	No results	No match	-19.53	335.16	336.167	15.857	2.18863e+09	1	2	0	67.7	8.4		61.1		DDA for preferred ion	[M+H]+1	129261	1.44036e+06	4.02632e+06	1.10155e+06	1.14507e+08	2.26674e+07	1.49547e+08	176284	3.94446e+06	2.47671e+06	2.09733e+06	3.17476e+07	2.22146e+08	3.10847e+06
	C7 H7 N6 O2 P S2	Full match	No results	No results	No results	1.94	301.982	302.989	10.221	2.18802e+09	0	0	0						DDA for preferred ion	[M+H]+1	1.80508e+09	9.13929e+08	4.94349e+08	5.5883e+08	3.57943e+08	4.93875e+08	3.01301e+08	125612	140573	131277	127234	124010	139031	125875
	C6 H7 N4 O3 P	Full match	No results	No results	No match	-2.87	214.025	215.032	13.244	2.17879e+09	10	0	0						DDA for preferred ion	[M+H]+1	2.39664e+06	1.67924e+07	9.28856e+06	1.12031e+06	6.94938e+08	9.99266e+07	1.89123e+09	186043	37231.3	116169	62096.8	26076	414072	21746.1
DL-Arginine	C6 H14 N4 O2	Full match	Full match	Full match	Full match	2.86	174.112	175.119	25.468	2.1689e+09	3	2	3	96.8	88		90.8	91	DDA for preferred ion	[M+H]+1	2.73808e+06	3.00801e+08	3.50748e+08	2.12724e+09	1.96387e+08	7.89833e+08	7.73806e+07	1.24674e+07	5.80912e+06	4.0008e+06	3.82463e+06	4.20656e+06	4.55291e+06	3.71481e+06
cystathionine	C7 H14 N2 O4 S	Full match	Full match	Full match	Full match	2.02	222.068	223.075	8.212	2.16095e+09	8	2	2	96.4	77.7		77.7	85.8	DDA for preferred ion	[M+H]+1	4.37445e+06	9.76673e+08	4.01365e+08	3.50323e+08	6.24139e+07	9.00102e+08	6.24253e+06	148246	71361.2	175266	74034.5	95301.5	199311	56077.6
	C17 H26 N4 O P2 S2	Full match	No results	No results	No results	2.1	428.103	429.111	9.114	2.15771e+09	0	0	0						DDA for preferred ion	[M+H]+1	1.95278e+09	7.679e+08	7.92856e+08	9.33258e+08	7.01156e+08	7.76562e+08	5.3344e+08	108112	137615	120596	111931	99577	131133	95569.6
		No results	No results	No results	No results		190.032	191.04	9.102	2.15664e+09	0	0	0						DDA for preferred ion	[M+H]+1	2.15042e+09	1.02984e+09	9.57995e+08	9.8676e+08	1.01256e+09	8.91602e+08	8.31527e+08	75871.8	90062.8	84688.8	78426.5	70971.4	89089.4	68484.9
	C15 H29 N2 O4 P S3	Full match	No results	No results	No results	1.7	428.103	429.111	9.078	2.15605e+09	0	0	0						DDA for preferred ion	[M+H]+1	1.94953e+09	8.17305e+08	7.99617e+08	8.51133e+08	7.04091e+08	7.76876e+08	5.04828e+08	120449	178698	131173	122465	111419	166272	103951
Primin	C12 H16 O3	No match	Invalid mass	Invalid mass	No match	-269386	152.048	153.055	16.498	2.15386e+09	38	5	10	86.9	71.2		71.2	84.9	DDA for preferred ion	[M+H]+1	1.23925e+08	1.19974e+08	1.06263e+08	9.3895e+07	1.16367e+08	1.27013e+08	8.76497e+07	7.9738e+07	1.03972e+09	2.28978e+08	1.02538e+08	1.27295e+08	3.49683e+08	9.04295e+07
	C25 H39 N10 O3 P S3	Full match	No results	No results	No results	-2.25	654.209	328.112	8.746	2.15355e+09	0	0	0						DDA for other ion	[M+2H]+2	1.97047e+09	1.41412e+09	1.17373e+09	1.06539e+09	1.28005e+09	1.1581e+09	9.14404e+08	59786.8	98935.9	61224.9	59050.7	54803.2	78120.1	48622.3
	C10 H7 O9 P	Full match	No results	No results	No results	-4.46	301.981	302.989	10.551	2.1533e+09	0	0	0						DDA for preferred ion	[M+H]+1	1.79093e+09	9.14843e+08	4.9306e+08	5.55566e+08	3.57965e+08	4.89614e+08	3.00601e+08	142008	156200	155095	148555	143088	155229	145456
4-nitro-alpha-acetylamino-beta-hydroxypropiophenone	C11 H12 N2 O5	No match	Invalid mass	Invalid mass	No results	87197.8	274.055	275.062	9.006	2.14362e+09	0	1	1	54	7.7		35.7	58.5	DDA for preferred ion	[M+H]+1	3.05152e+07	1.04068e+08	6.54849e+07	3.69166e+07	7.00318e+08	1.14245e+08	1.28022e+09	21596.8	26311	24590.9	22807.2	22345.6	24892.7	19886.5
(3aR,12aR)-3a,6-Dihydroxy-4-methoxy-3a,12a-dihydro-5H-furo[3',2':4,5]furo[3,2-b]xanthen-5-one	C18 H12 O7	Full match	No results	Full match	Partial match	2.48	340.059	341.066	19.325	2.13803e+09	8	0	2					83.3	DDA for preferred ion	[M+H]+1	297299	2.26665e+07	2.20557e+07	8.01654e+06	9.60009e+06	3.61344e+07	7.2011e+06	307834	7.01644e+08	1.23532e+08	5.87787e+07	1.44931e+08	1.24219e+09	1.17469e+06
(2-Chlorophenyl)diphenylmethanol	C19 H15 Cl O	No results	No results	No results	Full match	0.25	294.081	148.048	8.713	2.132e+09	2	0	0						DDA for other ion	[M+2H]+2	1.87267e+09	1.37758e+09	1.33028e+09	1.11598e+09	1.10689e+09	1.29508e+09	1.11823e+09	1.14329e+06	1.21165e+06	904817	725802	1.09209e+06	1.55195e+06	573833
2-{5-[2-({2-[5-(2-Hydroxypropyl)tetrahydro-2-furanyl]propanoyl}oxy)propyl]tetrahydro-2-furanyl}propanoic acid	C20 H34 O7	No match	Unused	Invalid mass	No match	-569946	166.1	167.107	19.767	2.12671e+09	47	2	8	71.7	69.2		70.7	86.6	DDA for preferred ion	[M+H]+1	9.37533e+06	8.10187e+06	1.40059e+07	1.34499e+07	1.12899e+07	1.16235e+07	8.35276e+06	7.74115e+06	1.76864e+07	7.25304e+08	5.36215e+08	2.55628e+08	1.57295e+07	1.66284e+07
	C7 H16 O8 P2	Full match	No results	No results	No results	0.91	290.032	291.04	8.85	2.11858e+09	0	0	0						DDA for preferred ion	[M+H]+1	5.27484e+06	6.4125e+07	5.53813e+07	2.42739e+07	5.86921e+08	8.84e+07	1.37028e+09	41408.5	192938	481929	194687	170152	518808	35577.7
		No results	No results	No results	No results		580.065	291.04	8.861	2.1142e+09	0	0	0						DDA for other ion	[M+2H]+2	5.86325e+06	6.6948e+07	5.69256e+07	2.38371e+07	5.95458e+08	1.54196e+08	1.38403e+09	46027.6	200942	525058	237208	179214	704209	39546.5
	C7 H16 O8 P2	Full match	No results	No results	No results	0.77	290.032	291.04	8.879	2.11309e+09	0	0	0						DDA for preferred ion	[M+H]+1	5.76777e+06	6.68706e+07	5.68819e+07	2.53902e+07	5.94926e+08	1.54331e+08	1.3867e+09	44919.8	226938	525589	238355	179962	772792	38902.4
	C8 H11 Cl N2 O3 S2	Full match	No results	No results	No match	-1.63	281.99	282.997	25.378	2.11152e+09	1	0	0						DDA for preferred ion	[M+H]+1	1.33125e+09	2.5396e+08	1.13623e+08	1.47285e+08	1.54036e+08	1.78244e+08	1.38159e+08	9.01058e+06	241217	315509	400194	289394	253901	232693
	C12 H25 N2 O P S3	Full match	No results	No results	No match	0.31	340.087	341.094	9.071	2.10896e+09	1	0	0						DDA for preferred ion	[M+H]+1	1.90349e+09	1.55309e+09	1.44713e+09	1.39235e+09	1.68382e+09	1.60958e+09	1.16484e+09	58402.2	70187.5	65423.5	61355.3	55522.9	67818.3	53577.6
deoxyxylulose monophosphate	C5 H11 O7 P	No results	No results	No results	Full match	2.84	214.025	215.032	13.102	2.10558e+09	10	0	0						DDA for preferred ion	[M+H]+1	3.76936e+06	1.80786e+07	9.07839e+06	1.50161e+06	6.85575e+08	9.95189e+07	1.85047e+09	105123	24044.6	117241	57935.9	25224.6	385063	16440.3
	C28 H46 Cl N4 O11 P S3	Full match	No results	No results	No results	0.88	776.176	389.095	25.218	2.0997e+09	0	0	0						DDA for other ion	[M+2H]+2	1.68404e+09	1.4582e+08	1.32941e+08	1.93001e+08	8.28528e+07	1.88301e+08	1.05658e+08	378984	578406	535042	586758	547400	776706	571631
	C7 H16 O8 P2	Full match	No results	No results	No results	1.41	290.032	291.04	8.988	2.0994e+09	0	0	0						DDA for preferred ion	[M+H]+1	5.55601e+06	6.63505e+07	5.65215e+07	2.47508e+07	5.92467e+08	1.54002e+08	1.37778e+09	42491	224561	514255	225583	178749	767542	38877.1
	C6 H7 N4 O3 P	Full match	No results	No results	No match	-3.04	214.025	215.032	13.08	2.09426e+09	10	0	0						DDA for preferred ion	[M+H]+1	955585	1.82174e+07	9.55284e+06	646811	6.84009e+08	9.6555e+07	1.85047e+09	23965.3	20417.7	108155	17613.9	26058.4	381598	14104.5
	C11 H24 N4 O8 P2	Full match	No results	No results	No results	-0.92	402.107	202.061	8.712	2.0908e+09	0	0	0						DDA for other ion	[M+2H]+2	1.71836e+09	9.74834e+08	9.55456e+08	6.84838e+08	1.00299e+09	9.79019e+08	7.18931e+08	41155.2	68385.4	40399.4	40716.8	37880.5	53997.3	33228.7
	C6 H7 N4 O3 P	Full match	No results	No results	No match	-2.9	214.025	215.032	13.136	2.09037e+09	10	0	0						DDA for preferred ion	[M+H]+1	306139	1.66597e+07	9.02692e+06	1.26548e+06	6.74385e+08	9.72717e+07	1.80218e+09	24168.5	17938.7	108167	15291.8	21856.1	381744	12120.5
Primin	C12 H16 O3	No match	Invalid mass	Invalid mass	No match	-269387	152.048	153.055	16.447	2.08788e+09	38	3	10	84.5	68		68	80.4	DDA for preferred ion	[M+H]+1	1.03989e+08	1.01163e+08	8.32025e+07	7.72677e+07	8.80735e+07	1.06559e+08	7.47273e+07	6.7778e+07	9.97788e+08	1.73149e+08	8.48503e+07	1.07243e+08	3.56882e+08	7.39652e+07
	C12 H20 N4 O5 S2	Full match	No results	No results	No results	-1.87	364.087	183.051	11.595	2.08138e+09	0	0	0						DDA for other ion	[M+2H]+2	1.94806e+09	9.6138e+08	8.87617e+08	9.45283e+08	6.63948e+08	9.77725e+08	7.04051e+08	160167	183587	359115	188506	184996	182416	156985
	C28 H45 N6 P3 S3	Full match	No results	No results	No results	1	654.209	328.112	8.613	2.07982e+09	0	0	0						DDA for other ion	[M+2H]+2	2.01433e+09	1.28716e+09	1.10389e+09	1.00815e+09	1.2025e+09	1.04886e+09	8.29322e+08	48110.2	74540.4	47691.2	47656	48232.1	58857.3	36219.4
deoxyxylulose monophosphate	C5 H11 O7 P	Full match	No results	No results	Full match	2.48	214.025	215.032	13.203	2.07597e+09	10	0	0						DDA for preferred ion	[M+H]+1	716935	1.4833e+07	8.47528e+06	812908	6.61446e+08	9.49259e+07	1.80806e+09	42992.7	19851.4	109408	25074.2	16051.3	367821	13385.9
	C6 H7 N4 O3 P	Full match	No results	No results	No match	-1.76	214.025	215.032	13.294	2.07585e+09	10	0	0						DDA for preferred ion	[M+H]+1	1.48353e+06	1.55816e+07	8.69472e+06	877869	6.11783e+08	8.51848e+07	1.80389e+09	186882	52125.4	112753	62096.8	30050.3	403463	24589.5
L-(+)-Arginine	C6 H14 N4 O2	Full match	Full match	Full match	Full match	3.29	174.112	175.12	25.672	2.07304e+09	3	2	3	89.9	75.4		77.6	81.7	DDA for preferred ion	[M+H]+1	2.73808e+06	3.05473e+08	3.48181e+08	2.02832e+09	1.87714e+08	7.555e+08	7.16924e+07	1.16101e+07	6.30647e+06	3.92712e+06	3.81485e+06	4.30287e+06	4.51839e+06	3.64978e+06
lactide	C6 H8 O4	Full match	No results	No results	Full match	4.11	144.043	145.05	8.396	2.06929e+09	18	0	0						No MS2	[M+H]+1	1.92509e+09	1.3333e+09	8.11131e+08	7.79267e+08	8.94035e+08	9.03446e+08	7.27695e+08	1.37479e+07	2.73286e+07	1.38496e+07	7.53943e+06	8.3157e+06	3.74428e+07	554017
DL-Arginine	C6 H14 N4 O2	Full match	Full match	Full match	Full match	3.11	174.112	175.119	25.598	2.06768e+09	3	2	3	96.7	87.9		90.7	90.4	DDA for preferred ion	[M+H]+1	2.7154e+06	2.749e+08	3.33852e+08	2.02378e+09	1.85179e+08	7.49887e+08	9.48e+07	1.15041e+07	5.7341e+06	3.8611e+06	3.7426e+06	4.20024e+06	4.38949e+06	3.6188e+06
Naratriptan	C17 H25 N3 O2 S	Unused	Invalid mass	No results	No match	-19.62	335.16	336.167	15.595	2.06758e+09	1	1	0	63.3	8.2		44.8		DDA for preferred ion	[M+H]+1	95776.8	56017.9	1.93e+06	1.39332e+06	8.48863e+06	1.36522e+06	997982	418137	101887	1.59568e+07	6.35364e+06	4.57587e+07	2.2147e+06	5.35824e+06
	C12 H25 N2 O P S3	Full match	No results	No results	No match	0.04	340.087	341.094	9.112	2.05861e+09	1	0	0						DDA for preferred ion	[M+H]+1	1.97272e+09	1.66562e+09	1.46398e+09	1.42456e+09	1.70278e+09	1.64689e+09	1.22127e+09	66127.9	78920.8	75018.8	69471.6	62867.7	78917	60665.1
		No results	No results	No results	No results		960.149	481.082	8.752	2.03178e+09	0	0	0						DDA for other ion	[M+2H]+2	1.77167e+09	9.97929e+08	6.18397e+08	9.07599e+08	7.56892e+08	6.19054e+08	6.21302e+08	67570	109175	67561.2	65162	61734.9	86205	53654.4
	C7 H3 N6 O5 P	Full match	No results	No results	No match	-2.98	281.989	282.997	25.344	2.02802e+09	1	0	0						DDA for preferred ion	[M+H]+1	1.28804e+09	2.48291e+08	1.13482e+08	1.45646e+08	1.52692e+08	1.74185e+08	1.37702e+08	8.94693e+06	231773	311588	400194	194857	236846	232693
	C9 H6 N8 O2 S	Full match	No results	No results	No results	-2.8	290.033	291.04	9.069	2.02427e+09	0	0	0						DDA for preferred ion	[M+H]+1	5.28628e+06	6.68432e+07	5.36967e+07	2.47872e+07	5.84707e+08	1.49982e+08	1.34736e+09	41058.9	214224	514271	242820	181271	733836	37981
1,6-Dioxacyclohexadecane-7,16-dione	C14 H24 O4	No match	Invalid mass	Invalid mass	No match	-281289	184.11	185.118	19.84	2.02223e+09	14	1	8	55.2	63.6		63.6	85	DDA for preferred ion	[M+H]+1	5.17057e+06	1.47456e+07	1.22727e+07	1.21185e+07	8.90471e+06	1.09157e+07	7.11635e+06	4.72793e+06	5.71733e+08	7.46303e+08	6.11259e+08	2.64503e+08	2.52397e+08	1.6238e+07
	C7 H7 N6 O2 P S2	Full match	No results	No results	No results	2.13	301.982	302.989	10.314	2.01482e+09	0	0	0						DDA for preferred ion	[M+H]+1	1.69888e+09	8.93841e+08	4.72509e+08	5.2428e+08	3.57118e+08	4.58032e+08	2.80514e+08	92144.7	104103	98974.5	96347.4	92345.2	103168	96079.7
	C14 H20 N8 O4 S2	Full match	No results	No results	No results	-4.24	428.103	429.11	9.145	2.01103e+09	0	0	0						DDA for preferred ion	[M+H]+1	1.83338e+09	7.6724e+08	7.69508e+08	9.37053e+08	6.89986e+08	7.42758e+08	5.54403e+08	82943.5	99681.2	94095.3	87137.6	78854.3	98984.8	76091.6
	C3 H2 N4 O3	Full match	No results	No results	No results	-3.68	142.012	143.019	10.973	1.99974e+09	0	0	0						DDA for preferred ion	[M+H]+1	1.89882e+09	1.03446e+09	9.52206e+08	1.01006e+09	7.18128e+08	9.92851e+08	7.77832e+08	109855	118695	121018	117494	112521	112172	114063
4-(1,2-Dihydroxy-2-propanyl)-1-methyl-1,2-cyclohexanediol	C10 H20 O4	Full match	No results	No results	Full match	2.34	204.137	205.144	21.302	1.99659e+09	5	0	0						DDA for preferred ion	[M+H]+1	7.53268e+08	3.9904e+08	8.77276e+08	8.98809e+08	1.1141e+09	1.48098e+09	1.36875e+09	1.33053e+07	2.18385e+06	933258	926088	1.11296e+06	862265	948246
	C26 H52 N2 O4	Full match	No results	No results	No results	3.52	456.394	457.402	23.943	1.99512e+09	0	0	0						DDA for preferred ion	[M+H]+1	181716	121987	83743.6	89747.3	78917.3	95755.3	77103.9	1.66745e+08	8.25637e+08	7.38919e+08	4.23327e+08	8.79222e+08	6.61757e+08	9.44489e+06
	C14 H25 N2 O P S3	Full match	No results	No results	No results	0.48	364.087	183.051	11.419	1.98759e+09	0	0	0						DDA for other ion	[M+2H]+2	1.89918e+09	1.00301e+09	9.0582e+08	9.70088e+08	6.74124e+08	9.97025e+08	7.21129e+08	151972	170525	338345	166417	163123	169257	149848
	C21 H48 Cl N10 O7 P3 S3	Full match	No results	No results	No results	-1.21	776.176	389.095	25.149	1.98615e+09	0	0	0						DDA for other ion	[M+2H]+2	1.58247e+09	1.29448e+08	1.25324e+08	1.87014e+08	7.99504e+07	1.80131e+08	1.01767e+08	351942	614079	512965	565293	549141	721284	530843
	C29 H50 Cl N4 O6 P S5	Full match	No results	No results	No results	0.01	776.176	389.095	25.012	1.97434e+09	0	0	0						DDA for other ion	[M+2H]+2	1.57894e+09	1.40387e+08	1.20682e+08	1.93509e+08	8.13666e+07	1.8295e+08	1.06998e+08	410594	563868	560264	565221	540530	694178	592366
	C11 H18 N4 O7 P2	Full match	No results	No results	No results	-1.81	380.064	191.039	11.398	1.97126e+09	0	0	0						DDA for other ion	[M+2H]+2	1.9662e+09	7.89502e+08	7.59481e+08	7.91967e+08	6.44855e+08	9.03513e+08	6.75468e+08	124606	139818	137511	131938	124762	126948	122865
L-(+)-Arginine	C6 H14 N4 O2	Full match	Full match	Full match	Full match	2.87	174.112	175.119	25.64	1.96777e+09	3	2	3	95.6	84.7		88	89.2	DDA for preferred ion	[M+H]+1	2.23476e+06	2.80113e+08	3.40157e+08	1.92281e+09	1.78334e+08	7.20995e+08	6.59704e+07	9.3864e+06	5.48895e+06	3.76653e+06	3.74147e+06	4.11493e+06	4.40481e+06	3.59141e+06
	C8 H14 N4 O7 S	Full match	No results	No results	No match	1.46	310.059	156.037	11.123	1.96063e+09	2	0	0						DDA for other ion	[M+2H]+2	1.76049e+09	1.34362e+09	1.17952e+09	1.12234e+09	1.17073e+09	1.55839e+09	1.3289e+09	115637	121846	124544	120613	116219	116924	117234
7-Methyl-3-methylene-1,2,6,7-octanetetrol	C10 H20 O4	Full match	No results	No results	Full match	2.55	204.137	205.144	21.465	1.95015e+09	5	0	0						DDA for preferred ion	[M+H]+1	5.19363e+08	1.01675e+09	3.67233e+08	4.27702e+08	4.72277e+08	7.19007e+08	4.81111e+08	7.44802e+06	5.04423e+06	318500	445699	492617	2.41704e+06	421131
	C23 H28 N8 O2 S3	Full match	No results	No results	No results	1.99	544.151	273.083	8.882	1.94726e+09	0	0	0						DDA for other ion	[M+2H]+2	1.81743e+09	1.37601e+09	1.22958e+09	1.21542e+09	1.21318e+09	1.09088e+09	9.12688e+08	105452	175225	107889	104584	102227	138358	86315.6
DL-2,6-Diaminopimelic acid	C7 H14 N2 O4	Full match	No results	No results	Full match	2.2	190.096	191.103	8.447	1.94403e+09	11	0	0						DDA for preferred ion	[M+H]+1	1.14522e+07	5.34613e+08	2.84797e+08	2.50926e+08	1.81217e+08	4.23334e+08	4.50431e+07	111134	172188	132886	114627	111416	172625	84214.1
N-acetyl-N-hydroxy-L-ornithine	C7 H14 N2 O4	Full match	No results	No results	Full match	2.19	190.096	191.103	8.303	1.92426e+09	11	0	0						DDA for preferred ion	[M+H]+1	4.55334e+06	5.3346e+08	2.84035e+08	2.4888e+08	1.80633e+08	4.17111e+08	4.47527e+07	86528.3	88406.7	104703	90316.2	87786.3	88943.2	66353.5
		No results	No results	No results	No results		960.149	481.082	8.641	1.91801e+09	0	0	0						DDA for other ion	[M+2H]+2	1.85182e+09	9.39256e+08	5.98283e+08	9.11224e+08	7.23456e+08	5.77954e+08	6.01726e+08	47121.2	76135.2	48227.3	48675.6	47434.2	60116.6	36994.3
	C8 H11 Cl N2 O3 S2	Full match	No results	No results	No match	-1.76	281.989	282.997	25.3	1.91232e+09	1	0	0						DDA for preferred ion	[M+H]+1	1.21152e+09	2.43697e+08	1.10688e+08	1.41618e+08	1.48012e+08	1.68306e+08	1.32e+08	8.47758e+06	183688	162800	400194	289394	187709	243289
	C13 H24 N4 S4	Full match	No results	No results	No results	-3.5	364.087	183.051	8.781	1.90608e+09	0	0	0						DDA for other ion	[M+2H]+2	1.84623e+09	1.20837e+09	1.03574e+09	1.04374e+09	8.98167e+08	9.49468e+08	8.24081e+08	59517.8	98897.7	58181.3	58883.9	53634	78089.8	48603.5
	C7 H16 O8 P2	Full match	No results	No results	No results	1.38	290.032	291.04	9.025	1.90119e+09	0	0	0						DDA for preferred ion	[M+H]+1	4.09541e+06	6.55192e+07	4.89221e+07	2.35578e+07	5.63137e+08	1.38858e+08	1.27607e+09	31530.9	205924	483080	204585	175812	639664	29193.5
	C26 H52 N2 O4	Full match	No results	No results	No results	2.64	456.394	457.401	23.868	1.90117e+09	0	0	0						DDA for preferred ion	[M+H]+1	91445.6	64081.4	46849.4	51767.8	46452.6	49247.9	41932.8	8.21942e+07	7.9486e+08	4.30278e+08	3.76346e+08	4.46563e+08	6.02267e+08	6.9538e+06
	C26 H52 N2 O4	Full match	No results	No results	No results	2.57	456.394	457.401	23.825	1.89134e+09	0	0	0						DDA for preferred ion	[M+H]+1	109563	71677.9	63086.6	61462.2	50403.4	66377.2	46925	1.09692e+08	7.62275e+08	5.09161e+08	3.68543e+08	5.43313e+08	5.93477e+08	6.85466e+06
	C3 H2 N4 O3	Full match	No results	No results	No results	-3.28	142.012	143.019	11.206	1.87767e+09	0	0	0						DDA for preferred ion	[M+H]+1	1.77753e+09	9.87625e+08	9.02861e+08	9.40866e+08	6.83709e+08	9.93732e+08	7.29382e+08	132277	145278	143938	139172	135877	134221	133856
1723581	C6 H8 O4	Full match	Partial match	Full match	Partial match	3.83	144.043	145.05	8.427	1.8728e+09	18	2	6	71.4	69		69	88.2	DDA for preferred ion	[M+H]+1	1.71956e+09	1.19166e+09	7.36562e+08	6.98447e+08	8.12761e+08	7.99763e+08	6.52727e+08	1.26721e+07	2.77811e+07	1.37076e+07	7.29017e+06	1.02959e+07	3.54051e+07	592809
	C3 H2 N4 O3	Full match	No results	No results	No results	-3.79	142.012	143.019	11.008	1.8465e+09	0	0	0						DDA for preferred ion	[M+H]+1	1.74516e+09	9.67349e+08	9.11709e+08	9.29161e+08	6.85608e+08	9.92499e+08	7.28978e+08	140092	147614	150882	146120	140797	140942	141853
N~2~-Acetyl-L-ornithine	C7 H14 N2 O3	No results	Invalid mass	Invalid mass	No results	5.32	174.101	175.109	8.53	1.84096e+09	0	1	2	58.5	64.6		64.6	70.9	DDA for preferred ion	[M+H]+1	6.74913e+06	5.05748e+08	3.74639e+08	1.60681e+09	1.46802e+08	8.44602e+08	5.48235e+07	552810	336577	407544	372189	204182	273205	114922
N-{[2-(4-Chlorophenyl)-4-quinolinyl]carbonyl}glycine	C18 H13 Cl N2 O3	No match	No results	Invalid mass	No match	-6.9	340.059	341.066	18.944	1.83792e+09	8	0	3					83.4	DDA for preferred ion	[M+H]+1	183223	7.52874e+06	6.07141e+07	1.86966e+07	3.55758e+07	7.69683e+07	2.3396e+07	315604	1.67001e+08	4.73056e+08	1.59325e+08	4.87956e+08	9.30888e+08	884603
	C26 H52 N2 O4	Full match	No results	No results	No results	2.91	456.394	457.401	23.739	1.8379e+09	0	0	0						DDA for preferred ion	[M+H]+1	122974	65901.7	50373.1	46278.4	45105.3	53867.5	40670.1	1.48093e+08	2.26082e+08	6.47132e+08	3.5605e+08	7.8925e+08	5.63193e+08	6.56745e+06
	C4 H10 N2 O6 S	Full match	No results	No results	No match	-3.9	214.025	215.032	13.342	1.83037e+09	10	0	0						DDA for preferred ion	[M+H]+1	1.20515e+06	1.4583e+07	6.72239e+06	695541	3.56921e+08	4.47838e+07	1.27114e+09	188284	111103	114337	62096.8	19940.1	437024	16601.8
(3aR,12aR)-3a,6-Dihydroxy-4-methoxy-3a,12a-dihydro-5H-furo[3',2':4,5]furo[3,2-b]xanthen-5-one	C18 H12 O7	Full match	No results	Full match	Partial match	3.24	340.059	341.067	19.041	1.83006e+09	8	0	2					83.7	DDA for preferred ion	[M+H]+1	162038	7.81436e+06	4.19383e+07	1.9145e+07	1.13035e+07	3.89906e+07	7.71937e+06	289864	1.73996e+08	2.4137e+08	1.57681e+08	3.51656e+08	9.26042e+08	825077
	C32 H57 N6 O18 P3 S	Full match	No results	No results	No results	0.41	938.267	470.141	11.144	1.82153e+09	0	0	0						DDA for other ion	[M+2H]+2	1.6811e+09	2.76997e+08	3.86075e+08	4.70384e+08	1.7416e+08	3.51762e+08	2.52808e+08	52299.9	56517.2	57407.3	55945.2	53577.4	53128.6	54261.8
	C21 H35 N6 O P3 S2	Full match	No results	No results	No results	-3.43	544.151	273.083	8.621	1.81903e+09	0	0	0						DDA for other ion	[M+2H]+2	1.70917e+09	1.30231e+09	1.17575e+09	1.19631e+09	1.15337e+09	1.01893e+09	8.33226e+08	93905.4	145494	112285	96856.4	98186.9	118605	71503.3
4-imino-6,7-dihydro-4H-cyclopenta[4,5]thieno[2,3-d]pyrimidin-3(5H)-amine	C9 H10 N4 S	No results	Invalid mass	No results	No results	11.42	206.065	207.072	9.087	1.81763e+09	0	1	0	79	9		42.8		DDA for preferred ion	[M+H]+1	7.15078e+08	1.01719e+09	9.2531e+08	7.18598e+08	1.05787e+09	9.10752e+08	6.48052e+08	62422.2	75018.7	108645	65578.5	59344.7	74494.6	57265.5
5,5-Dimethyl-4-(3-oxobutyl)dihydro-2(3H)-furanone	C10 H16 O3	Full match	No results	No results	Full match	3.31	184.111	185.118	19.569	1.81145e+09	14	0	0						No MS2	[M+H]+1	6.63169e+06	4.34651e+06	8.32515e+06	5.75099e+06	5.91479e+06	5.21892e+06	4.13867e+06	4.64022e+06	1.41203e+07	6.00832e+08	3.51379e+08	1.97772e+08	1.31674e+07	7.09436e+06
	C19 H28 N8 O7 S2	Full match	No results	No results	No results	-2.39	544.151	273.083	8.776	1.80793e+09	0	0	0						DDA for other ion	[M+2H]+2	1.74727e+09	1.30513e+09	1.17525e+09	1.16394e+09	1.1811e+09	1.0387e+09	8.59993e+08	60824.8	101069	59458.9	60177	58964.5	122750	49670.8
Adenylthiomethylpentose	C11 H15 N5 O3 S	Full match	Full match	Full match	Full match	2.96	297.09	298.098	12.122	1.80243e+09	4	2	1	99.1	87.9		87.9	91.3	DDA for preferred ion	[M+H]+1	390841	2.17356e+07	6.7396e+08	6.9464e+08	2.8728e+08	6.385e+07	1.21894e+06	44266.1	19258.9	19802.4	62840.6	17940.4	17474.3	16476.4
		No results	No results	No results	No results		960.15	481.082	8.917	1.80115e+09	0	0	0						DDA for other ion	[M+2H]+2	1.63841e+09	9.20776e+08	5.47875e+08	8.04046e+08	6.44571e+08	6.72441e+08	5.09916e+08	42023.2	53816.1	45581.5	42055.9	37747.3	49006.3	37207.3
beta-Ala-Phe	C12 H16 N2 O3	No match	No match	Invalid mass	No match	-300854	165.079	166.087	10.881	1.80069e+09	17	1	11	99	87.2		87.2	93.6	DDA for preferred ion	[M+H]+1	2.21664e+07	1.02888e+09	4.10975e+08	3.47169e+08	5.24806e+08	9.33115e+08	2.49941e+08	3.46687e+06	5.19544e+06	5.09438e+06	4.46226e+06	4.08114e+06	5.17221e+06	1.49864e+06
	C14 H31 N2 O2 P S3	Full match	No results	No results	No results	0.61	386.129	194.072	11.007	1.78766e+09	0	0	0						No MS2	[M+2H]+2	6.80857e+08	7.85177e+08	6.85885e+08	3.6761e+08	5.96473e+08	6.50299e+08	4.82935e+08	119847	128361	130873	127062	121684	121306	123351
Nicotinamide riboside	C11 H15 N2 O5	No match	No results	Invalid mass	No match	-3947.84	254.091	255.098	8.668	1.78703e+09	3	0	1					81.4	DDA for preferred ion	[M+H]+1	1.37186e+07	1.08554e+09	6.74832e+08	9.38658e+08	6.33442e+08	1.61316e+09	2.45091e+08	195063	184027	162021	242556	144183	322450	90440.5
	C19 H36 N4 O6 S4	Full match	No results	No results	No results	-2.19	544.151	273.083	8.908	1.78326e+09	0	0	0						DDA for other ion	[M+2H]+2	1.72143e+09	1.24815e+09	1.12496e+09	1.11132e+09	1.21318e+09	9.94639e+08	8.21379e+08	45886.9	57593.4	48780.8	45331.9	44096.9	69864.1	39818.8
	C12 H20 N4 O5 S2	Full match	No results	No results	No results	-1.77	364.087	183.051	11.012	1.78197e+09	0	0	0						DDA for preferred ion	[M+2H]+2	1.68689e+09	9.17607e+08	8.2988e+08	8.62471e+08	6.42319e+08	9.23931e+08	6.55844e+08	139591	148702	325539	150815	145380	152300	141345
	C17 H24 N4 O3 S3	Invalid mass	No results	No results	No results	5.09	428.103	429.111	9.191	1.78041e+09	0	0	0						DDA for preferred ion	[M+H]+1	1.38725e+09	6.84045e+08	6.70229e+08	8.89359e+08	5.74245e+08	6.79177e+08	5.13868e+08	112667	147117	127139	117737	107353	142499	103032
beta-D-Gal-(1->4)-D-Man	C12 H22 O11	No match	No results	Invalid mass	No match	-52642	324.107	325.114	8.668	1.7782e+09	5	0	10					81.2	DDA for preferred ion	[M+H]+1	1.11402e+09	1.00478e+09	3.43409e+08	2.85154e+08	5.01311e+08	4.40511e+08	2.95368e+08	553218	483042	55844.2	98147.7	43964.3	661298	7529.92
	C23 H28 N8 O2 S3	Full match	No results	No results	No results	1.83	544.151	273.083	8.755	1.77755e+09	0	0	0						DDA for other ion	[M+2H]+2	1.72078e+09	1.28562e+09	1.16061e+09	1.14687e+09	1.17477e+09	1.02622e+09	8.47416e+08	69388.5	112113	69379.5	66915.7	65731.5	122750	55098.4
	C23 H32 N8 O P2 S2	Full match	No results	No results	No match	-0.77	562.161	282.088	25.827	1.77239e+09	3	0	0						DDA for other ion	[M+2H]+2	1.62935e+09	4.70252e+08	6.15089e+08	8.05376e+08	3.14457e+08	6.48562e+08	3.5584e+08	213957	324484	256487	251247	241608	315495	234781
Adenylthiomethylpentose	C11 H15 N5 O3 S	Full match	Full match	Full match	Full match	3.91	297.091	298.098	12.19	1.76603e+09	4	2	1	65.9	43.5		43.5	55.4	DDA for preferred ion	[M+H]+1	310189	2.12838e+07	6.31924e+08	6.24932e+08	2.60191e+08	6.29512e+07	426551	34129.1	15674.8	15974.6	15973.7	14483.5	14757.1	13300.4
4-imino-6,7-dihydro-4H-cyclopenta[4,5]thieno[2,3-d]pyrimidin-3(5H)-amine	C9 H10 N4 S	No match	Invalid mass	No results	No results	11.05	206.065	207.072	9.043	1.76438e+09	0	1	0	78.7	8.9		42.7		DDA for preferred ion	[M+H]+1	7.0597e+08	9.9153e+08	9.20414e+08	7.12203e+08	1.04416e+09	8.91355e+08	4.96688e+08	63542.7	78888.4	108645	66402.5	60090.3	77837.3	57985.1
Levoglucosan	C6 H10 O5	Full match	No results	Full match	Not the top hit	1.88	162.053	163.06	8.278	1.76326e+09	36	0	10					91.7	DDA for preferred ion	[M+H]+1	1.70526e+09	9.62465e+08	6.65819e+08	6.86733e+08	7.60412e+08	6.99109e+08	6.41503e+08	4.84726e+06	1.80222e+07	1.107e+07	4.41578e+06	5.24052e+06	1.49348e+07	97371.2
	C19 H38 N4 O4 P2 S3	Full match	No results	No results	No results	-4.01	544.151	273.083	8.67	1.76272e+09	0	0	0						DDA for other ion	[M+2H]+2	1.69451e+09	1.27268e+09	1.14049e+09	1.12555e+09	1.15572e+09	1.009e+09	8.38602e+08	76520.7	118559	80968.5	77826.3	80009.5	121332	58265.9
	C25 H48 Cl N10 O2 P3 S4	Full match	No results	No results	No results	0.67	776.175	389.095	25.184	1.76061e+09	0	0	0						DDA for other ion	[M+2H]+2	1.47794e+09	1.18265e+08	1.15776e+08	1.73029e+08	7.34425e+07	1.65551e+08	9.2658e+07	232808	349805	320319	327574	296169	406448	289580
Nicotinamide riboside	C11 H15 N2 O5	No match	No results	Invalid mass	No match	-3947.41	254.091	255.098	8.568	1.74914e+09	3	0	1					82.8	DDA for preferred ion	[M+H]+1	1.19195e+07	1.05491e+09	6.58911e+08	9.18672e+08	6.18175e+08	1.57543e+09	2.457e+08	175434	163586	154186	242556	144183	322450	79745.3
Levoglucosan	C6 H10 O5	Full match	No results	Full match	Not the top hit	2.53	162.053	163.061	8.119	1.73847e+09	37	0	10					92	DDA for preferred ion	[M+H]+1	1.71435e+09	9.62359e+08	6.71108e+08	6.94546e+08	7.67976e+08	7.04889e+08	6.51062e+08	6.35948e+06	2.05236e+07	8.24082e+06	4.70282e+06	5.68269e+06	1.65177e+07	88093
	C7 H14 O P2 S	Full match	No results	No results	No results	-1.29	208.024	209.031	25.367	1.73796e+09	0	0	0						DDA for preferred ion	[M+H]+1	1.18697e+09	1.60447e+08	9.22849e+07	1.15813e+08	8.56123e+07	1.36446e+08	7.53006e+07	277421	395683	350186	356117	342511	465422	334380
Levoglucosan	C6 H10 O5	Full match	No results	Full match	Not the top hit	1.6	162.053	163.06	8.206	1.73257e+09	37	0	10					92.2	DDA for preferred ion	[M+H]+1	1.70851e+09	9.59058e+08	6.67266e+08	6.8898e+08	7.65485e+08	7.01543e+08	6.42911e+08	5.25349e+06	1.99602e+07	1.17227e+07	4.46689e+06	3.6003e+06	1.6066e+07	94663.5
Sorbitol	C6 H14 O6	Full match	Full match	Full match	Full match	2.57	182.08	183.087	8.268	1.73186e+09	13	1	5	84.2	78.2		78.2	87.9	DDA for preferred ion	[M+H]+1	5.40529e+06	1.18759e+09	5.11159e+08	1.5947e+08	3.46356e+08	7.48311e+08	2.43241e+08	102718	133116	151180	107215	188081	321909	78768.7
5,5-Dimethyl-4-(3-oxobutyl)dihydro-2(3H)-furanone	C10 H16 O3	Full match	No results	No results	Full match	2.71	184.11	185.118	19.581	1.73154e+09	14	0	0						No MS2	[M+H]+1	4.51157e+06	3.61854e+06	5.61876e+06	2.88914e+06	3.54069e+06	3.53331e+06	2.4589e+06	3.20214e+06	1.21384e+07	5.68313e+08	1.99534e+08	1.63397e+08	1.22628e+07	5.05125e+06
MFCD00063866	C11 H13 N O3	No match	No match	Invalid mass	No match	-202859	165.08	166.087	10.929	1.73129e+09	17	1	11	98.9	86.5		86.6	90.4	DDA for preferred ion	[M+H]+1	2.19993e+07	1.00783e+09	4.08264e+08	3.44996e+08	5.36087e+08	9.26992e+08	2.48557e+08	3.22654e+06	4.84982e+06	4.7484e+06	4.15084e+06	4.15974e+06	3.99319e+06	1.38934e+06
Sorbitol	C6 H14 O6	Full match	Full match	Full match	Full match	2.37	182.079	183.087	8.214	1.73101e+09	11	1	4	81.2	76.1		76.1	86.4	DDA for preferred ion	[M+H]+1	4.98416e+06	1.18688e+09	5.19803e+08	1.62692e+08	3.54949e+08	7.61867e+08	2.48445e+08	106032	103470	156057	110358	188081	323718	81309.8
Sorbitol	C6 H14 O6	Full match	Full match	Full match	Full match	2.45	182.079	183.087	8.132	1.73101e+09	13	1	4	83.1	77.5		77.5	86.4	DDA for preferred ion	[M+H]+1	3.37035e+06	1.19071e+09	5.205e+08	1.63046e+08	3.55271e+08	7.62495e+08	2.49243e+08	94191	106150	131387	98490.9	188081	323718	75052.1
Sorbitol	C6 H14 O6	Full match	Full match	Full match	Full match	2.54	182.079	183.087	8.078	1.73101e+09	13	1	5	86.4	79.8		79.8	87.4	DDA for preferred ion	[M+H]+1	3.55083e+06	1.18999e+09	5.19809e+08	1.62796e+08	3.55078e+08	7.62013e+08	2.48816e+08	100288	133116	141053	107905	188081	323718	82454.3
D-(-)-Mannitol	C6 H14 O6	Full match	Full match	Full match	Full match	3.08	182.08	183.087	8.045	1.7294e+09	13	2	4	86	79.5		79.5	86.6	DDA for preferred ion	[M+H]+1	3.69863e+06	1.17927e+09	5.19315e+08	1.65191e+08	3.54784e+08	7.61612e+08	2.48446e+08	104463	133116	132109	112396	188081	323718	85886.4
(-)-L-Carnitine	C7 H15 N O3	Full match	Full match	Full match	Full match	3.31	161.106	162.113	8.625	1.72873e+09	3	3	2	79.2	49.6		49.6	66.6	DDA for preferred ion	[M+H]+1	1.16794e+07	5.58935e+08	3.18314e+08	3.77254e+08	2.65452e+08	2.1572e+08	1.04376e+08	975258	1.64292e+06	3.40452e+06	1.3048e+06	2.0093e+06	1.6837e+06	415882
Adenylthiomethylpentose	C11 H15 N5 O3 S	Full match	Full match	Full match	Full match	2.48	297.09	298.098	12.014	1.72492e+09	4	2	1	99	86.9		86.9	90.7	DDA for preferred ion	[M+H]+1	382448	6.46542e+06	6.59301e+08	6.88044e+08	2.60166e+08	5.92544e+07	1.51355e+06	16211.3	17950	36337.6	62929.2	16882.6	16122	15337.7
(-)-L-Carnitine	C7 H15 N O3	Full match	Full match	Full match	Full match	3.3	161.106	162.113	8.482	1.72371e+09	3	3	2	88.6	55.1		55.1	67.2	DDA for preferred ion	[M+H]+1	9.32319e+06	5.46943e+08	3.1128e+08	3.70297e+08	2.61014e+08	2.11266e+08	1.02338e+08	864739	1.37818e+06	1.73629e+06	1.02234e+06	1.057e+06	1.45789e+06	341855
	C14 H17 Cl N6 O3 S2	Full match	No results	No results	No match	-3.41	416.048	209.031	25.35	1.72328e+09	1	0	0						DDA for other ion	[M+2H]+2	1.17528e+09	1.56005e+08	9.14759e+07	1.17212e+08	8.47926e+07	1.34964e+08	8.88769e+07	249532	352901	307783	320316	272239	418633	297111
Dimethylaminopropionylphenothiazine	C17 H18 N2 O S	No results	No results	No results	Full match	-4.79	298.113	150.064	8.779	1.72134e+09	1	0	0						DDA for other ion	[M+2H]+2	5.00319e+08	6.39131e+08	5.64293e+08	2.85557e+08	4.68512e+08	5.17979e+08	3.96672e+08	1.30079e+06	1.45821e+06	1.61074e+06	1.58307e+06	1.45752e+06	1.45839e+06	1.45417e+06
Adenylthiomethylpentose	C11 H15 N5 O3 S	Full match	Full match	Full match	Full match	2.72	297.09	298.098	12.214	1.72104e+09	4	2	1	77.1	48.4		48.4	57.7	DDA for preferred ion	[M+H]+1	282929	2.06378e+07	5.94e+08	5.48069e+08	2.44748e+08	6.2098e+07	412558	28734.7	15907	16189.6	15177.2	14270.6	14540.2	13104.9
3-(Methylsulfonyl)-1H-1,2,4-triazol-5-amine	C3 H6 N4 O2 S	No results	No results	Full match	No results	-4.82	162.02	163.028	9.111	1.71794e+09	0	0	1					66.3	DDA for preferred ion	[M+H]+1	1.04846e+09	1.32323e+09	1.22521e+09	1.00577e+09	1.3559e+09	1.24764e+09	9.32821e+08	1.87665e+06	1.39252e+06	598770	482517	837547	948267	517903
D-(+)-Talose	C6 H12 O6	No match	No results	Invalid mass	No match	-100022	162.053	163.06	8.086	1.71705e+09	36	0	10					91.9	DDA for preferred ion	[M+H]+1	1.69167e+09	9.53413e+08	6.59461e+08	6.79185e+08	7.60336e+08	6.94342e+08	6.35567e+08	4.76973e+06	1.85839e+07	1.12991e+07	4.50366e+06	5.32466e+06	1.51639e+07	98599.8
1,6-Dioxacyclohexadecane-7,16-dione	C14 H24 O4	No match	Invalid mass	Invalid mass	No match	-281289	184.11	185.118	19.736	1.71345e+09	14	1	8	55.8	63.8		63.8	86.3	DDA for preferred ion	[M+H]+1	3.53327e+06	2.68603e+06	9.21673e+06	8.53329e+06	6.70416e+06	5.90829e+06	5.19719e+06	3.76893e+06	8.89115e+06	7.01655e+08	4.59886e+08	2.26835e+08	8.09624e+06	9.38435e+06
beta-Ala-Phe	C12 H16 N2 O3	No match	No match	Invalid mass	No match	-300854	165.08	166.087	10.807	1.71259e+09	17	1	10	98.9	86.8		86.8	92.9	DDA for preferred ion	[M+H]+1	2.18242e+07	1.02589e+09	4.0038e+08	3.42975e+08	5.32162e+08	9.18321e+08	2.46663e+08	3.1229e+06	4.71124e+06	4.64038e+06	3.69146e+06	4.06344e+06	4.74059e+06	1.30393e+06
Dimethylaminopropionylphenothiazine	C17 H18 N2 O S	No results	No results	No results	Full match	-4.86	298.113	150.064	8.813	1.70999e+09	1	0	0						DDA for other ion	[M+2H]+2	4.99217e+08	6.37384e+08	4.68751e+08	2.82986e+08	5.10702e+08	5.13227e+08	3.92332e+08	1.17478e+06	1.30398e+06	1.44541e+06	1.4208e+06	1.30495e+06	1.30654e+06	1.29208e+06
Levoglucosan	C6 H10 O5	Full match	No results	Full match	Not the top hit	1.84	162.053	163.06	8.017	1.70961e+09	36	0	10					92.3	DDA for preferred ion	[M+H]+1	1.68542e+09	9.50662e+08	6.81741e+08	6.75262e+08	7.67308e+08	6.91697e+08	6.33213e+08	4.79022e+06	1.73261e+07	1.07845e+07	4.15924e+06	5.13112e+06	1.46247e+07	80738
	C26 H52 N2 O4	Full match	No results	No results	No results	2.51	456.394	457.401	23.715	1.70725e+09	0	0	0						DDA for preferred ion	[M+H]+1	120022	63055.8	49349.3	47081.9	42638.5	51482.8	39049	1.4174e+08	1.96395e+08	5.90611e+08	3.00918e+08	7.06571e+08	4.21038e+08	4.65606e+06
	C27 H34 N2 O5 S3	Full match	No results	No results	No match	-3.39	562.161	282.088	25.914	1.70647e+09	3	0	0						DDA for other ion	[M+2H]+2	1.45555e+09	4.45973e+08	4.74936e+08	7.59757e+08	2.61216e+08	5.96442e+08	4.15899e+08	176792	256698	207046	212709	209522	237198	195463
beta-Ala-Phe	C12 H16 N2 O3	No match	No match	Invalid mass	No match	-300854	165.08	166.087	10.843	1.70316e+09	17	1	11	99	86.9		89	91.7	DDA for preferred ion	[M+H]+1	2.16751e+07	9.93401e+08	4.04433e+08	3.41605e+08	5.30138e+08	9.14525e+08	2.46576e+08	3.15507e+06	4.56845e+06	4.73193e+06	4.09716e+06	4.09892e+06	4.74664e+06	1.30481e+06
	C13 H21 Cl N2 O7 S2	Full match	No results	No results	No match	-0.3	416.048	209.031	25.304	1.70249e+09	1	0	0						DDA for preferred ion	[M+2H]+2	1.16255e+09	1.54441e+08	9.09919e+07	1.16633e+08	8.43426e+07	1.3423e+08	8.81738e+07	257792	365401	326929	337109	326469	432506	308789
Levoglucosan	C6 H10 O5	Full match	No results	Full match	Not the top hit	2.21	162.053	163.06	8.242	1.69974e+09	36	0	10					92.5	DDA for preferred ion	[M+H]+1	1.6954e+09	9.45698e+08	6.51558e+08	6.72588e+08	7.53175e+08	6.87839e+08	6.28405e+08	4.32427e+06	1.68017e+07	1.0541e+07	4.29331e+06	3.26418e+06	1.32137e+07	80188.1
Naratriptan	C17 H25 N3 O2 S	No match	Invalid mass	No results	No match	-19.58	335.16	336.167	15.899	1.69889e+09	1	2	0	64.6	8.2		61.4		DDA for preferred ion	[M+H]+1	120744	1.49305e+06	3.32708e+06	1.12358e+06	1.23944e+08	3.57506e+07	1.71625e+08	133141	4.45424e+06	2.57427e+06	1.77583e+06	3.16409e+07	2.48985e+08	2.93304e+06
	C8 H18 Cl N10 O2 P S2	Full match	No results	No results	No match	-0.7	416.048	209.031	25.241	1.69887e+09	1	0	0						DDA for preferred ion	[M+2H]+2	1.16122e+09	1.55822e+08	9.15135e+07	1.17286e+08	8.09479e+07	1.35015e+08	8.87666e+07	269233	389711	344605	367165	325372	457558	321400
Adenylthiomethylpentose	C11 H15 N5 O3 S	Full match	No results	No results	Full match	3.41	297.091	298.098	12.158	1.69646e+09	4	0	0						DDA for preferred ion	[M+H]+1	277932	1.91008e+07	6.2686e+08	6.35564e+08	2.32667e+08	5.82256e+07	1.46982e+06	29706	13783.9	14003.8	14312.5	12840.2	12595.6	11693.8
	C14 H20 N8 O4 S2	Full match	No results	No results	No results	-3.66	428.103	429.111	8.999	1.69425e+09	0	0	0						DDA for preferred ion	[M+H]+1	1.53481e+09	6.47278e+08	6.86153e+08	7.54554e+08	6.35349e+08	7.33037e+08	5.00345e+08	105553	161604	112874	107316	96782.4	143076	89259.2
(-)-L-Carnitine	C7 H15 N O3	Full match	Full match	Full match	Full match	3.47	161.106	162.113	8.593	1.69194e+09	3	3	2	87.2	54.3		54.3	67.3	DDA for preferred ion	[M+H]+1	1.09751e+07	5.45642e+08	3.10607e+08	3.69488e+08	2.65452e+08	2.10754e+08	1.02082e+08	610999	1.34896e+06	1.93017e+06	1.00613e+06	1.2329e+06	1.43879e+06	334388
3-(Methylsulfonyl)-1H-1,2,4-triazol-5-amine	C3 H6 N4 O2 S	No results	No results	Full match	No results	-4.71	162.02	163.028	9.197	1.68958e+09	0	0	1					64	DDA for preferred ion	[M+H]+1	1.03169e+09	1.30074e+09	1.1719e+09	9.9641e+08	1.33872e+09	1.23351e+09	1.01306e+09	2.07708e+06	2.21622e+06	1.24879e+06	1.13777e+06	1.32004e+06	1.70971e+06	1.0688e+06
MFCD00063866	C11 H13 N O3	No match	No match	Invalid mass	No match	-202859	165.079	166.087	10.72	1.68825e+09	17	1	10	99	87.4		88.7	92	DDA for preferred ion	[M+H]+1	2.16182e+07	9.8553e+08	4.00243e+08	3.43299e+08	5.26878e+08	9.5006e+08	2.44086e+08	3.09028e+06	4.35191e+06	4.64692e+06	3.99437e+06	3.76367e+06	4.592e+06	1.25652e+06
	C8 H18 N4 O8	Full match	No results	No results	No match	0.18	298.113	150.064	8.858	1.6871e+09	1	0	0						DDA for other ion	[M+2H]+2	4.9811e+08	6.4212e+08	5.41394e+08	2.82218e+08	5.05532e+08	5.09756e+08	2.83587e+08	1.03627e+06	1.1521e+06	1.27712e+06	1.23997e+06	1.13783e+06	1.15334e+06	1.1217e+06
Adenylthiomethylpentose	C11 H15 N5 O3 S	Full match	Full match	Full match	Full match	2.71	297.09	298.098	12.048	1.68099e+09	4	2	1	99.2	89.8		89.8	90.8	DDA for preferred ion	[M+H]+1	348520	6.32321e+06	6.63889e+08	6.77746e+08	2.47723e+08	5.61276e+07	1.05529e+06	42717.8	16423	43227.1	64227	15225.3	14635.3	13930.9
2-{5-[2-({2-[5-(2-Hydroxypropyl)tetrahydro-2-furanyl]propanoyl}oxy)propyl]tetrahydro-2-furanyl}propanoic acid	C20 H34 O7	No match	Unused	Invalid mass	No match	-569946	166.1	167.107	19.863	1.68025e+09	47	2	8	70.5	68.3		69.8	84.8	DDA for preferred ion	[M+H]+1	1.35797e+07	2.32646e+07	1.8893e+07	1.64878e+07	1.30445e+07	1.41605e+07	1.3034e+07	1.10645e+07	9.48633e+08	7.43315e+08	6.20766e+08	2.79217e+08	3.65062e+08	2.46622e+07
beta-Ala-Phe	C12 H16 N2 O3	No match	No match	Invalid mass	No match	-300854	165.08	166.087	10.741	1.67646e+09	17	1	10	98.8	86.2		86.2	91.8	DDA for preferred ion	[M+H]+1	2.14337e+07	9.78773e+08	3.98132e+08	3.41663e+08	5.24566e+08	9.01878e+08	2.42891e+08	2.79047e+06	3.80763e+06	4.14688e+06	3.62591e+06	3.3487e+06	4.03624e+06	1.12653e+06
	C8 H5 N6 O3 P	Full match	No results	No results	No results	3.16	264.017	265.024	9.692	1.67486e+09	0	0	0						DDA for preferred ion	[M+H]+1	1.62803e+09	8.56988e+08	5.96046e+08	8.24392e+08	8.67507e+08	9.33324e+08	7.65571e+08	565307	347641	749295	532193	176608	285700	160932
Levoglucosan	C6 H10 O5	Full match	No results	Full match	Not the top hit	2.3	162.053	163.06	8.151	1.67366e+09	37	0	10					91.3	DDA for preferred ion	[M+H]+1	1.65393e+09	9.26409e+08	6.42004e+08	6.65806e+08	7.42603e+08	6.78994e+08	6.16851e+08	4.79407e+06	1.37511e+07	9.31761e+06	2.67295e+06	3.00939e+06	1.22307e+07	73028.3
	C26 H52 N2 O4	Full match	No results	No results	No results	3.2	456.394	457.401	23.692	1.67328e+09	0	0	0						DDA for preferred ion	[M+H]+1	251342	134694	103344	98596.2	100099	107812	83728.9	1.36304e+08	6.99411e+08	5.87363e+08	3.0996e+08	2.98574e+08	4.43512e+08	4.37845e+06
(-)-L-Carnitine	C7 H15 N O3	Full match	Full match	Full match	Full match	3.07	161.106	162.113	8.512	1.66075e+09	3	2	1	55	41.8		41.8	55.6	DDA for preferred ion	[M+H]+1	9.75003e+06	5.38788e+08	3.05176e+08	3.74618e+08	2.56202e+08	2.14121e+08	1.0227e+08	671026	1.23305e+06	1.69803e+06	945068	1.12902e+06	1.35452e+06	304093
UDP-4-amino-4,6-dideoxy-L-N-acetyl-beta-L-altrosamine	C17 H28 N4 O15 P2	Full match	No results	No results	Full match	-0.64	590.102	296.058	8.766	1.66067e+09	3	0	0						DDA for preferred ion	[M+2H]+2	1.33773e+09	1.36597e+08	8.18223e+07	3.44452e+07	1.45828e+08	1.11368e+08	2.97805e+08	36539.1	61895.3	36412.8	36657.5	33059.4	48872.7	30418.6
UDP-4-amino-4,6-dideoxy-L-N-acetyl-beta-L-altrosamine	C17 H28 N4 O15 P2	Full match	No results	No results	Full match	-0.66	590.102	296.058	8.644	1.66e+09	3	0	0						DDA for other ion	[M+2H]+2	1.34246e+09	1.36874e+08	8.15634e+07	3.44994e+07	1.46106e+08	1.11695e+08	2.9951e+08	38605.1	62375.5	39511.4	39280.5	38023	49251.9	30308.5
	C3 H6 N4 O2 S	Full match	No results	No results	No results	-4.72	162.02	163.028	9.357	1.65738e+09	0	0	0						DDA for preferred ion	[M+H]+1	1.00163e+09	1.28064e+09	1.19146e+09	9.68719e+08	1.31216e+09	1.21102e+09	9.88418e+08	1.93755e+06	2.21742e+06	2.09584e+06	2.95954e+06	1.80476e+06	2.27493e+06	1.45667e+06
	C14 H25 Cl N2 O2 S4	Full match	No results	No results	No match	-2.12	416.048	209.031	25.381	1.65598e+09	1	0	0						DDA for preferred ion	[M+2H]+2	1.13236e+09	1.51946e+08	9.02961e+07	1.14739e+08	8.36862e+07	1.33077e+08	8.76554e+07	230108	334489	306736	320314	257806	359824	267561
	C23 H28 N8 O2 S3	Full match	No results	No results	No results	2.08	544.151	273.083	8.694	1.65486e+09	0	0	0						DDA for other ion	[M+2H]+2	1.6191e+09	1.20624e+09	1.07899e+09	1.06626e+09	1.08889e+09	1.07671e+09	7.85442e+08	49730.2	80350.8	50561.8	47958	47109.2	103613	39042.7
	C18 H22 N8 O13 S	Full match	No results	No results	No match	-0.6	590.102	296.058	8.818	1.6537e+09	3	0	0						DDA for other ion	[M+2H]+2	1.33531e+09	1.38e+08	8.09901e+07	3.43655e+07	1.45145e+08	1.1008e+08	2.94653e+08	36681.2	53436.9	36850.9	37293.7	33633.1	49720.9	30946.5
	C7 H12 N4 O2	Invalid mass	No results	No results	No results	-5.15	184.095	185.102	8.156	1.65111e+09	0	0	0						DDA for preferred ion	[M+H]+1	4.18709e+08	5.94235e+08	5.95549e+08	1.88061e+08	1.4914e+08	2.25597e+08	5.91051e+08	14077.4	14513.6	13649.5	15009.8	12097.5	13936.3	11282.8
UDP-4-amino-4,6-dideoxy-L-N-acetyl-beta-L-altrosamine	C17 H28 N4 O15 P2	Full match	No results	No results	Full match	-0.27	590.102	296.059	8.679	1.65032e+09	3	0	0						DDA for other ion	[M+2H]+2	1.33213e+09	1.32881e+08	8.08368e+07	3.47899e+07	1.47399e+08	1.12803e+08	2.9488e+08	35948.6	59488.3	36813.4	35506.1	32952.1	46972.1	28905.5
	C8 H11 Cl N2 O3 S2	Full match	No results	No results	No match	-2.19	281.989	282.997	25.406	1.64713e+09	1	0	0						DDA for preferred ion	[M+H]+1	1.05777e+09	2.00401e+08	1.11626e+08	1.42948e+08	1.43736e+08	1.71159e+08	1.2817e+08	8.50021e+06	187142	147459	176151	194857	172154	243289
beta-Ala-Phe	C12 H16 N2 O3	No match	No match	Invalid mass	No match	-300855	165.079	166.087	10.766	1.64435e+09	17	1	10	98.9	86.5		94.9	92.6	DDA for preferred ion	[M+H]+1	2.08761e+07	9.60354e+08	3.95268e+08	3.33132e+08	3.95303e+08	8.85263e+08	2.39373e+08	2.61699e+06	3.33215e+06	3.91283e+06	3.36821e+06	3.29031e+06	3.62255e+06	1.05637e+06
Adenylthiomethylpentose	C11 H15 N5 O3 S	Full match	Full match	Full match	Full match	2.7	297.09	298.098	12.094	1.64087e+09	4	2	1	99	9.9		9.9	89.8	DDA for preferred ion	[M+H]+1	338494	1.81369e+07	6.30381e+08	6.50612e+08	1.97024e+08	5.59796e+07	1.38341e+06	27791	15460.7	16167.3	24496.1	14647.4	14266.9	13516.8
	C8 H18 N4 O8	Full match	No results	No results	No match	0.42	298.113	150.064	8.745	1.6384e+09	1	0	0						DDA for other ion	[M+2H]+2	4.90347e+08	6.19854e+08	5.38386e+08	2.73242e+08	4.86131e+08	4.95108e+08	2.73237e+08	861279	939171	1.02804e+06	1.02165e+06	917603	943415	888856
Phosphocholine	C5 H14 N O4 P	Full match	No results	Full match	No results	2.73	183.067	184.074	7.941	1.63737e+09	0	0	1					56.5	DDA for preferred ion	[M+H]+1	2.39802e+06	7.23724e+08	4.14711e+08	1.20002e+09	5.27437e+08	1.29953e+09	2.5488e+08	353239	379209	375169	86341	100456	104098	55684.9
4-imino-6,7-dihydro-4H-cyclopenta[4,5]thieno[2,3-d]pyrimidin-3(5H)-amine	C9 H10 N4 S	No results	Invalid mass	No results	No results	10.63	206.065	207.072	8.922	1.63133e+09	0	1	0	79.8	9		42.9		DDA for preferred ion	[M+H]+1	6.80933e+08	9.20075e+08	9.01212e+08	6.91611e+08	1.00278e+09	8.15422e+08	6.04593e+08	37291.5	49922.7	61308.5	38374.8	37369.8	50628.3	33950.6
(2R)-2-Acetoxy-3-[(15-carboxypentadecyl)oxy]propyl 2-(trimethylammonio)ethyl phosphate	C26 H52 N O9 P	No match	No results	Invalid mass	No results	-669160	183.067	184.074	8.001	1.63124e+09	0	0	9					89.6	DDA for preferred ion	[M+H]+1	2.28899e+06	7.20717e+08	4.1306e+08	1.19601e+09	5.25855e+08	1.29723e+09	2.54502e+08	483359	348895	371251	104585	98155.7	74686.1	53153
3-(Methylsulfonyl)-1H-1,2,4-triazol-5-amine	C3 H6 N4 O2 S	Invalid mass	No results	Invalid mass	No results	-5.15	162.02	163.028	9.022	1.63103e+09	0	0	1					63.7	DDA for preferred ion	[M+H]+1	9.95003e+08	1.25445e+09	1.17824e+09	9.21524e+08	1.29748e+09	1.05929e+09	9.7949e+08	1.97851e+06	2.44322e+06	2.66029e+06	2.41402e+06	1.90576e+06	2.6979e+06	1.83587e+06
	C3 H6 N4 O2 S	Full match	No results	No results	No results	-4.73	162.02	163.028	8.994	1.62865e+09	0	0	0						DDA for preferred ion	[M+H]+1	1.04812e+09	1.32301e+09	1.23523e+09	1.00514e+09	1.33805e+09	1.25231e+09	1.02532e+09	2.09299e+06	2.67007e+06	5.25825e+06	5.01341e+06	2.12161e+06	3.05317e+06	2.37112e+06
(-)-L-Carnitine	C7 H15 N O3	Full match	No results	Full match	Full match	3.6	161.106	162.113	8.547	1.62769e+09	3	0	1					50.9	DDA for preferred ion	[M+H]+1	1.23752e+07	5.31286e+08	2.98855e+08	3.55442e+08	2.50882e+08	2.14121e+08	9.84998e+07	739717	1.11797e+06	1.65054e+06	940771	900883	1.24916e+06	264102
3-(Methylsulfonyl)-1H-1,2,4-triazol-5-amine	C3 H6 N4 O2 S	Full match	No results	Full match	No results	-4.48	162.02	163.028	9.163	1.62481e+09	0	0	1					66	DDA for preferred ion	[M+H]+1	9.91944e+08	1.29478e+09	1.1745e+09	9.69282e+08	1.28977e+09	1.18252e+09	9.76844e+08	1.99801e+06	2.51708e+06	3.77033e+06	4.54034e+06	1.99765e+06	2.78979e+06	2.08047e+06
	C8 H5 N6 O3 P	Full match	No results	No results	No results	3.01	264.017	265.024	9.816	1.62441e+09	0	0	0						DDA for preferred ion	[M+H]+1	1.55036e+09	8.47091e+08	6.73699e+08	7.94397e+08	8.51e+08	8.67874e+08	7.34648e+08	469238	426049	703808	495011	181921	430338	144525
	C25 H27 N10 P S2	Full match	No results	No results	No match	2.82	562.162	282.088	24.778	1.61055e+09	3	0	0						DDA for other ion	[M+2H]+2	1.13356e+09	4.11257e+08	7.85154e+08	1.06762e+09	4.24479e+08	3.76574e+08	5.38181e+08	500890	634657	486131	547948	519414	682786	604857
1,2-Dipalmitoyl-sn-glycero-O-ethyl-3-phosphatidylcholine cation	C42 H85 N O8 P	No match	No results	Invalid mass	No results	-759945	183.066	184.074	8.136	1.60503e+09	0	0	9					63.1	DDA for preferred ion	[M+H]+1	1.87083e+06	7.2132e+08	4.10643e+08	1.19179e+09	5.24984e+08	9.57969e+08	2.535e+08	411979	335459	368683	103376	97531.7	98638.1	43322.3
Diethyl 2-hydroxypentanedioate	C9 H16 O5	No match	No results	Invalid mass	No match	-225583	158.058	159.066	18.312	1.59879e+09	7	0	1					61.9	DDA for preferred ion	[M+H]+1	8.13085e+08	7.47613e+08	3.88139e+08	3.38093e+08	3.44258e+08	8.64274e+08	3.88472e+08	3.77696e+06	5.85599e+06	2.7986e+06	2.66433e+06	2.75498e+06	6.00581e+06	2.1815e+06
3,4,5-Trimethoxyphenyl 6-O-[(2S,3R,4R)-3,4-dihydroxy-4-(hydroxymethyl)tetrahydro-2-furanyl]-beta-D-glucopyranoside	C20 H30 O13	No match	Unused	Invalid mass	No match	-615044	184.074	185.081	16.427	1.59342e+09	20	2	3	69.6	48		64.8	69.6	DDA for preferred ion	[M+H]+1	4.12267e+06	1.60107e+07	8.72851e+06	2.13562e+06	9.90765e+06	4.1318e+07	1.98862e+07	2.45623e+06	3.0597e+08	1.01238e+08	2.72951e+06	8.82178e+07	6.18645e+08	2.29884e+06
3-(Methylsulfonyl)-1H-1,2,4-triazol-5-amine	C3 H6 N4 O2 S	No results	No results	Invalid mass	No results	-5.2	162.02	163.028	8.946	1.58678e+09	0	0	1					65.4	DDA for preferred ion	[M+H]+1	9.73482e+08	1.22578e+09	1.15256e+09	9.77933e+08	1.26579e+09	1.15659e+09	9.57987e+08	1.72787e+06	1.23834e+06	496692	240824	713670	708063	397909
	C12 H20 N4 O12 S	Full match	No results	No results	No results	3.35	444.081	445.089	9.281	1.5854e+09	0	0	0						DDA for preferred ion	[M+H]+1	1.47041e+09	5.39038e+08	5.19148e+08	7.01869e+08	5.45534e+08	5.90499e+08	4.20175e+08	133546	161115	151501	140299	127924	159751	122776
(2R)-2-Acetoxy-3-[(15-carboxypentadecyl)oxy]propyl 2-(trimethylammonio)ethyl phosphate	C26 H52 N O9 P	No match	No results	Invalid mass	No results	-669160	183.066	184.074	7.975	1.57262e+09	0	0	9					88.6	DDA for preferred ion	[M+H]+1	1.92633e+06	7.04227e+08	2.55142e+08	1.18352e+09	5.25179e+08	1.28681e+09	2.51574e+08	390720	316277	363169	98271.3	95544.7	90857.7	44731.5
UDP-4-amino-4,6-dideoxy-L-N-acetyl-beta-L-altrosamine	C17 H28 N4 O15 P2	Full match	No results	No results	Full match	0.02	590.103	296.059	8.712	1.57143e+09	3	0	0						DDA for preferred ion	[M+2H]+2	1.33367e+09	1.33796e+08	8.10856e+07	3.32074e+07	1.44181e+08	1.11494e+08	2.96947e+08	36979.8	61447.4	36146.2	36585.9	33324	48519	29857.5
	C7 H9 N3 O6 P2	Full match	No results	No results	No results	2.6	292.997	294.005	25.14	1.57066e+09	0	0	0						DDA for preferred ion	[M+H]+1	1.31658e+09	5.2508e+07	3.94527e+07	3.58216e+07	3.30122e+07	4.7647e+07	2.70393e+07	275492	395699	349434	357089	369785	419428	356800
1,4:3,6-Dianhydro-2-[(benzylcarbamoyl)amino]-2-deoxy-5-O-{[3-(trifluoromethyl)phenyl]carbamoyl}-D-glucitol	C22 H22 F3 N3 O5	No match	Invalid mass	No results	No results	47245.9	487.128	488.135	14.588	1.57003e+09	0	1	0	55.3	7.8		60.3		DDA for preferred ion	[M+H]+1	127934	9.03003e+08	5.20359e+07	62446.9	2.24568e+06	2.2506e+08	1.98883e+06	12057.7	38481.1	16924.3	33399.2	18892.8	36206.6	10513.9
		No results	No results	No results	No results		743.228	372.621	11.749	1.56868e+09	0	0	0						DDA for other ion	[M+2H]+2	1.485e+09	4.0768e+08	3.40748e+08	3.7411e+08	1.47909e+08	3.60594e+08	1.59096e+08	23924.6	26845.3	26402.4	25332.3	25476.9	24374.2	23590.2
2-{5-[2-({2-[5-(2-Hydroxypropyl)tetrahydro-2-furanyl]propanoyl}oxy)propyl]tetrahydro-2-furanyl}propanoic acid	C20 H34 O7	No match	No match	Invalid mass	No match	-569947	166.1	167.107	20.07	1.56718e+09	47	1	8	68	67.4		68.4	85.8	DDA for preferred ion	[M+H]+1	9.68966e+06	2.09303e+07	1.11308e+07	9.55478e+06	9.10401e+06	9.99545e+06	7.62965e+06	6.91386e+06	9.86479e+08	1.93834e+08	2.22042e+08	7.42473e+07	3.96182e+08	1.72964e+07
(9Z,12Z)-15-Hydroxy-9,12-octadecadienoic acid	C18 H32 O3	No match	Invalid mass	Invalid mass	No match	-60795.3	278.225	279.233	24.059	1.56578e+09	10	5	8	97.8	97.4		97.4	92.7	DDA for preferred ion	[M+H]+1	7.72964e+07	4.93577e+07	3.06683e+07	2.68292e+07	3.59195e+07	3.92367e+07	2.43104e+07	6.9381e+07	1.37239e+08	3.47883e+08	4.38011e+08	1.03443e+09	1.08987e+08	1.59991e+08
	C13 H18 N8 O6 P2	Full match	No results	No results	No results	-3.01	444.081	445.088	9.343	1.5611e+09	0	0	0						DDA for preferred ion	[M+H]+1	1.44814e+09	5.33104e+08	5.14286e+08	6.94595e+08	5.43303e+08	5.79791e+08	4.18218e+08	130232	156721	148973	137957	125789	149277	120726
	C23 H30 N8 O3 S3	Full match	No results	No results	No match	2.41	562.162	282.088	13.452	1.56086e+09	3	0	0						DDA for other ion	[M+2H]+2	1.3783e+09	4.66191e+08	4.05132e+08	4.56351e+08	1.26775e+08	4.20118e+08	9.07657e+07	35388.5	55979	43500.5	40130.4	40546.3	42894.4	31735.5
2-{5-[2-({2-[5-(2-Hydroxypropyl)tetrahydro-2-furanyl]propanoyl}oxy)propyl]tetrahydro-2-furanyl}propanoic acid	C20 H34 O7	No match	No match	Invalid mass	No match	-569947	166.1	167.107	20.029	1.56017e+09	47	1	8	69.1	67.7		69	87.4	DDA for preferred ion	[M+H]+1	1.19315e+07	2.31243e+07	1.38175e+07	1.28298e+07	1.11918e+07	1.27289e+07	9.47771e+06	8.47592e+06	1.0315e+09	2.41313e+08	2.68357e+08	9.1656e+07	3.99676e+08	2.1355e+07
S-(2,3-Dihydroxypropyl) (5Z,8Z,11Z,14Z)-5,8,11,14-icosatetraenethioate	C23 H38 O3 S	No match	No results	Invalid mass	No match	-5	394.252	395.259	24.435	1.55398e+09	1	0	1					58.4	DDA for preferred ion	[M+H]+1	1.30549e+06	1.9402e+06	994723	1.43617e+06	1.33492e+06	1.07155e+06	1.10518e+06	448894	2.00557e+07	2.27657e+08	3.0399e+08	6.63529e+07	1.70696e+08	1.19853e+09
3-(Methylsulfonyl)-1H-1,2,4-triazol-5-amine	C3 H6 N4 O2 S	Invalid mass	No results	Full match	No results	-4.76	162.02	163.028	9.073	1.5489e+09	0	0	1					68.2	DDA for preferred ion	[M+H]+1	9.48382e+08	1.1964e+09	1.1161e+09	8.80118e+08	1.22658e+09	1.11864e+09	9.22371e+08	858888	105530	60910.2	55132.1	79042.8	68962.1	48143.3
3-(Methylsulfonyl)-1H-1,2,4-triazol-5-amine	C3 H6 N4 O2 S	Full match	No results	Full match	No results	-4.34	162.02	163.028	9.261	1.54693e+09	0	0	1					65	DDA for preferred ion	[M+H]+1	9.50572e+08	1.19265e+09	1.12041e+09	9.31513e+08	1.23062e+09	1.1235e+09	8.29056e+08	1.86768e+06	2.32625e+06	3.50882e+06	4.29088e+06	1.86607e+06	2.03383e+06	1.80126e+06
3,4,5-Trimethoxyphenyl 6-O-[(2S,3R,4R)-3,4-dihydroxy-4-(hydroxymethyl)tetrahydro-2-furanyl]-beta-D-glucopyranoside	C20 H30 O13	No match	Unused	Invalid mass	No match	-615044	184.074	185.081	16.388	1.54257e+09	20	2	3	68.5	47.8		64.7	66.7	DDA for preferred ion	[M+H]+1	3.56307e+06	1.52643e+07	8.43066e+06	1.90872e+06	9.61466e+06	4.10306e+07	1.93562e+07	2.13493e+06	2.92605e+08	8.66748e+07	2.92128e+06	8.4264e+07	8.43849e+08	2.03006e+06
(1S,4S)-4-Hydroxy-3-oxocyclohexanecarboxylic acid	C7 H10 O4	Full match	No results	No results	Full match	2.49	158.058	159.066	18.228	1.54254e+09	7	0	0						DDA for preferred ion	[M+H]+1	7.89306e+08	7.21026e+08	6.03464e+08	5.74839e+08	5.85002e+08	1.10229e+09	6.05865e+08	3.73837e+06	5.0993e+06	2.44082e+06	2.5804e+06	2.32131e+06	4.9953e+06	1.8313e+06
mcPAF(C16)	C26 H55 N2 O7 P	No match	No results	Invalid mass	No results	-659965	183.066	184.074	8.088	1.53962e+09	0	0	9					73.6	DDA for preferred ion	[M+H]+1	1.99157e+06	7.23609e+08	3.75675e+08	1.18504e+09	5.13164e+08	9.62534e+08	2.53813e+08	358766	308333	364498	98271.3	55789.2	68711.7	46118.4
	C13 H18 N8 O6 P2	Full match	No results	No results	No results	-2.05	444.082	445.089	9.488	1.53281e+09	0	0	0						DDA for preferred ion	[M+H]+1	1.42865e+09	5.319e+08	5.10557e+08	6.85097e+08	5.42467e+08	5.66418e+08	4.16e+08	134781	152560	153630	142776	130183	153392	124944
1-linoleoyl-sn-glycero-3-phosphoethanolamine	C23 H44 N O7 P	Full match	No results	No results	Full match	2.82	477.287	478.294	23.933	1.52148e+09	2	0	0						DDA for preferred ion	[M+H]+1	111720	72886.1	51486.2	55177.4	48519	58871.1	47336	33380.8	9.57501e+08	1.94837e+08	3.29702e+08	2.11249e+08	3.40035e+08	7.8119e+06
1,4:3,6-Dianhydro-2-[(benzylcarbamoyl)amino]-2-deoxy-5-O-{[3-(trifluoromethyl)phenyl]carbamoyl}-D-glucitol	C22 H22 F3 N3 O5	No match	Invalid mass	No results	No results	47246.6	487.128	488.135	14.567	1.51687e+09	0	1	0	54.7	7.7		44.7		DDA for preferred ion	[M+H]+1	109676	8.99928e+08	5.95576e+07	45788.7	2.33976e+06	2.99154e+08	2.41841e+06	10227.8	38481.1	14508.9	29635.8	16586.9	36206.6	8970.76
	C26 H52 N2 O4	Full match	No results	No results	No results	2.76	456.394	457.401	23.77	1.514e+09	0	0	0						DDA for preferred ion	[M+H]+1	129218	65873.8	51608.7	53551.2	47395.6	60742.1	42496.9	1.28238e+08	1.90067e+08	4.64418e+08	2.90248e+08	6.01888e+08	3.73774e+08	1.63326e+06
D-(+)-Mannose	C6 H12 O6	No match	No results	Invalid mass	No results	1e+06	360.127	361.135	8.004	1.5064e+09	0	0	3					85.1	DDA for preferred ion	[M+H]+1	1.47798e+09	7.0519e+08	4.87991e+08	5.50304e+08	5.14703e+08	4.50218e+08	4.16968e+08	532102	119107	299175	375693	145663	157278	51766.9
	C3 H3 N2 O6 P	Full match	No results	No results	No results	2.06	193.973	194.981	25.309	1.49645e+09	0	0	0						DDA for preferred ion	[M+H]+1	8.40701e+08	2.08066e+08	1.47802e+08	9.6755e+07	1.52996e+08	1.82644e+08	1.43953e+08	5.81148e+06	2.52815e+06	1.54294e+06	1.16715e+06	1.81632e+06	1.85966e+06	980180
N~2~-Acetyl-L-ornithine	C7 H14 N2 O3	No results	No results	Full match	Full match	4.59	174.101	175.109	8.285	1.49317e+09	9	0	1					77.4	DDA for preferred ion	[M+H]+1	4.17727e+06	4.77189e+08	3.79182e+08	1.03207e+09	2.05091e+08	8.18125e+08	5.57192e+07	581413	334518	397768	383712	284864	275650	126722
D-(+)-Mannose	C6 H12 O6	No match	No results	Invalid mass	No results	1e+06	360.127	361.135	8.184	1.49307e+09	0	0	3					86.6	DDA for preferred ion	[M+H]+1	1.46504e+09	6.99212e+08	4.81856e+08	5.44585e+08	5.02012e+08	4.44189e+08	4.10778e+08	529486	117231	299175	375693	144629	157278	58547.7
Succinylacetone	C7 H10 O4	Full match	No results	No results	Full match	3.34	158.058	159.066	18.352	1.49132e+09	7	0	0						DDA for preferred ion	[M+H]+1	6.07343e+08	7.906e+08	3.17618e+08	2.79446e+08	2.69989e+08	5.34342e+08	2.98097e+08	3.7371e+06	5.99855e+06	2.98162e+06	2.79774e+06	2.99053e+06	6.09206e+06	2.38354e+06
1,6-Dioxacyclohexadecane-7,16-dione	C14 H24 O4	No match	Invalid mass	Invalid mass	No match	-281289	184.11	185.118	20.07	1.49091e+09	14	1	8	54.8	63.5		63.5	84	DDA for preferred ion	[M+H]+1	3.85007e+06	1.66422e+07	5.28168e+06	5.45794e+06	4.5776e+06	5.17497e+06	2.5539e+06	2.98098e+06	9.69585e+08	1.88598e+08	2.10129e+08	6.70536e+07	3.45216e+08	1.31489e+07
	C13 H18 N8 O6 P2	Full match	No results	No results	No results	-3.06	444.081	445.088	9.406	1.49031e+09	0	0	0						DDA for preferred ion	[M+H]+1	1.41524e+09	5.25207e+08	4.49985e+08	6.37604e+08	5.45054e+08	5.64293e+08	4.13275e+08	102015	115472	116282	108067	98535	116102	94569.5
dl-3-Indolelactic acid	C11 H11 N O3	No match	No match	Invalid mass	No match	-87820.9	187.064	188.071	12.601	1.47902e+09	1	3	10	91.4	77.6		78	85.6	DDA for preferred ion	[M+H]+1	2.91794e+06	3.43497e+08	1.76014e+08	2.43015e+08	1.26825e+08	4.54461e+08	2.53069e+07	370353	854988	493741	1.1003e+06	696774	1.1098e+06	14756
lenticin	C14 H18 N2 O2	No match	No match	Invalid mass	No match	-240000	187.064	188.071	12.673	1.47851e+09	1	3	11	90.6	76.5		76.5	82.2	DDA for preferred ion	[M+H]+1	1.67873e+06	3.83465e+08	9.09463e+07	1.44765e+08	1.2522e+08	3.79602e+08	2.13687e+07	207401	817134	55801.5	345151	108121	1.0751e+06	13552.9
D-(+)-Mannose	C6 H12 O6	No match	No results	Invalid mass	No results	1e+06	360.127	361.135	8.283	1.47722e+09	0	0	3					75.1	DDA for preferred ion	[M+H]+1	1.28732e+09	7.14336e+08	4.65198e+08	5.15945e+08	4.80911e+08	4.1654e+08	3.89223e+08	535280	118893	299138	375693	144629	155297	58149.8
	C17 H25 Cl N6 O6 S2	Full match	No results	No results	No results	-2.2	508.095	255.055	25.304	1.47316e+09	0	0	0						DDA for other ion	[M+2H]+2	1.05509e+09	2.35774e+08	1.36048e+08	1.31282e+08	1.25371e+08	2.04693e+08	1.24938e+08	237688	339012	300031	312764	293456	400682	286489
Indoleacrylic acid	C11 H9 N O2	Full match	Full match	Full match	Full match	3.41	187.064	188.071	12.495	1.47025e+09	1	3	11	92.9	79.8		80.4	90.7	DDA for preferred ion	[M+H]+1	2.88186e+06	3.82661e+08	1.76086e+08	2.42598e+08	1.25745e+08	4.53459e+08	2.53106e+07	372972	855652	663768	1.16369e+06	712671	1.10614e+06	15503.8
dl-3-Indolelactic acid	C11 H11 N O3	No match	No match	Invalid mass	No match	-87821.4	187.064	188.071	12.538	1.46806e+09	1	3	10	93.3	80.5		81	89.6	DDA for preferred ion	[M+H]+1	2.47332e+06	3.82136e+08	1.75667e+08	2.42468e+08	1.25608e+08	4.52408e+08	2.53089e+07	365876	854459	648093	1.15738e+06	687351	1.09683e+06	13923.2
	C17 H25 Cl N6 O6 S2	Full match	No results	No results	No results	-2.23	508.095	255.055	25.36	1.46645e+09	0	0	0						DDA for other ion	[M+2H]+2	1.05193e+09	2.34933e+08	1.35769e+08	1.31172e+08	1.2515e+08	2.04428e+08	1.24766e+08	264678	374322	334101	339759	303632	444044	315146
1,4:3,6-Dianhydro-2-[(benzylcarbamoyl)amino]-2-deoxy-5-O-{[3-(trifluoromethyl)phenyl]carbamoyl}-D-glucitol	C22 H22 F3 N3 O5	No match	Invalid mass	No results	No results	47245.2	487.127	488.135	14.53	1.45966e+09	0	1	0	53.7	7.7		60		DDA for preferred ion	[M+H]+1	84004.9	8.76876e+08	2.5065e+08	398746	9.69154e+06	3.25831e+08	3.15411e+06	7851.34	38481.1	12834.1	23263	13193.8	36206.6	7149.61
	C6 H8 N4 O6 S	Full match	No results	No results	No results	2.05	264.017	265.024	9.602	1.45617e+09	0	0	0						DDA for preferred ion	[M+H]+1	1.44047e+09	7.78256e+08	6.42721e+08	7.54657e+08	8.23691e+08	8.78674e+08	7.18043e+08	439686	273133	655019	491202	137380	193739	104935
dl-3-Indolelactic acid	C11 H11 N O3	No match	No match	Invalid mass	No match	-87821.6	187.064	188.071	12.571	1.45587e+09	1	3	10	93.3	80.5		80.8	92.2	DDA for preferred ion	[M+H]+1	2.91794e+06	3.78951e+08	1.75633e+08	2.41861e+08	1.24774e+08	4.49972e+08	2.52731e+07	342335	843478	543902	1.11987e+06	693247	1.07771e+06	14992.4
	C3 H3 N2 O6 P	Full match	No results	No results	No results	1.66	193.973	194.98	25.408	1.45203e+09	0	0	0						DDA for preferred ion	[M+H]+1	8.16521e+08	2.05782e+08	1.46792e+08	1.00143e+08	1.56307e+08	1.81869e+08	1.4429e+08	5.84265e+06	2.36267e+06	1.5353e+06	1.16418e+06	1.8635e+06	1.85105e+06	974208
1,6-Dioxacyclohexadecane-7,16-dione	C14 H24 O4	No match	Invalid mass	Invalid mass	No match	-281289	184.11	185.118	19.927	1.4505e+09	14	1	8	56.2	63.9		63.9	84.7	DDA for preferred ion	[M+H]+1	6.22049e+06	1.83098e+07	1.36442e+07	1.34276e+07	1.04032e+07	1.08267e+07	7.90591e+06	5.12484e+06	8.95239e+08	3.87839e+08	6.66795e+08	1.43577e+08	3.55398e+08	2.54423e+07
		No results	No results	No results	No results		184.095	185.102	8.194	1.45013e+09	0	0	0						DDA for preferred ion	[M+H]+1	5.52575e+08	6.17544e+08	7.85338e+08	5.576e+08	8.02853e+08	6.67639e+08	5.84281e+08	30574.9	31615.7	30529.8	32600.1	26274.7	31338.1	25068.2
	C13 H31 Cl N8 O P2 S3	Full match	No results	No results	No results	1.7	508.096	255.055	25.335	1.44472e+09	0	0	0						DDA for other ion	[M+2H]+2	1.03642e+09	2.31412e+08	1.3476e+08	1.30202e+08	1.23812e+08	2.02945e+08	1.23739e+08	213189	326952	284184	296763	238851	387851	275265
	C8 H18 N4 O8	Full match	No results	No results	No match	0.28	298.113	150.064	8.676	1.4421e+09	1	0	0						DDA for other ion	[M+2H]+2	5.02187e+08	4.4261e+08	4.79443e+08	2.84378e+08	4.32354e+08	3.25485e+08	2.49376e+08	733054	775637	864329	856870	793019	793880	730876
	C17 H25 Cl N6 O6 S2	Full match	No results	No results	No results	-1.68	508.096	255.055	25.276	1.42614e+09	0	0	0						DDA for other ion	[M+2H]+2	1.02583e+09	2.25273e+08	1.32824e+08	1.28e+08	1.21147e+08	1.99154e+08	1.21241e+08	247603	355998	317007	343263	315527	418010	298439
fraxinol	C11 H10 O5	No results	No results	Invalid mass	No results	-274842	161.023	162.031	9.2	1.42609e+09	0	0	1					50.2	DDA for preferred ion	[M+H]+1	8.89962e+08	1.08883e+09	9.99269e+08	8.14954e+08	1.07081e+09	1.03864e+09	8.28593e+08	74184.1	88783.6	84859.5	78584.7	71653.3	84461	68769.6
1,4:3,6-Dianhydro-2-[(benzylcarbamoyl)amino]-2-deoxy-5-O-{[3-(trifluoromethyl)phenyl]carbamoyl}-D-glucitol	C22 H22 F3 N3 O5	No match	Invalid mass	No results	No results	47246.1	487.128	488.135	14.405	1.42199e+09	0	1	0	59.7	8		61.3		DDA for preferred ion	[M+H]+1	118754	8.16552e+08	2.47946e+08	390361	1.02686e+07	3.16644e+08	2.57109e+06	10163.4	38481.1	16773.3	13972	11401.2	34642.2	8900.08
lenticin	C14 H18 N2 O2	No match	No match	Invalid mass	No match	-240000	187.064	188.071	12.634	1.42089e+09	1	3	10	90.3	76		76.6	84.1	DDA for preferred ion	[M+H]+1	2.83472e+06	3.81195e+08	1.72437e+08	2.15364e+08	1.25289e+08	4.43854e+08	2.52755e+07	271137	843860	198350	796097	583232	1.08302e+06	13524.4
	C24 H37 N10 O5 P3 S	Full match	No results	No results	No results	-1.69	670.187	336.101	9.075	1.41876e+09	0	0	0						DDA for other ion	[M+2H]+2	1.39577e+09	6.86538e+08	6.08513e+08	5.76559e+08	6.24388e+08	5.74304e+08	4.41923e+08	85373.4	112420	96339.5	89215.8	80734.9	102373	77906.4
		No results	No results	No results	No results		298.112	150.063	8.619	1.41863e+09	0	0	0						DDA for other ion	[M+2H]+2	4.75896e+08	4.2708e+08	4.71323e+08	2.85635e+08	4.32739e+08	3.68961e+08	2.56544e+08	699394	733966	814153	815046	747948	748736	678017
5-amino-1-phenyl-1H-pyrazole-4-carbonitrile	C10 H8 N4	Not the top hit	Full match	No results	Not the top hit	-3.26	184.074	185.082	16.275	1.41438e+09	21	2	0	59.4	46.1		63.2		DDA for preferred ion	[M+H]+1	2.70413e+06	1.36476e+07	6.93561e+06	1.3729e+06	7.55943e+06	3.65618e+07	1.75794e+07	1.51871e+06	2.5846e+08	4.94993e+07	2.11408e+06	6.10275e+07	7.83321e+08	1.54782e+06
	C20 H40 N4 O17 P2	Full match	No results	No results	No results	0.39	670.187	336.101	9.044	1.40302e+09	0	0	0						DDA for other ion	[M+2H]+2	1.3985e+09	6.75204e+08	5.99922e+08	5.71767e+08	6.11597e+08	5.63116e+08	4.23106e+08	83207.8	106558	93380.7	86670.9	76525.2	97034.7	73844.1
(3aR,12aR)-3a,6-Dihydroxy-4-methoxy-3a,12a-dihydro-5H-furo[3',2':4,5]furo[3,2-b]xanthen-5-one	C18 H12 O7	Full match	No results	Full match	Partial match	2.64	340.059	341.066	19.009	1.40027e+09	8	0	2					84.2	DDA for preferred ion	[M+H]+1	132215	592806	4.29983e+07	2.09753e+07	1.48492e+07	4.26889e+07	9.41243e+06	170166	6.26344e+07	3.24979e+08	1.52764e+08	4.27738e+08	6.54745e+08	101851
1,4:3,6-Dianhydro-2-[(benzylcarbamoyl)amino]-2-deoxy-5-O-{[3-(trifluoromethyl)phenyl]carbamoyl}-D-glucitol	C22 H22 F3 N3 O5	No match	Invalid mass	No results	No results	47245.6	487.127	488.135	14.466	1.3921e+09	0	1	0	52	7.6		59.6		DDA for preferred ion	[M+H]+1	82772.8	7.87404e+08	2.20636e+08	315607	7.74683e+06	3.14844e+08	2.96953e+06	7710.24	34086.9	12935.4	14170.9	10797.6	29885.9	6776.13
	C13 H15 N6 O7 P	Full match	No results	No results	No results	2.99	398.075	200.045	26.283	1.39181e+09	0	0	0						DDA for other ion	[M+2H]+2	1.19175e+09	5.38613e+08	6.29693e+08	8.39736e+08	4.26491e+08	6.47585e+08	3.99631e+08	179130	175504	176942	177786	178416	169838	171760
	C19 H30 Cl N4 O2 P S3	Full match	No results	No results	No results	-0.01	508.096	255.055	25.21	1.39164e+09	0	0	0						DDA for other ion	[M+2H]+2	1.02832e+09	2.20707e+08	1.23515e+08	1.28127e+08	1.21624e+08	1.99382e+08	1.2351e+08	267358	406944	372145	389515	362853	466768	378965
	C13 H15 N6 O7 P	Full match	No results	No results	No results	2.78	398.075	200.045	26.261	1.38564e+09	0	0	0						DDA for other ion	[M+2H]+2	1.21563e+09	5.23405e+08	6.82203e+08	8.88984e+08	3.48021e+08	6.85911e+08	6.2066e+08	283902	316915	289448	299645	296401	311287	279185
D-(+)-Glucose	C6 H12 O6	No match	Invalid mass	No results	No results	94561.7	197.09	198.098	2.374	1.38303e+09	0	1	0	59.2	64.8		64.8		DDA for preferred ion	[M+H]+1	6.1886e+08	8.97049e+08	4.74826e+08	6.43951e+08	6.44312e+08	7.24106e+08	5.31734e+08	4.47675e+07	3.02005e+06	1.36304e+06	1.13752e+06	1.80629e+06	1.49014e+06	585150
	C13 H18 N8 O6 P2	Full match	No results	No results	No results	-2.85	444.081	445.088	9.691	1.37795e+09	0	0	0						DDA for preferred ion	[M+H]+1	1.27659e+09	4.72761e+08	4.72661e+08	5.32893e+08	4.77311e+08	4.86808e+08	3.58978e+08	102618	115737	111849	105574	100338	118226	96299.5
Ethyl orsellinate	C10 H12 O4	No match	No match	Invalid mass	No match	-142961	168.043	169.05	17.518	1.37036e+09	27	3	10	99.2	10		10	83.2	DDA for preferred ion	[M+H]+1	931744	5.93273e+06	4.35791e+06	2.87497e+06	4.34342e+06	6.19978e+06	2.40969e+06	699836	3.20508e+08	2.98522e+08	2.0495e+08	5.39895e+08	3.53595e+08	915420
lenticin	C14 H18 N2 O2	No match	No match	Invalid mass	No match	-240000	187.064	188.071	12.441	1.36927e+09	1	3	12	93.3	80.5		81	89.9	DDA for preferred ion	[M+H]+1	2.89515e+06	2.26685e+08	1.71448e+08	2.4021e+08	1.19932e+08	4.39551e+08	2.48052e+07	342161	783921	930553	1.18443e+06	936134	451546	13956
Methyl 3,4-dihydroxybenzoate	C8 H8 O4	Full match	Partial match	Full match	Partial match	4.07	168.043	169.05	14.282	1.36824e+09	27	1	4	76.5	48		66.6	66.7	DDA for preferred ion	[M+H]+1	6.5953e+06	1.32378e+08	4.64965e+07	3.49604e+06	3.40611e+07	1.15003e+08	4.12313e+07	4.69386e+06	1.02375e+09	2.89176e+08	5.13417e+06	2.1543e+08	1.21894e+09	1.49009e+06
Pyrazole-1-alanine	C6 H9 N3 O2	Full match	Partial match	Full match	Not the top hit	3.56	155.07	156.077	8.666	1.36385e+09	6	1	3	94.8	9.7		72.6	80.6	DDA for preferred ion	[M+H]+1	8.78777e+06	1.67395e+08	2.24172e+08	9.84671e+08	1.3708e+08	2.48348e+08	7.554e+07	2.04294e+06	1.47121e+06	2.53891e+06	1.45397e+06	1.09827e+06	963051	77243
L-Histidine	C6 H9 N3 O2	Full match	Full match	Full match	Full match	3.57	155.07	156.077	8.781	1.36284e+09	6	1	3	79.7	9		49.8	68	DDA for preferred ion	[M+H]+1	9.46168e+06	1.68544e+08	2.25979e+08	9.92144e+08	1.39329e+08	2.5044e+08	7.60808e+07	2.06913e+06	1.49153e+06	2.55779e+06	1.46777e+06	1.11163e+06	978149	81274.6
1,6-Dioxacyclohexadecane-7,16-dione	C14 H24 O4	No match	Invalid mass	Invalid mass	No match	-281288	184.111	185.118	19.875	1.36269e+09	14	1	8	57.9	64.4		64.4	84.9	DDA for preferred ion	[M+H]+1	6.14802e+06	1.68551e+07	1.3297e+07	1.2945e+07	9.31776e+06	1.04795e+07	8.32237e+06	5.0019e+06	7.77567e+08	5.83067e+08	6.4214e+08	2.17211e+08	3.19644e+08	1.82546e+07
DBH	C11 H11 N5 O2	No match	Invalid mass	Invalid mass	No match	-69473.4	228.064	229.071	18.443	1.36224e+09	8	2	2	54.7	7.7		60.4	58.5	DDA for preferred ion	[M+H]+1	170790	4.62662e+06	102794	55921.6	124229	554754	131267	14398.4	2.3432e+08	1.3223e+07	96662.7	3.3625e+06	1.81187e+08	152019
DL-N-Acetyltryptophan	C13 H14 N2 O3	No match	No match	Invalid mass	No match	-170702	204.091	205.098	12.6	1.36137e+09	12	3	5	97.4	9.9		79.2	85.7	DDA for preferred ion	[M+H]+1	1.79274e+06	3.5816e+08	1.40111e+08	1.70385e+08	1.11027e+08	3.92157e+08	2.26954e+07	93229	638089	143909	646419	395235	862786	15652.7
	C28 H29 N4 O7 P	Full match	No results	No results	No results	-2.82	564.176	283.095	8.758	1.35955e+09	0	0	0						DDA for other ion	[M+2H]+2	7.18698e+06	8.91426e+08	4.90889e+08	6.06929e+07	1.818e+08	6.36462e+08	8.47255e+07	58020.1	96408.9	56954.6	57402.1	53403.4	76124.7	47380.4
DL-N-Acetyltryptophan	C13 H14 N2 O3	No match	No match	Invalid mass	No match	-170702	204.091	205.098	12.683	1.35856e+09	12	3	4	97.6	9.9		80.1	86.7	DDA for preferred ion	[M+H]+1	1.79274e+06	3.59538e+08	1.22957e+08	1.5386e+08	1.10974e+08	3.8656e+08	2.24215e+07	83376.2	633828	123856	547054	334986	854050	19861.7
	C23 H30 N8 O3 S3	Full match	No results	No results	No match	1.76	562.161	282.088	25.953	1.35851e+09	3	0	0						DDA for other ion	[M+2H]+2	1.22808e+09	4.14005e+08	4.34786e+08	6.65405e+08	2.15269e+08	4.8307e+08	3.38679e+08	175671	232092	196283	208412	205477	216751	190993
Dyphylline	C10 H14 N4 O4	Full match	No results	Full match	Not the top hit	-2.2	254.101	255.108	8.191	1.3584e+09	5	0	1					59.1	DDA for preferred ion	[M+H]+1	9.85747e+08	7.57071e+08	6.95368e+08	6.25073e+08	7.81162e+08	5.77208e+08	6.33955e+08	123859	40020.3	57548.1	41642.2	33313.1	39668.9	31732.2
DBH	C11 H11 N5 O2	No match	Invalid mass	Invalid mass	No match	-69473.4	228.064	229.071	18.403	1.35802e+09	8	2	2	54.4	7.7		42.6	58.9	DDA for preferred ion	[M+H]+1	244906	4.62662e+06	139222	76168.2	160114	667455	909221	18527.5	2.15225e+08	1.23351e+07	96232	3.16792e+06	1.76756e+08	141315
DBH	C11 H11 N5 O2	No match	Invalid mass	Invalid mass	No match	-69473.5	228.064	229.071	18.474	1.35555e+09	8	1	2	52.4	7.6		42.4	59.4	DDA for preferred ion	[M+H]+1	144720	4.62662e+06	89937.6	51472.8	113647	498167	596254	14398.4	2.27182e+08	1.29356e+07	94147	3.26755e+06	1.86334e+08	50501.8
5-amino-1-phenyl-1H-pyrazole-4-carbonitrile	C10 H8 N4	No match	Full match	No results	No match	-4.85	184.074	185.081	16.336	1.3517e+09	20	2	0	54	45.1		62.1		DDA for preferred ion	[M+H]+1	2.73545e+06	1.47528e+07	7.68744e+06	1.3333e+06	8.80357e+06	3.82533e+07	1.79963e+07	1.5089e+06	2.51182e+08	5.79032e+07	2.2327e+06	8.21897e+07	5.1459e+08	1.5348e+06
DL-N-Acetyltryptophan	C13 H14 N2 O3	No match	No match	Invalid mass	No match	-170702	204.091	205.098	12.505	1.35158e+09	12	3	4	98	81.9		81.9	88.4	DDA for preferred ion	[M+H]+1	1.79274e+06	3.57774e+08	1.5794e+08	2.10644e+08	1.10505e+08	3.99722e+08	2.25097e+07	137955	627591	420147	942802	526902	843592	14639.1
Dyphylline	C10 H14 N4 O4	Not the top hit	No results	Full match	Full match	-1.95	254.101	255.108	8.072	1.35104e+09	5	0	1					50.2	DDA for preferred ion	[M+H]+1	1.0027e+09	7.82421e+08	6.98436e+08	6.41481e+08	8.07979e+08	7.10283e+08	6.50321e+08	145221	28451.9	48445.2	39297	24042.5	26304	22444.5
Ethyl orsellinate	C10 H12 O4	No match	No match	Invalid mass	No match	-142960	168.043	169.05	17.473	1.35035e+09	27	3	10	99.1	10		10	84.1	DDA for preferred ion	[M+H]+1	921234	2.68978e+06	3.13693e+06	1.95997e+06	3.15039e+06	3.55171e+06	1.63852e+06	550478	1.9095e+07	2.88517e+08	1.85317e+08	4.79454e+08	1.55654e+07	630166
Ethyl orsellinate	C10 H12 O4	No match	No match	Invalid mass	No match	-142961	168.043	169.05	17.36	1.34958e+09	27	3	10	98.9	9.9		10	89.2	DDA for preferred ion	[M+H]+1	931003	2.74018e+06	3.13271e+06	2.09506e+06	3.21713e+06	4.73318e+06	1.75675e+06	561728	2.07608e+07	2.90696e+08	1.84673e+08	4.77737e+08	1.57292e+07	630904
(10Z)-10-(Acetoxymethyl)-6-formyl-3-methylene-2-oxo-2,3,3a,4,5,8,9,11a-octahydrocyclodeca[b]furan-4-yl 3-methylbutanoate	C22 H28 O7	No match	Invalid mass	Invalid mass	No results	-401033	242.092	243.1	21.24	1.34859e+09	0	4	2	93	9.6		58.6	56.4	DDA for preferred ion	[M+H]+1	3.93373e+08	4.65578e+08	8.27023e+08	6.43784e+08	5.58646e+08	7.197e+08	8.02548e+08	17518.1	40430.5	33146.1	33401.7	30570.3	42001.5	14395.7
Pyrazole-1-alanine	C6 H9 N3 O2	Full match	Partial match	Full match	Not the top hit	3.54	155.07	156.077	8.594	1.34853e+09	6	1	3	90.2	9.5		56.1	79.8	DDA for preferred ion	[M+H]+1	8.19508e+06	1.66127e+08	2.24106e+08	9.81815e+08	1.37937e+08	2.47135e+08	7.50699e+07	1.88378e+06	1.46452e+06	2.5266e+06	1.44795e+06	1.09675e+06	948593	77943.7
Pyrazole-1-alanine	C6 H9 N3 O2	Full match	Partial match	Full match	Not the top hit	3.45	155.07	156.077	8.711	1.34797e+09	6	1	3	73.5	8.7		46.2	71.5	DDA for preferred ion	[M+H]+1	1.00517e+07	1.66365e+08	2.23503e+08	9.78711e+08	1.38013e+08	2.46244e+08	7.48326e+07	2.01819e+06	1.45558e+06	2.52679e+06	1.44335e+06	1.08723e+06	877972	67555.9
MFCD00229093	C13 H14 N2 O3	No match	No match	Invalid mass	No match	-170703	204.09	205.098	12.626	1.34751e+09	12	3	4	98	82		82	90.1	DDA for preferred ion	[M+H]+1	1.39261e+06	3.5813e+08	8.75766e+07	1.36643e+08	1.09999e+08	3.49379e+08	2.01712e+07	57347.3	624375	92971.1	332424	227734	841005	13499.7
D-(+)-tryptophan	C11 H12 N2 O2	Full match	Full match	Full match	Full match	3.35	204.091	205.098	12.541	1.34542e+09	12	3	5	97.6	9.9		80.2	85.2	DDA for preferred ion	[M+H]+1	1.79274e+06	3.54891e+08	1.57493e+08	2.1021e+08	1.09728e+08	3.97346e+08	2.26957e+07	129192	624751	295100	911453	534761	840929	13340.2
D-(+)-Mannose	C6 H12 O6	No match	No results	Invalid mass	No results	1e+06	360.127	361.135	8.116	1.34055e+09	0	0	3					90.8	DDA for preferred ion	[M+H]+1	8.5855e+08	7.11598e+08	4.88817e+08	5.51605e+08	5.1954e+08	4.51311e+08	4.1903e+08	534078	118893	297660	375693	145663	157278	52571.7
DL-N-Acetyltryptophan	C13 H14 N2 O3	Unused	No match	Invalid mass	No match	-170702	204.09	205.098	12.441	1.33987e+09	12	3	6	98.3	9.9		81.5	88.4	DDA for preferred ion	[M+H]+1	1.79274e+06	3.54674e+08	1.57451e+08	2.09153e+08	1.09669e+08	3.95607e+08	2.26208e+07	120417	624751	689006	1.02293e+06	714697	839259	15528.6
	C18 H28 N8 O10 P2	Full match	No results	No results	No results	-2.1	578.139	290.077	25.029	1.33829e+09	0	0	0						DDA for other ion	[M+2H]+2	1.14707e+09	3.5735e+08	5.84227e+08	8.52848e+08	2.33343e+08	5.90464e+08	5.06437e+08	286157	483772	409226	454722	432614	568229	468451
	C31 H28 N6 O S2	Full match	No results	No results	No results	-1.31	564.176	283.095	8.652	1.33756e+09	0	0	0						DDA for other ion	[M+2H]+2	9.77255e+06	8.87794e+08	4.97878e+08	6.10201e+07	1.87918e+08	6.53949e+08	8.78511e+07	86564.9	134121	95162.9	89285.2	86784.1	105902	65913.9
	C13 H15 N6 O7 P	Full match	No results	No results	No results	3.19	398.075	200.045	26.178	1.3286e+09	0	0	0						DDA for other ion	[M+2H]+2	1.16349e+09	4.86646e+08	5.12912e+08	7.69075e+08	3.77219e+08	5.82767e+08	5.08025e+08	217862	234201	222118	220374	221435	221109	214242
DL-N-Acetyltryptophan	C13 H14 N2 O3	No match	No match	Invalid mass	No match	-170702	204.091	205.098	12.571	1.32801e+09	12	3	4	97.8	9.9		80.5	88.4	DDA for preferred ion	[M+H]+1	1.79274e+06	3.5003e+08	1.43194e+08	1.76131e+08	1.08655e+08	3.83843e+08	2.25127e+07	57078	610155	114899	532854	399173	829490	11332.7
	C8 H13 N3 O7 P2	Full match	No results	No results	No results	0.05	325.023	326.03	2.379	1.32783e+09	0	0	0						DDA for preferred ion	[M+H]+1	1.20284e+09	9.34018e+07	1.06901e+07	7.87559e+06	8.75462e+06	1.78439e+07	4.56102e+06	573212	32125.3	32624	32219.2	30227.3	31756.7	32669
	C21 H46 Cl N10 O9 P S4	Full match	No results	No results	No results	0.06	776.176	389.095	25.261	1.32593e+09	0	0	0						DDA for other ion	[M+2H]+2	1.1032e+09	9.2807e+07	8.89024e+07	1.30446e+08	4.01705e+07	1.26853e+08	6.55039e+07	146476	212920	195254	203897	164107	266481	170317
3-O-beta-D-galactosyl-sn-glycerol	C9 H18 O8	Full match	No results	No results	Full match	2.34	254.101	255.108	8.337	1.32344e+09	5	0	0						DDA for preferred ion	[M+H]+1	6.08271e+08	7.58591e+08	6.1767e+08	5.18742e+08	6.41332e+08	5.82488e+08	5.56684e+08	120933	34339.6	51162.4	33647.6	29636.6	33350.3	26426.1
	C11 H20 N4 O8 P2	Full match	No results	No results	No results	-1.55	398.075	200.045	26.222	1.32263e+09	0	0	0						DDA for other ion	[M+2H]+2	1.21815e+09	4.9375e+08	6.09381e+08	5.84675e+08	3.1093e+08	6.65571e+08	5.55726e+08	242619	260815	247358	245417	246598	263218	238588
Decamethylcyclopentasiloxane	C10 H30 O5 Si5	No results	No results	Invalid mass	No results	1.00001e+06	740.191	371.103	24.296	1.31641e+09	0	0	1					71.1	DDA for other ion	[M+2H]+2	1.26398e+09	6.20743e+08	4.05507e+08	4.625e+08	3.88359e+08	4.42936e+08	2.63962e+08	1.60542e+08	1.26429e+08	2.53931e+08	2.87633e+08	1.62605e+08	1.54746e+08	3.9973e+08
	C7 H9 N3 O6 P2	Full match	No results	No results	No results	1.77	292.997	294.004	25.088	1.31216e+09	0	0	0						DDA for preferred ion	[M+H]+1	1.0881e+09	8.8276e+07	3.65919e+07	3.35262e+07	3.04744e+07	3.19859e+07	2.53234e+07	302300	426109	388168	425688	397134	538076	414714
Methyl 3,4-dihydroxybenzoate	C8 H8 O4	Full match	Partial match	Full match	Partial match	2.83	168.043	169.05	14.239	1.31196e+09	27	1	9	80.7	50.5		69.3	82.7	DDA for preferred ion	[M+H]+1	5.47337e+06	1.24571e+08	3.24416e+07	2.7776e+06	2.09419e+07	1.10385e+08	2.83128e+07	3.80026e+06	9.92682e+08	1.55865e+08	4.0732e+06	9.89482e+07	1.19145e+09	1.15225e+06
DL-N-Acetyltryptophan	C13 H14 N2 O3	No match	No match	Invalid mass	No match	-170703	204.09	205.098	12.475	1.31054e+09	12	3	4	98	82		82	89.8	DDA for preferred ion	[M+H]+1	1.79274e+06	3.48379e+08	1.56163e+08	2.08861e+08	1.07765e+08	3.92033e+08	2.24753e+07	129302	618818	632952	992572	657493	818337	19842.2
Methyl 3,4-dihydroxybenzoate	C8 H8 O4	Full match	Partial match	Full match	Partial match	2.72	168.043	169.05	14.141	1.308e+09	27	1	10	80.9	50.6		68.8	85.4	DDA for preferred ion	[M+H]+1	5.19088e+06	1.11405e+08	3.26626e+07	2.55961e+06	2.21373e+07	1.08591e+08	3.04538e+07	3.6411e+06	3.75924e+08	1.39558e+08	3.45502e+06	9.9468e+07	1.19613e+09	1.05687e+06
	C23 H40 N8 O17 S2	Full match	No results	No results	No results	0.4	764.196	383.105	9.138	1.30682e+09	0	0	0						DDA for other ion	[M+2H]+2	1.25126e+09	5.53161e+08	6.28725e+08	7.52865e+08	5.80068e+08	6.18002e+08	4.03021e+08	100553	132409	113469	105079	95810.4	127329	91954.6
(10Z)-10-(Acetoxymethyl)-6-formyl-3-methylene-2-oxo-2,3,3a,4,5,8,9,11a-octahydrocyclodeca[b]furan-4-yl 3-methylbutanoate	C22 H28 O7	No match	Invalid mass	Invalid mass	No results	-401033	242.093	243.1	21.356	1.30595e+09	0	4	10	82.3	9.1		62.8	73.3	DDA for preferred ion	[M+H]+1	3.3758e+08	4.92652e+08	3.68197e+08	3.91437e+08	2.88543e+08	6.5782e+08	3.78347e+08	22160.9	52718.1	44212.9	41282.6	47259	52366.6	21348.3
		No results	No results	No results	No results		161.023	162.031	9.164	1.30258e+09	0	0	0						DDA for preferred ion	[M+H]+1	8.24444e+08	1.04012e+09	9.32892e+08	7.88181e+08	1.03327e+09	9.58878e+08	7.77957e+08	80208.3	95725.1	90992.3	84264	76253.9	95720.6	73739.6
	C6 H15 N O6	Full match	No results	No results	No results	3.21	197.091	198.098	7.938	1.30099e+09	0	0	0						DDA for preferred ion	[M+H]+1	1.26396e+09	5.10589e+08	2.77971e+08	2.86581e+08	3.65017e+08	3.34599e+08	2.69654e+08	6.84154e+07	3.07957e+07	3.8818e+07	3.92215e+07	4.11904e+07	3.05114e+07	328560
5-amino-1-phenyl-1H-pyrazole-4-carbonitrile	C10 H8 N4	Not the top hit	Full match	No results	Not the top hit	-3.65	184.074	185.082	16.132	1.30051e+09	21	2	0	60.9	46.4		63.2		DDA for preferred ion	[M+H]+1	2.74225e+06	1.31332e+07	7.74353e+06	1.41008e+06	8.93277e+06	3.75718e+07	1.79179e+07	1.52806e+06	2.39446e+08	9.17114e+07	2.34359e+06	1.29446e+08	7.41291e+08	1.57381e+06
2-[(5E,8E)-5,8-Tetradecadien-1-yl]cyclobutanone	C18 H30 O	Full match	No results	No results	Full match	3.42	262.231	263.238	24.105	1.29913e+09	4	0	0						DDA for preferred ion	[M+H]+1	5.12337e+07	4.71562e+07	3.00208e+07	2.58931e+07	3.75523e+07	3.85529e+07	2.34649e+07	8.45042e+07	5.88781e+07	4.61029e+08	2.74878e+08	8.70788e+07	5.70434e+07	2.15813e+08
1,4:3,6-Dianhydro-2-[(benzylcarbamoyl)amino]-2-deoxy-5-O-{[3-(trifluoromethyl)phenyl]carbamoyl}-D-glucitol	C22 H22 F3 N3 O5	No match	Invalid mass	No results	No results	47245.9	487.128	488.135	14.364	1.2973e+09	0	1	0	54	7.7		60		DDA for preferred ion	[M+H]+1	83433.4	7.17e+08	2.43826e+08	412260	9.66466e+06	3.05294e+08	2.86722e+06	7488.11	15071.8	11572	9776.51	8200.95	16624.9	6882.75
Ethyl orsellinate	C10 H12 O4	No match	No match	Invalid mass	No match	-142961	168.043	169.05	17.388	1.29655e+09	27	3	10	99.4	10		10	86.9	DDA for preferred ion	[M+H]+1	1.08203e+06	3.4009e+06	3.48441e+06	2.34196e+06	3.51269e+06	5.09498e+06	1.91378e+06	592135	2.53722e+07	2.86666e+08	1.91706e+08	5.0024e+08	1.89683e+07	693838
	C11 H20 N4 O8 P2	Full match	No results	No results	No results	-1.71	398.075	200.045	26.324	1.29127e+09	0	0	0						DDA for other ion	[M+2H]+2	1.16873e+09	5.10145e+08	4.99189e+08	6.67819e+08	3.31023e+08	5.23339e+08	3.65207e+08	217989	232548	215327	220503	217120	208791	209021
		No results	No results	No results	No results		160.023	161.03	25.988	1.28382e+09	0	0	0						DDA for preferred ion	[M+H]+1	8.14642e+08	7.73551e+08	7.4493e+08	5.79567e+08	5.15368e+08	7.22168e+08	7.41375e+08	1.07578e+06	936841	359926	299906	538208	920672	244089
Cytidine	C9 H13 N3 O5	No match	Invalid mass	No results	No results	9.05	243.088	244.095	7.97	1.28218e+09	0	1	0	93.2	9.7		9.7		DDA for preferred ion	[M+H]+1	2.19636e+06	3.90135e+07	2.09381e+08	5.85839e+08	1.43302e+08	4.54497e+07	2.72648e+07	62033	60446.9	66437.3	65195	53961.1	59036.8	51002
	C3 H3 N2 O6 P	Full match	No results	No results	No results	2.03	193.973	194.981	25.377	1.28034e+09	0	0	0						DDA for preferred ion	[M+H]+1	7.28661e+08	1.93867e+08	1.41953e+08	9.66491e+07	1.50386e+08	1.74002e+08	1.39589e+08	5.7568e+06	2.32611e+06	1.5162e+06	1.15337e+06	1.83983e+06	1.83442e+06	968231
	C3 H3 N2 O6 P	Full match	No results	No results	No results	2.07	193.973	194.981	25.276	1.28005e+09	0	0	0						DDA for preferred ion	[M+H]+1	7.27746e+08	2.0132e+08	1.42186e+08	9.47783e+07	1.55403e+08	1.73567e+08	1.39173e+08	5.74396e+06	2.48155e+06	1.51751e+06	1.10123e+06	1.6996e+06	1.83482e+06	968231
1-linoleoyl-sn-glycero-3-phosphoethanolamine	C23 H44 N O7 P	Full match	No results	No results	Full match	2.48	477.287	478.294	23.902	1.27828e+09	2	0	0						DDA for preferred ion	[M+H]+1	118592	81289.8	53291.1	58571.2	50687.6	57536.2	50319.8	44636.7	9.05423e+08	1.67973e+08	3.02148e+08	2.59647e+07	3.2543e+08	7.35667e+06
2-methylbutyrylcarnitine	C12 H23 N O4	Full match	No results	No results	Full match	3.18	245.163	246.171	13.352	1.27736e+09	4	0	0						DDA for preferred ion	[M+H]+1	355542	3.68333e+07	1.88146e+08	5.22287e+07	1.24285e+07	1.14527e+07	1.88276e+07	757416	541957	2.55813e+06	829311	3.34087e+06	595665	353637
	C17 H34 N4 O14 P2	Full match	No results	No results	No match	1.46	580.156	291.085	8.92	1.27588e+09	4	0	0						DDA for other ion	[M+2H]+2	2.48581e+07	9.69023e+08	5.69294e+08	1.55876e+08	2.69019e+08	7.1289e+08	1.62058e+08	87684.7	148533	90960.2	87968.9	79334.2	117282	73167.3
	C19 H30 Cl N4 O2 P S3	Full match	No results	No results	No results	0.14	508.096	255.055	25.235	1.27469e+09	0	0	0						DDA for other ion	[M+2H]+2	9.18559e+08	2.09175e+08	1.31258e+08	1.25366e+08	1.2188e+08	1.94309e+08	1.19719e+08	240047	344048	321965	335194	303996	427497	300285
	C14 H41 N8 O16 P3	Full match	No results	No results	No results	1.57	670.186	336.1	8.958	1.27244e+09	0	0	0						DDA for other ion	[M+2H]+2	1.27165e+09	6.08468e+08	5.43393e+08	5.17995e+08	5.53942e+08	5.02315e+08	3.05284e+08	44562	58679.5	49442.9	45856.5	41158.5	53435	40556.3
3,4,5-Trimethoxyphenyl 6-O-[(2S,3R,4R)-3,4-dihydroxy-4-(hydroxymethyl)tetrahydro-2-furanyl]-beta-D-glucopyranoside	C20 H30 O13	No match	Unused	Invalid mass	No match	-615043	184.074	185.081	16.157	1.27182e+09	21	2	2	66.9	47.5		64.4	57.2	DDA for preferred ion	[M+H]+1	2.75106e+06	1.31649e+07	7.75128e+06	1.37163e+06	8.86486e+06	3.76489e+07	1.88934e+07	1.50243e+06	2.40963e+08	8.98214e+07	2.29779e+06	1.26574e+08	7.35015e+08	1.57692e+06
		No results	No results	No results	No results		161.024	162.031	9.099	1.26722e+09	0	0	0						DDA for preferred ion	[M+H]+1	8.01758e+08	9.61289e+08	9.07289e+08	7.69461e+08	1.0024e+09	9.25876e+08	7.2127e+08	66752.3	80222.6	75727.2	70127.6	63461.3	78541.4	61237.9
1-linoleoyl-sn-glycero-3-phosphoethanolamine	C23 H44 N O7 P	Full match	No results	No results	Full match	2.24	477.287	478.294	23.877	1.26629e+09	2	0	0						DDA for preferred ion	[M+H]+1	99205.7	76672.7	50825	56160.8	52668.9	56167	46281	43574.4	8.93022e+08	4.44611e+08	3.3611e+08	5.05329e+08	3.24427e+08	8.34343e+06
	C48 H38 N6 O P2 S2	Full match	No results	No results	No results	-0.19	840.202	421.108	8.503	1.26364e+09	0	0	0						DDA for other ion	[M+2H]+2	9.17455e+08	7.45519e+08	5.16541e+08	4.75857e+08	4.72769e+08	5.50269e+08	5.52554e+08	106414	164874	127242	109758	106684	130185	80373.4
Methyl 3,4-dihydroxybenzoate	C8 H8 O4	Full match	Partial match	Full match	Partial match	3.25	168.043	169.05	14.099	1.26159e+09	27	1	9	80.8	50.5		69	81.2	DDA for preferred ion	[M+H]+1	4.60762e+06	1.17393e+08	3.23934e+07	2.22261e+06	2.63125e+07	9.95169e+07	3.43742e+07	3.4196e+06	9.39222e+08	1.31099e+08	3.4317e+06	1.07448e+08	1.12093e+09	907156
		No results	No results	No results	No results		160.023	161.03	26.107	1.25831e+09	0	0	0						DDA for preferred ion	[M+H]+1	7.94784e+08	7.5417e+08	7.38699e+08	5.68279e+08	5.05221e+08	7.04767e+08	7.23084e+08	1.23852e+06	935257	358396	299906	534794	723308	225431
5946880	C12 H23 N O4	Full match	Invalid mass	Full match	Partial match	3.12	245.163	246.171	13.298	1.25763e+09	4	2	2	58.1	7.9		48.1	70.2	DDA for preferred ion	[M+H]+1	355010	3.68974e+07	1.18888e+08	4.38045e+07	9.00594e+08	1.26459e+07	1.86539e+07	844512	597288	3.18956e+06	896318	3.03922e+06	629308	383904
10-Methylbenzo[g]pteridine-2,4(3H,10H)-dione	C11 H8 N4 O2	No match	No results	Full match	No match	-2.44	228.064	229.071	18.246	1.25672e+09	8	0	2					56.4	DDA for preferred ion	[M+H]+1	504330	4.61263e+06	705041	145467	698041	3.32017e+06	3.66832e+06	27386.2	2.09617e+08	5.82706e+07	275541	1.46236e+07	1.72229e+08	297376
		No results	No results	No results	No results		160.023	161.03	26.02	1.25237e+09	0	0	0						DDA for preferred ion	[M+H]+1	7.76445e+08	7.38022e+08	6.84324e+08	5.40878e+08	4.96527e+08	5.72282e+08	7.04701e+08	1.23462e+06	920906	356681	299067	534033	912879	241739
1,6-Dioxacyclohexadecane-7,16-dione	C14 H24 O4	No match	Invalid mass	Invalid mass	No match	-281290	184.11	185.118	20.03	1.24948e+09	14	1	8	55.5	63.7		63.7	84.5	DDA for preferred ion	[M+H]+1	3.26158e+06	1.60289e+07	6.51004e+06	5.15069e+06	3.89016e+06	6.34858e+06	2.84231e+06	2.78986e+06	8.33359e+08	1.79573e+08	1.98164e+08	6.65309e+07	3.21655e+08	1.26775e+07
N~2~-Acetyl-L-ornithine	C7 H14 N2 O3	No results	No results	Invalid mass	No results	7.28	174.102	175.109	8.323	1.24381e+09	0	0	1					72.6	DDA for preferred ion	[M+H]+1	1.01297e+06	1.37171e+08	1.8871e+08	1.05097e+09	9.43983e+07	4.69614e+08	5.55123e+07	178128	73138.5	130486	137097	86100.8	56880.7	42504.5
(3aR,12aR)-3a,6-Dihydroxy-4-methoxy-3a,12a-dihydro-5H-furo[3',2':4,5]furo[3,2-b]xanthen-5-one	C18 H12 O7	Full match	No results	Full match	Partial match	2.11	340.059	341.066	19.2	1.24121e+09	8	0	2					84	DDA for preferred ion	[M+H]+1	201214	1.07533e+07	1.07777e+07	4.00494e+06	4.7991e+06	1.81779e+07	3.75703e+06	179508	5.1852e+08	6.64291e+07	3.07746e+07	7.78707e+07	1.04328e+09	675607
3,4,5-Trimethoxyphenyl 6-O-[(2S,3R,4R)-3,4-dihydroxy-4-(hydroxymethyl)tetrahydro-2-furanyl]-beta-D-glucopyranoside	C20 H30 O13	No match	Unused	Invalid mass	No match	-615043	184.074	185.081	16.204	1.23753e+09	21	2	1	66.6	47.4		64.6	50.5	DDA for preferred ion	[M+H]+1	2.4953e+06	1.2644e+07	7.50885e+06	1.29728e+06	8.70143e+06	3.68927e+07	1.77657e+07	1.42677e+06	2.30106e+08	8.31946e+07	2.19691e+06	1.17889e+08	7.17875e+08	1.48856e+06
	C10 H21 N O5	Full match	No results	No results	No results	2.31	235.143	236.15	8.223	1.23637e+09	0	0	0						DDA for preferred ion	[M+H]+1	2.18646e+06	1.87547e+06	1.45293e+08	3.77945e+08	3.30043e+08	1.61357e+06	1.32477e+06	61105	61958.9	121608	230445	63977.3	65264.7	48688.9
Stearolic acid	C18 H32 O2	No match	Invalid mass	Invalid mass	No match	-64265.2	262.231	263.238	24.078	1.23494e+09	4	1	11	87	80.2		82.6	89.2	DDA for preferred ion	[M+H]+1	4.40707e+07	3.72505e+07	2.52264e+07	2.1574e+07	3.08076e+07	3.23316e+07	2.06261e+07	6.47103e+07	4.64778e+07	3.35297e+08	2.19815e+08	7.51774e+07	4.6506e+07	1.69057e+08
	C25 H43 Cl N6 O15 P2	Full match	No results	No results	No results	0.14	764.195	383.105	9.014	1.23415e+09	0	0	0						DDA for other ion	[M+2H]+2	1.19335e+09	5.60058e+08	6.27782e+08	7.076e+08	5.66664e+08	6.02768e+08	3.95663e+08	88501.5	112803	96148.9	90880.5	79922.3	103083	76977.3
1,6-Dioxacyclohexadecane-7,16-dione	C14 H24 O4	No match	Invalid mass	Invalid mass	No match	-281288	184.111	185.118	19.959	1.23401e+09	14	1	8	51.4	62.5		62.5	74.5	DDA for preferred ion	[M+H]+1	5.15073e+06	1.54281e+07	1.24559e+07	1.20997e+07	9.10647e+06	8.77161e+06	7.0778e+06	4.49459e+06	7.17111e+08	4.10636e+08	6.2697e+08	1.47067e+08	2.74271e+08	1.95844e+07
1723581	C6 H8 O4	Full match	Partial match	Full match	Partial match	3.51	144.043	145.05	8.51	1.23311e+09	18	2	5	67.3	47.6		47.6	88	DDA for preferred ion	[M+H]+1	1.06919e+09	7.6449e+08	4.64877e+08	4.17437e+08	5.12628e+08	4.96331e+08	4.07742e+08	6.90384e+06	2.17212e+07	1.09073e+07	5.9704e+06	5.38938e+06	2.45342e+07	324953
3-O-beta-D-galactosyl-sn-glycerol	C9 H18 O8	Full match	No results	No results	Full match	2.98	254.101	255.108	8.119	1.23085e+09	5	0	0						DDA for preferred ion	[M+H]+1	9.40178e+08	6.79527e+08	6.6979e+08	6.07284e+08	7.45131e+08	6.79187e+08	5.90843e+08	139533	35676.2	53071.3	35400	28620	32862.7	26975.5
(3aR,12aR)-3a,6-Dihydroxy-4-methoxy-3a,12a-dihydro-5H-furo[3',2':4,5]furo[3,2-b]xanthen-5-one	C18 H12 O7	Full match	Invalid mass	Full match	Partial match	3.62	340.06	341.067	18.705	1.22954e+09	8	3	3	92	9.6		72.2	72.8	DDA for preferred ion	[M+H]+1	156332	505324	2.37907e+07	1.41688e+07	3.11969e+07	2.90229e+07	1.99374e+07	72599.9	6.71517e+06	6.86265e+08	2.84028e+07	4.2549e+08	2.47136e+06	227781
NP-017667	C16 H24 O7	No match	Invalid mass	No results	No results	66990.4	350.135	351.143	11.379	1.22735e+09	0	4	0	96.9	9.8		9.9		DDA for preferred ion	[M+H]+1	1.10184e+09	8.93497e+08	4.90617e+08	4.1625e+08	6.05299e+08	5.64243e+08	4.77494e+08	10029.6	10632.7	10935.9	10656.6	10028.8	10241.7	10148.7
		No results	No results	No results	No results		160.023	161.03	25.932	1.22301e+09	0	0	0						DDA for preferred ion	[M+H]+1	7.89181e+08	7.48457e+08	6.89386e+08	5.43433e+08	4.77292e+08	6.83233e+08	7.05999e+08	1.23892e+06	924788	359381	268809	441462	917391	242545
(3aR,12aR)-3a,6-Dihydroxy-4-methoxy-3a,12a-dihydro-5H-furo[3',2':4,5]furo[3,2-b]xanthen-5-one	C18 H12 O7	Full match	No results	Full match	Partial match	2.42	340.059	341.066	18.879	1.22252e+09	8	0	2					84.1	DDA for preferred ion	[M+H]+1	140364	163774	2.66357e+07	2.05084e+07	3.17528e+07	1.00309e+08	2.27741e+07	159761	2.42757e+06	4.70751e+08	1.47468e+08	4.71634e+08	4.75526e+08	382260
Ectoine	C6 H10 N2 O2	Full match	No results	No results	Full match	3.68	142.075	143.082	8.677	1.22106e+09	3	0	0						DDA for preferred ion	[M+H]+1	1.1257e+07	1.08995e+08	3.76388e+08	8.29015e+08	4.02142e+08	2.11625e+08	8.00736e+07	414125	331410	642601	765622	586678	444336	252311
(10Z)-10-(Acetoxymethyl)-6-formyl-3-methylene-2-oxo-2,3,3a,4,5,8,9,11a-octahydrocyclodeca[b]furan-4-yl 3-methylbutanoate	C22 H28 O7	No match	Invalid mass	Invalid mass	No results	-401033	242.092	243.1	21.205	1.22075e+09	0	4	10	74.8	54.6		63.3	71.1	DDA for preferred ion	[M+H]+1	3.64171e+08	3.74025e+08	7.23834e+08	7.40518e+08	5.31208e+08	9.2258e+08	7.10701e+08	14216.3	33485.3	27658	27663.9	25051	33322.4	12773.5
Methyl 3,4-dihydroxybenzoate	C8 H8 O4	Full match	Partial match	Full match	Partial match	3.67	168.043	169.05	14.213	1.21408e+09	27	2	5	78.2	49		66.9	69.2	DDA for preferred ion	[M+H]+1	3.37184e+06	1.11502e+08	2.55022e+07	1.6741e+06	1.48201e+07	9.69248e+07	1.91446e+07	3.04323e+06	3.82738e+08	9.04365e+07	2.84352e+06	7.3596e+07	6.40424e+08	722772
Ectoine	C6 H10 N2 O2	Full match	No results	No results	Full match	3.46	142.075	143.082	8.596	1.21327e+09	3	0	0						DDA for preferred ion	[M+H]+1	1.25331e+07	1.08364e+08	3.75223e+08	8.31044e+08	3.95619e+08	2.09892e+08	7.94277e+07	399809	324514	612707	756027	569446	430198	247018
	C7 H9 N3 O6 P2	Full match	No results	No results	No results	2.03	292.997	294.005	25.2	1.21284e+09	0	0	0						DDA for preferred ion	[M+H]+1	1.0134e+09	8.5153e+07	3.6321e+07	3.27505e+07	3.03034e+07	4.38035e+07	2.52667e+07	383015	531670	469507	539347	503169	681313	525443
	C19 H30 Cl N4 O2 P S3	Full match	No results	No results	No results	-0.56	508.095	255.055	25.4	1.21235e+09	0	0	0						DDA for other ion	[M+2H]+2	8.8032e+08	1.95742e+08	1.1745e+08	1.28119e+08	1.10286e+08	1.85218e+08	1.10666e+08	165735	231336	206822	215503	182458	240679	187998
3,4,5-Trimethoxyphenyl 6-O-[(2S,3R,4R)-3,4-dihydroxy-4-(hydroxymethyl)tetrahydro-2-furanyl]-beta-D-glucopyranoside	C20 H30 O13	No match	Unused	Invalid mass	No match	-615043	184.074	185.082	16.098	1.21182e+09	20	2	3	68.5	47.8		64.8	65.4	DDA for preferred ion	[M+H]+1	2.73893e+06	1.26779e+07	7.73446e+06	1.4046e+06	9.03257e+06	3.68917e+07	1.76238e+07	1.50259e+06	2.25784e+08	1.22929e+08	2.24043e+06	1.47711e+08	7.08239e+08	1.59317e+06
(10Z)-10-(Acetoxymethyl)-6-formyl-3-methylene-2-oxo-2,3,3a,4,5,8,9,11a-octahydrocyclodeca[b]furan-4-yl 3-methylbutanoate	C22 H28 O7	No match	Invalid mass	Invalid mass	No results	-401033	242.092	243.1	21.271	1.21018e+09	0	4	10	84.9	9.2		63	74.9	DDA for preferred ion	[M+H]+1	3.92161e+08	4.82498e+08	7.56017e+08	7.7265e+08	5.35565e+08	7.44654e+08	7.55568e+08	17872.8	42036.8	40210.8	36549.2	34458.3	47343.4	17659.6
	C20 H30 N O3 P3 S	Full match	No results	No results	No results	2.35	457.117	458.124	13.711	1.20949e+09	0	0	0						DDA for preferred ion	[M+H]+1	118629	4.3864e+08	1.56205e+07	47011.7	200767	2.37543e+07	49280.8	8533.62	12097.6	15947	9250.67	10037.4	9398.56	7735.3
NP-017667	C16 H24 O7	No match	Invalid mass	No results	No results	66990.6	350.135	351.143	11.421	1.20796e+09	0	4	0	97.6	9.9		9.9		DDA for preferred ion	[M+H]+1	1.08508e+09	1.15259e+08	5.7078e+08	4.36816e+08	5.95693e+08	5.43465e+08	4.44472e+08	9642.96	9984.93	10259.1	10185	9607.89	9817.98	9721.74
	C13 H24 N4 S4	Full match	No results	No results	No results	-3.19	364.087	183.051	9.104	1.20647e+09	0	0	0						DDA for other ion	[M+2H]+2	1.00331e+09	7.99948e+08	5.63699e+08	5.89632e+08	6.78926e+08	6.6971e+08	4.94986e+08	37956.4	44410.9	42874	39733.1	36385.8	42693.7	35111.1
2-Amino-2-deoxymannose	C6 H13 N O5	Full match	Partial match	Full match	Partial match	3.29	179.08	180.087	8.531	1.19495e+09	13	3	5	74.7	71.3		72.1	81.9	DDA for preferred ion	[M+H]+1	7.33348e+08	1.40695e+08	1.00906e+08	9.62731e+07	1.21446e+08	1.14315e+08	9.6169e+07	1.17823e+07	2.60906e+07	1.64069e+07	6.65837e+06	1.26384e+07	3.03708e+07	58041.2
NP-017667	C16 H24 O7	No match	Invalid mass	No results	No results	66990.4	350.135	351.143	11.464	1.19144e+09	0	4	0	97.6	9.9		9.9		DDA for preferred ion	[M+H]+1	1.0692e+09	8.42231e+08	5.69324e+08	4.30279e+08	5.6006e+08	5.47604e+08	4.60387e+08	10393	11117.7	11295.2	10976.4	10593.3	10626.7	10621.2
UK-416244	C17 H22 N2 O3 S2	No match	Invalid mass	No results	No match	-12.28	366.103	367.11	8.807	1.18249e+09	2	1	0	55.1	7.8		8.5		DDA for preferred ion	[M+H]+1	4.43575e+06	5.42829e+07	3.91316e+07	1.29724e+07	4.48032e+08	9.29843e+07	6.95254e+08	35462.4	54293.6	35626.5	36054.6	32515.6	48068.8	29918.3
	C4 H N4 O3 P	Full match	No results	No results	No results	1.23	183.979	184.986	25.16	1.17905e+09	0	0	0						DDA for preferred ion	[M+H]+1	7.81186e+08	2.72887e+08	1.8293e+08	1.74357e+08	2.2598e+08	2.37969e+08	2.17141e+08	4.34158e+08	3.66795e+08	3.68752e+08	3.47142e+08	3.76946e+08	3.14976e+08	3.54906e+08
	C3 H3 N2 O6 P	Full match	No results	No results	No results	1.82	193.973	194.981	25.431	1.17597e+09	0	0	0						DDA for preferred ion	[M+H]+1	6.73954e+08	1.86219e+08	1.38942e+08	9.41176e+07	1.46699e+08	1.77193e+08	1.3628e+08	5.67398e+06	2.45654e+06	1.50634e+06	1.14389e+06	1.81909e+06	1.82937e+06	962288
	C38 H37 N10 O7 P S2	Full match	No results	No results	No results	-0.53	840.202	421.108	8.61	1.17449e+09	0	0	0						DDA for other ion	[M+2H]+2	1.03022e+09	7.27262e+08	4.62962e+08	4.65304e+08	4.65911e+08	5.06591e+08	5.25223e+08	103562	160455	123832	106816	103824	126696	78856.1
	C13 H14 N8 O S2	Full match	No results	No results	No results	-4.93	362.071	363.079	8.852	1.172e+09	0	0	0						DDA for preferred ion	[M+H]+1	4.66678e+06	2.34752e+07	1.98285e+07	6.16601e+06	3.19898e+08	4.85138e+07	6.46479e+08	36345.2	46233.3	37482	36383.3	32757	44243.9	31476.5
		No results	No results	No results	No results		724.143	363.079	8.84	1.17068e+09	0	0	0						DDA for other ion	[M+2H]+2	5.97283e+06	2.37574e+07	1.98731e+07	5.48143e+06	3.20298e+08	4.85568e+07	6.51583e+08	47750.8	73107.4	47971.8	48548.2	43783	64725.7	40285.6
(2S,3R,4S,5S,6R)-2-[4-hydroxy-2-methyl-5-(propan-2-yl)phenoxy]-6-(hydroxymethyl)oxane-3,4,5-triol	C16 H24 O7	No match	Invalid mass	No results	No results	66990.2	350.135	351.142	11.5	1.16814e+09	0	4	0	97.5	9.9		54		DDA for preferred ion	[M+H]+1	9.66377e+08	8.99742e+08	4.87029e+08	3.41738e+08	3.92747e+08	4.67694e+08	3.39571e+08	10314.8	10782.2	11031.4	10699.1	10347.6	10410.4	10278.9
		No results	No results	No results	No results		161.024	162.031	8.988	1.16031e+09	0	0	0						DDA for preferred ion	[M+H]+1	7.5077e+08	7.80062e+08	8.53802e+08	7.38398e+08	9.32623e+08	8.92555e+08	6.96757e+08	46997.9	58348	52145.7	48363.2	42900.4	56356	42787.5
Methyl 3,4-dihydroxybenzoate	C8 H8 O4	Full match	Partial match	Full match	Partial match	2.88	168.043	169.05	14.047	1.15429e+09	27	2	1	71.9	45.3		64.9	50.5	DDA for preferred ion	[M+H]+1	3.2455e+06	1.09422e+08	3.86124e+07	1.88014e+06	3.00445e+07	1.02059e+08	3.69772e+07	2.97196e+06	8.83474e+08	1.50984e+08	3.0624e+06	1.29713e+08	1.04518e+09	798907
1-linoleoyl-sn-glycero-3-phosphoethanolamine	C23 H44 N O7 P	Full match	No results	No results	Full match	3.33	477.287	478.294	23.808	1.15043e+09	2	0	0						DDA for preferred ion	[M+H]+1	82216.3	53558.5	46382.3	48891.5	38590.9	49597.8	34521.3	36213.2	7.86623e+08	3.67791e+08	2.76894e+08	4.04237e+08	2.76809e+08	7.04329e+06
		No results	No results	No results	No results		160.023	161.03	26.074	1.14905e+09	0	0	0						DDA for preferred ion	[M+H]+1	7.17514e+08	6.85539e+08	6.87622e+08	5.11313e+08	4.64793e+08	6.39892e+08	6.53002e+08	1.21119e+06	895880	351199	291790	529866	894802	240680
S-(2,3-Dihydroxypropyl) (5Z,8Z,11Z,14Z)-5,8,11,14-icosatetraenethioate	C23 H38 O3 S	No match	No results	Invalid mass	No match	-5.16	394.252	395.259	24.364	1.1479e+09	1	0	1					62.1	DDA for preferred ion	[M+H]+1	826935	1.32022e+06	656497	949545	900705	727408	457133	253787	1.68898e+07	1.73861e+08	2.31953e+08	5.69387e+07	1.46867e+08	9.81525e+08
his-gly-arg	C14 H24 N8 O4	No match	No results	Invalid mass	No results	-500002	184.095	185.102	8.341	1.14739e+09	0	0	1					61.7	DDA for preferred ion	[M+H]+1	3.56726e+08	3.97508e+08	2.81867e+08	2.1575e+08	2.87802e+08	2.50911e+08	2.35678e+08	21895.6	22422.1	26354.9	21222.5	19172.9	21673.2	17337.5
	C2 H5 N4 O6 P	Full match	No results	No results	No results	-1.44	211.994	213.002	8.911	1.1328e+09	0	0	0						DDA for preferred ion	[M+H]+1	8.67743e+08	7.9822e+08	5.33875e+08	3.60417e+08	5.2189e+08	5.44257e+08	4.76281e+08	53080.7	67655.8	56428.2	53241.7	47935.1	61826	46061.3
	C2 H5 N4 O6 P	Full match	No results	No results	No results	-1.12	211.994	213.002	9.027	1.12928e+09	0	0	0						DDA for preferred ion	[M+H]+1	8.65606e+08	8.07879e+08	5.30447e+08	3.58584e+08	5.19251e+08	5.4148e+08	4.72698e+08	93067.2	118387	102162	95379.6	83878.9	108186	80788.1
1,4:3,6-Dianhydro-2-[(benzylcarbamoyl)amino]-2-deoxy-5-O-{[3-(trifluoromethyl)phenyl]carbamoyl}-D-glucitol	C22 H22 F3 N3 O5	No match	Invalid mass	No results	No results	47245.9	487.128	488.135	14.343	1.12537e+09	0	1	0	52.3	7.6		59.6		DDA for preferred ion	[M+H]+1	123319	6.61578e+07	2.33464e+08	420717	9.79655e+06	2.97562e+08	2.64403e+06	11060.6	19610	19082.8	13467.7	11593.1	25992.7	9562.27
	C2 H5 N4 O6 P	Full match	No results	No results	No results	-0.83	211.994	213.002	8.867	1.12481e+09	0	0	0						DDA for preferred ion	[M+H]+1	8.6673e+08	7.97369e+08	5.30731e+08	3.58572e+08	5.20188e+08	5.43622e+08	4.74118e+08	59921	91740.2	61931	60921.7	54941.9	81222.2	50553.1
	C11 H17 N3 O10 P2	Full match	No results	No results	No results	1.06	413.039	414.047	2.343	1.12357e+09	0	0	0						DDA for preferred ion	[M+H]+1	8.71291e+08	4.94276e+07	8.82345e+06	8.76317e+06	6.88599e+06	8.65075e+06	3.8983e+06	616313	30071.1	31052	30558.4	29238.4	30132.9	30998.6
Levoglucosan	C6 H10 O5	Full match	No results	No results	Full match	4.03	162.053	163.061	8.046	1.1214e+09	37	0	0						DDA for preferred ion	[M+H]+1	1.08289e+09	5.36337e+08	4.88588e+08	4.83634e+08	5.26848e+08	4.50496e+08	4.30239e+08	2.0443e+06	994523	1.84912e+06	1.80099e+06	1.46344e+06	795105	65793.6
	C4 H10 N2 O2 P2 S	Full match	No results	No results	No results	2.41	211.994	213.002	8.764	1.12065e+09	0	0	0						DDA for preferred ion	[M+H]+1	8.67264e+08	7.8929e+08	5.25529e+08	3.55281e+08	5.14412e+08	5.28669e+08	4.69372e+08	81370.4	131473	83280.6	82794	77867.1	103811	64612.6
		No results	No results	No results	No results		462.125	463.132	24.222	1.1151e+09	0	0	0						DDA for preferred ion	[M+H]+1	1.62467e+08	2.39067e+08	2.50561e+07	5.29673e+07	2.65154e+07	5.4681e+07	9.46839e+06	8.73173e+06	6.04947e+06	6.72714e+07	4.49598e+07	4.08663e+07	4.15266e+07	1.42754e+08
		No results	No results	No results	No results		138.981	139.988	2.895	1.11487e+09	0	0	0						DDA for preferred ion	[M+H]+1	4.98757e+08	3.04103e+07	5.14515e+06	4.40522e+06	7.25745e+06	9.73923e+06	4.51491e+06	8.65713e+06	9.85814e+06	1.17622e+07	1.15332e+07	1.06281e+07	9.73843e+06	1.12287e+07
	C10 H18 N6 O10	Full match	No results	No results	No results	3.57	382.11	383.117	26.118	1.1125e+09	0	0	0						DDA for preferred ion	[M+H]+1	9.76977e+08	4.49092e+08	5.73418e+08	7.06557e+08	4.42995e+08	5.44156e+08	4.79361e+08	2.83007e+06	252671	234340	325372	236316	252260	1.3433e+06
(3aR,12aR)-3a,6-Dihydroxy-4-methoxy-3a,12a-dihydro-5H-furo[3',2':4,5]furo[3,2-b]xanthen-5-one	C18 H12 O7	Full match	No results	Full match	Partial match	3.1	340.059	341.067	18.841	1.11172e+09	8	0	2					84.1	DDA for preferred ion	[M+H]+1	171581	163774	3.07831e+07	2.77853e+07	3.69149e+07	1.27039e+08	2.44319e+07	15220.7	1.68979e+06	4.66394e+08	1.51822e+08	7.50133e+08	3.28268e+08	488105
	C14 H23 N2 O3 P S3	Full match	No results	No results	No results	1.52	394.061	395.069	8.72	1.11125e+09	0	0	0						DDA for preferred ion	[M+H]+1	1.03617e+09	1.67118e+08	8.75193e+07	3.68001e+07	1.69857e+08	1.15065e+08	3.39012e+08	47008.1	78110.8	47973.5	46507.4	43267.6	61676.5	37954.3
	C26 H52 N2 O4	Full match	No results	No results	No results	2.81	456.394	457.401	23.905	1.10964e+09	0	0	0						DDA for preferred ion	[M+H]+1	131268	86142.9	56472.7	62068	54578.1	60971.2	53324	3.23487e+07	7.89766e+08	9.21926e+07	3.6462e+08	1.78946e+08	5.978e+08	6.56875e+06
		No results	No results	No results	No results		462.125	463.132	24.046	1.1074e+09	0	0	0						DDA for preferred ion	[M+H]+1	1.67391e+08	4.30163e+08	2.62796e+07	5.79219e+07	2.86684e+07	5.91295e+07	1.02529e+07	9.41948e+06	6.11814e+06	7.15057e+07	4.80983e+07	4.50581e+07	4.46005e+07	1.4734e+08
	C2 H5 N4 O6 P	Full match	No results	No results	No results	-1.49	211.994	213.002	8.688	1.10544e+09	0	0	0						DDA for preferred ion	[M+H]+1	8.51951e+08	7.74259e+08	5.17125e+08	3.16533e+08	5.0546e+08	5.25963e+08	4.70533e+08	72997.8	113100	72362	72308.5	73182.7	89304.3	55583.4
DBH	C11 H11 N5 O2	No results	No results	Invalid mass	No results	861054	456.128	229.071	18.346	1.1045e+09	0	0	1					55.8	DDA for other ion	[M+2H]+2	100748	4.5344e+06	40603.5	29775.9	29268.7	226783	242218	7993.45	1.61883e+08	6.92439e+06	64681.2	1.73857e+06	1.48143e+08	87603.5
	C17 H27 Cl N6 O3 S2	Invalid mass	No results	No results	No results	-5.27	462.125	463.132	23.977	1.10441e+09	0	0	0						DDA for preferred ion	[M+H]+1	1.67815e+08	4.2117e+08	2.65683e+07	5.73983e+07	2.90292e+07	5.93118e+07	1.08953e+07	9.3515e+06	5.68586e+06	7.10757e+07	4.78691e+07	4.46322e+07	4.43046e+07	1.46928e+08
10-Methylbenzo[g]pteridine-2,4(3H,10H)-dione	C11 H8 N4 O2	No match	Invalid mass	Full match	No match	-2.49	228.064	229.071	18.191	1.10105e+09	8	1	2	52.5	7.6		42.5	57.3	DDA for preferred ion	[M+H]+1	225602	4.51941e+06	654756	65071.6	698041	3.27902e+06	3.73433e+06	12410.9	1.72982e+08	5.55182e+07	152740	1.39395e+07	1.47677e+08	253028
	C2 H5 N4 O6 P	Full match	No results	No results	No results	-1.76	211.994	213.002	8.629	1.10053e+09	0	0	0						DDA for preferred ion	[M+H]+1	8.59108e+08	7.82666e+08	5.01925e+08	3.51688e+08	5.10896e+08	5.30008e+08	4.61849e+08	78964.9	122346	86808.1	81446.4	79164.9	96604.4	59448.1
		No results	No results	No results	No results		462.125	463.132	23.607	1.09812e+09	0	0	0						DDA for preferred ion	[M+H]+1	1.65439e+08	4.03612e+08	2.59015e+07	5.6356e+07	2.79951e+07	5.77612e+07	1.00095e+07	9.213e+06	6.11018e+06	7.02469e+07	4.10406e+07	4.37849e+07	4.36678e+07	1.45534e+08
		No results	No results	No results	No results		423.989	213.002	8.623	1.09755e+09	0	0	0						DDA for other ion	[M+2H]+2	8.56533e+08	7.78767e+08	5.19494e+08	3.42597e+08	5.08412e+08	5.27036e+08	4.60028e+08	69117.8	107089	75129.3	71289.8	69292.9	84557.6	52034.8
		No results	No results	No results	No results		462.125	463.132	24.126	1.09251e+09	0	0	0						DDA for preferred ion	[M+H]+1	1.65714e+08	3.86945e+08	2.63169e+07	5.53172e+07	2.81667e+07	5.70142e+07	1.04192e+07	9.16599e+06	6.19246e+06	5.2536e+07	4.68241e+07	4.29909e+07	3.87409e+07	1.45411e+08
	C23 H34 N8 O3 S3	Full match	No results	No results	No results	1.83	566.193	284.104	9.016	1.0913e+09	0	0	0						DDA for other ion	[M+2H]+2	8.27681e+08	6.70658e+08	5.70861e+08	4.32105e+08	6.00195e+08	5.14401e+08	4.15594e+08	62437.6	82218.3	69276.5	64495.1	59045.3	74869.9	56976.6
NP-017667	C16 H24 O7	No match	Invalid mass	No results	No results	66990.1	350.135	351.142	11.531	1.09012e+09	0	4	0	97.7	9.9		9.9		DDA for preferred ion	[M+H]+1	1.02019e+09	8.795e+08	4.67476e+08	3.06776e+08	3.7944e+08	4.45548e+08	3.14417e+08	9381.51	10136.1	10031.2	9857.58	9539.01	9544.55	9392.99
		No results	No results	No results	No results		164.016	165.023	25.315	1.08511e+09	0	0	0						DDA for preferred ion	[M+H]+1	7.12523e+08	1.81162e+08	1.07018e+08	8.82709e+07	1.07478e+08	1.48012e+08	1.04541e+08	254485	362970	321607	334866	314194	428998	306735
	C23 H36 N8 O P2 S2	Full match	No results	No results	No results	-0.93	566.192	284.103	8.875	1.08508e+09	0	0	0						DDA for other ion	[M+2H]+2	8.25066e+08	6.48017e+08	5.68097e+08	4.30814e+08	5.95476e+08	5.67097e+08	4.12026e+08	57496.6	88028.3	59425.2	58456.7	52718.9	77935.9	48507.7
	C3 H3 N2 O6 P	Full match	No results	No results	No results	1.88	193.973	194.981	25.331	1.08372e+09	0	0	0						DDA for preferred ion	[M+H]+1	6.27738e+08	2.0545e+08	1.37153e+08	9.2911e+07	1.45005e+08	1.66227e+08	1.20524e+08	5.68682e+06	2.41355e+06	1.49677e+06	1.13626e+06	1.80249e+06	1.7099e+06	947163
	C16 H20 N4 P2 S2	Full match	No results	No results	No results	2.16	394.061	395.069	8.644	1.08314e+09	0	0	0						DDA for preferred ion	[M+H]+1	1.02689e+09	1.6632e+08	8.64467e+07	3.68001e+07	1.64984e+08	1.14862e+08	3.40304e+08	38776.5	62652.5	39686.8	39454.9	37107	49470.5	30443
	C10 H24 Cl N10 O7 P	Full match	No results	No results	No results	-1.33	462.125	463.132	23.922	1.08115e+09	0	0	0						DDA for preferred ion	[M+H]+1	1.64804e+08	3.68324e+08	2.57713e+07	5.41382e+07	2.87153e+07	5.33131e+07	1.04261e+07	8.83994e+06	6.04095e+06	6.83022e+07	4.59285e+07	4.19433e+07	4.22342e+07	1.44084e+08
Primin	C12 H16 O3	No match	Invalid mass	Invalid mass	No match	-269387	152.048	153.055	16.989	1.07788e+09	38	3	10	86.9	71.2		71.2	87.9	DDA for preferred ion	[M+H]+1	1.43747e+07	1.47191e+07	1.17041e+07	9.95145e+06	1.1392e+07	1.62649e+07	9.3575e+06	8.22583e+06	5.25427e+08	3.23388e+07	1.11041e+07	1.4506e+07	1.11447e+08	9.89117e+06
	C10 H18 N6 O10	Full match	No results	No results	No results	3.34	382.11	383.117	26	1.07688e+09	0	0	0						DDA for preferred ion	[M+H]+1	8.71891e+08	3.86036e+08	4.80027e+08	6.0118e+08	3.63606e+08	4.56678e+08	3.36809e+08	1.89069e+06	307997	248423	325372	251393	284601	1.35504e+06
3-(Methylsulfonyl)-1H-1,2,4-triazol-5-amine	C3 H6 N4 O2 S	Invalid mass	No results	Invalid mass	No results	-5.19	162.02	163.028	8.912	1.07677e+09	0	0	1					55.6	DDA for preferred ion	[M+H]+1	3.75698e+08	5.27634e+08	6.50784e+08	6.07773e+08	5.38259e+08	6.53642e+08	5.57115e+08	422671	68660.2	35308.4	31663.5	153078	65095.9	79145.5
	C16 H35 N O3	Full match	No results	No results	No results	2.58	289.262	290.27	21.87	1.07194e+09	0	0	0						DDA for preferred ion	[M+H]+1	9.70452e+07	1.92933e+07	5.11168e+06	3.85223e+06	6.27606e+06	8.18245e+06	5.14737e+06	4.67359e+06	5.32113e+06	3.05933e+06	4.40594e+06	3.039e+06	4.57065e+06	3.28522e+06
Decamethylcyclopentasiloxane	C10 H30 O5 Si5	No results	No results	Full match	No match	3.98	370.095	371.103	24.183	1.06811e+09	1	0	1					76.1	DDA for preferred ion	[M+H]+1	5.62386e+08	3.53893e+08	1.95868e+08	1.8371e+08	1.85831e+08	2.03109e+08	1.2213e+08	6.82609e+07	5.32126e+07	1.52231e+08	1.52694e+08	7.78991e+07	6.75589e+07	2.63786e+08
	C36 H40 N8 O10 S3	Full match	No results	No results	No results	-0.63	840.202	421.108	8.394	1.06755e+09	0	0	0						DDA for other ion	[M+2H]+2	9.09348e+08	7.4432e+08	4.15486e+08	4.90978e+08	4.69683e+08	5.53663e+08	5.53818e+08	94567.4	119398	113077	97539.2	94806.9	99863.1	71660.1
	C5 H8 N O3 P	Full match	No results	No results	No results	-4.04	161.024	162.031	9.063	1.06536e+09	0	0	0						DDA for preferred ion	[M+H]+1	6.14576e+08	8.75853e+08	7.88813e+08	5.84492e+08	9.02684e+08	7.55061e+08	6.69107e+08	77163	101609	87074.4	80635.8	72970.6	92527.4	70414.1
4-Methoxysalicylic acid	C8 H8 O4	Full match	Partial match	Full match	Full match	3.41	168.043	169.05	17.579	1.06394e+09	27	3	13	99.3	10		78.8	84.1	DDA for preferred ion	[M+H]+1	843901	5.84578e+06	6.01371e+06	3.096e+06	4.34398e+06	6.1276e+06	2.64712e+06	655298	3.36339e+08	2.26707e+08	2.0501e+08	5.35725e+08	3.86237e+08	882530
2-Amino-2-deoxymannose	C6 H13 N O5	Full match	Partial match	Full match	Partial match	2.96	179.08	180.087	8.595	1.06356e+09	13	4	5	71.1	68.7		69.2	83.3	DDA for preferred ion	[M+H]+1	6.66147e+08	1.52743e+08	1.12299e+08	1.07964e+08	1.31129e+08	1.22264e+08	1.01792e+08	1.32165e+07	2.5443e+07	1.75324e+07	1.16277e+07	1.45456e+07	3.07645e+07	110255
	C16 H35 N O3	Full match	No results	No results	No results	2.57	289.262	290.27	21.823	1.0615e+09	0	0	0						DDA for preferred ion	[M+H]+1	2.08257e+08	1.79278e+07	5.93377e+06	5.72517e+06	7.04976e+06	1.18995e+07	5.28373e+06	4.71944e+06	5.44335e+06	4.01622e+06	4.32594e+06	4.64622e+06	4.54814e+06	3.06367e+06
	C14 H23 N2 O3 P S3	Full match	No results	No results	No results	1.41	394.061	395.069	8.681	1.05834e+09	0	0	0						DDA for preferred ion	[M+H]+1	9.58137e+08	1.61499e+08	7.8461e+07	3.70248e+07	1.63644e+08	1.13978e+08	3.10731e+08	37317.3	61753.1	38214.9	36857.9	34206.7	48760.4	30006
	C24 H40 N5 O3 P	Full match	No results	No results	No match	0.54	477.287	478.294	23.965	1.05701e+09	2	0	0						DDA for preferred ion	[M+H]+1	122264	82237.9	55057.2	53892.9	55895.7	64553.7	49438.1	38903.9	6.38833e+08	1.50313e+08	1.78513e+08	2.18771e+08	2.14573e+08	7.83854e+06
(3aR,12aR)-3a,6-Dihydroxy-4-methoxy-3a,12a-dihydro-5H-furo[3',2':4,5]furo[3,2-b]xanthen-5-one	C18 H12 O7	Full match	No results	Full match	Partial match	3	340.059	341.067	18.921	1.05479e+09	8	0	2					85.1	DDA for preferred ion	[M+H]+1	110314	4.20033e+06	5.40706e+07	2.003e+07	3.25191e+07	7.74534e+07	2.41911e+07	228658	6.56592e+06	4.58586e+08	1.43072e+08	4.45525e+08	1.83461e+08	22383.6
2-(2,3,5-Trihydroxy-4-methoxyphenyl)propanoic acid	C10 H12 O6	Full match	No results	No results	Full match	2.42	228.064	229.071	18.373	1.0513e+09	8	0	0						DDA for preferred ion	[M+H]+1	69639	2.25476e+06	26992.4	24725.2	19066.4	139419	297563	6088.05	1.41309e+08	5.7316e+06	30470.4	1.35828e+06	1.36508e+08	72704.9
	C19 H30 Cl N4 O2 P S3	Full match	No results	No results	No results	-0.07	508.096	255.055	25.162	1.04948e+09	0	0	0						DDA for other ion	[M+2H]+2	7.36043e+08	2.29679e+08	1.33684e+08	1.2885e+08	1.21994e+08	2.01418e+08	1.22054e+08	324395	495093	437207	502241	468553	634441	489294
	C23 H34 N8 O3 S3	Full match	No results	No results	No results	1.5	566.192	284.103	8.913	1.04643e+09	0	0	0						DDA for other ion	[M+2H]+2	6.80378e+08	6.69005e+08	4.87971e+08	3.60225e+08	5.27976e+08	4.63676e+08	3.00274e+08	31720	41769.1	34436.4	32464.3	29297.3	38036	28868.7
		No results	No results	No results	No results		160.963	161.97	25.226	1.0418e+09	0	0	0						DDA for preferred ion	[M+H]+1	5.2711e+08	8.86509e+07	4.68254e+07	4.42016e+07	6.00934e+07	6.45865e+07	5.34351e+07	1.03307e+08	9.1472e+07	9.74341e+07	9.42765e+07	9.66387e+07	8.13624e+07	9.77894e+07
1-(3-methoxy-4-{[(2S,3R,4S,5S,6R)-3,4,5-trihydroxy-6-({[(2R,3R,4R,5R,6S)-3,4,5-trihydroxy-6-methyloxan-2-yl]oxy}methyl)oxan-2-yl]oxy}phenyl)ethan-1-one	C21 H30 O12	No match	Invalid mass	No results	No results	35898.3	491.196	492.203	14.791	1.03649e+09	0	1	0	61.8	8.1		41.1		DDA for preferred ion	[M+H]+1	663286	6.46939e+07	5.84409e+07	7.52848e+07	1.25187e+07	1.75394e+07	1.79012e+06	61409.2	109428	114620	134716	201901	111775	54343.8
1-(3-methoxy-4-{[(2S,3R,4S,5S,6R)-3,4,5-trihydroxy-6-({[(2R,3R,4R,5R,6S)-3,4,5-trihydroxy-6-methyloxan-2-yl]oxy}methyl)oxan-2-yl]oxy}phenyl)ethan-1-one	C21 H30 O12	No match	Invalid mass	No results	No results	35898	491.196	492.203	14.747	1.03056e+09	0	1	0	61.7	8.1		41.1		DDA for preferred ion	[M+H]+1	625972	6.31386e+07	5.73181e+07	7.38857e+07	1.25918e+07	1.73857e+07	1.79512e+06	57954.6	103272	108172	158674	151257	105488	51286.7
1723581	C6 H8 O4	Full match	Partial match	Full match	Partial match	3.77	144.043	145.05	8.619	1.02987e+09	18	2	5	68.2	47.7		47.9	87.9	DDA for preferred ion	[M+H]+1	8.46784e+08	6.30134e+08	4.03143e+08	3.60694e+08	4.61508e+08	4.17778e+08	3.52822e+08	8.06834e+06	2.55604e+07	1.02177e+07	5.21925e+06	5.32841e+06	2.60444e+07	486760
NP-017667	C16 H24 O7	No match	Invalid mass	No results	No results	66990.1	350.135	351.142	11.354	1.02942e+09	0	4	0	97.3	9.9		9.9		DDA for preferred ion	[M+H]+1	9.289e+08	3.40942e+08	4.91678e+08	4.17029e+08	5.41145e+08	5.62739e+08	4.52918e+08	10168.6	10872.9	11167.4	10806.1	10432.1	10458.6	10363.6
	C23 H36 N8 O P2 S2	Full match	No results	No results	No results	-0.85	566.192	284.103	8.802	1.02746e+09	0	0	0						DDA for other ion	[M+2H]+2	7.97936e+08	6.20595e+08	5.33331e+08	4.20499e+08	6.08116e+08	5.49924e+08	3.47594e+08	47199.6	79953.6	46790.3	47352.5	42704.6	63131.5	39293.4
1-(3-methoxy-4-{[(2S,3R,4S,5S,6R)-3,4,5-trihydroxy-6-({[(2R,3R,4R,5R,6S)-3,4,5-trihydroxy-6-methyloxan-2-yl]oxy}methyl)oxan-2-yl]oxy}phenyl)ethan-1-one	C21 H30 O12	No match	Invalid mass	No results	No results	35897.4	491.195	492.203	14.902	1.02691e+09	0	1	0	61.2	8.1		41		DDA for preferred ion	[M+H]+1	569049	6.55901e+07	5.799e+07	7.45699e+07	1.26791e+07	1.75838e+07	1.79979e+06	52307	84594.1	98335.4	108293	173216	95894.9	45957.2
3-[(2E)-3-Phenyl-2-propenoyl]phenyl hydrogen sulfate	C15 H12 O5 S	No results	No results	No results	Full match	4.08	304.042	305.049	8.633	1.02611e+09	2	0	0						DDA for preferred ion	[M+H]+1	9.16027e+08	6.47437e+08	4.40594e+08	2.65012e+08	4.3792e+08	4.26192e+08	3.61542e+08	74159.2	114900	80609.2	76489.6	74347	90725.1	55830.1
3-[(2E)-3-Phenyl-2-propenoyl]phenyl hydrogen sulfate	C15 H12 O5 S	No results	No results	No results	Full match	4.93	304.042	305.049	8.865	1.02583e+09	2	0	0						DDA for preferred ion	[M+H]+1	9.18496e+08	6.51105e+08	4.39982e+08	2.83732e+08	4.39883e+08	4.27834e+08	3.61275e+08	64571.9	110399	66467.3	65384.1	58966.3	87171.6	54256
Picrotoxinin	C15 H16 O6	No match	Invalid mass	Invalid mass	No results	-61665.2	274.083	275.09	11.231	1.02537e+09	0	7	4	95.7	9.8		69.7	55.6	DDA for preferred ion	[M+H]+1	4.59029e+08	5.45722e+08	3.83538e+08	1.9107e+08	2.44165e+08	3.2757e+08	2.58114e+08	20160.6	21781.5	22222.1	21369.5	20706.3	20565.9	20724
1-(3-methoxy-4-{[(2S,3R,4S,5S,6R)-3,4,5-trihydroxy-6-({[(2R,3R,4R,5R,6S)-3,4,5-trihydroxy-6-methyloxan-2-yl]oxy}methyl)oxan-2-yl]oxy}phenyl)ethan-1-one	C21 H30 O12	No match	Invalid mass	No results	No results	35898.3	491.196	492.203	14.844	1.02418e+09	0	1	0	61.7	8.1		41.1		DDA for preferred ion	[M+H]+1	634167	6.39651e+07	5.78388e+07	7.43749e+07	1.26781e+07	1.74379e+07	1.80226e+06	58713.3	98103.7	109588	128802	193038	106868	51365.7
	C16 H35 N O3	Full match	No results	No results	No results	1.49	289.262	290.269	21.793	1.02336e+09	0	0	0						DDA for preferred ion	[M+H]+1	2.40798e+08	1.84576e+07	5.77467e+06	5.62533e+06	6.81878e+06	1.37356e+07	5.06705e+06	7.95119e+06	5.14319e+06	3.87892e+06	4.07814e+06	4.95021e+06	4.07898e+06	2.76717e+06
	C16 H35 N O3	Full match	No results	No results	No results	2.92	289.263	290.27	21.894	1.02247e+09	0	0	0						DDA for preferred ion	[M+H]+1	8.30682e+07	1.92587e+07	3.87529e+06	3.40108e+06	5.26264e+06	7.9212e+06	4.89084e+06	3.67785e+06	5.54694e+06	2.68676e+06	4.26411e+06	2.5568e+06	4.51599e+06	3.3952e+06
		No results	No results	No results	No results		252.07	253.078	9.24	1.02207e+09	0	0	0						DDA for preferred ion	[M+H]+1	2.86938e+08	6.03619e+08	5.48015e+08	2.49715e+08	5.75215e+08	5.11902e+08	3.25002e+08	19465.2	21969.3	22886.1	20733.7	19266.1	21755.2	18446.1
DBH	C11 H11 N5 O2	No match	No results	Invalid mass	No match	-69472.6	228.064	229.071	18.083	1.02166e+09	8	0	1					51.2	DDA for preferred ion	[M+H]+1	176438	4.38829e+06	646154	101148	698041	3.31288e+06	3.66832e+06	13247.5	1.20808e+08	5.45104e+07	251962	1.42671e+07	1.27465e+08	275188
Aurintricarboxylic acid	C22 H14 O9	No match	No match	Invalid mass	No results	-42669.2	404.055	405.062	22.23	1.0205e+09	0	1	1	81.3	9.1		49.9	84.6	DDA for preferred ion	[M+H]+1	687011	270222	1.33652e+06	3.55273e+06	1.91004e+06	210255	154852	110252	2.00576e+07	1.85883e+08	6.19121e+08	7.65394e+07	2.3858e+07	1.22521e+07
NP-017667	C16 H24 O7	No match	Invalid mass	No results	No results	66990.5	350.135	351.143	11.593	1.01789e+09	0	4	0	97.6	9.9		9.9		DDA for preferred ion	[M+H]+1	8.62404e+08	8.4566e+08	2.00353e+08	1.12003e+08	1.68058e+08	3.9761e+08	1.13364e+08	10411.2	11095.2	11366.2	11039.7	10778.4	10647	10399.3
Pinostilbene	C15 H14 O3	No match	Invalid mass	Invalid mass	No results	-6.92	242.093	243.1	21.417	1.01625e+09	0	4	7	85.5	9.3		61.5	60.6	DDA for preferred ion	[M+H]+1	3.78211e+08	5.05282e+08	3.10635e+08	3.28671e+08	2.5909e+08	5.00229e+08	3.09496e+08	22930.4	47822.1	42214.7	40619.1	41546	58354.9	19596.5
	C23 H40 N8 O17 S2	Full match	No results	No results	No results	0.04	764.195	383.105	9.112	1.01531e+09	0	0	0						DDA for other ion	[M+2H]+2	9.44047e+08	4.61374e+08	5.52148e+08	6.36224e+08	5.23995e+08	5.13304e+08	3.43779e+08	75842.1	91498.8	86039.1	79677.1	72103	90510	69576.9
1-(3-methoxy-4-{[(2S,3R,4S,5S,6R)-3,4,5-trihydroxy-6-({[(2R,3R,4R,5R,6S)-3,4,5-trihydroxy-6-methyloxan-2-yl]oxy}methyl)oxan-2-yl]oxy}phenyl)ethan-1-one	C21 H30 O12	No match	Invalid mass	No results	No results	35898.1	491.196	492.203	14.953	1.01413e+09	0	1	0	62	8.1		41.1		DDA for preferred ion	[M+H]+1	575611	6.57515e+07	5.73722e+07	7.35671e+07	1.26282e+07	1.74802e+07	1.78867e+06	54875.9	88748.8	92664.4	113612	181723	101512	48214.3
	C7 H18 N2 O5 P2 S	Full match	No results	No results	No match	2.13	304.042	305.049	8.66	1.0139e+09	2	0	0						DDA for preferred ion	[M+H]+1	9.12045e+08	6.43605e+08	4.27042e+08	2.19752e+08	4.34516e+08	4.23007e+08	3.5027e+08	53879.7	87055.2	55144.5	55657.1	54237.6	68739	42300.4
		No results	No results	No results	No results		160.963	161.97	25.299	1.01332e+09	0	0	0						DDA for preferred ion	[M+H]+1	5.16558e+08	8.76932e+07	4.65378e+07	4.39083e+07	5.93787e+07	6.40727e+07	5.32634e+07	1.04081e+08	9.16536e+07	9.7101e+07	9.53372e+07	1.00287e+08	8.16045e+07	9.8457e+07
WQH	C22 H27 N7 O5	No match	Invalid mass	No results	No results	46862.8	491.196	492.203	14.813	1.01317e+09	0	2	0	67	8.3		62.2		DDA for preferred ion	[M+H]+1	646941	6.35121e+07	5.72707e+07	7.35333e+07	1.27238e+07	1.75337e+07	1.67893e+06	59895.9	100582	111796	131396	196926	109021	52420.5
Penicillic acid	C8 H10 O4	No results	Invalid mass	No results	No results	-9.96	170.056	171.063	8.807	1.0123e+09	0	3	0	60.4	42.6		58.1		DDA for preferred ion	[M+H]+1	9.46863e+08	6.20212e+08	4.63429e+08	3.53375e+08	4.81395e+08	4.25848e+08	4.54518e+08	396570	2.48514e+06	1.19661e+06	352200	452877	1.36319e+06	78087.9
2-methylbutyrylcarnitine	C12 H23 N O4	Full match	No results	No results	Full match	2.89	245.163	246.171	13.411	1.01132e+09	4	0	0						DDA for preferred ion	[M+H]+1	358035	1.80442e+07	1.93209e+08	5.0956e+07	8.9114e+07	1.96656e+07	4.15218e+06	651697	552004	2.55155e+06	965297	2.95192e+06	618160	357584
	C12 H20 N8 O4 P2	Full match	No results	No results	No results	-4.62	402.106	202.06	11.093	1.00222e+09	0	0	0						No MS2	[M+2H]+2	4.94836e+08	4.2204e+08	3.813e+08	2.63563e+08	4.17656e+08	4.41007e+08	3.53212e+08	100264	107387	109489	106300	101802	102084	103196
Methyl 3,4-dihydroxybenzoate	C8 H8 O4	Full match	Partial match	Full match	Partial match	3.67	168.043	169.05	14.001	1.00055e+09	27	1	7	79.5	49.8		68.6	77.7	DDA for preferred ion	[M+H]+1	2.41991e+06	9.96997e+07	3.85522e+07	2.04491e+06	2.61057e+07	1.067e+08	3.78652e+07	2.37697e+06	7.85777e+08	2.68063e+08	2.90378e+06	2.35493e+08	8.87648e+08	763581
3-[(2E)-3-Phenyl-2-propenoyl]phenyl hydrogen sulfate	C15 H12 O5 S	No results	No results	No results	Full match	3.93	304.042	305.049	8.764	9.98221e+08	2	0	0						DDA for preferred ion	[M+H]+1	9.17135e+08	6.31927e+08	4.11847e+08	2.64657e+08	3.73449e+08	4.1538e+08	3.23661e+08	48923	81292.8	47824.4	48402	44086.6	64189	39951.6
Imidazolelactic acid	C6 H8 N2 O3	Full match	Full match	No results	Full match	3.28	156.054	157.061	8.527	9.96839e+08	7	1	0	82.4	9.1		49.3		DDA for preferred ion	[M+H]+1	8.082e+06	1.95257e+08	2.25994e+08	2.27374e+08	3.53627e+08	2.5034e+08	3.09173e+08	78429.5	121516	115848	81819.2	241862	162133	59237
5-[(E)-2-(3,5-dihydroxyphenyl)ethenyl]-2-methoxybenzene-1,3-diol	C15 H14 O5	No match	Invalid mass	No results	No results	-5.16	274.083	275.09	11.256	9.9681e+08	0	7	0	95.2	9.8		9.8		DDA for preferred ion	[M+H]+1	4.5248e+08	5.32308e+08	3.78489e+08	1.87855e+08	2.40997e+08	3.22531e+08	2.55402e+08	19101.4	20637.1	21054.6	20246.7	19618.4	19485.4	19710.3
Penicillic acid	C8 H10 O4	No results	Invalid mass	No results	No results	-10.49	170.056	171.063	8.854	9.95021e+08	0	2	0	62.2	42.9		58.5		DDA for preferred ion	[M+H]+1	9.30405e+08	6.06627e+08	4.66486e+08	3.50308e+08	4.73324e+08	4.46205e+08	4.65752e+08	457453	2.17377e+06	1.27373e+06	364305	466013	1.12274e+06	64089.8
Imidazolelactic acid	C6 H8 N2 O3	Full match	Full match	No results	Full match	3.61	156.054	157.061	8.49	9.94743e+08	7	1	0	81.5	9.1		48.7		DDA for preferred ion	[M+H]+1	8.47081e+06	1.93699e+08	2.25801e+08	2.26575e+08	2.98984e+08	2.49758e+08	3.08582e+08	84726.3	127362	117262	84785.8	241862	161648	62086.7
	C7 H13 O8 P	Full match	No results	No results	No match	1.93	256.035	257.043	18.197	9.88561e+08	2	0	0						DDA for preferred ion	[M+H]+1	5.9439e+08	5.13735e+08	6.00149e+08	5.90802e+08	3.22406e+08	5.05493e+08	4.31183e+08	76654.6	31083.7	25437.8	23673.4	24382.3	28529.3	10873.8
(2S)-3-Hydroxy-2-[(9Z,12Z)-9,12-octadecadienoyloxy]propyl 2-(trimethylammonio)ethyl phosphate	C26 H50 N O7 P	Not the top hit	No results	Full match	Not the top hit	3.23	519.334	520.341	24.024	9.86129e+08	2	0	2					91	DDA for preferred ion	[M+H]+1	131927	85772.5	62504	63918.3	68585.2	73818.4	57739.8	53403.9	8.08693e+08	5.82787e+07	6.26335e+07	9.89117e+07	1.55282e+08	3.76186e+06
4-Amino-1-(2-furylmethyl)-2-(methylthio)-1H-imidazole-5-carbonitrile	C10 H10 N4 O S	No match	Invalid mass	No results	No results	93899.3	256.035	257.043	18.312	9.85869e+08	0	1	0	58.6	46		51		DDA for preferred ion	[M+H]+1	5.40105e+08	5.64182e+08	2.63482e+08	2.481e+08	1.38147e+08	3.06072e+08	2.10103e+08	74599.1	31968.9	28027.7	18828.4	22623.8	35747.5	10928.3
	C18 H32 N4 O11 S2	Full match	No results	No results	No results	-0.88	544.15	273.082	11.596	9.82038e+08	0	0	0						DDA for other ion	[M+2H]+2	9.39991e+08	5.56791e+08	4.51049e+08	4.29004e+08	3.13342e+08	5.37846e+08	3.81268e+08	103863	116542	116301	113735	109238	105814	102411
	C16 H35 N O3	Full match	No results	No results	No results	2.26	289.262	290.27	21.694	9.81684e+08	0	0	0						DDA for preferred ion	[M+H]+1	2.21803e+08	1.28006e+07	5.59683e+06	5.58725e+06	6.67611e+06	1.30269e+07	4.86651e+06	7.81474e+06	4.07349e+06	4.16502e+06	3.848e+06	4.97294e+06	3.43128e+06	2.27455e+06
	C8 H9 N4 O4 P	Full match	No results	No results	No results	-2.99	256.035	257.043	18.227	9.80768e+08	0	0	0						DDA for preferred ion	[M+H]+1	6.10387e+08	5.52806e+08	4.92261e+08	4.77638e+08	2.34909e+08	4.30691e+08	3.91787e+08	67821.3	35461.9	33109.8	23817	27876.7	30675.1	11691.7
	C10 H21 N O5	Full match	No results	No results	No results	2.3	235.143	236.15	8.178	9.77706e+08	0	0	0						DDA for preferred ion	[M+H]+1	2.20228e+06	1.9644e+06	1.4551e+08	3.43696e+08	3.33523e+08	1.64735e+06	1.35442e+06	64002.4	64896.8	121800	230445	65935.8	68359.4	50997.6
1-linoleoyl-sn-glycero-3-phosphoethanolamine	C23 H44 N O7 P	Full match	No results	No results	Full match	4.69	477.288	478.295	24.073	9.77083e+08	2	0	0						DDA for preferred ion	[M+H]+1	187256	138217	106401	101950	98024.9	115920	80264.9	84645.6	5.35357e+08	1.51492e+08	2.2074e+08	1.71728e+08	1.83574e+08	9.43023e+06
	C21 H18 N2 S3	Full match	No results	No results	No results	-4.57	394.061	395.069	8.833	9.74746e+08	0	0	0						No MS2	[M+H]+1	8.43388e+08	1.53552e+08	7.47736e+07	2.83225e+07	1.41643e+08	8.71982e+07	2.58092e+08	31790.2	45823.3	32525.1	31571.7	28425	38392.8	27313.8
	C24 H35 N6 O4 P S2	Full match	No results	No results	No results	3.75	566.192	284.103	8.777	9.73025e+08	0	0	0						DDA for other ion	[M+2H]+2	7.85065e+08	6.08165e+08	5.06258e+08	4.38138e+08	5.7038e+08	5.35773e+08	3.94576e+08	51308.4	85256.4	50156.2	50761.9	46236.1	67318.7	41899.5
Dyphylline	C10 H14 N4 O4	No match	No results	Full match	No match	-2.35	254.101	255.108	8.273	9.68395e+08	4	0	1					52	DDA for preferred ion	[M+H]+1	7.12495e+08	4.49866e+08	5.30352e+08	4.77469e+08	5.43648e+08	3.93536e+08	4.61717e+08	89031.5	25846.2	37342.7	33109.5	20413.3	23746.1	18536.4
	C16 H35 N O3	Full match	No results	No results	No results	2.44	289.262	290.27	21.732	9.64004e+08	0	0	0						DDA for preferred ion	[M+H]+1	2.35123e+08	1.68406e+07	5.46563e+06	5.34868e+06	6.54066e+06	1.35541e+07	4.85746e+06	7.77021e+06	4.57321e+06	4.033e+06	3.79331e+06	4.7811e+06	59456.1	2.30334e+06
3-[(2E)-3-Phenyl-2-propenoyl]phenyl hydrogen sulfate	C15 H12 O5 S	Full match	No results	No results	Full match	3.45	304.042	305.049	8.381	9.6315e+08	2	0	0						DDA for preferred ion	[M+H]+1	7.26504e+08	3.50594e+08	3.16524e+08	2.1035e+08	2.14158e+08	1.82279e+08	2.51475e+08	37738.3	36826.6	45665.1	38518.2	35701.2	35596.6	28844.7
Imidazolelactic acid	C6 H8 N2 O3	Full match	Full match	No results	Full match	3.73	156.054	157.061	8.458	9.61738e+08	7	1	0	76.8	8.8		46		DDA for preferred ion	[M+H]+1	7.2653e+06	1.85575e+08	2.18553e+08	2.19528e+08	3.38676e+08	2.42048e+08	3.00116e+08	80774.5	102793	116935	82713.8	238827	155906	60569.4
	C7 H13 O8 P	Full match	No results	No results	No results	2.25	256.035	257.043	18.139	9.55423e+08	0	0	0						DDA for preferred ion	[M+H]+1	5.61797e+08	4.83057e+08	5.93688e+08	5.87641e+08	3.10634e+08	5.15762e+08	4.26923e+08	82795.6	46947.5	25971.7	24724.1	25464.5	32377.1	11040
NP-020020	C7 H12 O5	No match	Invalid mass	No results	No match	96706.5	193.095	194.103	13.305	9.54093e+08	1	1	0	97.8	81.6		81.6		DDA for preferred ion	[M+H]+1	1.46819e+06	1.63299e+06	894046	1.33636e+06	9.91266e+07	7.8256e+06	1.89489e+08	333858	2.21685e+06	1.38727e+06	135393	3.12079e+06	1.37364e+07	223328
	C7 H13 O8 P	Full match	No results	No results	No results	2.02	256.035	257.043	18.108	9.52532e+08	0	0	0						DDA for preferred ion	[M+H]+1	5.52506e+08	4.68326e+08	5.87142e+08	5.87641e+08	3.10634e+08	5.07286e+08	4.10132e+08	60986.9	52169.4	30588.8	23605.9	22343.1	35963.5	11537.6
2-Amino-2-deoxymannose	C6 H13 N O5	Full match	Partial match	Full match	Partial match	2.77	179.08	180.087	8.458	9.52013e+08	13	3	5	74.7	71.3		72.1	78	DDA for preferred ion	[M+H]+1	5.63789e+08	1.33599e+08	9.4656e+07	8.99508e+07	1.1201e+08	1.08998e+08	8.64608e+07	1.07491e+07	2.47931e+07	1.42536e+07	9.36115e+06	8.94036e+06	2.93143e+07	58707.4
		No results	No results	No results	No results		1118.33	560.173	8.845	9.49974e+08	0	0	0						DDA for other ion	[M+2H]+2	8.57203e+08	1.88193e+08	2.22191e+08	2.76101e+08	1.61759e+08	1.33933e+08	1.37573e+08	90266.6	149991	92352.4	89305.2	83084.1	118434	73713.6
7-Hydroxy-5-isopropylidene-6-methoxy-3-methylfuro[2,3,4-de]chromen-2(5H)-one	C15 H14 O5	No match	Invalid mass	Invalid mass	No results	-5.19	274.083	275.09	11.321	9.45847e+08	0	7	1	96.9	9.8		69.7	50.9	DDA for preferred ion	[M+H]+1	4.41307e+08	5.09348e+08	3.69943e+08	1.8349e+08	2.36545e+08	3.15255e+08	2.49298e+08	19752.6	21248.5	21752.3	20864.2	20118.3	20169.3	20042
		No results	No results	No results	No results		160.963	161.97	25.486	9.44579e+08	0	0	0						DDA for preferred ion	[M+H]+1	4.86305e+08	8.38437e+07	4.54108e+07	4.28777e+07	5.82132e+07	6.20936e+07	4.99955e+07	1.03208e+08	9e+07	9.53033e+07	9.25777e+07	9.83368e+07	8.01956e+07	9.36886e+07
5,8-Dihydroxy-1,4-naphthoquinone	C10 H6 O4	Full match	Partial match	Full match	Partial match	3.26	190.027	191.035	12.869	9.41059e+08	12	1	2	93.1	9.7		63.8	54.9	DDA for preferred ion	[M+H]+1	519946	1.41773e+07	1.75146e+07	2.21862e+07	5.13095e+07	1.76807e+07	7.71728e+07	3.85427e+06	1.74523e+07	2.53188e+07	4.56821e+07	2.52071e+07	3.64745e+07	60477.4
MFCD00064342	C10 H13 N5 O4	Full match	Full match	Full match	Full match	3.46	267.098	268.105	9.211	9.3958e+08	7	1	1	98.5	9.9		51.2	93.3	DDA for preferred ion	[M+H]+1	2.42043e+07	6.69491e+08	2.91431e+08	1.25505e+08	2.19633e+08	5.22733e+08	2.52217e+08	1.4662e+06	6.35407e+07	4.07726e+07	1.803e+07	2.22335e+07	4.93886e+07	162081
NP-020020	C7 H12 O5	No match	Invalid mass	No results	No match	96707.7	193.096	194.103	13.086	9.37533e+08	1	1	0	98.1	82.6		82.6		DDA for preferred ion	[M+H]+1	396348	1.12824e+06	484904	493056	7.23974e+07	7.05791e+06	1.66965e+08	182329	1.50567e+06	1.17528e+06	37188	2.43756e+06	1.15605e+07	391982
	C19 H12 N4 O4 S	Full match	No results	No results	No results	1.04	392.058	393.066	8.779	9.37204e+08	0	0	0						DDA for preferred ion	[M+H]+1	7.61931e+08	7.06037e+08	4.97458e+08	3.82022e+08	4.93025e+08	5.04302e+08	4.18235e+08	82988.5	134087	84376.3	84440.4	78602.1	105876	65897.5
	C47 H61 N8 O18 P3	Full match	No results	No results	No results	-0.02	1118.33	560.173	8.932	9.35441e+08	0	0	0						DDA for other ion	[M+2H]+2	8.82978e+08	1.87407e+08	2.22766e+08	2.82492e+08	1.61941e+08	9.87072e+07	1.38414e+08	79511.1	121733	83587.7	80838.8	72904	107776	67237
Aurintricarboxylic acid	C22 H14 O9	No match	No match	Invalid mass	No results	-42669.1	404.055	405.062	22.083	9.34849e+08	0	1	1	82.9	9.1		9.6	79	DDA for preferred ion	[M+H]+1	315066	133056	1.27782e+06	3.23614e+06	1.03398e+06	106468	74685.7	54752.5	1.83643e+07	1.5714e+08	5.04227e+08	5.96472e+07	1.97559e+07	8.43898e+06
	C55 H55 N6 O18 P	Full match	No results	No results	No results	0.2	1118.33	560.173	9.048	9.33394e+08	0	0	0						DDA for other ion	[M+2H]+2	8.59126e+08	1.85471e+08	2.23331e+08	2.74825e+08	1.61733e+08	1.03818e+08	1.35395e+08	71310.6	93902.4	79461.1	74520.1	67436.2	85509.7	65073.6
2-Amino-2-deoxymannose	C6 H13 N O5	Full match	Partial match	Full match	Partial match	2.45	179.08	180.087	8.483	9.33124e+08	11	4	5	77	73		73.9	86.2	DDA for preferred ion	[M+H]+1	5.48037e+08	1.2872e+08	9.10937e+07	8.60302e+07	1.06941e+08	1.04932e+08	8.76084e+07	9.79393e+06	2.45222e+07	1.18641e+07	8.53744e+06	1.04378e+07	2.80142e+07	51426.6
	C16 H35 N O3	Full match	No results	No results	No results	2.19	289.262	290.27	21.764	9.30863e+08	0	0	0						DDA for preferred ion	[M+H]+1	2.38978e+08	1.79833e+07	5.64513e+06	5.57413e+06	6.76547e+06	1.36091e+07	4.73397e+06	7.79081e+06	4.52195e+06	3.87723e+06	4.13342e+06	4.90501e+06	3.87851e+06	2.61172e+06
RG1300000	C18 H34 O3	Full match	No results	No results	Full match	2.62	298.252	299.259	24.049	9.30192e+08	14	0	0						DDA for preferred ion	[M+H]+1	1.24674e+08	1.42868e+08	7.203e+07	6.8661e+07	9.29353e+07	1.07291e+08	6.43175e+07	7.98069e+08	3.11016e+08	1.22644e+08	1.58847e+08	1.59762e+08	1.10875e+08	1.2544e+08
		No results	No results	No results	No results		160.963	161.97	25.328	9.29071e+08	0	0	0						DDA for preferred ion	[M+H]+1	4.76242e+08	8.30918e+07	4.51313e+07	4.25985e+07	5.91509e+07	6.14263e+07	4.97671e+07	1.03571e+08	8.97964e+07	9.48631e+07	9.46986e+07	9.80377e+07	8.05356e+07	9.61632e+07
ONO-8711	C22 H30 Cl N O4 S	No match	Invalid mass	Invalid mass	No match	-466793	234.162	235.17	19.482	9.27331e+08	73	9	10	82.9	77.3		78.7	88.4	DDA for preferred ion	[M+H]+1	3.89658e+06	1.64349e+07	5.30981e+06	2.59904e+06	2.80697e+06	1.11684e+07	2.3869e+06	2.3456e+06	3.61275e+08	3.20915e+07	4.88461e+06	7.28963e+06	1.76584e+08	3.29253e+06
	C8 H14 N4 O7 S	Full match	No results	No results	No match	1.19	310.059	156.037	26.218	9.26403e+08	2	0	0						DDA for other ion	[M+2H]+2	5.12209e+08	4.13209e+08	4.58597e+08	4.20031e+08	3.40641e+08	5.28011e+08	4.47558e+08	225996	250677	234950	235877	236794	236664	229314
	C10 H18 N6 O10	Full match	No results	No results	No results	3.41	382.11	383.117	25.956	9.26098e+08	0	0	0						DDA for preferred ion	[M+H]+1	9.05765e+08	4.10836e+08	5.1652e+08	6.77914e+08	3.96042e+08	4.89652e+08	4.29755e+08	2.36968e+06	346607	256144	325372	267327	320366	1.31888e+06
5,8-Dihydroxy-1,4-naphthoquinone	C10 H6 O4	Full match	Partial match	Full match	Partial match	3.07	190.027	191.034	12.896	9.25286e+08	12	1	2	95.1	9.8		69.8	55	DDA for preferred ion	[M+H]+1	398813	1.41773e+07	1.65938e+07	2.17014e+07	4.38538e+07	1.22272e+07	6.99129e+07	3.46652e+06	1.74338e+07	1.17764e+07	2.87623e+07	1.28232e+07	3.53136e+07	50938.6
	C12 H29 Cl N8 O3 P2 S	Full match	No results	No results	No results	0.19	462.125	463.132	23.889	9.24051e+08	0	0	0						DDA for preferred ion	[M+H]+1	1.05597e+08	3.22204e+08	2.14323e+07	4.76177e+07	2.40005e+07	4.84766e+07	9.32461e+06	7.58788e+06	4.81189e+06	6.25075e+07	4.09297e+07	3.80068e+07	3.50085e+07	1.27198e+08
1,3-Dihydroxy-7,8,9,10-tetrahydro-benzo[c]chromen-6-one	C13 H12 O4	No match	No match	Invalid mass	No match	-181177	190.027	191.034	12.617	9.21608e+08	12	1	3	93.1	9.7		64	60	DDA for preferred ion	[M+H]+1	573452	1.41773e+07	1.74283e+07	2.21464e+07	5.11832e+07	1.76807e+07	7.66214e+07	3.72694e+06	1.7352e+07	3.86459e+07	4.5307e+07	3.56928e+07	3.52955e+07	250509
3-[(2E)-3-Phenyl-2-propenoyl]phenyl hydrogen sulfate	C15 H12 O5 S	No results	No results	No results	Full match	4.22	304.042	305.049	8.685	9.21054e+08	2	0	0						DDA for preferred ion	[M+H]+1	8.98175e+08	6.06644e+08	3.64358e+08	2.24212e+08	3.74975e+08	3.44613e+08	2.8649e+08	43285.1	69937.2	43279.5	41742.6	39547.2	55222.6	33982.7
	C19 H12 N4 O4 S	Full match	No results	No results	No results	0.9	392.058	393.066	8.919	9.1758e+08	0	0	0						DDA for preferred ion	[M+H]+1	7.61116e+08	7.02676e+08	4.92088e+08	3.81256e+08	4.94127e+08	5.01702e+08	4.10146e+08	67774	100550	71997.9	68908.4	64489.7	93557.6	58230.7
NP-001608	C13 H16 O5	No match	Invalid mass	No results	Invalid mass	87198.8	274.083	275.09	11.376	9.16593e+08	1	7	0	97.6	9.9		60.2		DDA for preferred ion	[M+H]+1	4.37796e+08	4.96907e+08	3.63427e+08	1.71621e+08	2.32686e+08	3.14669e+08	2.46595e+08	19828.4	21182.3	21430.3	20943	20019.2	20188.3	19943.3
NP-008177	C28 H41 N O5	No match	Invalid mass	No results	No match	-38210.4	453.29	454.297	23.53	9.16315e+08	2	1	0	79.5	49.8		49.8		DDA for preferred ion	[M+H]+1	333771	222718	171797	176328	153649	179612	137349	103755	1.80552e+08	9.75549e+06	1.56342e+07	2.86373e+07	3.16467e+08	2.59326e+06
	C8 H14 N4 O7 S	Full match	No results	No results	No match	1.38	310.059	156.037	26.343	9.16265e+08	2	0	0						DDA for other ion	[M+2H]+2	5.7673e+08	4.1911e+08	4.60355e+08	4.20278e+08	3.40979e+08	5.18986e+08	4.46742e+08	238803	271751	251187	256164	253744	257018	243884
		No results	No results	No results	No results		462.125	463.132	24.441	9.15783e+08	0	0	0						DDA for preferred ion	[M+H]+1	9.78134e+07	1.64469e+08	2.018e+07	3.28704e+07	1.97108e+07	3.98352e+07	6.91822e+06	5.9743e+06	4.74601e+06	3.43771e+07	2.49035e+07	2.9876e+07	3.29642e+07	1.04308e+08
5-[(E)-2-(3,5-dihydroxyphenyl)ethenyl]-2-methoxybenzene-1,3-diol	C15 H14 O5	No match	Invalid mass	No results	No results	-5.19	274.083	275.09	11.286	9.15269e+08	0	7	0	96.7	9.8		9.8		DDA for preferred ion	[M+H]+1	4.33051e+08	4.93731e+08	3.6716e+08	1.80237e+08	2.322e+08	3.09307e+08	2.47145e+08	18051.4	19418.4	19885.8	19051.1	18459.9	18432.2	18546.4
2-Amino-2-deoxymannose	C6 H13 N O5	Full match	Partial match	Full match	Partial match	3.73	179.08	180.087	8.516	9.14237e+08	13	3	5	75.5	71.9		72.9	83.6	DDA for preferred ion	[M+H]+1	5.34508e+08	1.30433e+08	9.21197e+07	8.73691e+07	1.13645e+08	1.064e+08	8.42072e+07	1.02104e+07	2.45158e+07	1.50054e+07	6.96408e+06	1.10289e+07	2.8643e+07	52853.2
Ethyl orsellinate	C10 H12 O4	No match	No match	Invalid mass	No match	-142961	168.043	169.05	17.835	9.14106e+08	27	3	10	99.4	10		10	86.8	DDA for preferred ion	[M+H]+1	908087	6.79825e+06	4.75907e+06	3.28767e+06	4.77068e+06	5.85237e+06	2.62149e+06	825010	3.95879e+08	5.66684e+07	6.55088e+07	2.11451e+08	4.38988e+08	1.04441e+06
NP-001422	C8 H10 O4	No results	Invalid mass	No results	No results	-10.28	170.056	171.063	8.637	9.10902e+08	0	3	0	90.8	58.7		74.4		DDA for preferred ion	[M+H]+1	7.80528e+08	3.53564e+08	4.15684e+08	2.76057e+08	2.7079e+08	3.36794e+08	3.24597e+08	255195	1.20167e+06	727236	195149	258683	491159	26120.3
	C19 H12 N4 O4 S	Full match	No results	No results	No results	0.71	392.058	393.065	8.749	9.09995e+08	0	0	0						DDA for preferred ion	[M+H]+1	7.22632e+08	6.64946e+08	4.78684e+08	3.34702e+08	4.53329e+08	4.7443e+08	3.99724e+08	73099.4	118109	74321.8	74378.3	69287.7	93259.3	58045
	C8 H14 N4 O7 S	Full match	No results	No results	No match	0.97	310.059	156.037	26.161	9.09304e+08	2	0	0						DDA for other ion	[M+2H]+2	5.62554e+08	4.13931e+08	4.63364e+08	4.21153e+08	3.4168e+08	5.17097e+08	4.49178e+08	235076	277086	256983	265334	259151	276635	244098
	C19 H12 N4 O4 S	Full match	No results	No results	No results	1.22	392.058	393.066	8.965	9.0756e+08	0	0	0						DDA for preferred ion	[M+H]+1	7.53595e+08	6.9507e+08	4.85411e+08	3.75384e+08	4.94266e+08	4.93875e+08	4.04283e+08	90456.5	138491	95543.8	91967.1	84961.9	122613	76492.8
1,3-Dihydroxy-7,8,9,10-tetrahydro-benzo[c]chromen-6-one	C13 H12 O4	No match	No match	Invalid mass	No match	-181177	190.027	191.034	12.499	9.07526e+08	12	1	3	94.3	9.7		67	64.6	DDA for preferred ion	[M+H]+1	579779	1.41773e+07	1.74037e+07	2.20502e+07	5.09965e+07	1.76087e+07	7.61195e+07	3.54109e+06	1.01189e+06	3.84773e+07	4.47088e+07	3.53389e+07	3.45963e+07	241403
	C23 H34 N8 O3 S3	Full match	No results	No results	No results	1.13	566.192	284.103	8.71	9.07125e+08	0	0	0						DDA for other ion	[M+2H]+2	7.3832e+08	5.53731e+08	4.83766e+08	3.93122e+08	5.34202e+08	4.73653e+08	3.72074e+08	55018	88894.5	55938.1	53057.4	50537	70191.3	43687.4
ONO-8711	C22 H30 Cl N O4 S	No match	Invalid mass	Invalid mass	No match	-466793	234.162	235.17	19.442	9.06838e+08	73	9	10	85.2	78.9		80.4	88	DDA for preferred ion	[M+H]+1	4.88959e+06	1.97759e+07	5.2594e+06	3.09381e+06	3.48878e+06	9.67872e+06	3.01403e+06	3.02705e+06	3.37341e+08	4.76467e+07	6.09316e+06	9.71573e+06	1.968e+08	3.92498e+06
1,3-Dihydroxy-7,8,9,10-tetrahydro-benzo[c]chromen-6-one	C13 H12 O4	No match	Unused	Invalid mass	No match	-181177	190.027	191.034	12.597	9.06551e+08	12	3	2	95.2	9.8	51.1	70	57.3	DDA for preferred ion	[M+H]+1	488419	1.41773e+07	1.74283e+07	2.20602e+07	5.09385e+07	1.76807e+07	7.59122e+07	3.49407e+06	1.70665e+07	3.13857e+07	4.45297e+07	3.51578e+07	3.45941e+07	231250
2-oxo-2H-chromene-3-carboxylic acid	C10 H6 O4	Full match	Full match	No results	Partial match	3.55	190.027	191.035	12.848	9.04427e+08	12	1	0	72	8.6		45.1		DDA for preferred ion	[M+H]+1	347431	1.41773e+07	8.49215e+06	1.24968e+07	2.02295e+07	1.04063e+07	3.18966e+07	2.98585e+06	1.69647e+07	7.99561e+06	1.87875e+07	8.68607e+06	3.4332e+07	44612.7
	C24 H35 N6 O4 P S2	Full match	No results	No results	No results	4.68	566.193	284.104	8.842	9.02344e+08	0	0	0						DDA for other ion	[M+2H]+2	6.97122e+08	5.48931e+08	4.4009e+08	3.71116e+08	5.0819e+08	4.60094e+08	3.47438e+08	15611.1	19992	16459.3	15366.2	14022.7	18205.2	13822.1
3,5-Dihydroxy-4-methylbenzoic acid	C8 H8 O4	Full match	Partial match	Full match	Partial match	3.61	168.043	169.05	13.931	9.02158e+08	27	1	1	62.7	43		63.2	55.1	DDA for preferred ion	[M+H]+1	2.26429e+06	9.49232e+07	3.80244e+07	2.31093e+06	2.82311e+07	9.24426e+07	3.43074e+07	1.70662e+06	6.88463e+08	3.67124e+08	2.79936e+06	1.85507e+08	7.90786e+08	774524
3-O-alpha-D-Mannopyranosyl-D-mannopyranose	C12 H22 O11	Full match	Partial match	Full match	Not the top hit	3.75	342.118	343.125	24.49	8.99959e+08	72	2	8	91.1	82.8		82.8	91.1	DDA for preferred ion	[M+H]+1	8.73946e+08	4.38568e+08	5.37448e+08	7.64784e+08	3.38276e+08	5.47697e+08	4.50851e+08	540557	707146	572051	871430	588447	830398	723778
3,4,5-Trimethoxyphenyl 6-O-[(2S,3R,4R)-3,4-dihydroxy-4-(hydroxymethyl)tetrahydro-2-furanyl]-beta-D-glucopyranoside	C20 H30 O13	No match	Unused	Invalid mass	No match	-615043	184.074	185.081	15.882	8.99391e+08	20	2	3	67.6	47.6		64.5	65.7	DDA for preferred ion	[M+H]+1	4.36049e+06	1.47058e+07	8.78115e+06	2.32938e+06	1.00466e+07	3.93333e+07	1.89784e+07	2.43964e+06	2.43043e+08	2.12695e+08	3.75566e+06	1.90967e+08	5.00539e+08	2.53517e+06
	C7 H13 O8 P	Full match	No results	No results	No match	1.86	256.035	257.043	18.085	8.99113e+08	2	0	0						DDA for preferred ion	[M+H]+1	5.09512e+08	3.91284e+08	5.60856e+08	5.31292e+08	2.84039e+08	4.6839e+08	3.87966e+08	51232.8	41763.2	25217	20456.5	18419.3	27629	9770.02
	C8 H14 N4 O4 P2	Full match	No results	No results	No match	-2.21	292.048	147.031	9.01	8.98517e+08	5	0	0						DDA for other ion	[M+2H]+2	7.19327e+08	4.58335e+08	4.32235e+08	3.84076e+08	5.32386e+08	4.49296e+08	3.84771e+08	53933	66957.9	81471.1	55710.2	51002.7	72129	49215.8
VC4100000	C9 H7 N O	Full match	Partial match	Full match	Partial match	2.18	145.053	146.06	18.962	8.98061e+08	8	3	10	88.1	54.8		54.9	92.7	DDA for preferred ion	[M+H]+1	277249	1.54881e+07	6.54942e+06	2.7212e+06	1.44041e+07	2.05026e+07	2.48785e+07	1.36175e+06	1.38406e+08	1.90432e+07	2.16959e+06	1.36105e+07	1.36294e+08	3.8655e+06
5-[(E)-2-(3,5-dihydroxyphenyl)ethenyl]-2-methoxybenzene-1,3-diol	C15 H14 O5	No match	Invalid mass	No results	No results	-5.26	274.083	275.09	11.421	8.9782e+08	0	7	0	96.9	9.8		9.9		DDA for preferred ion	[M+H]+1	4.27746e+08	4.86755e+08	3.40613e+08	1.78283e+08	2.26943e+08	3.07321e+08	2.34941e+08	18286	19246.9	19554.2	19000.9	18378	18396.9	18387.5
	C18 H18 O6 P2	Full match	No results	No results	No results	1.71	392.059	393.066	9.02	8.9726e+08	0	0	0						DDA for preferred ion	[M+H]+1	7.47405e+08	6.66485e+08	4.7975e+08	3.70285e+08	4.3887e+08	4.87706e+08	3.98285e+08	87008.7	109206	94527.2	89347.6	83614.6	99445.6	75678.9
	C10 H9 N6 O3 P	Full match	No results	No results	No match	3.63	292.048	147.031	9.116	8.97256e+08	6	0	0						No MS2	[M+2H]+2	7.16942e+08	4.57657e+08	4.27368e+08	3.81222e+08	5.32672e+08	4.44191e+08	3.89217e+08	37273.2	43611.6	72487.5	39484.3	35730.9	47501.1	34479.1
	C7 H13 O8 P	Full match	No results	No results	No match	1.91	256.035	257.043	18.18	8.94513e+08	2	0	0						DDA for preferred ion	[M+H]+1	5.24033e+08	4.18166e+08	4.67684e+08	4.67421e+08	2.33877e+08	4.35878e+08	3.71584e+08	73265.3	19260.6	16414.8	15799.7	16272.8	17683.2	6910.16
NP-020020	C7 H12 O5	No match	Invalid mass	No results	No match	96707.5	193.096	194.103	13.132	8.94319e+08	1	1	0	79.1	49.5		53.2		DDA for preferred ion	[M+H]+1	348520	1.16584e+06	643319	387642	8.65842e+07	7.24814e+06	1.72585e+08	30322.3	1.63975e+06	1.14181e+06	93213.2	2.4253e+06	1.22258e+07	399150
N-(3-Chloro-4-fluorophenyl)-4-quinazolinamine	C14 H9 Cl F N3	No match	No results	Invalid mass	No results	736496	474.145	238.08	25.965	8.94042e+08	0	0	1					51.6	DDA for other ion	[M+2H]+2	4.40711e+08	3.13507e+08	3.68685e+08	3.83431e+08	2.21134e+08	4.18767e+08	2.74368e+08	225560	301647	243301	249956	246210	279220	229690
		No results	No results	No results	No results		475.148	238.581	8.885	8.93884e+08	0	0	0						DDA for other ion	[M+2H]+2	1.92804e+08	1.29346e+08	1.06457e+08	8.1487e+07	1.15277e+08	9.70139e+07	7.11499e+07	13611.8	16899.1	14473.3	13556.7	12247.6	16322.1	12388.2
	C27 H31 Cl N4 O17 P2	Full match	No results	No results	No results	0.18	780.085	391.05	8.673	8.93712e+08	0	0	0						DDA for other ion	[M+2H]+2	7.59042e+08	6.73585e+08	4.72263e+08	3.6097e+08	1.33412e+08	4.75578e+08	3.96455e+08	72035.9	111610	71408.4	71355.7	75286.7	88127.5	54850.9
5,8-Dihydroxy-1,4-naphthoquinone	C10 H6 O4	Full match	Partial match	Full match	Partial match	3.5	190.027	191.035	12.647	8.92459e+08	12	1	2	92.8	9.6		63.4	58.2	DDA for preferred ion	[M+H]+1	396808	1.41773e+07	1.74283e+07	2.19729e+07	5.07556e+07	1.76807e+07	7.55988e+07	3.33497e+06	62049.7	3.80068e+07	4.49677e+07	3.46888e+07	1.70101e+07	217325
	C4 H5 N2 O6 P	Full match	No results	No results	No results	1.54	207.989	208.996	25.175	8.91007e+08	0	0	0						DDA for preferred ion	[M+H]+1	5.76123e+08	1.5466e+08	9.50953e+07	7.14716e+07	9.77357e+07	1.2731e+08	9.06928e+07	9.96804e+06	1.26261e+07	1.01376e+07	9.45852e+06	1.10954e+07	1.33077e+07	9.76332e+06
(3aR,12aR)-3a,6-Dihydroxy-4-methoxy-3a,12a-dihydro-5H-furo[3',2':4,5]furo[3,2-b]xanthen-5-one	C18 H12 O7	Full match	No results	Full match	Partial match	2.26	340.059	341.066	18.821	8.90743e+08	8	0	2					84.2	DDA for preferred ion	[M+H]+1	129640	395382	2.50471e+07	1.88956e+07	3.40744e+07	1.27216e+08	1.65915e+07	11500.2	1.32596e+06	4.17425e+08	1.23841e+08	5.84586e+08	8.87522e+06	120550
		No results	No results	No results	No results		156.077	157.084	25.774	8.89854e+08	0	0	0						DDA for preferred ion	[M+H]+1	5.41381e+08	1.47322e+08	6.36191e+07	5.56832e+07	6.96672e+07	8.64177e+07	5.2074e+07	6.25001e+07	8.4073e+07	4.76668e+07	4.66835e+07	4.87324e+07	7.06566e+07	4.62926e+07
	C13 H14 Cl2 N4 S	Full match	No results	No results	No match	-0.11	328.032	165.023	25.385	8.89088e+08	1	0	0						DDA for preferred ion	[M+2H]+2	5.89748e+08	1.69737e+08	1.03857e+08	8.36971e+07	1.07321e+08	1.37689e+08	9.9459e+07	210864	285321	241053	242220	205078	291567	217228
N-(3-Chloro-4-fluorophenyl)-4-quinazolinamine	C14 H9 Cl F N3	No match	No results	Invalid mass	No results	736496	474.145	238.08	26.022	8.88051e+08	0	0	1					51.8	DDA for other ion	[M+2H]+2	5.46713e+08	3.1863e+08	3.27768e+08	3.89221e+08	2.29784e+08	4.31238e+08	3.53265e+08	208518	282437	232983	247380	246240	259366	230540
Aurintricarboxylic acid	C22 H14 O9	No match	No match	Invalid mass	No results	-42669.7	404.054	405.062	22.201	8.86313e+08	0	1	1	83.6	9.2		9.7	81.8	DDA for preferred ion	[M+H]+1	330842	121075	1.28786e+06	3.26679e+06	1.18639e+06	102407	73659.4	46205.2	1.89862e+07	1.65358e+08	5.33167e+08	6.90869e+07	2.07668e+07	1.16915e+07
Ethyl orsellinate	C10 H12 O4	No match	No match	Invalid mass	No match	-142961	168.043	169.05	17.897	8.85998e+08	27	3	10	99.1	10		10	84.2	DDA for preferred ion	[M+H]+1	718984	5.90462e+06	3.18253e+06	2.02383e+06	2.82333e+06	4.32509e+06	1.73814e+06	672368	3.93315e+08	3.96801e+07	3.63944e+07	1.22117e+08	3.91446e+08	821864
	C9 H10 N8 O3 S	Full match	No results	No results	No match	-3.3	310.059	156.037	26.263	8.85684e+08	2	0	0						DDA for other ion	[M+2H]+2	5.41641e+08	4.22066e+08	4.58103e+08	4.26222e+08	3.33273e+08	5.03829e+08	3.88549e+08	225996	244965	226955	230914	228733	231684	219845
	C4 H11 N3 O14	Full match	No results	No results	No results	-3.28	325.023	326.03	2.33	8.84318e+08	0	0	0						DDA for preferred ion	[M+H]+1	7.89609e+08	8.61996e+07	9.03772e+06	7.30426e+06	9.55847e+06	1.21132e+07	4.24494e+06	582757	37342.9	38392.7	38594	36150.4	37256.3	38336.5
	C32 H30 N6 O17	Full match	No results	No results	No results	-0.29	770.167	386.091	8.712	8.83934e+08	0	0	0						DDA for other ion	[M+2H]+2	7.1033e+08	6.52819e+07	3.91284e+07	1.6431e+07	6.89014e+07	5.25041e+07	1.44079e+08	35818.9	59518.3	35011.5	35437.4	32277.9	46995.8	28920.1
	C33 H41 O15 P3	Full match	No results	No results	No results	0.21	770.166	386.09	8.795	8.8206e+08	0	0	0						DDA for other ion	[M+2H]+2	7.10623e+08	6.62181e+07	3.92512e+07	1.6431e+07	6.8808e+07	5.22704e+07	1.43821e+08	34387.1	52647.3	34546.2	34961.3	31529.7	46611.3	29011.1
	C18 H31 N6 O P S3	Full match	No results	No results	No results	-2.3	474.145	238.08	25.903	8.79851e+08	0	0	0						DDA for other ion	[M+2H]+2	5.44173e+08	3.1671e+08	3.80318e+08	3.83928e+08	1.84381e+08	4.26676e+08	2.8419e+08	280251	423813	324037	335609	301501	413556	299098
Methyl 3,4-dihydroxybenzoate	C8 H8 O4	Full match	Partial match	Full match	Partial match	3.91	168.043	169.05	13.972	8.79242e+08	27	1	5	78	48.9		67.5	75	DDA for preferred ion	[M+H]+1	1.60246e+06	8.3029e+07	2.94287e+07	1.38782e+06	2.46172e+07	8.64433e+07	3.42399e+07	1.58234e+06	6.58133e+08	1.66435e+08	2.1281e+06	1.55041e+08	7.67926e+08	608723
Methyl 3,4-dihydroxybenzoate	C8 H8 O4	Full match	Partial match	Full match	Partial match	3.35	168.043	169.05	13.709	8.7893e+08	27	1	10	79.5	49.8		68.7	84	DDA for preferred ion	[M+H]+1	2.48446e+06	1.14125e+08	4.26075e+07	3.55807e+06	2.80878e+07	1.08045e+08	3.41293e+07	1.63185e+06	6.45551e+08	2.30489e+08	4.0967e+06	1.72665e+08	7.08447e+08	933583
	C26 H41 N6 O13 P3 S	Full match	No results	No results	No results	-0.37	770.166	386.09	8.771	8.78216e+08	0	0	0						DDA for other ion	[M+2H]+2	7.08387e+08	6.59908e+07	3.90305e+07	1.62685e+07	6.85532e+07	5.15975e+07	1.41949e+08	37361	63287.5	37037	37482	33803	49971.9	31102.8
2210856	C18 H32 O2	Full match	No results	No results	Full match	3.13	280.241	281.248	23.919	8.77667e+08	15	0	0						No MS2	[M+H]+1	2.06026e+08	1.23688e+08	7.92587e+07	6.65487e+07	9.74771e+07	1.04435e+08	4.59815e+07	5.03856e+08	1.3324e+08	3.75395e+08	3.59444e+08	1.31928e+08	9.42425e+07	3.58076e+08
	C26 H31 N10 O16 P	Full match	No results	No results	No results	0.4	770.166	386.09	8.636	8.76584e+08	0	0	0						DDA for other ion	[M+2H]+2	7.12227e+08	6.58557e+07	3.91996e+07	1.6431e+07	6.90052e+07	5.25917e+07	1.45818e+08	39098.9	63173.4	40016.8	39783	38992.8	49881.9	30696.2
2210856	C18 H32 O2	Full match	No results	No results	Full match	3.56	280.241	281.248	23.885	8.75202e+08	15	0	0						No MS2	[M+H]+1	2.02067e+08	1.34133e+08	7.82221e+07	6.55776e+07	9.73353e+07	1.02662e+08	5.55491e+07	4.99903e+08	1.30201e+08	3.72783e+08	3.53827e+08	1.3018e+08	9.08914e+07	3.54375e+08
	C10 H17 Cl N2 O4 S2	Full match	No results	No results	No match	-1.13	328.031	165.023	25.412	8.74704e+08	1	0	0						DDA for other ion	[M+2H]+2	5.79192e+08	1.5906e+08	1.01905e+08	8.35437e+07	1.06066e+08	1.42112e+08	1.00638e+08	170120	237457	212294	212952	187286	247046	192972
	C10 H18 N6 O10	Full match	No results	No results	No results	3.5	382.11	383.117	25.886	8.71976e+08	0	0	0						DDA for preferred ion	[M+H]+1	8.46691e+08	3.79374e+08	4.7083e+08	5.84195e+08	3.59824e+08	4.47609e+08	3.90129e+08	2.01573e+06	327776	263991	325372	252768	315063	1.30922e+06
	C11 H17 Cl N2 O2 S	Full match	No results	No results	No results	2.99	276.071	139.043	9.005	8.70997e+08	0	0	0						DDA for other ion	[M+2H]+2	6.96452e+08	6.40338e+08	5.35231e+08	4.90087e+08	5.89601e+08	5.57671e+08	5.0524e+08	59518.6	87701.9	67702.4	61480	56284.9	91636.8	54312.9
Lactaric Acid	C18 H34 O3	No match	Invalid mass	Invalid mass	No match	-60386.2	280.241	281.248	24.452	8.70933e+08	15	1	3	70.2	68.1		68.1	65.4	DDA for preferred ion	[M+H]+1	1.96927e+08	1.34669e+08	7.71594e+07	6.469e+07	9.46601e+07	1.01606e+08	5.77242e+07	3.61258e+08	1.30204e+08	3.69856e+08	3.55346e+08	1.28948e+08	9.24228e+07	3.52843e+08
1723581	C6 H8 O4	Full match	Partial match	Full match	Partial match	3.49	144.043	145.05	8.647	8.70271e+08	18	2	5	67.6	67.2		67.4	89.5	DDA for preferred ion	[M+H]+1	6.68228e+08	5.2996e+08	3.21984e+08	2.85805e+08	3.68811e+08	3.32351e+08	2.90636e+08	6.01415e+06	2.21075e+07	7.33621e+06	4.15306e+06	3.86645e+06	2.23371e+07	328242
	C32 H30 N6 O17	Full match	No results	No results	No results	-0.12	770.167	386.091	8.678	8.7001e+08	0	0	0						DDA for other ion	[M+2H]+2	7.05043e+08	6.43361e+07	3.90747e+07	1.58886e+07	6.89014e+07	5.26785e+07	1.44267e+08	38872.7	62808	38867.7	37487.5	34791	49593.4	30518.6
6713421	C20 H34 O	No match	No results	Invalid mass	No match	-62046.7	272.251	273.259	24.268	8.66858e+08	46	0	7					89.5	DDA for preferred ion	[M+H]+1	1.24609e+06	2.27288e+06	2.96569e+06	2.13659e+06	3.70792e+06	2.72796e+06	2.04476e+06	4.53279e+06	5.96489e+06	1.62146e+08	7.25859e+07	2.68038e+08	2.52045e+08	9.10499e+07
		No results	No results	No results	No results		160.963	161.97	25.456	8.6657e+08	0	0	0						DDA for preferred ion	[M+H]+1	4.5247e+08	7.97543e+07	4.42463e+07	4.16933e+07	5.64099e+07	5.97608e+07	5.10416e+07	1.01746e+08	8.82569e+07	9.32255e+07	9.07257e+07	9.63322e+07	7.83988e+07	9.18542e+07
		No results	No results	No results	No results		276.071	139.043	8.964	8.66308e+08	0	0	0						DDA for other ion	[M+2H]+2	6.93923e+08	6.44618e+08	5.33199e+08	4.87374e+08	5.96152e+08	5.55061e+08	5.03174e+08	81069	132892	89006.5	82426	73570.7	179579	69816.2
Erucamide	C22 H43 N O	Full match	Full match	Full match	No results	3.58	337.336	338.343	23.96	8.65833e+08	0	1	2	94.8	73		78.7	93.7	DDA for preferred ion	[M+H]+1	3.0303e+08	1.88307e+08	1.34407e+08	3.13781e+08	1.98901e+08	2.8489e+08	1.64053e+08	4.61196e+08	2.02345e+08	1.27434e+08	1.23212e+08	3.34152e+08	1.14984e+08	1.36643e+08
NP-008177	C28 H41 N O5	No results	Invalid mass	No results	No match	-38211.8	453.289	454.297	24.379	8.6563e+08	2	1	0	84.3	52.6		62.1		DDA for preferred ion	[M+H]+1	310760	217985	175876	165485	144733	184625	148187	104079	7.5859e+07	4.82997e+06	1.19223e+07	1.33128e+07	1.80269e+08	2.30879e+06
Erucamide	C22 H43 N O	Full match	Full match	Full match	No results	3.57	337.336	338.343	24.33	8.65426e+08	0	1	2	94.2	70.9		82.5	91.2	DDA for preferred ion	[M+H]+1	3.0236e+08	1.87995e+08	1.3429e+08	3.13256e+08	2.02897e+08	2.84998e+08	1.63868e+08	4.60922e+08	2.02451e+08	1.27354e+08	1.23161e+08	3.33498e+08	1.15034e+08	1.36484e+08
2210856	C18 H32 O2	Full match	No results	No results	Full match	3.74	280.241	281.249	24.09	8.65049e+08	15	0	0						No MS2	[M+H]+1	1.90301e+08	1.14377e+08	7.48082e+07	6.30871e+07	9.43626e+07	9.80069e+07	5.7722e+07	3.66035e+08	1.22213e+08	3.63538e+08	3.41537e+08	1.24805e+08	8.15497e+07	3.4333e+08
Erucamide	C22 H43 N O	Full match	Full match	Full match	No results	3.33	337.336	338.343	24.085	8.6467e+08	0	1	2	94.7	72.6		82.6	91.8	DDA for preferred ion	[M+H]+1	3.0244e+08	1.5943e+08	1.34357e+08	3.13568e+08	2.02983e+08	2.84472e+08	1.6401e+08	4.61406e+08	2.01938e+08	1.27362e+08	1.23113e+08	3.33864e+08	1.1499e+08	1.36746e+08
	C20 H30 N O3 P3 S	Full match	No results	No results	No results	2.45	457.117	458.124	13.658	8.64236e+08	0	0	0						DDA for preferred ion	[M+H]+1	106004	4.35546e+08	3.85418e+07	138022	948096	5.24607e+07	43517.7	7597.7	10861.7	14562	9105.09	8750.17	8812.68	7271.42
Ethyl gallate	C9 H10 O5	Full match	Invalid mass	Full match	Not the top hit	2.44	198.053	199.061	15.982	8.63587e+08	14	1	1	59.1	64.7		65	52.3	DDA for preferred ion	[M+H]+1	779354	3.66727e+06	5.94574e+06	852499	5.48768e+06	1.36183e+07	7.94275e+06	152503	3.23151e+07	1.98134e+08	1.00455e+06	1.00317e+08	2.74523e+07	258106
	C29 H32 N2 O3 S4	Full match	No results	No results	No results	1.97	584.131	293.073	9.347	8.6339e+08	0	0	0						DDA for other ion	[M+2H]+2	8.42257e+08	6.22143e+08	5.54226e+08	5.6349e+08	6.10328e+08	6.18378e+08	4.99538e+08	85578.6	96867.2	97546.9	90655.2	82659.1	97395.9	79332.5
Primin	C12 H16 O3	No match	Invalid mass	Invalid mass	No match	-269387	152.048	153.055	17.025	8.61214e+08	38	3	10	87.1	71.6		71.6	90.2	DDA for preferred ion	[M+H]+1	1.57002e+07	3.18848e+07	1.2442e+07	1.08055e+07	1.24774e+07	1.7523e+07	1.05098e+07	9.11432e+06	3.08421e+08	2.46734e+07	1.24229e+07	1.51093e+07	1.75881e+08	1.07545e+07
MFCD00064342	C10 H13 N5 O4	Full match	Full match	Full match	Full match	3.51	267.098	268.105	9.307	8.60908e+08	7	1	1	98.5	9.9		51.2	93.3	DDA for preferred ion	[M+H]+1	1.83759e+07	6.05823e+08	2.66057e+08	1.12856e+08	1.23346e+08	4.58045e+08	2.24574e+08	1.20297e+06	6.35933e+07	3.62156e+07	1.66513e+07	2.11044e+07	4.86524e+07	131983
	C8 H12 N4 O7	Full match	No results	No results	No results	-0.1	276.071	139.043	8.914	8.6041e+08	0	0	0						DDA for preferred ion	[M+2H]+2	6.86766e+08	6.30294e+08	5.27337e+08	4.81453e+08	5.88121e+08	5.49508e+08	4.97985e+08	56557.4	85654.6	61541.9	56616.6	50973.7	97132.9	48981.1
(9E,11Z)-8-Hydroxyoctadeca-9,11-dienoic acid	C18 H32 O3	No match	No results	Invalid mass	No match	-60794.6	278.226	279.233	24.555	8.5941e+08	10	0	8					68.4	DDA for preferred ion	[M+H]+1	2.20117e+07	1.71556e+07	9.01838e+06	7.36655e+06	1.17368e+07	1.19774e+07	7.05282e+06	1.539e+07	2.25398e+08	4.49586e+07	1.15719e+08	1.76801e+08	3.27756e+08	5.84363e+07
	C28 H29 Cl N4 O4 S2	Full match	No results	No results	No results	-1.93	584.131	293.073	9.199	8.57454e+08	0	0	0						DDA for other ion	[M+2H]+2	8.37693e+08	6.14528e+08	5.55186e+08	5.62968e+08	6.09807e+08	6.13725e+08	4.9557e+08	80159.2	96463.8	91694.5	84914.2	77424.6	91263.8	74308.6
	C33 H57 Cl N6 O16 S4	Full match	No results	No results	No results	-0.02	956.24	479.127	25.055	8.55577e+08	0	0	0						DDA for other ion	[M+2H]+2	6.15223e+08	4.22012e+07	4.41986e+07	7.8513e+07	2.45986e+07	5.93201e+07	3.57491e+07	428584	577385	525106	551547	564213	715928	593931
Erucamide	C22 H43 N O	Full match	Full match	Full match	No results	2.81	337.335	338.343	24.107	8.55566e+08	0	1	2	94.8	73		78.8	94.2	DDA for preferred ion	[M+H]+1	2.9335e+08	1.76976e+08	1.13977e+08	3.13766e+08	2.03252e+08	2.78253e+08	1.60769e+08	1.95641e+08	1.97647e+08	1.23683e+08	1.23131e+08	3.2538e+08	1.12291e+08	1.33569e+08
Erucamide	C22 H43 N O	Full match	Full match	Full match	No results	2.86	337.335	338.343	23.989	8.54832e+08	0	1	2	92	63.1		74.3	93.3	DDA for preferred ion	[M+H]+1	2.96138e+08	1.81384e+08	1.32372e+08	3.08244e+08	1.99776e+08	2.80564e+08	1.61509e+08	4.56277e+08	1.99306e+08	1.2525e+08	1.21819e+08	2.41801e+08	1.1318e+08	1.34551e+08
Bergenin	C14 H16 O9	No match	Invalid mass	Invalid mass	No match	-54895	310.07	311.077	14.578	8.52655e+08	1	1	1	58.8	46		46	70.9	DDA for preferred ion	[M+H]+1	211317	520719	4.09712e+07	1.39444e+08	3.50766e+07	2.82845e+06	3.15844e+06	23281.9	2.7588e+06	1.0681e+08	3.96911e+08	1.25002e+08	1.14217e+07	131793
Diaveridine	C13 H16 N4 O2	No match	Invalid mass	No results	No results	-12.3	260.124	261.131	10.964	8.52401e+08	0	1	0	98	9.9		9.9		DDA for preferred ion	[M+H]+1	7.23539e+08	3.36699e+08	3.35704e+08	3.11163e+08	3.68102e+08	3.0124e+08	2.67859e+08	147480	30848.2	130148	56204.8	89384.6	32584.7	29534.5
Bergenin	C14 H16 O9	No match	Invalid mass	Invalid mass	No match	-54894.8	310.07	311.077	14.606	8.52197e+08	1	1	1	59	46.1		46.1	71.4	DDA for preferred ion	[M+H]+1	153083	488521	3.5451e+07	1.2997e+08	3.2588e+07	2.54376e+06	3.03228e+06	14716.2	1.69339e+06	1.01159e+08	3.7664e+08	1.18041e+08	2.91333e+06	91109.9
Ethyl orsellinate	C10 H12 O4	No match	No match	Invalid mass	No match	-142961	168.043	169.05	17.869	8.5184e+08	27	3	10	99.3	10		10	84.7	DDA for preferred ion	[M+H]+1	618153	5.15801e+06	2.8197e+06	1.74673e+06	2.49722e+06	3.5902e+06	1.49238e+06	535019	3.75091e+08	3.5363e+07	2.09181e+07	1.15224e+08	3.92449e+08	700037
4-{[5-(7-Hydroxy-5,5,8a-trimethyl-2-methylenedecahydro-1-naphthalenyl)-3-methylpentyl]oxy}-4-oxobutanoic acid	C24 H40 O5	No match	No results	Invalid mass	No match	-333187	272.251	273.259	24.018	8.51433e+08	46	0	7					84.4	DDA for preferred ion	[M+H]+1	662864	1.64154e+06	1.84571e+06	1.37883e+06	2.46992e+06	2.08004e+06	1.42527e+06	3.55392e+06	5.04462e+06	1.59118e+08	7.54524e+07	2.56475e+08	2.45914e+08	8.81973e+07
	C9 H17 N10 O9 P	Full match	No results	No results	No results	4.97	440.094	441.101	8.013	8.51029e+08	0	0	0						DDA for preferred ion	[M+H]+1	2.40096e+08	5.36339e+08	3.80756e+08	3.34181e+08	4.68479e+08	4.81439e+08	3.25574e+08	72631.7	72774	75598.1	75947.5	61401.6	70504.1	58034.5
	C12 H25 O15 P	Full match	No results	No results	No results	1.83	440.094	441.101	8.053	8.50538e+08	0	0	0						DDA for preferred ion	[M+H]+1	2.40096e+08	5.44147e+08	3.80721e+08	3.33979e+08	4.683e+08	4.8112e+08	3.24993e+08	80129.3	80523.8	83401.8	83787.3	67739.9	79816.8	64025.2
NP-020020	C7 H12 O5	No results	Invalid mass	No results	No match	124852	198.051	199.058	13.082	8.50083e+08	1	2	0	96.4	9.8		84.6		DDA for preferred ion	[M+H]+1	1.20052e+06	4.75058e+06	1.67188e+06	598038	2.23441e+08	2.35418e+07	4.99493e+08	31046.4	1.44998e+06	1.01394e+06	28166	3.26392e+06	1.44938e+07	1.01673e+06
	C13 H21 N4 O11 P	Full match	No results	No results	No results	-0.73	440.094	441.101	7.946	8.49369e+08	0	0	0						DDA for preferred ion	[M+H]+1	2.40096e+08	5.36378e+08	3.80759e+08	3.34685e+08	4.67963e+08	4.81836e+08	3.25383e+08	75306.2	71314.4	78381.7	78744	63662.5	69650.8	60171.4
	C19 H12 N4 O4 S	Full match	No results	No results	No results	0.6	392.058	393.065	8.841	8.49287e+08	0	0	0						DDA for preferred ion	[M+H]+1	6.92272e+08	6.23219e+08	4.59336e+08	3.39937e+08	4.18714e+08	4.76529e+08	3.71577e+08	61614.4	104372	61487.4	61814.1	58746.2	82412	51293.6
	C19 H30 N4 O4 S3	Full match	No results	No results	No results	4.15	474.145	238.08	25.838	8.48535e+08	0	0	0						DDA for other ion	[M+2H]+2	5.39269e+08	3.10852e+08	3.57054e+08	3.61446e+08	1.58118e+08	4.09689e+08	3.22319e+08	177382	247911	191334	199183	199687	225241	188838
Diaveridine	C13 H16 N4 O2	No match	Invalid mass	No results	No results	-11.71	260.124	261.132	10.87	8.48378e+08	0	1	0	97.8	9.9		9.9		DDA for preferred ion	[M+H]+1	7.45929e+08	3.65231e+08	3.46244e+08	3.1954e+08	3.81856e+08	3.09973e+08	2.77116e+08	174283	32396	137602	72446.9	95731.9	35665.8	31222.7
	C8 H10 N4 O9	Full match	No results	No results	No results	0.77	306.045	307.052	8.77	8.4807e+08	0	0	0						DDA for preferred ion	[M+H]+1	7.19921e+08	1.62926e+08	1.02443e+08	2.50542e+07	1.33636e+08	1.16551e+08	3.07333e+08	42618.4	72193.4	42471.2	42756.6	38559.8	57004.1	35479.6
Erucamide	C22 H43 N O	Full match	Full match	Full match	No results	3.02	337.335	338.343	24.357	8.47917e+08	0	1	2	88.2	54.9		70.2	90.2	DDA for preferred ion	[M+H]+1	2.89112e+08	1.8169e+08	1.26701e+08	2.98518e+08	1.95189e+08	2.78829e+08	1.57493e+08	4.53014e+08	1.96468e+08	1.22205e+08	1.19727e+08	3.14564e+08	1.1161e+08	1.31689e+08
	C30 H26 Cl N6 O P S	Full match	No results	No results	No results	-1.28	584.131	293.073	9.315	8.47067e+08	0	0	0						DDA for other ion	[M+2H]+2	7.98305e+08	5.78761e+08	5.2354e+08	5.33025e+08	6.04037e+08	5.95926e+08	4.8341e+08	80187.4	90764.9	91401.7	84944.2	77451.9	91260.2	74334.8
	C12 H25 O15 P	Full match	No results	No results	No results	1.68	440.094	441.101	7.825	8.45499e+08	0	0	0						DDA for preferred ion	[M+H]+1	2.40096e+08	5.31347e+08	3.80223e+08	3.34063e+08	4.68277e+08	4.81473e+08	3.25184e+08	73476.8	68847.9	81213.6	79512.9	62627.3	68413.3	63062
Diaveridine	C13 H16 N4 O2	No match	Invalid mass	No results	No results	-12.49	260.124	261.131	10.921	8.45485e+08	0	1	0	98.4	9.9		9.9		DDA for preferred ion	[M+H]+1	7.46977e+08	3.63684e+08	3.4558e+08	3.18626e+08	3.80064e+08	3.10566e+08	2.76668e+08	128593	32354.6	106775	50007	85692.9	34057.9	30869.8
Aurintricarboxylic acid	C22 H14 O9	No match	No match	Invalid mass	No results	-42669.2	404.055	405.062	22.175	8.45155e+08	0	1	1	82.8	9.1		9.6	81.3	DDA for preferred ion	[M+H]+1	428700	168620	1.26817e+06	2.81985e+06	1.13828e+06	131200	96628.5	68797.9	1.69129e+07	1.56988e+08	5.0027e+08	6.61978e+07	1.84831e+07	8.13409e+06
	C10 H9 Cl N6 O5	Full match	No results	No results	No match	-1.97	328.032	165.023	25.19	8.44894e+08	1	0	0						DDA for preferred ion	[M+2H]+2	7.33047e+08	1.5569e+08	9.12201e+07	8.27854e+07	1.06877e+08	1.37061e+08	1.00165e+08	204053	285903	267552	275452	252620	350821	249536
	C7 H16 O11	Invalid mass	No results	No results	No results	5.28	276.071	139.043	8.936	8.44757e+08	0	0	0						DDA for other ion	[M+2H]+2	6.73652e+08	6.13782e+08	5.18168e+08	4.6633e+08	5.74927e+08	5.37648e+08	4.85637e+08	63567.5	96271.1	69795	63634	57291.7	89403.8	55180.5
	C7 H13 N4 O6 P	Full match	No results	No results	No results	-3.94	280.056	281.063	8.037	8.44752e+08	0	0	0						DDA for preferred ion	[M+H]+1	2.46763e+06	6.08754e+08	2.19917e+08	6.21217e+07	1.60136e+08	3.70486e+08	1.22904e+08	69694.8	71854.6	74643	74988	64797.9	69624.3	57301.3
	C7 H13 N4 O6 P	Full match	No results	No results	No results	-3.46	280.056	281.064	8.108	8.44306e+08	0	0	0						No MS2	[M+H]+1	2.57493e+06	6.08955e+08	2.19957e+08	6.20849e+07	1.59965e+08	3.704e+08	1.22903e+08	72725.2	75200.8	80546.2	78248.5	73281.6	74540.5	59627
	C27 H25 Cl N4 O9	Full match	No results	No results	No results	-0.6	584.131	293.073	9.161	8.43181e+08	0	0	0						DDA for other ion	[M+2H]+2	7.04734e+08	6.2187e+08	5.54937e+08	5.63429e+08	5.75096e+08	5.78331e+08	4.99205e+08	99332.3	123321	112091	103803	94647.2	121678	90838.1
	C7 H13 N4 O6 P	Full match	No results	No results	No results	-3.37	280.056	281.064	7.898	8.42647e+08	0	0	0						No MS2	[M+H]+1	2.60742e+06	6.07837e+08	2.19496e+08	6.21363e+07	1.59525e+08	3.70202e+08	1.22815e+08	72112	70610.7	79131.2	77651.6	66020.6	70316.7	60746.7
Decamethylcyclopentasiloxane	C10 H30 O5 Si5	No results	Invalid mass	Full match	No match	3.75	370.095	371.103	24.011	8.42205e+08	1	1	1	53.9	41.6		42.3	76.6	DDA for preferred ion	[M+H]+1	7.9788e+08	4.73861e+08	2.90301e+08	3.61029e+08	2.86969e+08	3.16556e+08	1.79487e+08	1.04792e+08	8.16203e+07	2.03558e+08	1.91963e+08	1.13882e+08	1.0834e+08	3.38747e+08
	C7 H13 N4 O6 P	Full match	No results	No results	No results	-3.8	280.056	281.063	7.855	8.42103e+08	0	0	0						No MS2	[M+H]+1	2.39157e+06	6.06413e+08	2.19488e+08	6.26797e+07	1.57079e+08	3.70199e+08	1.2203e+08	65666.2	61529.4	72580.6	71060.6	58950.7	64353.4	55718
	C8 H10 N4 O9	Full match	No results	No results	No results	0.56	306.045	307.052	8.716	8.39934e+08	0	0	0						DDA for preferred ion	[M+H]+1	6.10966e+08	1.62136e+08	9.77993e+07	2.42658e+07	1.33055e+08	1.15298e+08	2.87508e+08	37833.6	62866	36980.7	37430.6	34093.4	49639.2	30546.8
	C8 H12 N4 O7	Full match	No results	No results	No results	-0.17	276.071	139.043	8.829	8.39743e+08	0	0	0						DDA for preferred ion	[M+2H]+2	6.71793e+08	6.11028e+08	5.15861e+08	4.70479e+08	5.71686e+08	5.38459e+08	4.85092e+08	61671.8	112957	65039	61871.7	55798.6	134714	51341.4
	C16 H34 N4 O4 S4	Full match	No results	No results	No results	-3.21	474.145	238.08	25.937	8.39652e+08	0	0	0						DDA for other ion	[M+2H]+2	5.48812e+08	3.09552e+08	3.52314e+08	3.57336e+08	2.10347e+08	3.96597e+08	2.11635e+08	167482	221273	187133	198696	195899	206647	182090
	C7 H13 N4 O6 P	Full match	No results	No results	No results	-3.88	280.056	281.063	7.992	8.39357e+08	0	0	0						No MS2	[M+H]+1	1.95772e+06	6.04437e+08	2.19096e+08	6.21565e+07	1.59359e+08	3.69804e+08	1.21803e+08	55293.1	53879.4	59218.9	59492.5	48098.2	52622.4	45460.6
(1S,2S,8aR)-1-[(3Z)-5-Hydroxy-3-methyl-3-penten-1-yl]-2,5,5,8a-tetramethyldecahydro-2-naphthalenol	C20 H36 O2	No match	Invalid mass	Invalid mass	No match	-116846	272.251	273.258	24.472	8.39023e+08	46	1	7			55.9		95.8	DDA for preferred ion	[M+H]+1	1.25112e+06	1.90881e+06	2.97667e+06	2.182e+06	3.48734e+06	2.7633e+06	2.16748e+06	4.53807e+06	4.68039e+06	1.59728e+08	7.66477e+07	2.332e+08	2.43309e+08	8.93314e+07
	C6 H9 O7 P	Full match	No results	No results	No results	1.63	224.009	225.016	8.023	8.38665e+08	0	0	0						DDA for preferred ion	[M+H]+1	7.85692e+08	5.00322e+08	3.56562e+08	3.34001e+08	4.02321e+08	3.92227e+08	3.92961e+08	356987	71230.3	68654.8	68972.1	55762.2	63461.1	52704.3
	C6 H9 O7 P	Full match	No results	No results	No results	1.7	224.009	225.016	7.989	8.38505e+08	0	0	0						DDA for preferred ion	[M+H]+1	8.03227e+08	5.00416e+08	3.57852e+08	3.34535e+08	4.04359e+08	3.93363e+08	3.93493e+08	259762	77335.9	79582.5	79950.3	74875.3	73562.1	61093.2
	C6 H9 O7 P	Full match	No results	No results	No results	1.97	224.009	225.016	7.91	8.38505e+08	0	0	0						DDA for preferred ion	[M+H]+1	8.03227e+08	4.99582e+08	3.57959e+08	3.34561e+08	4.04271e+08	3.93229e+08	3.93871e+08	367903	73675.4	76579.2	75147.3	72049.6	68049	58787.6
	C6 H9 O7 P	Full match	No results	No results	No results	1.48	224.009	225.016	7.847	8.38382e+08	0	0	0						DDA for preferred ion	[M+H]+1	8.03194e+08	4.97963e+08	3.58026e+08	3.3463e+08	4.05733e+08	3.93151e+08	3.93284e+08	361026	67951.3	70084.4	68616.7	65939	59038.2	53801.7
	C6 H9 O7 P	Full match	No results	No results	No results	1.84	224.009	225.016	7.954	8.3813e+08	0	0	0						DDA for preferred ion	[M+H]+1	8.03227e+08	4.96054e+08	3.57219e+08	3.34055e+08	4.01323e+08	3.92305e+08	3.92937e+08	353023	67423.8	62609.7	61439	57981.2	55635.6	48063.6
	C6 H9 O7 P	Full match	No results	No results	No results	2.06	224.009	225.016	7.927	8.38091e+08	0	0	0						DDA for preferred ion	[M+H]+1	8.03227e+08	4.975e+08	3.57907e+08	3.34446e+08	4.02895e+08	3.92816e+08	3.9338e+08	356502	77841.3	80127.4	78629.2	75388	71202	61511.5
	C18 H34 O5 S	Full match	No results	No results	No match	2.19	362.213	363.221	23.396	8.37967e+08	1	0	0						DDA for preferred ion	[M+H]+1	318859	181143	114781	134911	112487	128382	103503	76183.6	4.85188e+08	1.37112e+08	4.57801e+08	4.9358e+08	4.55815e+08	6.41852e+07
RG1300000	C18 H34 O3	No match	Invalid mass	Invalid mass	No match	-60384.2	280.241	281.248	24.733	8.37389e+08	15	1	5	93.9	83.7		83.7	82.2	DDA for preferred ion	[M+H]+1	1.58711e+08	1.15026e+08	6.58941e+07	5.60005e+07	8.09352e+07	8.6452e+07	5.04006e+07	2.59995e+08	1.07069e+08	3.28212e+08	2.9271e+08	1.17008e+08	8.02553e+07	2.86738e+08
	C20 H30 N O3 P3 S	Full match	No results	No results	No results	2.26	457.117	458.124	13.602	8.36817e+08	0	0	0						DDA for preferred ion	[M+H]+1	107577	4.25213e+08	5.22652e+07	392973	1.05963e+06	9.21924e+07	39276.2	6897.42	9570.18	9871.98	8362	7901.51	8824.14	6613.83
Diaveridine	C13 H16 N4 O2	No match	Invalid mass	No results	No results	-12.2	260.124	261.131	10.891	8.35767e+08	0	1	0	98.4	9.9		9.9		DDA for preferred ion	[M+H]+1	7.36441e+08	3.58849e+08	3.42078e+08	3.15751e+08	3.752e+08	3.07024e+08	2.7314e+08	146261	29211.8	125173	55534.1	89977.6	30749.6	27690.9
Diaveridine	C13 H16 N4 O2	No match	Invalid mass	No results	No results	-12.11	260.124	261.131	10.799	8.35603e+08	0	1	0	97.9	9.9		61.6		DDA for preferred ion	[M+H]+1	7.3639e+08	3.58776e+08	3.42093e+08	3.16417e+08	3.76378e+08	3.0698e+08	2.73139e+08	157457	33599.3	130148	59389	91604.3	34441.9	32494.7
	C28 H21 Cl N8 O5	Full match	No results	No results	No results	-2.5	584.131	293.073	9.104	8.35043e+08	0	0	0						DDA for other ion	[M+2H]+2	8.10637e+08	5.91083e+08	5.47622e+08	5.63619e+08	5.28412e+08	5.96849e+08	4.97049e+08	86713.1	114184	97851.2	90615.7	82001.8	103979	79128.9
	C7 H7 N3 O8 S	Full match	No results	No results	No results	4.46	292.997	294.004	2.343	8.34749e+08	0	0	0						DDA for preferred ion	[M+H]+1	6.21692e+08	2.85661e+07	5.71788e+06	5.474e+06	4.86588e+06	9.1958e+06	2.81273e+06	413937	32114.8	33162.3	32635.2	31225.5	32180.7	33113.8
		No results	No results	No results	No results		160.963	161.97	2.324	8.34621e+08	0	0	0						No MS2	[M+H]+1	1.39413e+08	2.28825e+07	4.00666e+06	3.37319e+06	6.51823e+06	8.67597e+06	3.58348e+06	5.21851e+06	6.27206e+06	7.76309e+06	7.83224e+06	6.49707e+06	6.68437e+06	7.47233e+06
Erucamide	C22 H43 N O	Full match	Full match	Full match	No results	2.87	337.335	338.343	24.258	8.34402e+08	0	1	2	94.1	70.4		82.5	86.1	DDA for preferred ion	[M+H]+1	2.6536e+08	1.77112e+08	1.25696e+08	2.881e+08	1.89533e+08	2.74095e+08	1.52676e+08	4.46118e+08	1.9178e+08	1.19034e+08	1.17173e+08	3.02313e+08	1.12215e+08	1.16494e+08
Naratriptan	C17 H25 N3 O2 S	No match	Invalid mass	No results	No match	-19.23	335.16	336.168	15.926	8.32237e+08	1	2	0	58.1	7.9		60		DDA for preferred ion	[M+H]+1	108965	1.48531e+06	2.00982e+06	664173	1.21052e+08	3.39792e+07	1.6628e+08	25655.8	4.34698e+06	2.05509e+06	1.30897e+06	2.52075e+07	2.44107e+08	2.02226e+06
Bergenin	C14 H16 O9	No match	Invalid mass	Invalid mass	No match	-54894.6	310.07	311.077	14.426	8.31592e+08	1	1	1	58.9	46		46	71.4	DDA for preferred ion	[M+H]+1	222692	508623	3.92459e+07	1.35277e+08	1.68038e+07	2.72757e+06	2.70246e+06	22021.9	2.47463e+06	1.05599e+08	3.8804e+08	1.23082e+08	9.68109e+06	129515
	C8 H12 N4 O7	Full match	No results	No results	No results	0.09	276.071	139.043	8.783	8.29219e+08	0	0	0						DDA for preferred ion	[M+2H]+2	6.58364e+08	5.89489e+08	5.01722e+08	4.77147e+08	5.60249e+08	5.21412e+08	4.72735e+08	54440.5	101631	56428.1	53860.7	49058.6	116651	44457.2
Diaveridine	C13 H16 N4 O2	No match	Invalid mass	No results	No results	-11.58	260.124	261.132	10.778	8.28854e+08	0	1	0	97.8	9.9		9.9		DDA for preferred ion	[M+H]+1	7.28857e+08	3.55026e+08	3.38988e+08	3.13391e+08	3.7212e+08	3.03644e+08	2.74144e+08	146201	31387.7	126857	53587.9	91604.3	32700.5	31034.1
	C9 H17 N O6	Full match	No results	No results	No match	2.49	235.106	236.113	18.263	8.27364e+08	1	0	0						DDA for preferred ion	[M+H]+1	8.11569e+08	3.39345e+08	3.35134e+08	3.28434e+08	2.62532e+08	3.72604e+08	2.86414e+08	2.75606e+06	4.06167e+06	1.44971e+06	1.81202e+06	1.40923e+06	3.7499e+06	1.00311e+06
	C6 H8 N4 O8	Full match	No results	No results	No match	-0.29	264.034	265.041	8.858	8.25566e+08	1	0	0						DDA for preferred ion	[M+H]+1	3.95123e+08	6.21288e+08	4.35168e+08	2.78442e+08	4.24963e+08	4.23408e+08	3.48489e+08	44459.6	65960.5	45487.4	45203.8	39753.2	56479.1	38199.2
Diaveridine	C13 H16 N4 O2	No match	Invalid mass	No results	No results	-11.9	260.124	261.132	10.847	8.23301e+08	0	1	0	98.1	9.9		9.9		DDA for preferred ion	[M+H]+1	7.27431e+08	3.53042e+08	3.41395e+08	3.14471e+08	3.69783e+08	2.85429e+08	2.68882e+08	125283	28543.8	107883	48160.2	82400.6	30150.6	27605.4
	C6 H8 N4 O8	Full match	No results	No results	No match	-0.86	264.034	265.041	8.77	8.2282e+08	1	0	0						DDA for preferred ion	[M+H]+1	3.86662e+08	5.99427e+08	4.27775e+08	2.58678e+08	4.0929e+08	4.08213e+08	3.35742e+08	42386.6	71800.6	42240.1	42523.9	38350	56693.9	35286.6
	C5 H12 O12	Full match	No results	No results	No match	4.24	264.034	265.041	8.801	8.22788e+08	1	0	0						DDA for preferred ion	[M+H]+1	3.94851e+08	6.1777e+08	4.34145e+08	2.77111e+08	4.20744e+08	4.20788e+08	3.46762e+08	38210.5	58501	38387.4	38848.6	35035.4	51793.9	32236.8
Meglutol	C6 H10 O5	Full match	No results	Full match	Partial match	4.29	162.054	163.061	8.398	8.22584e+08	37	0	9					79.7	DDA for preferred ion	[M+H]+1	8.11111e+08	5.30346e+08	2.80267e+08	2.574e+08	3.14958e+08	3.28809e+08	2.56143e+08	1.9374e+06	9.83846e+06	7.61445e+06	2.51072e+06	3.06085e+06	9.70272e+06	24741.7
L-alpha-Glycerylphosphorylcholine	C8 H20 N O6 P	No match	Invalid mass	Invalid mass	No results	147634	295.06	296.067	9.959	8.22489e+08	0	4	1	71.5	8.6		66	84.2	DDA for preferred ion	[M+H]+1	5.18591e+06	5.51286e+08	3.13728e+08	4.2099e+08	2.43025e+08	3.51552e+08	2.08611e+08	121777	143078	130958	123817	119534	147218	119123
Bergenin	C14 H16 O9	No match	Invalid mass	Invalid mass	No match	-54894.7	310.07	311.077	14.45	8.2209e+08	1	1	1	57.9	64.4		64.4	70.4	DDA for preferred ion	[M+H]+1	241904	488859	3.82025e+07	1.3303e+08	1.65382e+07	2.65818e+06	2.65167e+06	20952.7	2.1763e+06	1.05659e+08	3.84408e+08	1.21362e+08	8.19344e+06	124271
(12Z)-9,10,11-Trihydroxy-12-octadecenoic acid	C18 H34 O5	No match	No results	Invalid mass	No match	-109072	294.221	295.228	24.109	8.21044e+08	31	0	5					60	DDA for preferred ion	[M+H]+1	1.75852e+08	9.44054e+07	5.27099e+07	4.65142e+07	6.44582e+07	7.60289e+07	4.12228e+07	1.03005e+08	4.4961e+08	3.47253e+08	6.1857e+08	4.58275e+08	5.00554e+08	2.00582e+08
	C12 H25 O15 P	Full match	No results	No results	No results	1.97	440.094	441.101	7.859	8.20775e+08	0	0	0						DDA for preferred ion	[M+H]+1	2.38622e+08	5.12418e+08	3.77699e+08	3.34258e+08	4.42751e+08	4.74236e+08	3.25002e+08	67179.7	64426.8	73718.8	72175	59875.2	65362.6	56591.8
	C9 H17 N O6	Full match	No results	No results	No match	2.12	235.106	236.113	18.31	8.19286e+08	1	0	0						DDA for preferred ion	[M+H]+1	8.03895e+08	3.32547e+08	2.20027e+08	1.62078e+08	1.81409e+08	3.0872e+08	1.73859e+08	2.23055e+06	4.22416e+06	1.25524e+06	1.3062e+06	1.32112e+06	3.70446e+06	953973
	C12 H25 O15 P	Full match	No results	No results	No results	1.9	440.094	441.101	7.977	8.19178e+08	0	0	0						DDA for preferred ion	[M+H]+1	2.36768e+08	5.04148e+08	3.76393e+08	3.29471e+08	4.67046e+08	4.70214e+08	3.24501e+08	60096.5	56877.4	62550.9	61381.4	50804.5	55583.3	48018.5
	C6 H8 N4 O8	Full match	No results	No results	No match	-0.72	264.034	265.041	8.89	8.17445e+08	1	0	0						DDA for preferred ion	[M+H]+1	3.91627e+08	6.11801e+08	4.28674e+08	2.74787e+08	4.16493e+08	4.04886e+08	3.42487e+08	56606.1	83981.2	59581.7	57553.6	52362.6	78141.1	48635.4
Diaveridine	C13 H16 N4 O2	No match	Invalid mass	No results	No results	-11.85	260.124	261.132	11.017	8.15676e+08	0	1	0	97.9	9.9		9.9		DDA for preferred ion	[M+H]+1	7.20345e+08	3.5424e+08	3.33264e+08	3.09411e+08	3.62645e+08	2.99236e+08	2.65627e+08	153165	32231.8	78330.3	68759.7	32566.5	34283	31319.3
	C4 H5 N2 O6 P	Full match	No results	No results	No results	2.05	207.989	208.996	25.247	8.14552e+08	0	0	0						DDA for preferred ion	[M+H]+1	5.31035e+08	1.43337e+08	9.24312e+07	6.93973e+07	9.4169e+07	1.22911e+08	9.05896e+07	9.77824e+06	1.21938e+07	9.71853e+06	9.01707e+06	1.0502e+07	1.27628e+07	9.21252e+06
1,1',1'',1'''-(2,4,6,8,10,12-Hexaazatetracyclo[5.5.0.0~3,11~.0~5,9~]dodecane-2,6,8,12-tetrayl)tetraethanone	C14 H20 N6 O4	No match	No results	Invalid mass	No match	-300602	235.106	236.113	18.233	8.12574e+08	1	0	1					53.9	DDA for preferred ion	[M+H]+1	8.00187e+08	3.28247e+08	3.01966e+08	2.87544e+08	2.60818e+08	3.6294e+08	2.1521e+08	2.5921e+06	3.92341e+06	1.31764e+06	1.54114e+06	1.27721e+06	3.65475e+06	904430
5-[(E)-2-(3,5-dihydroxyphenyl)ethenyl]-2-methoxybenzene-1,3-diol	C15 H14 O5	No match	Full match	No results	No results	-4.96	274.083	275.09	11.486	8.12213e+08	0	7	0	97	9.9		9.9		DDA for preferred ion	[M+H]+1	4.06557e+08	4.70869e+08	2.92219e+08	1.62998e+08	2.10076e+08	2.95347e+08	1.73165e+08	20267.5	21811.7	21837.9	21126	20528.7	20455.2	20391.1
Bergenin	C14 H16 O9	No match	Invalid mass	Invalid mass	No match	-54894.5	310.07	311.077	14.63	8.11196e+08	1	1	1	58.3	45.9		63.9	69.7	DDA for preferred ion	[M+H]+1	134379	507989	3.67071e+07	1.32285e+08	3.31809e+07	2.65238e+06	2.84089e+06	12979	64305.4	7.95268e+07	3.77509e+08	8.59073e+07	5.62491e+06	19830.3
S-Adenosyl-L-methionine	C15 H22 N6 O5 S	Not the top hit	Full match	Full match	Full match	3.19	398.139	399.146	11.11	8.11025e+08	2	1	1	81.7	64.1		64.1	72.5	DDA for preferred ion	[M+H]+1	4.98115e+06	9.2015e+06	3.06722e+08	4.49849e+08	4.21835e+08	6.07432e+06	3.24e+06	151951	166886	165347	159871	156087	154184	153766
(3aR,12aR)-3a,6-Dihydroxy-4-methoxy-3a,12a-dihydro-5H-furo[3',2':4,5]furo[3,2-b]xanthen-5-one	C18 H12 O7	Full match	Invalid mass	Full match	Partial match	2.23	340.059	341.066	18.735	8.10144e+08	8	3	3	92.3	9.6		72.7	70.1	DDA for preferred ion	[M+H]+1	91620	119175	4.63216e+06	1.78738e+06	1.10056e+07	2.59935e+07	2.17505e+06	56621.2	607632	4.03345e+08	1.99519e+07	3.4981e+08	2.14529e+06	100206
5-hydroxy-2-oxo-4-ureido-2,5-dihydro-1H-imidazole-5-carboxylic acid	C5 H6 N4 O5	Full match	No results	No results	Full match	-1.1	202.034	203.041	8.906	8.09533e+08	1	0	0						DDA for preferred ion	[M+H]+1	7.8567e+08	6.02853e+08	4.81025e+08	4.51021e+08	4.9484e+08	4.88744e+08	4.9275e+08	106529	177013	251167	110907	234024	225901	87196.4
	C6 H8 N4 O8	Full match	No results	No results	No match	-0.94	264.034	265.041	8.646	8.08523e+08	1	0	0						DDA for preferred ion	[M+H]+1	3.86852e+08	5.99756e+08	4.21372e+08	2.70236e+08	4.08552e+08	4.09473e+08	3.43934e+08	37865.4	61180.3	38754.3	38527.8	35890.9	48308.2	29727.7
1,1',1'',1'''-(2,4,6,8,10,12-Hexaazatetracyclo[5.5.0.0~3,11~.0~5,9~]dodecane-2,6,8,12-tetrayl)tetraethanone	C14 H20 N6 O4	No match	No results	Invalid mass	No match	-300601	235.106	236.113	18.205	8.07835e+08	1	0	1					57.5	DDA for preferred ion	[M+H]+1	8.00187e+08	2.73688e+08	3.39521e+08	3.49274e+08	2.8762e+08	3.25476e+08	3.24975e+08	2.36176e+06	3.4547e+06	1.40488e+06	2.01034e+06	1.18235e+06	3.02085e+06	752721
	C6 H9 O7 P	Full match	No results	No results	No results	1.56	224.009	225.016	7.869	8.06797e+08	0	0	0						DDA for preferred ion	[M+H]+1	7.94526e+08	4.65197e+08	3.50762e+08	3.33612e+08	4.01346e+08	3.79841e+08	3.83966e+08	298981	55409.7	65361.7	63993	61495.7	57952.8	50176.3
(9Z,12Z)-15-Hydroxy-16-methoxy-9,12-octadecadienoic acid	C19 H34 O4	No match	No match	Invalid mass	No match	-98163.2	294.22	295.228	23.907	8.06677e+08	31	5	9	69.6	67.8		67.8	74.9	DDA for preferred ion	[M+H]+1	1.69749e+08	9.76403e+07	5.17382e+07	4.24611e+07	6.24171e+07	7.37252e+07	3.83675e+07	1.00873e+08	4.40985e+08	3.43307e+08	5.96376e+08	4.5113e+08	4.9203e+08	1.95933e+08
NP-017667	C16 H24 O7	No match	Invalid mass	No results	No results	66990.2	350.135	351.142	11.632	8.05543e+08	0	4	0	97.6	9.9		9.9		DDA for preferred ion	[M+H]+1	2.92407e+08	5.92974e+08	5.55044e+07	3.4573e+07	4.61107e+07	6.43162e+07	3.27624e+07	9229.58	9859.21	10065.7	9789.35	9504.72	9441.12	9279.98
Erucamide	C22 H43 N O	Full match	Full match	Full match	No results	2.93	337.335	338.343	23.746	8.04414e+08	0	1	2	92.4	64.6		82.3	85.5	DDA for preferred ion	[M+H]+1	2.67351e+08	1.49192e+08	1.25986e+08	2.98911e+08	1.9115e+08	2.57386e+08	1.56434e+08	4.23601e+08	1.84853e+08	1.24053e+08	1.16515e+08	3.23763e+08	1.04432e+08	1.25819e+08
NP-020020	C7 H12 O5	No results	Invalid mass	No results	No match	124852	198.051	199.058	13.11	8.03736e+08	1	2	0	92.6	9.6		83.1		DDA for preferred ion	[M+H]+1	569133	3.96507e+06	1.5676e+06	222015	2.21489e+08	2.45463e+07	4.84939e+08	30220.1	1.44998e+06	1.01394e+06	28378.2	3.19164e+06	1.44075e+07	962905
5-hydroxy-2-oxo-4-ureido-2,5-dihydro-1H-imidazole-5-carboxylic acid	C5 H6 N4 O5	Full match	No results	No results	Full match	-1.11	202.034	203.041	8.8	8.00749e+08	1	0	0						DDA for preferred ion	[M+H]+1	7.88276e+08	6.05248e+08	4.86437e+08	4.43199e+08	4.96655e+08	4.90156e+08	4.9467e+08	118238	183195	251167	117122	234024	225901	90031.4
ONO-8711	C22 H30 Cl N O4 S	No match	Invalid mass	Invalid mass	No match	-466793	234.162	235.17	19.4	8.00461e+08	73	9	10	84.1	78.1		79.7	88.2	DDA for preferred ion	[M+H]+1	3.85228e+06	2.33655e+07	3.82045e+06	2.51314e+06	2.93802e+06	9.40723e+06	2.44907e+06	2.43013e+06	3.30338e+08	3.80836e+07	4.8232e+06	7.95232e+06	1.71197e+08	3.26608e+06
	C6 H8 N4 O8	Full match	No results	No results	No match	-0.54	264.034	265.041	8.683	7.99895e+08	1	0	0						DDA for preferred ion	[M+H]+1	3.83739e+08	5.87539e+08	4.14461e+08	2.6674e+08	4.01988e+08	3.92229e+08	3.41314e+08	44841.9	72452.5	45591.7	43243.8	41189.6	57208.7	35204.9
	C14 H17 N8 O7 P	Full match	No results	No results	No results	-4.05	440.094	441.101	7.909	7.9951e+08	0	0	0						DDA for preferred ion	[M+H]+1	2.31713e+08	4.85126e+08	3.74884e+08	3.27879e+08	4.37932e+08	4.65692e+08	3.21997e+08	66307.9	61584.6	69015.9	67725.5	56055.5	61328.2	52981.5
	C22 H43 N S	Full match	No results	No results	No results	1.94	353.312	354.32	24.241	7.99505e+08	0	0	0						DDA for preferred ion	[M+H]+1	3.93575e+08	3.64701e+08	3.29243e+08	3.0736e+08	3.70615e+08	3.16523e+08	3.18586e+08	7.72498e+08	5.94524e+08	5.50509e+08	2.1366e+08	3.35717e+08	4.73128e+08	1.8504e+08
		No results	No results	No results	No results		160.963	161.97	25.268	7.99157e+08	0	0	0						DDA for preferred ion	[M+H]+1	4.19174e+08	6.45596e+07	4.30476e+07	4.05253e+07	5.47755e+07	5.77127e+07	4.97889e+07	9.92021e+07	8.62336e+07	9.09452e+07	8.95754e+07	9.39072e+07	7.641e+07	9.17117e+07
	C6 H8 N4 O8	Full match	No results	No results	No match	-0.49	264.034	265.041	8.707	7.99137e+08	1	0	0						DDA for preferred ion	[M+H]+1	3.83272e+08	5.85988e+08	4.15177e+08	2.56232e+08	4.00984e+08	4.14662e+08	3.46597e+08	45988.2	76101.8	47094.4	45422	42154.8	60090.2	36978.1
1,3-Dihydroxy-7,8,9,10-tetrahydro-benzo[c]chromen-6-one	C13 H12 O4	No match	No match	Invalid mass	No match	-181177	190.027	191.034	12.458	7.97543e+08	12	1	1	90.3	9.5		55.5	59.4	DDA for preferred ion	[M+H]+1	560675	1.41773e+07	1.75146e+07	2.17286e+07	4.95737e+07	1.76807e+07	7.3627e+07	2.91334e+06	820001	3.05013e+07	4.32126e+07	3.41086e+07	3.13699e+07	233626
(2S)-3-Hydroxy-2-[(9Z,12Z)-9,12-octadecadienoyloxy]propyl 2-(trimethylammonio)ethyl phosphate	C26 H50 N O7 P	Full match	No results	Full match	Full match	2.74	519.334	520.341	24.002	7.97377e+08	2	0	2					90.1	DDA for preferred ion	[M+H]+1	135812	88297.9	62388.5	65800.2	66969.9	67272.1	59499.9	45878	6.9695e+08	9.33348e+07	1.07531e+08	1.53044e+08	1.40963e+08	3.80478e+06
	C22 H43 N S	Full match	No results	No results	No results	2.36	353.312	354.32	24.107	7.97088e+08	0	0	0						DDA for preferred ion	[M+H]+1	4.08474e+08	3.75852e+08	3.38831e+08	3.19769e+08	4.03673e+08	3.5375e+08	3.28978e+08	7.94336e+08	6.065e+08	5.61514e+08	2.12959e+08	3.73862e+08	4.85113e+08	1.8825e+08
	C22 H43 N S	Full match	No results	No results	No results	2.19	353.312	354.32	24.049	7.96558e+08	0	0	0						DDA for preferred ion	[M+H]+1	4.00284e+08	3.64913e+08	2.48027e+08	3.15231e+08	3.97661e+08	3.47939e+08	3.26277e+08	7.86928e+08	5.90137e+08	5.55474e+08	2.17223e+08	3.7166e+08	4.70656e+08	1.85252e+08
	C4 H7 N2 O2 P	Full match	No results	No results	No results	-2.83	146.024	147.031	8.955	7.9649e+08	0	0	0						DDA for preferred ion	[M+H]+1	6.38931e+08	4.65057e+08	3.7452e+08	3.34189e+08	4.2316e+08	3.79465e+08	3.26828e+08	41336.6	54432.3	72920	42537.4	37236.5	56120.1	37620.8
	C23 H45 Cl N2 O11 S4	Full match	No results	No results	No results	-0.19	688.159	345.087	25.351	7.95291e+08	0	0	0						DDA for other ion	[M+2H]+2	6.16876e+08	1.00978e+08	6.95661e+07	7.66629e+07	5.51631e+07	1.09184e+08	6.0322e+07	301204	433064	385632	417572	383832	508500	363045
	C7 H13 N4 O6 P	Full match	No results	No results	No results	-3.51	280.056	281.064	7.947	7.93825e+08	0	0	0						No MS2	[M+H]+1	2.1553e+06	5.56766e+08	2.14267e+08	6.1126e+07	1.56083e+08	2.5752e+08	1.19281e+08	59608	59477.3	65410.1	64187.1	53126.8	58124.1	50213.5
10E,Z12-CLA	C18 H32 O2	Full match	Invalid mass	Full match	Not the top hit	3.13	280.241	281.248	24.123	7.93495e+08	15	1	4	84.1	78.1		78.8	73.8	DDA for preferred ion	[M+H]+1	1.22626e+08	8.80279e+07	5.39451e+07	4.49048e+07	6.38116e+07	7.01474e+07	4.16803e+07	1.69555e+08	7.21181e+07	2.94596e+08	1.90942e+08	9.37582e+07	4.46722e+07	1.52217e+08
	C22 H43 N S	Full match	No results	No results	No results	2.69	353.313	354.32	24.077	7.93449e+08	0	0	0						DDA for preferred ion	[M+H]+1	4.05176e+08	3.70274e+08	3.3652e+08	3.18483e+08	4.01748e+08	3.27085e+08	3.28696e+08	7.92954e+08	6.00447e+08	5.59466e+08	2.18472e+08	3.43047e+08	4.79838e+08	1.8725e+08
	C22 H43 N S	Full match	No results	No results	No results	2.7	353.313	354.32	24.168	7.93328e+08	0	0	0						DDA for preferred ion	[M+H]+1	4.05472e+08	3.71222e+08	3.36438e+08	3.18429e+08	4.0181e+08	3.51337e+08	3.30165e+08	7.92487e+08	6.00616e+08	5.00289e+08	2.18461e+08	3.74781e+08	4.79766e+08	1.87256e+08
	C24 H44 N4 O17 S2	Full match	No results	No results	No results	0.49	724.215	363.115	8.705	7.92606e+08	0	0	0						DDA for other ion	[M+2H]+2	3.06221e+08	7.43321e+08	6.21471e+08	6.17882e+08	6.71081e+08	5.89707e+08	4.45986e+08	77712.3	120405	77035.5	76978.6	75015.3	95072	59173.2
	C15 H21 Cl N6 O2 S	Full match	No results	No results	No results	-1.39	384.113	193.064	8.764	7.92135e+08	0	0	0						DDA for other ion	[M+2H]+2	1.82962e+07	5.36181e+08	2.93337e+08	1.17943e+08	1.83212e+08	3.97892e+08	1.18498e+08	59980.9	99667.2	58879.4	59342.1	55208.3	78697.5	48981.7
17-ODYA	C18 H32 O2	No match	Invalid mass	Invalid mass	No match	-64265.1	262.231	263.238	24.361	7.90917e+08	4	1	12	85.3	79		82.7	90.4	DDA for preferred ion	[M+H]+1	4.11122e+07	3.93442e+07	2.28592e+07	1.97833e+07	2.85758e+07	3.20513e+07	1.75263e+07	4.91475e+07	3.69136e+07	2.91998e+08	1.88526e+08	6.66627e+07	4.62959e+07	1.47116e+08
(9Z,12Z)-15-Hydroxy-16-methoxy-9,12-octadecadienoic acid	C19 H34 O4	No match	No match	Invalid mass	No match	-98162.8	294.221	295.228	23.952	7.90757e+08	31	6	10	84.6	78.5		78.5	77.7	DDA for preferred ion	[M+H]+1	1.51074e+08	8.13089e+07	4.66466e+07	3.85096e+07	5.65786e+07	6.66394e+07	3.64716e+07	9.13654e+07	4.13805e+08	1.43327e+08	5.91004e+08	4.02446e+08	4.72602e+08	1.80025e+08
[Similar to: DL-Glutamine; ΔMass: 145.9792 Da]	C8 H12 N4 O6 S	Full match	Invalid mass	No results	No match	1.85	292.048	147.031	8.944	7.90734e+08	6	1	0			60.3			DDA for other ion	[M+2H]+2	6.39379e+08	3.72085e+08	3.70794e+08	3.34443e+08	4.24396e+08	3.79794e+08	3.23636e+08	20258.6	24346.7	61178.4	20844.3	18209.1	27374.2	18439
4-Methoxysalicylic acid	C8 H8 O4	Full match	Partial match	Full match	Full match	3.65	168.043	169.05	17.616	7.9036e+08	27	3	10	77.8	8.9		71.2	74.4	DDA for preferred ion	[M+H]+1	167481	5.16095e+06	4.03239e+06	2.78091e+06	4.01651e+06	5.62505e+06	2.21627e+06	548835	3.36395e+08	4.87752e+07	1.57279e+08	2.83938e+08	3.88217e+08	730395
5-hydroxy-2-oxo-4-ureido-2,5-dihydro-1H-imidazole-5-carboxylic acid	C5 H6 N4 O5	Full match	No results	No results	Full match	-0.94	202.034	203.041	8.832	7.90349e+08	1	0	0						DDA for preferred ion	[M+H]+1	7.84289e+08	5.88887e+08	4.75825e+08	4.4205e+08	4.86567e+08	4.78665e+08	4.80641e+08	108950	176034	251167	110907	233163	224628	86714.2
	C8 H13 N2 O4 P S	Full match	No results	No results	No match	2.29	264.034	265.041	8.746	7.8715e+08	1	0	0						DDA for preferred ion	[M+H]+1	3.79371e+08	5.6686e+08	4.18239e+08	2.62678e+08	3.90445e+08	3.97749e+08	3.28502e+08	42088.4	69936.1	41143.2	41640.1	37927.6	55221.7	34370.2
	C5 H12 O12	Full match	No results	No results	No match	3.95	264.034	265.041	8.627	7.86242e+08	1	0	0						DDA for preferred ion	[M+H]+1	3.79448e+08	5.67764e+08	4.05741e+08	2.6128e+08	3.91049e+08	3.9763e+08	3.43706e+08	34030.1	54983.6	34829	34625.5	33937.7	43415.2	26716.7
	C27 H45 N6 O9 P S3	Full match	No results	No results	No results	0.38	724.215	363.115	8.607	7.86076e+08	0	0	0						DDA for other ion	[M+2H]+2	3.15848e+08	7.26322e+08	6.12564e+08	6.09573e+08	6.59209e+08	5.77386e+08	4.57895e+08	93469.5	144818	111764	96406.7	93706.2	114349	70596.5
	C4 H5 N2 O6 P	Full match	No results	No results	No results	2.03	207.989	208.996	25.227	7.84665e+08	0	0	0						DDA for preferred ion	[M+H]+1	5.11829e+08	1.42608e+08	9.26587e+07	6.94421e+07	9.77581e+07	1.24892e+08	9.11787e+07	9.71185e+06	1.18712e+07	9.44265e+06	8.74743e+06	1.02298e+07	1.24897e+07	8.7834e+06
	C14 H29 N2 O2 P S3	Full match	No results	No results	No results	1.3	384.113	193.064	8.869	7.84629e+08	0	0	0						DDA for preferred ion	[M+2H]+2	1.68148e+07	5.30861e+08	3.1771e+08	1.15517e+08	1.8719e+08	3.93821e+08	1.17239e+08	88728	147435	89587.7	87782.9	79956.5	116415	72457.1
	C27 H45 N6 O9 P S3	Full match	No results	No results	No results	0.2	724.215	363.115	8.621	7.84072e+08	0	0	0						DDA for other ion	[M+2H]+2	3.01422e+08	7.24368e+08	6.11426e+08	6.08386e+08	6.58098e+08	5.77475e+08	4.56312e+08	90705.5	140536	108459	93555.9	90935.2	110968	69066.7
(-)-Myrtenal	C10 H14 O	Full match	No results	Full match	Partial match	2.01	150.105	151.112	19.172	7.83728e+08	43	0	10					89.7	DDA for preferred ion	[M+H]+1	3.30022e+07	3.52786e+07	2.73753e+07	2.49081e+07	2.63058e+07	2.80098e+07	1.8998e+07	2.41945e+07	5.95796e+08	1.23741e+08	6.43981e+07	6.70397e+07	1.82869e+08	3.66698e+07
	C9 H17 N O6	Full match	No results	No results	No match	2.04	235.106	236.113	18.136	7.82178e+08	1	0	0						DDA for preferred ion	[M+H]+1	7.66469e+08	3.08991e+08	3.46317e+08	3.81044e+08	3.33563e+08	4.09122e+08	3.59299e+08	3.12994e+06	3.93827e+06	2.62548e+06	2.67771e+06	2.21485e+06	3.60668e+06	1.03289e+06
RG1300000	C18 H34 O3	Full match	No results	Full match	Partial match	3.55	298.252	299.259	23.904	7.82075e+08	14	0	3					69	DDA for preferred ion	[M+H]+1	1.17141e+08	1.30464e+08	7.52484e+07	6.49354e+07	8.82117e+07	1.01294e+08	5.84723e+07	6.30724e+08	3.26884e+08	1.14931e+08	1.41752e+08	1.50399e+08	1.02271e+08	1.15844e+08
	C22 H43 N S	Full match	No results	No results	No results	3.04	353.313	354.32	24.312	7.81734e+08	0	0	0						DDA for preferred ion	[M+H]+1	3.98114e+08	3.77944e+08	3.35349e+08	3.11094e+08	3.93635e+08	3.45732e+08	3.21609e+08	7.79799e+08	5.98469e+08	5.54035e+08	2.15161e+08	3.64651e+08	4.7544e+08	1.86043e+08
	C6 H8 N4 O8	Full match	No results	No results	No match	-0.31	264.034	265.041	8.938	7.81534e+08	1	0	0						DDA for preferred ion	[M+H]+1	3.78184e+08	4.82009e+08	4.06233e+08	2.59442e+08	3.91989e+08	3.83277e+08	3.23322e+08	36161.2	47617.3	40122	37211.7	32574.5	43361.5	32910.6
Bergenin	C14 H16 O9	No match	Invalid mass	Invalid mass	No match	-54894.4	310.07	311.077	14.724	7.80753e+08	1	1	1	58.1	64.5		64.5	69.3	DDA for preferred ion	[M+H]+1	123813	497870	3.967e+07	1.33277e+08	3.36761e+07	2.75869e+06	3.07983e+06	11273.6	1.16246e+06	2.88702e+07	3.0398e+08	5.92158e+07	9.68931e+06	34062.1
1,2-Dipalmitoyl-sn-glycero-O-ethyl-3-phosphatidylcholine cation	C42 H85 N O8 P	No match	No results	Invalid mass	No results	-759945	183.066	184.074	8.206	7.79049e+08	0	0	9					62	DDA for preferred ion	[M+H]+1	359677	3.59185e+08	1.3062e+08	3.30237e+08	1.80877e+08	4.05284e+08	8.12348e+07	135413	21452.6	28950.5	10367.6	14555.7	29667.9	8643.16
		No results	No results	No results	No results		565.164	283.589	8.876	7.78437e+08	0	0	0						DDA for other ion	[M+2H]+2	7.43865e+08	3.86789e+08	3.84805e+08	4.22701e+08	3.21562e+08	3.23896e+08	2.7406e+08	92278.5	153334	93172.6	91295.6	83155.9	121073	75532.3
		No results	No results	No results	No results		138.981	139.988	25.148	7.77597e+08	0	0	0						DDA for preferred ion	[M+H]+1	4.29e+08	8.93701e+07	5.37896e+07	4.95934e+07	6.51148e+07	7.17393e+07	6.13246e+07	9.76022e+07	8.69428e+07	8.45629e+07	7.98132e+07	8.55797e+07	7.45797e+07	8.1709e+07
	C8 H10 N10 O3	Full match	No results	No results	No results	-0.55	294.094	295.101	9.056	7.77138e+08	0	0	0						DDA for preferred ion	[M+H]+1	5.47081e+08	2.72554e+08	2.02242e+08	1.66945e+08	1.77741e+08	1.94848e+08	1.81262e+08	1.28226e+06	84646.2	75973.2	71249	64476.1	81756.3	62217.2
	C9 H17 N O6	Full match	No results	No results	No match	2.89	235.106	236.114	18.347	7.75831e+08	1	0	0						DDA for preferred ion	[M+H]+1	5.98696e+08	3.49185e+08	1.65445e+08	1.57335e+08	1.33832e+08	2.27053e+08	1.4664e+08	1.85496e+06	4.06004e+06	1.15547e+06	1.15304e+06	1.22994e+06	3.71982e+06	921540
	C20 H30 N O3 P3 S	Full match	No results	No results	No results	2.15	457.117	458.124	13.536	7.75418e+08	0	0	0						DDA for preferred ion	[M+H]+1	103237	4.03719e+08	5.19007e+07	392973	1.08644e+06	9.02513e+07	39864.7	7391.01	12384.7	9160.49	8595.31	8630.18	9506.62	7077.9
Aurintricarboxylic acid	C22 H14 O9	No match	No match	Invalid mass	No results	-42669.1	404.055	405.062	22.125	7.75207e+08	0	1	1	82.5	9.1		9.6	78.2	DDA for preferred ion	[M+H]+1	226782	101555	1.00728e+06	2.4508e+06	787488	89641.6	58196.2	41434.8	1.81846e+07	1.45922e+08	5.36271e+08	6.55823e+07	1.89299e+07	7.76296e+06
	C19 H33 N6 O6 P S4	Full match	No results	No results	No results	0.75	600.109	301.062	9.349	7.75119e+08	0	0	0						DDA for other ion	[M+2H]+2	7.61047e+08	4.36694e+08	4.43087e+08	4.70403e+08	5.16955e+08	5.24411e+08	3.75805e+08	115837	135535	537979	338724	188181	287986	138992
		No results	No results	No results	No results		138.981	139.988	25.224	7.73808e+08	0	0	0						DDA for preferred ion	[M+H]+1	4.28935e+08	9.00347e+07	5.39311e+07	4.98057e+07	6.53097e+07	7.20426e+07	6.15729e+07	9.69871e+07	8.74432e+07	8.59536e+07	8.05807e+07	8.61207e+07	7.5188e+07	8.27814e+07
Stearoyl Ethanolamide	C20 H41 N O2	No match	Invalid mass	No results	No match	-55022.7	309.304	310.311	24.38	7.72911e+08	1	3	0	90.1	9.5		57.1		DDA for preferred ion	[M+H]+1	2.89591e+07	1.44705e+07	8.74503e+06	1.8751e+07	2.02426e+07	3.19356e+07	8.91127e+06	7.72745e+06	5.32445e+06	4.50951e+06	2.10173e+08	4.79532e+06	4.61105e+06	5.94342e+08
DBH	C11 H11 N5 O2	No match	Invalid mass	Invalid mass	No match	-69473.5	228.064	229.071	18.055	7.72771e+08	8	2	2	53.6	7.7		42.5	59.8	DDA for preferred ion	[M+H]+1	122467	73446	625104	45084.4	697678	3.23291e+06	3.4418e+06	12307.3	3.36939e+06	5.15601e+07	142961	7.22877e+06	4.86603e+06	69121.2
Adenosine	C10 H13 N5 O4	Not the top hit	Full match	No results	Full match	3.86	267.098	268.105	9.024	7.72586e+08	7	1	0	52.1	7.6		40		DDA for preferred ion	[M+H]+1	1.82092e+07	5.21015e+08	2.43074e+08	9.87005e+07	1.78649e+08	4.17434e+08	2.0063e+08	1.30359e+06	6.11007e+07	3.94973e+07	1.77158e+07	2.12925e+07	4.71478e+07	117793
	C35 H51 O4 P3 S3	Full match	No results	No results	No results	-1.97	724.215	363.115	8.763	7.71858e+08	0	0	0						DDA for other ion	[M+2H]+2	3.07804e+08	7.18372e+08	4.47883e+08	6.04726e+08	6.5882e+08	5.71085e+08	4.34619e+08	78668.2	127107	80515	80044.5	74566.2	100364	62466.9
S-(2,3-Dihydroxypropyl) (5Z,8Z,11Z,14Z)-5,8,11,14-icosatetraenethioate	C23 H38 O3 S	No match	No results	Invalid mass	No match	-5.45	394.252	395.259	24.481	7.71561e+08	1	0	1					57.2	DDA for preferred ion	[M+H]+1	257521	852311	470936	656625	672765	416878	435571	96305.3	1.18421e+07	9.77339e+07	1.25405e+08	3.22581e+07	9.10999e+07	5.01941e+08
	C4 H5 N2 O6 P	Full match	No results	No results	No results	1.67	207.989	208.996	25.316	7.69591e+08	0	0	0						DDA for preferred ion	[M+H]+1	5.0333e+08	1.39945e+08	9.35692e+07	6.91147e+07	9.45668e+07	1.2173e+08	8.83275e+07	9.9803e+06	1.20345e+07	9.36212e+06	8.65056e+06	1.01339e+07	1.15654e+07	8.1425e+06
	C4 H5 N2 O6 P	Full match	No results	No results	No results	1.03	207.989	208.996	25.353	7.6937e+08	0	0	0						DDA for preferred ion	[M+H]+1	5.03875e+08	1.39957e+08	9.37222e+07	6.90545e+07	9.43368e+07	1.21585e+08	8.80702e+07	9.67327e+06	1.1809e+07	9.384e+06	8.67772e+06	1.01425e+07	1.24073e+07	8.69123e+06
N-{[2-(4-Chlorophenyl)-4-quinolinyl]carbonyl}glycine	C18 H13 Cl N2 O3	No match	Invalid mass	Invalid mass	No match	-6.29	340.059	341.067	18.796	7.67912e+08	8	3	3	92.8	9.6		72.7	71	DDA for preferred ion	[M+H]+1	95044.2	227862	1.07679e+07	2.6517e+06	2.2714e+07	9.4727e+07	3.0947e+06	55175.1	281641	3.07038e+08	1.75879e+07	4.02153e+08	2.43178e+06	185861
	C5 H7 N4 O2 P	Full match	No results	No results	No results	-1.32	186.03	187.038	9.346	7.66425e+08	0	0	0						DDA for preferred ion	[M+H]+1	4.72796e+08	2.85885e+08	1.94104e+08	1.26385e+08	1.27069e+08	1.94854e+08	1.7692e+08	64164.4	73077.3	76966	68390.9	65589.2	76900.6	59849
	C14 H28 N4 O11 P2	Full match	No results	No results	No match	-1.03	490.122	246.069	26.205	7.65873e+08	2	0	0						DDA for other ion	[M+2H]+2	4.4334e+08	2.54102e+08	2.47153e+08	2.60471e+08	2.00179e+08	3.87295e+08	2.70657e+08	237571	273809	255757	254008	261901	275054	246689
	C4 H5 N2 O6 P	Full match	No results	No results	No results	2	207.989	208.996	25.28	7.65739e+08	0	0	0						DDA for preferred ion	[M+H]+1	5.00122e+08	1.39648e+08	9.24636e+07	6.91563e+07	9.48471e+07	1.21892e+08	8.85707e+07	9.64115e+06	1.1718e+07	9.30007e+06	8.59558e+06	1.00755e+07	1.23192e+07	8.57985e+06
6-[8(Z),11(Z)-pentadecatrienyl]salicylic acid	C22 H32 O3	No match	No results	Invalid mass	No match	-564158	150.032	151.039	17.518	7.65661e+08	6	0	3					67.4	DDA for preferred ion	[M+H]+1	1.34099e+07	9.07344e+06	6.76508e+06	8.74651e+06	7.57724e+06	7.88621e+06	6.31252e+06	2.01322e+06	1.21608e+08	1.6401e+08	1.04589e+08	3.07328e+08	1.25073e+08	1.11769e+06
		No results	No results	No results	No results		138.981	139.988	25.07	7.65147e+08	0	0	0						DDA for preferred ion	[M+H]+1	4.24994e+08	9.01984e+07	5.41335e+07	5.00028e+07	6.57575e+07	7.23607e+07	6.19407e+07	1.00099e+08	8.82055e+07	8.64968e+07	8.12835e+07	8.69754e+07	7.59476e+07	8.37327e+07
	C12 H16 N8 O6 S	Full match	No results	No results	No match	-1.24	400.091	201.053	8.754	7.63267e+08	1	0	0						DDA for other ion	[M+2H]+2	5.45104e+07	4.90067e+08	3.39603e+08	1.20479e+08	1.90503e+08	3.94383e+08	1.23039e+08	162573	127680	178755	97798.8	90327.7	96346.3	93101.6
	C22 H43 N S	Full match	No results	No results	No results	2.59	353.313	354.32	24.344	7.63258e+08	0	0	0						DDA for preferred ion	[M+H]+1	3.84657e+08	3.61433e+08	3.24763e+08	2.92445e+08	3.8291e+08	3.36752e+08	3.13058e+08	7.61106e+08	6.0845e+08	5.51001e+08	2.10907e+08	3.55968e+08	4.69843e+08	1.82101e+08
	C26 H33 O8 P S3	Full match	No results	No results	No results	1.54	600.108	301.061	9.458	7.60833e+08	0	0	0						DDA for other ion	[M+2H]+2	7.45506e+08	4.3965e+08	4.44224e+08	4.71435e+08	5.1774e+08	5.2053e+08	3.7751e+08	133388	150982	303443	141300	128837	169989	123652
(3aR,12aR)-3a,6-Dihydroxy-4-methoxy-3a,12a-dihydro-5H-furo[3',2':4,5]furo[3,2-b]xanthen-5-one	C18 H12 O7	Full match	No results	Full match	Partial match	2.57	340.059	341.066	18.766	7.6053e+08	8	0	2					84.7	DDA for preferred ion	[M+H]+1	99428.5	59836.7	7.81214e+06	1.66593e+06	4.55319e+06	3.24793e+07	1.33645e+06	42884.6	1.13033e+06	2.93798e+08	1.64707e+07	3.38958e+08	1.6069e+06	128091
	C9 H17 N O6	Full match	No results	No results	No match	1.74	235.106	236.113	18.086	7.6022e+08	1	0	0						DDA for preferred ion	[M+H]+1	7.56216e+08	2.94367e+08	3.48008e+08	3.7271e+08	3.18095e+08	4.07904e+08	3.38581e+08	3.73776e+06	4.11231e+06	4.14874e+06	2.90169e+06	3.05727e+06	3.73607e+06	1.20347e+06
NP-020020	C7 H12 O5	No results	Invalid mass	No results	No match	124852	198.051	199.058	13.13	7.57321e+08	1	2	0	89.6	9.5		81.8		DDA for preferred ion	[M+H]+1	251709	2.40687e+06	1.63576e+06	122486	2.11897e+08	2.40349e+07	4.93271e+08	27288.2	1.42643e+06	900153	20513.3	2.68877e+06	1.41523e+07	962905
	C11 H17 Cl N2 O2 S	Full match	No results	No results	No results	2.4	276.071	139.043	8.882	7.57195e+08	0	0	0						DDA for other ion	[M+2H]+2	6.89412e+08	5.15081e+08	4.2988e+08	3.94626e+08	5.01044e+08	4.61524e+08	3.58992e+08	34229.6	51877.9	35871.1	34178.3	30560.8	52853.4	30123.7
	C22 H43 N S	Full match	No results	No results	No results	2.86	353.313	354.32	23.96	7.56642e+08	0	0	0						DDA for preferred ion	[M+H]+1	3.79335e+08	3.16418e+08	3.12238e+08	2.9971e+08	4.05373e+08	3.27099e+08	3.11275e+08	7.44461e+08	5.36088e+08	4.74976e+08	2.05738e+08	3.56545e+08	4.1898e+08	1.71733e+08
1,1',1'',1'''-(2,4,6,8,10,12-Hexaazatetracyclo[5.5.0.0~3,11~.0~5,9~]dodecane-2,6,8,12-tetrayl)tetraethanone	C14 H20 N6 O4	No match	No results	Invalid mass	No match	-300601	235.106	236.113	18.169	7.56587e+08	1	0	1					60.5	DDA for preferred ion	[M+H]+1	7.5516e+08	2.93156e+08	3.45612e+08	3.65427e+08	3.2612e+08	3.98293e+08	3.36594e+08	3.1169e+06	3.76698e+06	2.06331e+06	2.47879e+06	1.70797e+06	3.41079e+06	902340
1723581	C6 H8 O4	Full match	Partial match	Full match	Partial match	3.34	144.043	145.05	8.689	7.55609e+08	18	2	7	67.9	67.3		67.5	86.6	DDA for preferred ion	[M+H]+1	5.40614e+08	4.62053e+08	2.88718e+08	2.5765e+08	3.39113e+08	2.87837e+08	2.59997e+08	6.03252e+06	2.15956e+07	6.85521e+06	3.84119e+06	3.59784e+06	2.22783e+07	357537
	C18 H34 O5 S	Full match	No results	No results	No match	2.43	362.214	363.221	23.36	7.55599e+08	1	0	0						DDA for preferred ion	[M+H]+1	239570	135234	85515.1	90803.4	78148.4	96458	71329.1	57239.6	4.11181e+08	8.46975e+07	2.89622e+08	3.24985e+08	4.23103e+08	4.85861e+07
		No results	No results	No results	No results		156.077	157.084	25.83	7.55563e+08	0	0	0						DDA for preferred ion	[M+H]+1	4.47876e+08	1.29839e+08	5.79847e+07	5.13218e+07	6.38678e+07	7.792e+07	4.76511e+07	5.05853e+07	7.73031e+07	4.39791e+07	4.33981e+07	4.5023e+07	6.38158e+07	4.3182e+07
Cortisol	C21 H30 O5	No match	Invalid mass	No results	No match	12.22	362.214	363.221	23.326	7.55424e+08	1	1	0	59.8	8		54.7		DDA for preferred ion	[M+H]+1	256219	145557	88561.2	89520.4	88741.4	103161	76286	61217.4	4.10809e+08	9.03143e+07	3.62221e+08	3.64895e+08	4.21619e+08	4.961e+07
	C3 H6 N4 O6 P2	Full match	No results	No results	No results	-1.34	255.976	256.983	10.222	7.5528e+08	0	0	0						DDA for preferred ion	[M+H]+1	6.136e+08	2.81787e+08	1.57868e+08	1.85005e+08	1.09208e+08	1.50651e+08	9.21361e+07	133818	153754	139853	135812	132112	149894	134927
	C17 H31 N2 O4 P S3	Full match	No results	No results	No match	1.85	454.119	455.126	8.811	7.54735e+08	1	0	0						DDA for preferred ion	[M+H]+1	5.66671e+06	2.09558e+07	1.82796e+07	4.1708e+06	2.46142e+08	4.26057e+07	4.36359e+08	45487.9	77771.2	45513.1	46060	41539	61408.3	38220.8
	C30 H26 Cl N6 O P S	Full match	No results	No results	No results	-0.98	584.131	293.073	9.062	7.53788e+08	0	0	0						DDA for other ion	[M+2H]+2	7.08578e+08	5.25013e+08	5.12326e+08	5.24065e+08	5.80151e+08	5.39317e+08	4.26118e+08	66985.2	83096.1	75038.3	70372.3	63682.7	80750.3	61451.6
Aurintricarboxylic acid	C22 H14 O9	No match	No match	Invalid mass	No results	-42669.2	404.055	405.062	22.007	7.53561e+08	0	1	1	83	9.1		9.6	77.9	DDA for preferred ion	[M+H]+1	213508	98615.4	1.10231e+06	2.66427e+06	623505	89641.6	53665	40254	1.71097e+07	1.46132e+08	4.51004e+08	6.38794e+07	1.74082e+07	6.92632e+06
		No results	No results	No results	No results		138.981	139.988	25.26	7.52792e+08	0	0	0						DDA for preferred ion	[M+H]+1	4.17609e+08	8.85312e+07	5.34995e+07	4.94241e+07	6.48405e+07	7.13807e+07	6.11305e+07	9.79141e+07	8.67463e+07	8.43717e+07	7.92317e+07	8.53667e+07	7.45785e+07	8.19354e+07
Aurintricarboxylic acid	C22 H14 O9	No match	No match	Invalid mass	No results	-42669.2	404.055	405.062	22.039	7.52553e+08	0	1	1	83.2	9.2		9.7	79.3	DDA for preferred ion	[M+H]+1	198745	86324.4	1.10129e+06	417819	602129	89641.6	46044.6	34538	1.65492e+07	1.42147e+08	4.52664e+08	6.33313e+07	1.71141e+07	6.85193e+06
Cortisol	C21 H30 O5	No match	Invalid mass	No results	No match	12.25	362.214	363.221	22.774	7.49543e+08	1	1	0	56	7.8		54.9		DDA for preferred ion	[M+H]+1	335753	196715	125538	121272	108048	139516	106376	103378	3.58313e+08	2.06466e+08	3.66002e+08	6.2432e+08	3.51984e+08	5.53017e+07
	C9 H17 N O6	Full match	No results	No results	No match	1.18	235.106	236.113	18.049	7.49327e+08	1	0	0						DDA for preferred ion	[M+H]+1	7.29198e+08	2.87475e+08	3.4364e+08	3.65288e+08	3.2169e+08	3.93634e+08	3.30215e+08	4.21775e+06	3.89483e+06	4.00328e+06	2.5564e+06	2.9412e+06	3.56155e+06	1.09721e+06
	C19 H26 N4 O3 S3	Full match	No results	No results	No match	4.49	454.119	455.126	8.78	7.45347e+08	1	0	0						DDA for preferred ion	[M+H]+1	5.00792e+06	2.26363e+07	1.92697e+07	5.8641e+06	2.48548e+08	4.36198e+07	4.3689e+08	41308.7	69974.8	41166	41442.6	37374.8	55252.3	34389.3
Cortisol	C21 H30 O5	No match	Invalid mass	No results	No match	11.58	362.214	363.221	22.98	7.45303e+08	1	1	0	60	8		54.8		DDA for preferred ion	[M+H]+1	298192	139303	91070.4	93242.6	80272.2	99406.7	70540	62529.5	3.59872e+08	1.95614e+08	3.65085e+08	6.35207e+08	3.5938e+08	4.6508e+07
1-linoleoyl-sn-glycero-3-phosphoethanolamine	C23 H44 N O7 P	Full match	No results	No results	Full match	2.96	477.287	478.294	23.789	7.45199e+08	2	0	0						DDA for preferred ion	[M+H]+1	85726	55541.4	46455.6	45672.5	38198	44441.9	34575.8	36270.4	3.39279e+08	3.49828e+08	2.42378e+08	3.76505e+08	9.21827e+07	4.77872e+06
1-linoleoyl-sn-glycero-3-phosphoethanolamine	C23 H44 N O7 P	Full match	No results	No results	Full match	3.62	477.287	478.295	24.152	7.42404e+08	2	0	0						DDA for preferred ion	[M+H]+1	165443	108572	96521.2	92266.9	76536.9	108561	87458.9	70366.9	3.58129e+08	9.4267e+07	1.2397e+08	1.08683e+08	1.40564e+08	8.57389e+06
	C9 H22 N2 O4 S	Full match	No results	No results	No results	-2.67	254.129	255.137	10.039	7.41081e+08	0	0	0						DDA for preferred ion	[M+H]+1	6.57242e+08	5.151e+08	3.59156e+08	3.02115e+08	3.60315e+08	3.63201e+08	3.2584e+08	2.26545e+06	2.32463e+06	4.42e+06	3.48162e+06	2.76448e+06	2.18222e+06	1.54875e+06
	C8 H14 N4 O7 S	Full match	No results	No results	No match	1.47	310.059	156.037	26.283	7.4072e+08	2	0	0						DDA for other ion	[M+2H]+2	4.7256e+08	4.17886e+08	4.05106e+08	3.23622e+08	2.57058e+08	4.11264e+08	3.06345e+08	169309	165882	167123	166773	168635	160054	162344
5,8-Dihydroxy-1,4-naphthoquinone	C10 H6 O4	Full match	Partial match	Full match	Partial match	4.11	190.027	191.035	12.811	7.40037e+08	12	1	2	92.2	9.6		62.1	52.5	DDA for preferred ion	[M+H]+1	184788	1.41773e+07	9.97937e+06	1.50636e+07	2.12889e+07	1.0365e+07	3.5577e+07	2.28345e+06	1.38811e+07	7.26567e+06	1.84731e+07	7.90695e+06	2.95036e+07	132465
(2S)-3-Hydroxy-2-[(9Z,12Z)-9,12-octadecadienoyloxy]propyl 2-(trimethylammonio)ethyl phosphate	C26 H50 N O7 P	Full match	No results	Full match	Full match	2.75	519.334	520.341	23.937	7.39936e+08	2	0	2					91	DDA for preferred ion	[M+H]+1	109485	73498.2	50456.2	54073.5	47548.3	57693.4	46455.8	32713	6.37958e+08	1.10396e+08	8.8765e+07	1.14022e+08	1.30764e+08	3.31762e+06
N-(2-Oxo-1-propyl-1,2,3,4-tetrahydro-6-quinolinyl)-1-phenylmethanesulfonamide	C19 H22 N2 O3 S	No match	No results	Invalid mass	No match	-432849	203.117	204.124	8.977	7.37448e+08	5	0	1					54.7	DDA for preferred ion	[M+H]+1	1.21507e+07	3.48385e+08	3.13485e+08	4.47437e+08	2.59445e+08	3.07694e+08	8.53942e+07	1.7492e+06	2.1514e+06	3.15097e+06	2.85391e+06	3.3304e+06	2.36468e+06	927625
3,4-dihydroxyphenylacetic acid	C8 H8 O4	Full match	No results	No results	Full match	3.64	168.043	169.05	17.549	7.36928e+08	27	0	0						No MS2	[M+H]+1	706180	5.44845e+06	4.64655e+06	2.89959e+06	4.18079e+06	5.17693e+06	2.25637e+06	593499	3.16713e+08	1.39473e+08	2.00586e+08	5.33477e+08	3.24943e+08	792039
	C15 H29 N2 O4 P S3	Full match	No results	No results	No results	1.41	428.103	429.111	10.643	7.36016e+08	0	0	0						DDA for preferred ion	[M+H]+1	6.5e+08	2.64252e+08	2.21795e+08	2.21167e+08	1.54755e+08	2.37041e+08	1.47855e+08	98284.4	105592	105836	103789	99744.8	101202	101624
	C22 H30 N8 O2 S3	Full match	No results	No results	No results	1.96	534.166	268.09	8.707	7.34704e+08	0	0	0						DDA for other ion	[M+2H]+2	8.25782e+06	4.92036e+08	3.04752e+08	1.3797e+08	1.93703e+08	1.59594e+08	1.07063e+08	70142.9	113332	71789.5	72456.8	70608.8	89487.4	55697.4
	C22 H30 N8 O2 S3	Full match	No results	No results	No results	1.9	534.166	268.09	8.763	7.34184e+08	0	0	0						DDA for other ion	[M+2H]+2	8.59854e+06	4.9581e+08	3.06484e+08	1.86343e+08	1.95937e+08	1.61442e+08	1.07417e+08	71388.1	115344	71378.9	68844.1	65223.3	91076	56686.1
		No results	No results	No results	No results		160.963	161.97	25.385	7.32873e+08	0	0	0						DDA for preferred ion	[M+H]+1	3.88305e+08	6.55839e+07	4.21989e+07	3.90061e+07	5.34161e+07	5.56857e+07	4.87512e+07	9.80192e+07	8.57721e+07	8.92957e+07	8.66093e+07	9.20187e+07	7.49345e+07	9.03822e+07
	C5 H N6 O5 P	Full match	No results	No results	No results	4.71	255.976	256.983	10.548	7.32698e+08	0	0	0						DDA for preferred ion	[M+H]+1	6.04686e+08	2.81746e+08	1.57195e+08	1.82977e+08	1.09227e+08	1.49032e+08	9.21802e+07	142839	157114	156002	149424	143925	156137	146307
		No results	No results	No results	No results		142.952	143.959	25.303	7.32025e+08	0	0	0						DDA for preferred ion	[M+H]+1	3.70379e+08	5.91306e+07	3.09068e+07	3.12051e+07	3.79744e+07	4.38962e+07	3.49e+07	5.51699e+07	4.95413e+07	5.00852e+07	4.83713e+07	5.07653e+07	4.49306e+07	4.80342e+07
NP-020020	C7 H12 O5	No match	Invalid mass	No results	No match	124866	198.053	199.061	15.418	7.30323e+08	14	1	0	58	64.4		64.4		DDA for preferred ion	[M+H]+1	1.20575e+06	5.80867e+06	1.76987e+06	746745	94522.5	3.13228e+06	65476.5	177287	2.00047e+07	7.21773e+07	1.09937e+06	4.86911e+06	1.36038e+07	63220.8
	C5 H12 O11	Full match	No results	No results	No match	4.05	248.039	249.046	26.13	7.29558e+08	2	0	0						DDA for preferred ion	[M+H]+1	7.21083e+08	3.88779e+08	3.48324e+08	4.46003e+08	2.6718e+08	3.81492e+08	3.53399e+08	111916	119391	110549	111076	111470	106111	107311
1-linoleoyl-sn-glycero-3-phosphoethanolamine	C23 H44 N O7 P	Full match	No results	No results	Full match	2.46	477.287	478.294	24.173	7.27719e+08	2	0	0						DDA for preferred ion	[M+H]+1	135258	88762.6	74679.7	72033.5	60383.5	82438	71501.9	51562.9	3.72579e+08	5.54981e+07	1.23262e+08	1.11345e+08	1.29098e+08	6.6961e+06
N-(2-Oxo-1-propyl-1,2,3,4-tetrahydro-6-quinolinyl)-1-phenylmethanesulfonamide	C19 H22 N2 O3 S	No match	No results	Invalid mass	No match	-432849	203.117	204.124	8.712	7.26958e+08	5	0	2					56.9	DDA for preferred ion	[M+H]+1	1.37401e+07	3.43702e+08	3.09922e+08	4.40729e+08	2.52567e+08	3.03224e+08	8.42019e+07	1.48707e+06	1.01577e+06	2.54613e+06	2.07084e+06	2.67251e+06	2.01699e+06	789632
	C5 H12 O11	Full match	No results	No results	No match	3.79	248.039	249.046	26.184	7.26939e+08	2	0	0						DDA for preferred ion	[M+H]+1	7.18758e+08	3.88426e+08	3.54579e+08	4.47082e+08	2.67686e+08	3.82579e+08	3.48821e+08	107596	105419	105643	105984	107168	101482	103170
4-Methoxysalicylic acid	C8 H8 O4	Full match	Partial match	Full match	Full match	3.97	168.043	169.05	17.645	7.2646e+08	27	3	10	89.4	9.5		79.4	79.4	DDA for preferred ion	[M+H]+1	483838	4.41244e+06	3.40633e+06	2.52558e+06	3.89431e+06	4.12718e+06	1.94071e+06	429342	3.09534e+08	3.32603e+07	8.29015e+07	2.01657e+08	3.42055e+08	582856
L-alpha-Glycerylphosphorylcholine	C8 H20 N O6 P	No match	Invalid mass	Invalid mass	No results	147634	295.06	296.067	9.912	7.26394e+08	0	4	1	74	8.7		66.6	90.4	DDA for preferred ion	[M+H]+1	8.9339e+06	6.37956e+08	3.72364e+08	5.04395e+08	2.55072e+08	4.29563e+08	2.89797e+08	160888	184623	177827	166018	160446	189050	153989
Decamethylcyclopentasiloxane	C10 H30 O5 Si5	No results	No results	Full match	No match	3.59	370.095	371.103	23.929	7.26202e+08	1	0	1					79.3	DDA for preferred ion	[M+H]+1	5.28325e+08	3.35912e+08	1.96146e+08	3.28203e+08	1.81972e+08	1.93785e+08	1.1728e+08	6.58257e+07	4.69648e+07	1.6089e+08	1.41579e+08	8.25853e+07	7.10652e+07	2.67476e+08
(2S)-3-Hydroxy-2-[(9Z,12Z)-9,12-octadecadienoyloxy]propyl 2-(trimethylammonio)ethyl phosphate	C26 H50 N O7 P	Full match	No results	Full match	Full match	3.45	519.334	520.342	24.074	7.25659e+08	2	0	2					89.9	DDA for preferred ion	[M+H]+1	162019	127812	98391.7	94275.6	90645.7	107193	74222.6	78273.6	5.24998e+08	6.60903e+07	6.1764e+07	7.44321e+07	1.24427e+08	4.69459e+06
	C4 H6 N4 O3 S	Full match	No results	No results	No results	0.76	190.016	191.023	9.118	7.25277e+08	0	0	0						DDA for preferred ion	[M+H]+1	5.84458e+08	4.03768e+08	3.64678e+08	3.36862e+08	4.72094e+08	4.14629e+08	3.89957e+08	3.984e+06	6.94936e+06	1.15903e+07	9.21476e+06	4.0952e+06	7.00714e+06	3.90633e+06
(2S)-3-Hydroxy-2-[(9Z,12Z)-9,12-octadecadienoyloxy]propyl 2-(trimethylammonio)ethyl phosphate	C26 H50 N O7 P	Full match	No results	Full match	Full match	2.84	519.334	520.341	23.975	7.25205e+08	2	0	2					89.8	DDA for preferred ion	[M+H]+1	117239	78858	51597.3	51677.9	55694.3	59471.9	50219.8	38153.6	6.29198e+08	6.36274e+07	9.0555e+07	9.31003e+07	1.31865e+08	3.45269e+06
	C4 H8 N6 O	Invalid mass	No results	No results	No results	5.1	156.077	157.084	26.07	7.24281e+08	0	0	0						DDA for preferred ion	[M+H]+1	4.36918e+08	1.23166e+08	4.50463e+07	4.10418e+07	5.33677e+07	6.97029e+07	3.90272e+07	4.66997e+07	7.26949e+07	3.48274e+07	3.75464e+07	3.5619e+07	6.18283e+07	3.91355e+07
(9Z,12Z)-8-Hydroxy-9,12-octadecadienoic acid	C18 H32 O3	No match	No results	Invalid mass	No match	-60795.1	278.225	279.233	23.755	7.23489e+08	10	0	8					73.3	DDA for preferred ion	[M+H]+1	1.00409e+08	5.07638e+07	3.64312e+07	3.06082e+07	4.23862e+07	4.7468e+07	2.85713e+07	6.75997e+07	1.77478e+08	1.41666e+08	2.08136e+08	3.01706e+08	1.73805e+08	1.06361e+08
		No results	No results	No results	No results		142.952	143.959	25.417	7.22853e+08	0	0	0						DDA for preferred ion	[M+H]+1	3.66917e+08	5.89248e+07	3.0861e+07	3.03861e+07	3.79352e+07	4.37854e+07	3.48885e+07	5.57064e+07	4.97641e+07	5.03303e+07	4.86396e+07	5.11579e+07	4.37334e+07	4.85523e+07
3,4-Methyleneazelaic acid	C11 H16 O4	Full match	No results	No results	Full match	2.11	212.105	213.113	22.546	7.21066e+08	3	0	0						DDA for preferred ion	[M+H]+1	1.15517e+06	991750	650349	582026	813675	780018	577675	957319	2.60909e+08	7.07042e+06	1.07915e+06	1.14632e+06	9.09182e+07	1.01501e+06
	C22 H38 N4 O7 S3	Full match	No results	No results	No results	3.43	566.192	284.103	8.672	7.2071e+08	0	0	0						DDA for other ion	[M+2H]+2	6.52067e+08	4.29239e+08	4.21252e+08	3.28135e+08	4.39041e+08	3.57015e+08	3.64753e+08	29625.2	49226.7	30233.7	29309.7	27267.9	38869.5	23919.4
		No results	No results	No results	No results		655.212	328.613	8.94	7.20591e+08	0	0	0						DDA for other ion	[M+2H]+2	6.0353e+08	4.54552e+08	2.44555e+08	3.21489e+08	3.91939e+08	3.69397e+08	2.46148e+08	38683.5	50938.6	42920.5	39807.2	35729	46385.9	35206.2
	C22 H32 N4 O4 P2 S2	Full match	No results	No results	No results	2.98	542.136	543.143	8.866	7.2005e+08	0	0	0						DDA for preferred ion	[M+H]+1	4.51371e+06	1.78186e+07	1.42007e+07	4.49351e+06	2.13077e+08	3.2271e+07	4.53611e+08	35083.5	44033.8	36252.6	35189.9	30885.8	40098.3	30444.1
4-Aminotetrahydrothiopyran-4-carboxylic acid	C6 H11 N O2 S	Full match	No results	Full match	Partial match	3.13	161.052	162.059	8.664	7.19468e+08	5	0	2					64.1	DDA for preferred ion	[M+H]+1	5.98602e+06	4.33685e+07	4.09531e+08	3.66015e+08	1.32432e+08	1.31207e+07	2.41592e+06	52011.1	84036.1	53232.1	84568.1	51869.9	66355.1	40833.4
	C5 H12 O11	Full match	No results	No results	No match	3.93	248.039	249.046	25.959	7.19261e+08	2	0	0						DDA for preferred ion	[M+H]+1	7.12346e+08	3.85498e+08	3.52093e+08	4.44163e+08	2.6622e+08	3.80272e+08	3.46023e+08	109766	124597	118169	117241	117806	117632	113979
	C15 H24 N8 O7 P2	Full match	No results	No results	No match	-3.79	490.122	246.069	26.17	7.18842e+08	2	0	0						DDA for other ion	[M+2H]+2	5.28264e+08	2.55622e+08	3.08127e+08	3.19566e+08	2.00302e+08	3.52794e+08	2.71295e+08	194037	219862	205585	207251	205293	207942	197316
N-(2-Oxo-1-propyl-1,2,3,4-tetrahydro-6-quinolinyl)-1-phenylmethanesulfonamide	C19 H22 N2 O3 S	No match	No results	Invalid mass	No match	-432850	203.117	204.124	8.754	7.18291e+08	5	0	2					54.9	DDA for preferred ion	[M+H]+1	8.40599e+06	3.41351e+08	3.06548e+08	4.36694e+08	2.4657e+08	3.08053e+08	8.35409e+07	1.34656e+06	1.60634e+06	2.20396e+06	1.93483e+06	2.32575e+06	1.70173e+06	709698
	C21 H34 N4 O6 S3	Full match	No results	No results	No results	4.44	534.166	268.09	8.658	7.17599e+08	0	0	0						DDA for other ion	[M+2H]+2	6.95634e+06	4.87039e+08	2.99972e+08	1.83637e+08	1.93771e+08	1.5776e+08	1.04404e+08	61619	95470.3	61082.3	61037.2	61775.1	75383.6	46389.3
2-Amino-2-deoxymannose	C6 H13 N O5	Full match	Partial match	Full match	Partial match	2.87	179.08	180.087	8.684	7.17396e+08	13	3	5	70.8	68.5		68.8	88	DDA for preferred ion	[M+H]+1	3.91692e+08	1.31939e+08	8.00833e+07	7.51227e+07	9.44733e+07	8.41179e+07	7.40495e+07	7.79703e+06	2.02339e+07	1.2749e+07	7.18987e+06	8.43875e+06	1.54026e+07	36150.6
	C8 H10 N4 O9	Full match	No results	No results	No results	0.32	306.045	307.052	8.825	7.17085e+08	0	0	0						DDA for preferred ion	[M+H]+1	6.96053e+08	1.60308e+08	9.69216e+07	2.36103e+07	1.31626e+08	1.15752e+08	2.98258e+08	41235	63131.6	41425.8	41923.6	37808.6	55893.6	34788.4
	C23 H26 N8 O2 S3	Full match	No results	No results	No results	2.86	542.136	543.143	8.985	7.15775e+08	0	0	0						DDA for preferred ion	[M+H]+1	5.10757e+06	1.78097e+07	1.39992e+07	4.27019e+06	2.09356e+08	3.189e+07	4.49474e+08	39061.4	47125.2	43570.4	40410	35704.4	45264.2	35739.3
	C12 H27 N O3	Full match	No results	No results	No results	2.66	233.2	234.207	18.534	7.15711e+08	0	0	0						DDA for preferred ion	[M+H]+1	5.61679e+07	1.74645e+07	4.19352e+06	4.85162e+06	6.15607e+06	1.80426e+07	2.72422e+06	1.55917e+06	1.59621e+06	1.56709e+06	1.65921e+06	1.64244e+06	1.63e+06	2.0425e+06
		No results	No results	No results	No results		138.981	139.988	25.399	7.15585e+08	0	0	0						DDA for preferred ion	[M+H]+1	4.0047e+08	8.6624e+07	4.76941e+07	4.89591e+07	6.42267e+07	7.00765e+07	6.07092e+07	9.7671e+07	8.61591e+07	8.38312e+07	7.92408e+07	8.47805e+07	7.60771e+07	8.14807e+07
4-Aminotetrahydrothiopyran-4-carboxylic acid	C6 H11 N O2 S	Full match	No results	Full match	Partial match	3.11	161.052	162.059	8.748	7.15212e+08	5	0	1					60.3	DDA for preferred ion	[M+H]+1	5.58836e+06	4.33467e+07	4.09644e+08	3.62568e+08	1.31474e+08	1.31207e+07	2.23336e+06	46156.5	76695.9	45120	84568.1	41593.5	60559.3	37692.4
syringol	C8 H10 O3	Full match	No results	No results	Full match	2.92	154.063	155.071	18.704	7.15056e+08	11	0	0						DDA for preferred ion	[M+H]+1	1.49451e+07	1.6332e+07	1.176e+07	9.48782e+06	1.04119e+07	1.36647e+07	9.83343e+06	1.24249e+07	5.64397e+08	1.13866e+08	1.3121e+07	1.85045e+07	2.56442e+08	1.22513e+07
	C5 H12 O11	Full match	No results	No results	No match	4.1	248.039	249.046	25.984	7.14679e+08	2	0	0						DDA for preferred ion	[M+H]+1	7.07745e+08	3.83639e+08	3.50718e+08	4.4292e+08	2.65527e+08	3.7898e+08	3.45104e+08	111709	126576	118357	119316	118189	119714	113596
Erucamide	C22 H43 N O	Full match	Full match	Full match	No results	2.66	337.335	338.343	23.905	7.13771e+08	0	1	2	94.6	72.4		78	90.1	DDA for preferred ion	[M+H]+1	2.48043e+08	1.50061e+08	1.11955e+08	2.67722e+08	1.6894e+08	2.21576e+08	1.53005e+08	3.65378e+08	1.62123e+08	1.07052e+08	1.02948e+08	2.1363e+08	9.05283e+07	1.11898e+08
5-Amino-1-(2,4-dichlorophenyl)-3-methyl-1H-pyrazole-4-carbonitrile	C11 H8 Cl2 N4	No match	No results	Invalid mass	No results	-285687	190.016	191.023	9.073	7.12871e+08	0	0	1					50.5	DDA for preferred ion	[M+H]+1	5.836e+08	3.93288e+08	3.72065e+08	3.37354e+08	4.66071e+08	4.07587e+08	3.88739e+08	3.9236e+06	6.85241e+06	1.14692e+07	9.05761e+06	5.64382e+06	6.90848e+06	4.02173e+06
4-Aminotetrahydrothiopyran-4-carboxylic acid	C6 H11 N O2 S	Full match	No results	Full match	Partial match	3.86	161.052	162.059	8.615	7.12796e+08	5	0	1					55.9	DDA for preferred ion	[M+H]+1	4.81028e+06	4.33153e+07	4.06019e+08	3.61027e+08	1.31304e+08	1.31207e+07	1.8947e+06	46680	72324.4	46273.4	84568.1	46798.2	57107.5	35142.6
	C18 H42 Cl N10 O6 P S4	Full match	No results	No results	No results	-1.17	688.159	345.087	25.068	7.12468e+08	0	0	0						DDA for other ion	[M+2H]+2	5.58068e+08	8.86875e+07	6.69795e+07	7.24055e+07	5.12188e+07	1.02467e+08	5.66051e+07	240567	367153	324226	372454	347472	470491	362853
3,5-Dihydroxy-4-methylbenzoic acid	C8 H8 O4	No match	No results	Invalid mass	No match	-107176	150.032	151.039	17.358	7.12146e+08	6	0	3					66.5	DDA for preferred ion	[M+H]+1	8.75341e+06	4.42431e+06	4.24024e+06	5.11725e+06	4.38146e+06	4.19484e+06	3.78794e+06	1.31585e+06	3.52289e+06	1.50038e+08	9.56844e+07	2.44646e+08	5.40498e+06	677320
NP-008177	C28 H41 N O5	No match	Invalid mass	No results	No match	-38211.2	453.29	454.297	24.466	7.09316e+08	2	1	0	82.9	51.8		51.8		DDA for preferred ion	[M+H]+1	328008	237981	194268	186728	163240	212117	169130	116377	7.08639e+07	3.45714e+06	9.36416e+06	1.12106e+07	1.34094e+08	2.79154e+06
Methyl 3,4-dihydroxybenzoate	C8 H8 O4	Full match	Partial match	Full match	Partial match	3.8	168.043	169.05	13.757	7.08434e+08	27	1	8	79.9	50		68.2	83.7	DDA for preferred ion	[M+H]+1	1.76088e+06	4.71739e+07	3.41321e+07	1.78064e+06	2.52556e+07	9.58171e+07	3.10489e+07	863541	3.91641e+08	3.5806e+08	2.024e+06	1.07351e+08	4.41817e+08	611370
	C15 H24 N8 O7 P2	Full match	No results	No results	No match	-3.65	490.123	246.069	26.332	7.07672e+08	2	0	0						DDA for other ion	[M+2H]+2	5.24981e+08	2.7597e+08	3.02457e+08	3.13203e+08	1.96613e+08	3.46186e+08	1.99517e+08	232139	264168	244178	249016	246663	249846	237079
5-Methyl-4-[(2E,6E)-3,7,11-trimethyl-2,6,10-dodecatrien-1-yl]-1,3-benzenediol	C22 H32 O2	No match	No match	Invalid mass	No match	-585509	136.053	137.06	18.988	7.0733e+08	26	2	10	59.8	46.2		46.2	88.3	DDA for preferred ion	[M+H]+1	6.12419e+06	1.24004e+07	4.51294e+06	4.18297e+06	4.63027e+06	5.74003e+06	4.04573e+06	4.32117e+06	5.43898e+08	1.70394e+07	5.79997e+06	6.72954e+06	2.11853e+08	4.2752e+06
	C5 H12 O11	Full match	No results	No results	No match	3.86	248.039	249.046	25.922	7.06541e+08	2	0	0						DDA for preferred ion	[M+H]+1	6.99998e+08	3.79625e+08	3.45963e+08	4.35986e+08	2.51963e+08	3.73567e+08	3.39359e+08	102944	116853	110824	109954	110484	117929	106895
Coenzyme Q0	C9 H10 O4	No match	No match	Invalid mass	No match	-252696	136.053	137.06	18.882	7.06465e+08	26	3	10	83.7	66.9		66.9	91.2	DDA for preferred ion	[M+H]+1	7.8298e+06	9.73664e+06	6.06662e+06	5.33703e+06	5.96205e+06	8.57863e+06	5.29713e+06	5.4313e+06	5.28518e+08	3.57356e+07	7.47623e+06	9.62778e+06	2.11284e+08	5.43482e+06
3,4-Methyleneazelaic acid	C11 H16 O4	Full match	No results	No results	Full match	2.43	212.105	213.113	22.505	7.05643e+08	3	0	0						DDA for preferred ion	[M+H]+1	1.62525e+06	1.32575e+06	860501	827938	1.07941e+06	1.07446e+06	803142	1.24684e+06	3.4063e+08	1.46014e+07	1.51643e+06	1.67935e+06	9.35621e+07	1.39527e+06
	C5 H12 O11	Full match	No results	No results	No match	3.93	248.039	249.046	26.007	7.05459e+08	2	0	0						DDA for preferred ion	[M+H]+1	6.99183e+08	3.76956e+08	2.9581e+08	4.34475e+08	2.61129e+08	3.72815e+08	3.38288e+08	104340	118736	110007	111926	110868	112299	106560
		No results	No results	No results	No results		138.981	139.988	25.425	7.04395e+08	0	0	0						DDA for preferred ion	[M+H]+1	3.9534e+08	8.59659e+07	5.27597e+07	4.87939e+07	6.39896e+07	6.97245e+07	6.04717e+07	9.72914e+07	8.5796e+07	8.34445e+07	7.88026e+07	8.43696e+07	7.632e+07	8.10251e+07
Adenosine	C10 H13 N5 O4	Full match	Full match	No results	Full match	3.28	267.098	268.105	8.902	7.04126e+08	7	1	0	50.9	7.5		39.7		DDA for preferred ion	[M+H]+1	1.07381e+07	4.16639e+08	2.09409e+08	8.56861e+07	1.60661e+08	3.76042e+08	1.79625e+08	1.28666e+06	5.87909e+07	3.86788e+07	1.70816e+07	2.06889e+07	4.54584e+07	70240.1
(2S)-3-Hydroxy-2-[(9Z,12Z)-9,12-octadecadienoyloxy]propyl 2-(trimethylammonio)ethyl phosphate	C26 H50 N O7 P	Full match	No results	Full match	Full match	3.16	519.334	520.341	23.872	7.03763e+08	2	0	2					89	DDA for preferred ion	[M+H]+1	64005.4	51330.1	34243.6	35599.6	32721.3	34160.6	28058.9	24608.7	5.95901e+08	1.53271e+08	8.38681e+07	1.73094e+08	1.16685e+08	1.65282e+06
	C19 H26 N8 O P2 S	Full match	No results	No results	No results	-2.68	476.141	239.078	8.909	7.03092e+08	0	0	0						DDA for other ion	[M+2H]+2	5.77092e+08	4.10272e+08	3.44282e+08	3.20754e+08	4.03828e+08	3.63573e+08	3.06853e+08	46788	58724.3	49738.7	46929.9	41189.9	53475.8	40600.8
		No results	No results	No results	No results		138.981	139.988	25.364	7.02655e+08	0	0	0						DDA for preferred ion	[M+H]+1	3.94262e+08	8.54573e+07	5.29668e+07	4.86499e+07	6.3844e+07	6.9997e+07	5.92596e+07	9.6784e+07	8.54951e+07	8.31217e+07	7.8512e+07	8.40754e+07	7.34318e+07	8.06309e+07
ONO-8711	C22 H30 Cl N O4 S	No match	Invalid mass	Invalid mass	No match	-466792	234.163	235.17	19.37	7.01615e+08	73	3	10	58.8	64.6		64.6	66.4	DDA for preferred ion	[M+H]+1	3.24715e+06	1.48851e+07	3.07547e+06	2.01335e+06	2.36443e+06	8.45855e+06	1.92057e+06	1.93306e+06	2.97645e+08	3.53974e+07	4.02919e+06	6.58465e+06	1.50165e+08	2.68187e+06
	C5 H9 N4 O P	Full match	No results	No results	No results	-2.92	172.051	173.058	11.737	7.0155e+08	0	0	0						No MS2	[M+H]+1	3.50149e+08	1.02684e+08	3.78233e+07	3.32825e+07	3.774e+07	4.69459e+07	3.2513e+07	36240.7	94460.9	39994	54401.4	38058.4	96712.2	35734.2
Acetylcarnitine	C9 H17 N O4	Full match	Full match	Full match	Full match	3.51	203.116	204.124	8.812	7.00788e+08	5	1	3	59.4	42.5		42.5	55.7	DDA for preferred ion	[M+H]+1	1.14994e+07	3.36044e+08	3.02444e+08	4.30118e+08	2.37176e+08	3.03682e+08	8.24411e+07	1.21719e+06	1.47799e+06	1.79323e+06	1.50804e+06	1.89799e+06	1.6857e+06	626255
(2-Chlorophenyl)diphenylmethanol	C19 H15 Cl O	No results	No results	No results	Full match	-0.15	294.081	148.048	25.886	7.00712e+08	2	0	0						DDA for preferred ion	[M+2H]+2	3.95151e+08	3.35289e+08	3.63242e+08	3.293e+08	2.48857e+08	3.98191e+08	3.62494e+08	8.28924e+06	8.9237e+06	6.35943e+06	5.27126e+06	7.99029e+06	1.13789e+07	4.87726e+06
	C4 H5 N2 O6 P	Full match	No results	No results	No results	1.2	207.989	208.996	25.435	7.00608e+08	0	0	0						DDA for preferred ion	[M+H]+1	4.61658e+08	1.30642e+08	8.6418e+07	6.50928e+07	8.66778e+07	1.13674e+08	8.17161e+07	9.20821e+06	1.17353e+07	8.95971e+06	8.39952e+06	9.48046e+06	1.21397e+07	8.39741e+06
(3Z)-4-(Carboxymethyl)-2-(hexopyranosyloxy)-3-(2-(((2E)-3-(4-hydroxyphenyl)prop-2-enoyl)oxy)ethylidene)-3,4-dihydro-2H-pyran-5-carboxylic acid	C25 H28 O14	No match	No results	Invalid mass	No match	39803.1	574.125	575.132	8.767	7.00509e+08	1	0	1					60.3	DDA for preferred ion	[M+H]+1	6.93259e+08	7.0755e+07	5.0691e+07	2.57435e+07	7.2109e+07	6.09914e+07	1.46887e+08	40441.2	68505.3	40301.5	40572.3	36589.9	54092	33667.1
isopropylmalic acid	C7 H12 O5	Full match	Full match	Full match	Full match	2.83	176.069	177.076	13.09	6.99994e+08	13	1	1	93.2	67.5		74	85.2	DDA for preferred ion	[M+H]+1	910504	1.49887e+06	997345	325330	1.36158e+08	1.28778e+07	3.4591e+08	120321	1.4545e+06	930520	54881.1	2.00576e+06	9.05832e+06	431318
(3Z)-4-(Carboxymethyl)-2-(hexopyranosyloxy)-3-(2-(((2E)-3-(4-hydroxyphenyl)prop-2-enoyl)oxy)ethylidene)-3,4-dihydro-2H-pyran-5-carboxylic acid	C25 H28 O14	No match	No results	Invalid mass	No match	39803	574.125	575.132	8.743	6.99746e+08	1	0	1					53.3	DDA for preferred ion	[M+H]+1	6.73514e+08	7.7325e+07	5.03595e+07	2.57435e+07	7.75844e+07	6.0272e+07	1.46971e+08	41810.7	69474.6	40871.7	41365.3	37677.3	54857.3	34143.4
	C24 H28 N2 O12 S2	Full match	No results	No results	No results	0.43	600.109	301.062	9.387	6.99561e+08	0	0	0						DDA for other ion	[M+2H]+2	6.89818e+08	4.00016e+08	4.26459e+08	4.57461e+08	5.1835e+08	4.79526e+08	3.57394e+08	119175	139441	359775	170304	121238	152384	110477
	C20 H47 Cl N8 O2 P2 S5	Full match	No results	No results	No results	0.46	688.159	345.087	25.2	6.97012e+08	0	0	0						DDA for other ion	[M+2H]+2	3.70102e+08	8.93297e+07	6.73408e+07	7.27688e+07	5.17389e+07	1.02946e+08	5.70947e+07	276071	429566	393198	410344	380361	481979	391315
(2-Chlorophenyl)diphenylmethanol	C19 H15 Cl O	No results	No results	No results	Full match	-0.31	294.081	148.048	26.015	6.96923e+08	2	0	0						DDA for preferred ion	[M+2H]+2	3.90591e+08	3.32068e+08	3.60444e+08	3.10734e+08	2.4707e+08	3.94791e+08	3.47652e+08	7.97283e+06	8.57309e+06	6.11392e+06	5.08587e+06	7.7237e+06	1.10372e+07	4.69686e+06
5-Amino-1-(2,4-dichlorophenyl)-3-methyl-1H-pyrazole-4-carbonitrile	C11 H8 Cl2 N4	No match	No results	Invalid mass	No results	-285687	190.016	191.024	9.026	6.96358e+08	0	0	1					52.8	DDA for preferred ion	[M+H]+1	5.64608e+08	3.84975e+08	3.59725e+08	3.2856e+08	4.58998e+08	4.09938e+08	3.69488e+08	3.87385e+06	6.44106e+06	1.1133e+07	8.79676e+06	5.37118e+06	6.4798e+06	3.75361e+06
	C8 H9 N4 O3 P	Full match	No results	No results	No results	-1.66	240.041	241.048	9.254	6.95955e+08	0	0	0						DDA for preferred ion	[M+H]+1	4.70649e+08	2.08957e+08	1.29151e+08	7.27458e+07	4.82381e+07	1.19477e+08	7.63107e+07	86451.2	101152	98892	91579.6	83502	98427.5	80141.5
isopropylmalic acid	C7 H12 O5	Full match	Full match	Full match	Full match	2.11	176.069	177.076	13.305	6.94331e+08	13	1	1	95	83.1		88.2	81.8	DDA for preferred ion	[M+H]+1	679028	1.36267e+06	1.29444e+06	290188	1.63773e+08	1.44638e+07	3.52208e+08	93089.8	1.27833e+06	750040	51283.8	1.73123e+06	8.93331e+06	357915
		No results	No results	No results	No results		142.952	143.959	25.391	6.93095e+08	0	0	0						DDA for preferred ion	[M+H]+1	3.55343e+08	4.73698e+07	3.01417e+07	2.95718e+07	3.75321e+07	4.33337e+07	3.46582e+07	5.51307e+07	5.12218e+07	4.9797e+07	4.81791e+07	5.05452e+07	4.33307e+07	4.80374e+07
	C14 H27 N2 O2 P S3	Full match	No results	No results	No results	0.61	382.097	192.056	26.114	6.92446e+08	0	0	0						DDA for preferred ion	[M+2H]+2	5.81402e+08	2.85141e+08	3.36082e+08	4.57558e+08	2.14077e+08	3.47507e+08	2.3757e+08	140000	159315	147260	150178	148759	150678	142978
(3Z)-4-(Carboxymethyl)-2-(hexopyranosyloxy)-3-(2-(((2E)-3-(4-hydroxyphenyl)prop-2-enoyl)oxy)ethylidene)-3,4-dihydro-2H-pyran-5-carboxylic acid	C25 H28 O14	No match	No results	Invalid mass	No match	39803.5	574.125	575.133	8.714	6.92406e+08	1	0	1					70.4	DDA for preferred ion	[M+H]+1	6.84432e+08	7.76294e+07	5.09746e+07	2.57435e+07	7.7559e+07	6.00344e+07	1.47195e+08	38080.4	63276.3	37222	37674.8	34315.8	49963.1	30746.1
		No results	No results	No results	No results		142.952	143.959	25.444	6.92242e+08	0	0	0						DDA for preferred ion	[M+H]+1	3.56645e+08	5.79948e+07	3.06416e+07	3.09047e+07	3.79352e+07	4.40699e+07	3.46862e+07	5.52292e+07	4.92974e+07	4.98681e+07	4.8245e+07	5.06417e+07	4.3345e+07	4.80774e+07
(3Z)-4-(Carboxymethyl)-2-(hexopyranosyloxy)-3-(2-(((2E)-3-(4-hydroxyphenyl)prop-2-enoyl)oxy)ethylidene)-3,4-dihydro-2H-pyran-5-carboxylic acid	C25 H28 O14	No match	No results	Invalid mass	No match	39803.8	574.125	575.133	8.837	6.91848e+08	1	0	1					52.7	DDA for preferred ion	[M+H]+1	6.85538e+08	7.72716e+07	5.02306e+07	2.54138e+07	7.65007e+07	6.04676e+07	1.42087e+08	36293.3	53844.9	37132.3	36900.8	32451.4	46105.1	31182.8
5-Methyl-4-[(2E,6E)-3,7,11-trimethyl-2,6,10-dodecatrien-1-yl]-1,3-benzenediol	C22 H32 O2	No match	No match	Invalid mass	No match	-585509	136.053	137.06	18.966	6.91474e+08	26	3	10	82.1	64.7		64.7	88.3	DDA for preferred ion	[M+H]+1	5.32766e+06	1.22949e+07	3.91854e+06	3.63399e+06	3.98231e+06	4.90806e+06	3.45046e+06	3.74639e+06	5.43898e+08	1.52199e+07	4.86569e+06	5.89771e+06	9.57509e+07	3.66464e+06
sphinganine	C18 H39 N O2	Full match	Not the top hit	Full match	Full match	2.87	301.299	302.306	22.92	6.91325e+08	2	3	1	95	9.7		36.9	50.5	DDA for preferred ion	[M+H]+1	2.78583e+07	4.99994e+06	632564	631734	798220	1.3264e+06	586598	438765	809312	566923	600517	593027	546184	428225
sphinganine	C18 H39 N O2	Full match	No results	No results	Full match	2.51	301.299	302.306	22.949	6.91262e+08	2	0	0						DDA for preferred ion	[M+H]+1	2.1057e+07	5.0859e+06	426960	419840	698995	1.30366e+06	573804	223454	886820	518385	645994	324566	632875	514713
	C5 H7 N4 O2 P	Full match	No results	No results	No results	-1.9	186.03	187.038	9.409	6.89747e+08	0	0	0						DDA for preferred ion	[M+H]+1	4.65097e+08	2.7857e+08	1.87187e+08	1.23894e+08	1.2334e+08	1.91131e+08	1.73766e+08	73047.2	83629.2	88079.5	76221.6	75059.9	88004.6	68102.7
	C20 H18 N2 O4 S	Full match	No results	No results	No results	-4	382.097	192.056	26.064	6.88988e+08	0	0	0						DDA for other ion	[M+2H]+2	5.83697e+08	2.82158e+08	3.45215e+08	4.62131e+08	2.16597e+08	3.37827e+08	3.23672e+08	133923	151747	140590	143043	141691	143520	136186
	C16 H22 N4 O S3	Full match	No results	No results	No results	4.66	382.097	192.056	26.03	6.87741e+08	0	0	0						DDA for other ion	[M+2H]+2	5.82841e+08	2.8503e+08	3.08681e+08	4.3481e+08	2.11323e+08	3.4861e+08	2.36153e+08	143654	163064	154650	153437	154175	153948	149167
Diplosal Acetate	C16 H12 O6	No match	No results	Invalid mass	No results	-200033	240.041	241.048	9.409	6.87225e+08	0	0	2					51.9	DDA for preferred ion	[M+H]+1	4.69901e+08	2.09661e+08	1.27753e+08	7.27902e+07	4.84333e+07	1.19789e+08	7.60211e+07	85028.1	96839	97518.5	90628.8	82635.1	97367.5	79309.5
cyflufenamid	C20 H17 F5 N2 O2	No results	No results	Invalid mass	No match	-286421	294.081	148.048	25.935	6.86412e+08	2	0	1					50	DDA for preferred ion	[M+2H]+2	3.85817e+08	3.28774e+08	3.55545e+08	3.2173e+08	2.43585e+08	3.89477e+08	3.53145e+08	7.67191e+06	8.30581e+06	5.92049e+06	4.91632e+06	7.45923e+06	1.05936e+07	4.56201e+06
	C4 H5 N2 O6 P	Full match	No results	No results	No results	1.99	207.989	208.996	25.204	6.86227e+08	0	0	0						DDA for preferred ion	[M+H]+1	3.29534e+08	1.29128e+08	9.35791e+07	6.81599e+07	9.44746e+07	1.22361e+08	8.88683e+07	9.60731e+06	1.10479e+07	8.75561e+06	8.06622e+06	9.46408e+06	1.15251e+07	7.91631e+06
Phenylglyoxylic acid	C8 H6 O3	Full match	No results	No results	Full match	4.11	150.032	151.04	17.628	6.86222e+08	6	0	0						No MS2	[M+H]+1	2.12344e+07	1.46653e+07	1.26874e+07	1.35691e+07	1.09262e+07	1.14413e+07	1.03125e+07	3.01203e+06	2.00246e+08	1.20367e+08	1.20533e+08	3.20189e+08	2.42624e+08	1.73207e+06
[truncated: 41,643 more rows]
