# Supplementary material for: Decoding the chemical language of Suillus fungi: genome mining and untargeted metabolomics uncover terpene chemical diversity
Source: mSystems. 2024 Mar 12;9(4):e01225-23. doi: 10.1128/msystems.01225-23 (PMC11019867; doi:10.1128/msystems.01225-23)
Supplement: Table S2 — Subset of Compound Discoverer verbose data matrix filtered to compound features that matched with confidence against mzCloud and/or NIST2020 spectral libraries. [file msystems.01225-23-s0007.xlsx]

## Sheet: Supp. Table 2
Subset of Compound Discoverer verbose data matrix filtered to compound features that matched with confidence against mzCloud and/or NIST2020 spectral libraries
Tags	Checked	Name	Formula	Annot. Source: Predicted Compositions	Annot. Source: mzCloud Search	Annot. Source: mzVault Search	Annot. Source: ChemSpider Search	Annot. DeltaMass [Da]	Annot. DeltaMass [ppm]	Calc. MW	m/z	RT [min]	Area (Max.)	# ChemSpider Results	# mzCloud Results	# mzVault Results	mzCloud Best Match	mzCloud Best Match Confidence	mzCloud Best Sim. Match	mzCloud Best Tree Match	mzVault Best Match 1	mzVault Best Match	MS2	Reference Ion	Area: Aqueous_Control_1_1D_DDA_300-2000mz_QE3.raw (F1)	Area: Aqueous_Control_2_1D_DDA_300-2000mz_QE3.raw (F2)	Area: Aqueous_Control_3_1D_DDA_300-2000mz_QE3.raw (F3)	Area: Aqueous_EM16-EM16_1_1D_DDA_300-2000mz_QE3.raw (F4)	Area: Aqueous_EM16-EM16_2_1D_DDA_300-2000mz_QE3.raw (F5)	Area: Aqueous_EM16-EM16_3_1D_DDA_300-2000mz_QE3.raw (F6)	Area: Aqueous_EM16-EM16_4_1D_DDA_300-2000mz_QE3.raw (F7)	Area: Aqueous_EM16-EM16_5_1D_DDA_300-2000mz_QE3.raw (F8)	Area: Aqueous_EM49-EM16_2_1D_DDA_300-2000mz_QE3.raw (F9)	Area: Aqueous_EM49-EM16_3_1D_DDA_300-2000mz_QE3.raw (F10)	Area: Aqueous_EM49-EM16_4_1D_DDA_300-2000mz_QE3.raw (F11)	Area: Aqueous_EM49-EM16_5_1D_DDA_300-2000mz_QE3.raw (F12)	Area: Aqueous_EM49-EM49_1_1D_DDA_300-2000mz_QE3.raw (F13)	Area: Aqueous_EM49-EM49_2_1D_DDA_300-2000mz_QE3.raw (F14)	Area: Aqueous_EM49-EM49_3_1D_DDA_300-2000mz_QE3.raw (F15)	Area: Aqueous_EM49-EM49_4_1D_DDA_300-2000mz_QE3.raw (F16)	Area: Aqueous_EM49-EM49_5_1D_DDA_300-2000mz_QE3.raw (F17)	Area: Aqueous_EM49-VC_1_1D_DDA_300-2000mz_QE3.raw (F18)	Area: Aqueous_EM49-VC_2_1D_DDA_300-2000mz_QE3.raw (F19)	Area: Aqueous_EM49-VC_3_1D_DDA_300-2000mz_QE3.raw (F20)	Area: Aqueous_EM49-VC_4_1D_DDA_300-2000mz_QE3.raw (F21)	Area: Aqueous_EM49-VC_5_1D_DDA_300-2000mz_QE3.raw (F22)	Area: Aqueous_VC-EM16_1_1D_DDA_300-2000mz_QE3.raw (F23)	Area: Aqueous_VC-EM16_2_1D_DDA_300-2000mz_QE3.raw (F24)	Area: Aqueous_VC-EM16_3_1D_DDA_300-2000mz_QE3.raw (F25)
	TRUE	D-Myoinositol 4-phosphate	C6 H13 O9 P	Full match	Partial match	Full match	Not the top hit	0.00024	0.91	260.03	261.037	8.108	1.45275e+10	53	2	4	99.6	98.9		99.4	87.3	186.9	DDA for preferred ion	[M+H]+1	1.36033e+10	1.45275e+10	1.35511e+10	1.00649e+10	8.98071e+09	7.98937e+09	8.51685e+09	8.33681e+09	6.59345e+09	6.48785e+09	5.44689e+09	5.4377e+09	5.70493e+09	5.69452e+09	6.04318e+09	5.55627e+09	4.46176e+09	7.62092e+09	6.65939e+09	7.401e+09	6.80311e+09	5.90689e+09	6.25254e+09	6.66991e+09	6.63071e+09
	TRUE	D-Myoinositol 4-phosphate	C6 H13 O9 P	Full match	Partial match	Full match	Not the top hit	0.00011	0.42	260.03	261.037	7.841	1.45297e+10	53	2	4	99.6	98.9		99.6	87.4	187	DDA for preferred ion	[M+H]+1	1.36026e+10	1.45297e+10	1.35563e+10	1.00661e+10	8.98539e+09	7.98266e+09	8.53127e+09	8.33404e+09	6.60864e+09	6.51843e+09	5.48185e+09	5.46093e+09	5.71542e+09	5.71951e+09	6.07902e+09	5.57841e+09	4.46161e+09	7.63572e+09	6.66654e+09	7.42029e+09	6.82052e+09	5.93389e+09	6.25613e+09	6.67926e+09	6.64702e+09
	TRUE	D-Myoinositol 4-phosphate	C6 H13 O9 P	Full match	Partial match	Full match	Not the top hit	0.00013	0.5	260.03	261.037	7.927	1.45274e+10	53	2	4	99.6	98.9		99.1	87.5	187.1	DDA for preferred ion	[M+H]+1	1.36016e+10	1.45274e+10	1.35519e+10	1.00654e+10	8.98142e+09	7.98013e+09	8.52401e+09	8.31825e+09	6.59636e+09	6.49751e+09	5.47867e+09	5.44465e+09	5.70862e+09	5.70361e+09	6.05492e+09	5.58118e+09	4.47181e+09	7.62512e+09	6.66285e+09	7.41927e+09	6.80801e+09	5.91437e+09	6.25028e+09	6.66863e+09	6.63598e+09
	TRUE	D-Myoinositol 4-phosphate	C6 H13 O9 P	Full match	Partial match	Full match	Not the top hit	0.00021	0.82	260.03	261.037	7.909	1.45253e+10	53	2	4	99.6	98.9		99.5	87.2	186.8	DDA for preferred ion	[M+H]+1	1.35985e+10	1.45253e+10	1.35461e+10	1.00603e+10	8.97578e+09	7.97739e+09	8.51682e+09	8.27682e+09	6.59691e+09	6.49913e+09	5.46064e+09	5.44008e+09	5.70898e+09	5.70566e+09	6.07949e+09	5.57111e+09	4.47426e+09	7.62428e+09	6.65658e+09	7.41927e+09	6.80232e+09	5.92548e+09	6.23809e+09	6.64837e+09	6.63602e+09
	TRUE	(2R,3R,5S,6R)-2,3,4,5,6-Pentahydroxycyclohexyl dihydrogen phosphate	C6 H13 O9 P	Full match	Partial match	Full match	Not the top hit	0.00023	0.87	260.03	261.037	7.976	1.45251e+10	53	2	4	99.6	98.9		99.5	87.4	187	DDA for preferred ion	[M+H]+1	1.35982e+10	1.45251e+10	1.35454e+10	1.00623e+10	8.97497e+09	7.97894e+09	8.52013e+09	8.27326e+09	6.59718e+09	6.50946e+09	5.46138e+09	5.44422e+09	5.70939e+09	5.70623e+09	6.05883e+09	5.57216e+09	4.47525e+09	7.62432e+09	6.65635e+09	7.42507e+09	6.8024e+09	5.90987e+09	6.23702e+09	6.65407e+09	5.34423e+09
	TRUE	D-Myoinositol 4-phosphate	C6 H13 O9 P	Full match	Partial match	Full match	Not the top hit	0.00013	0.48	260.03	261.037	7.867	1.44149e+10	53	2	4	99.7	98.9		99.8	86.9	186.6	DDA for preferred ion	[M+H]+1	1.35571e+10	1.44149e+10	1.32223e+10	9.78206e+09	8.69197e+09	7.83769e+09	8.28478e+09	7.88409e+09	6.60008e+09	6.43453e+09	5.45131e+09	5.36233e+09	5.67817e+09	5.70782e+09	6.02325e+09	5.57841e+09	4.46226e+09	7.54599e+09	6.67774e+09	7.32668e+09	6.66342e+09	5.78928e+09	6.06443e+09	6.45504e+09	6.57564e+09
	TRUE	D-Myoinositol 4-phosphate	C6 H13 O9 P	Full match	Partial match	Full match	Not the top hit	0.00025	0.97	260.03	261.037	8.02	1.45435e+10	53	2	4	99.6	98.9		99.2	87.2	186.8	DDA for preferred ion	[M+H]+1	9.36318e+09	1.45435e+10	1.35591e+10	1.00651e+10	8.9858e+09	7.9813e+09	8.51828e+09	8.33269e+09	6.59847e+09	6.49743e+09	5.45606e+09	5.4443e+09	5.70853e+09	5.70565e+09	6.05587e+09	5.56888e+09	4.47091e+09	7.62486e+09	6.66488e+09	7.41075e+09	6.81082e+09	5.91402e+09	6.25961e+09	6.67483e+09	6.63903e+09
	TRUE	3-O-alpha-D-Mannopyranosyl-D-mannopyranose	C12 H22 O11	Full match	Partial match	Full match	Not the top hit	0.00052	1.52	342.117	343.124	8.235	5.59998e+09	72	2	8	89.5	74.8		78.6	92.6	182.1	DDA for preferred ion	[M+H]+1	5.00717e+09	5.57804e+09	5.59998e+09	2.78146e+09	2.54626e+09	2.67766e+09	2.72462e+09	1.77575e+09	2.05571e+09	1.94635e+09	1.3665e+09	1.73267e+09	2.09939e+09	2.0943e+09	2.0024e+09	1.92576e+09	1.84836e+09	2.07348e+09	1.95266e+09	2.3264e+09	2.34701e+09	1.8572e+09	1.69826e+09	1.61783e+09	1.9473e+09
	TRUE	3-O-alpha-D-Mannopyranosyl-D-mannopyranose	C12 H22 O11	Full match	Partial match	Full match	Not the top hit	0.0005	1.46	342.117	343.124	8.271	5.62276e+09	72	2	8	90.1	75.7		81.2	92.9	183	DDA for preferred ion	[M+H]+1	5.00475e+09	5.59413e+09	5.62276e+09	2.78824e+09	2.5481e+09	2.65448e+09	2.75185e+09	1.76496e+09	2.07933e+09	1.95088e+09	1.37392e+09	1.73496e+09	2.10985e+09	2.09998e+09	2.01258e+09	1.93875e+09	1.85538e+09	2.09768e+09	1.95754e+09	2.33497e+09	2.3549e+09	1.85925e+09	1.69924e+09	1.61869e+09	1.95114e+09
	TRUE	beta-D-Gal-(1->4)-D-Man	C12 H22 O11	Full match	Full match	Full match	Full match	0.00054	1.57	342.117	343.124	8.01	5.59092e+09	72	2	8	89.8	75.3		75.3	92.6	182.4	DDA for preferred ion	[M+H]+1	4.99527e+09	5.57084e+09	5.59092e+09	2.77896e+09	2.54315e+09	2.64798e+09	2.72297e+09	1.75123e+09	2.07714e+09	1.9473e+09	1.37772e+09	1.73634e+09	2.10324e+09	2.09723e+09	2.01099e+09	1.94333e+09	1.85316e+09	2.10203e+09	1.95967e+09	2.33271e+09	2.34423e+09	1.85746e+09	1.6953e+09	1.61031e+09	1.94604e+09
	TRUE	3-O-alpha-D-Mannopyranosyl-D-mannopyranose	C12 H22 O11	Full match	Partial match	Full match	Not the top hit	0.00065	1.89	342.117	343.124	8.066	5.56041e+09	72	2	8	89.9	75.3		75.3	93.2	183.1	DDA for preferred ion	[M+H]+1	4.97836e+09	5.53798e+09	5.56041e+09	2.77669e+09	2.52624e+09	2.64291e+09	2.70793e+09	1.72831e+09	2.05955e+09	1.9431e+09	1.36818e+09	1.72694e+09	2.09752e+09	2.09225e+09	2.01673e+09	1.927e+09	1.85833e+09	2.07064e+09	1.94111e+09	2.33151e+09	2.35562e+09	1.84851e+09	1.67809e+09	1.58879e+09	1.94618e+09
	TRUE	3-O-alpha-D-Mannopyranosyl-D-mannopyranose	C12 H22 O11	Full match	Partial match	Full match	Not the top hit	0.00055	1.61	342.117	343.124	8.094	5.6226e+09	72	2	8	90.5	82.6		82.6	93.4	183.9	DDA for preferred ion	[M+H]+1	4.96564e+09	5.52311e+09	5.6226e+09	2.75649e+09	2.50908e+09	2.63667e+09	2.68149e+09	1.70205e+09	2.07891e+09	1.93868e+09	1.37293e+09	1.72112e+09	2.10222e+09	2.09357e+09	2.01289e+09	1.93457e+09	1.84432e+09	2.08294e+09	1.92991e+09	2.33151e+09	2.31e+09	1.83829e+09	1.65742e+09	1.57545e+09	1.94946e+09
	TRUE	3-O-alpha-D-Mannopyranosyl-D-mannopyranose	C12 H22 O11	Full match	Partial match	Full match	Not the top hit	0.00068	1.98	342.117	343.124	8.121	5.6226e+09	72	2	8	90	75.6		81.6	92.9	182.9	DDA for preferred ion	[M+H]+1	4.95759e+09	5.50872e+09	5.6226e+09	2.74683e+09	2.49801e+09	2.61698e+09	2.667e+09	1.68841e+09	2.07912e+09	1.93365e+09	1.36923e+09	1.70777e+09	2.09472e+09	2.09247e+09	2.00539e+09	1.93137e+09	1.83357e+09	2.07752e+09	1.92333e+09	2.33428e+09	2.35611e+09	1.86392e+09	1.6476e+09	1.55737e+09	1.94231e+09
	TRUE	3-O-alpha-D-Mannopyranosyl-D-mannopyranose	C12 H22 O11	Full match	Partial match	Full match	Not the top hit	0.00045	1.3	342.117	343.124	8.204	5.33992e+09	72	2	8	90	75.5		80.8	92.5	182.5	DDA for preferred ion	[M+H]+1	4.76697e+09	5.28175e+09	5.33992e+09	2.68291e+09	2.48303e+09	2.64273e+09	2.65071e+09	1.69158e+09	1.82712e+09	1.86515e+09	1.2784e+09	1.63658e+09	1.9431e+09	1.95232e+09	1.85065e+09	1.77199e+09	1.72059e+09	1.87214e+09	1.83752e+09	2.16976e+09	2.2067e+09	1.75409e+09	1.70623e+09	1.62113e+09	1.85268e+09
	TRUE	3-[3,5-bis(trifluoromethyl)phenyl]-N'-hydroxyprop-2-enimidamide	C11 H8 F6 N2 O	Unused	Full match	No results	No match	0.00143	4.78	298.056	299.063	18.924	2.7733e+09	3	4	0	78.2	8.9		48.1		78.2	DDA for preferred ion	[M+H]+1	2.7733e+09	4.61359e+08	2.30006e+08	3.1342e+07	2.73211e+07	3.79818e+07	3.48983e+07	1.50535e+07	9.53395e+06	1.06068e+07	4.66175e+06	5.58602e+06	7.24076e+06	9.94901e+06	1.0283e+07	9.82911e+06	6.21247e+06	5.48625e+06	4.60997e+06	7.97123e+06	7.97661e+06	5.37378e+06	6.53186e+06	5.98775e+06	1.31154e+07
	TRUE	2-Amino-1-nitro-9,10-anthraquinone	C14 H8 N2 O4	No match	No results	Full match	Partial match	-0.00033	-1.25	268.048	269.055	9.175	4.89665e+09	1	0	1					56.8	56.8	DDA for preferred ion	[M+H]+1	1.82477e+09	2.23173e+09	4.36513e+09	3.92371e+09	2.7622e+09	1.59397e+09	1.95952e+09	2.98825e+09	2.0309e+09	4.89665e+09	2.37837e+09	2.82802e+09	2.14017e+09	1.84401e+09	2.36095e+09	1.80799e+09	2.04614e+09	4.01369e+09	3.02663e+09	3.48196e+09	3.61982e+09	2.405e+09	1.99197e+09	2.83493e+09	3.13845e+09
	TRUE	2-Amino-1-nitro-9,10-anthraquinone	C14 H8 N2 O4	No match	No results	Full match	Partial match	-0.00029	-1.1	268.048	269.055	9.368	4.82615e+09	1	0	1					57.3	57.3	DDA for preferred ion	[M+H]+1	1.74367e+09	2.18575e+09	4.30337e+09	3.82995e+09	2.8533e+09	1.57075e+09	1.93665e+09	2.81714e+09	1.9799e+09	4.82615e+09	2.31945e+09	2.79254e+09	2.06925e+09	1.81689e+09	2.33233e+09	1.78596e+09	2.01479e+09	4.14251e+09	1.4862e+09	3.41965e+09	3.73761e+09	2.36967e+09	2.10686e+09	2.7808e+09	3.0584e+09
	TRUE	2-Amino-1-nitro-9,10-anthraquinone	C14 H8 N2 O4	No match	No results	Full match	Partial match	-0.0003	-1.12	268.048	269.055	9.079	5.1435e+09	1	0	1					60	60	DDA for preferred ion	[M+H]+1	1.73433e+09	2.12802e+09	4.21233e+09	3.88599e+09	2.77697e+09	1.5271e+09	1.89054e+09	2.82938e+09	1.93374e+09	5.1435e+09	2.2061e+09	2.69559e+09	2.0187e+09	1.76564e+09	2.2671e+09	1.73543e+09	1.94513e+09	3.81092e+09	2.87075e+09	3.16736e+09	3.46692e+09	2.27945e+09	1.8799e+09	2.67479e+09	2.87528e+09
	TRUE	2-Amino-1-nitro-9,10-anthraquinone	C14 H8 N2 O4	No match	No results	Full match	Partial match	-0.00042	-1.57	268.048	269.055	9.107	4.70607e+09	1	0	1					56.5	56.5	DDA for preferred ion	[M+H]+1	1.73114e+09	2.14724e+09	4.19418e+09	3.74573e+09	2.80185e+09	1.5697e+09	2.00747e+09	2.86781e+09	1.96408e+09	4.70607e+09	2.2616e+09	2.74343e+09	2.04026e+09	1.78649e+09	1.37471e+09	1.75818e+09	2.07553e+09	3.87369e+09	2.92571e+09	3.32946e+09	3.51668e+09	2.31688e+09	1.90761e+09	2.71895e+09	3.1829e+09
	TRUE	2-Amino-1-nitro-9,10-anthraquinone	C14 H8 N2 O4	No match	No results	Full match	Partial match	-0.00022	-0.82	268.048	269.055	9.255	4.94392e+09	1	0	1					55.7	55.7	DDA for preferred ion	[M+H]+1	1.7223e+09	2.21299e+09	4.42396e+09	4.02947e+09	2.96899e+09	1.61843e+09	2.00654e+09	3.1084e+09	1.79271e+09	4.94392e+09	2.41145e+09	2.91476e+09	2.07974e+09	6.90251e+08	2.30843e+09	1.76506e+09	2.06198e+09	4.03421e+09	3.05815e+09	3.53951e+09	3.6565e+09	2.44274e+09	2.05573e+09	2.90187e+09	3.18602e+09
	TRUE	2-Amino-1-nitro-9,10-anthraquinone	C14 H8 N2 O4	No match	No results	Full match	Partial match	-0.00039	-1.44	268.048	269.055	9.018	4.46481e+09	1	0	1					59.5	59.5	DDA for preferred ion	[M+H]+1	1.64755e+09	2.12008e+09	4.1459e+09	3.58673e+09	2.70919e+09	1.48047e+09	1.84404e+09	2.71719e+09	1.88488e+09	4.46481e+09	2.12697e+09	2.63214e+09	1.97806e+09	1.09091e+09	2.21734e+09	1.69215e+09	1.89471e+09	3.67974e+09	2.78022e+09	3.17019e+09	3.38404e+09	2.21598e+09	1.8228e+09	2.59697e+09	2.83262e+09
	TRUE	Levoglucosan	C6 H10 O5	Full match	No results	Full match	Not the top hit	0.00041	2.53	162.053	163.061	8.119	1.73847e+09	37	0	10					92	92	DDA for preferred ion	[M+H]+1	1.62267e+09	1.73847e+09	1.71435e+09	1.06714e+09	9.71021e+08	9.4828e+08	9.62359e+08	7.37126e+08	7.01289e+08	6.81362e+08	6.59402e+08	6.60854e+08	6.89909e+08	7.09295e+08	7.07751e+08	6.94546e+08	6.55362e+08	7.67976e+08	7.42392e+08	8.08386e+08	8.32553e+08	7.18914e+08	6.85684e+08	6.64664e+08	7.08524e+08
	TRUE	Levoglucosan	C6 H10 O5	Full match	No results	Full match	Not the top hit	0.00036	2.21	162.053	163.06	8.242	1.69974e+09	36	0	10					92.5	92.5	DDA for preferred ion	[M+H]+1	1.62126e+09	1.69974e+09	1.6954e+09	1.05791e+09	9.54618e+08	9.28827e+08	9.45698e+08	7.44597e+08	6.87701e+08	6.59562e+08	6.32949e+08	6.43553e+08	6.72588e+08	6.87082e+08	6.81865e+08	6.66886e+08	6.3221e+08	7.53175e+08	7.25834e+08	7.87301e+08	8.07007e+08	6.96935e+08	6.73369e+08	6.48406e+08	6.92324e+08
	TRUE	Levoglucosan	C6 H10 O5	Full match	No results	Full match	Not the top hit	0.00026	1.6	162.053	163.06	8.206	1.73257e+09	37	0	10					92.2	92.2	DDA for preferred ion	[M+H]+1	1.61374e+09	1.73257e+09	1.70851e+09	1.06636e+09	9.66495e+08	9.48716e+08	9.59058e+08	7.35751e+08	6.97237e+08	6.77121e+08	6.56407e+08	6.57411e+08	6.8506e+08	7.04511e+08	7.02282e+08	6.8898e+08	6.51677e+08	7.65485e+08	7.40026e+08	8.05186e+08	8.31255e+08	7.16039e+08	6.88157e+08	6.66006e+08	7.05109e+08
	TRUE	Levoglucosan	C6 H10 O5	Full match	No results	Full match	Not the top hit	0.0003	1.88	162.053	163.06	8.278	1.76326e+09	36	0	10					91.7	91.7	DDA for preferred ion	[M+H]+1	1.59617e+09	1.76326e+09	1.70526e+09	1.07019e+09	9.66495e+08	9.38539e+08	9.62465e+08	7.34078e+08	6.92399e+08	6.75366e+08	6.56271e+08	6.53057e+08	6.78282e+08	7.02923e+08	7.01656e+08	6.86733e+08	6.5288e+08	7.60412e+08	7.36424e+08	7.99159e+08	8.23929e+08	7.12048e+08	6.79677e+08	6.56719e+08	7.00501e+08
	TRUE	Levoglucosan	C6 H10 O5	Full match	No results	Full match	Not the top hit	0.0003	1.84	162.053	163.06	8.017	1.70961e+09	36	0	10					92.3	92.3	DDA for preferred ion	[M+H]+1	1.59005e+09	1.70961e+09	1.68542e+09	1.06183e+09	9.59226e+08	9.33072e+08	9.50662e+08	7.26513e+08	6.89499e+08	6.77351e+08	6.86132e+08	6.50233e+08	6.75262e+08	6.92902e+08	6.88884e+08	6.68303e+08	6.35355e+08	7.67308e+08	7.3763e+08	7.92031e+08	8.1403e+08	7.02842e+08	6.76103e+08	6.51717e+08	6.95698e+08
	TRUE	Levoglucosan	C6 H10 O5	Full match	No results	Full match	Not the top hit	0.00037	2.3	162.053	163.06	8.151	1.67366e+09	37	0	10					91.3	91.3	DDA for preferred ion	[M+H]+1	1.55739e+09	1.67366e+09	1.65393e+09	1.04806e+09	9.41531e+08	9.11559e+08	9.26409e+08	6.98153e+08	6.806e+08	6.51461e+08	6.15819e+08	6.32547e+08	6.65806e+08	7.02503e+08	6.71935e+08	6.57538e+08	6.21973e+08	7.42603e+08	7.07823e+08	7.75019e+08	7.83025e+08	7.34529e+08	6.55002e+08	6.26958e+08	6.80773e+08
	TRUE	2-Amino-1-nitro-9,10-anthraquinone	C14 H8 N2 O4	No match	No results	Full match	Partial match	-0.00032	-1.2	268.048	269.055	8.99	4.2811e+09	1	0	1					55.8	55.8	DDA for preferred ion	[M+H]+1	1.52775e+09	2.03585e+09	4.07057e+09	3.4783e+09	2.6449e+09	1.43122e+09	1.78634e+09	2.34391e+07	1.80298e+09	4.2811e+09	2.06734e+09	2.57643e+09	1.9485e+09	1.80335e+09	2.35652e+09	1.69357e+09	1.85822e+09	3.59646e+09	2.71749e+09	3.08332e+09	3.31321e+09	2.15771e+09	1.75985e+09	2.51124e+09	2.72743e+09
	TRUE	1723581	C6 H8 O4	Full match	Partial match	Full match	Partial match	0.00055	3.83	144.043	145.05	8.427	1.8728e+09	18	2	6	71.4	69		69	88.2	159.6	DDA for preferred ion	[M+H]+1	1.3602e+09	1.71956e+09	1.8728e+09	1.19166e+09	1.20492e+09	1.15509e+09	1.22319e+09	1.04938e+09	4.98039e+08	7.66756e+08	7.48723e+08	7.244e+08	7.03982e+08	6.98447e+08	6.71321e+08	6.53497e+08	7.03557e+08	6.96966e+08	7.86618e+08	8.25253e+08	9.22123e+08	8.12761e+08	8.93876e+08	8.88119e+08	7.72591e+08
	TRUE	2-Amino-2-deoxymannose	C6 H13 N O5	Full match	Partial match	Full match	Partial match	0.00059	3.29	179.08	180.087	8.531	1.19495e+09	13	3	5	74.7	71.3		72.1	81.9	156.6	DDA for preferred ion	[M+H]+1	1.19495e+09	7.33348e+08	6.44008e+08	1.67663e+08	1.78205e+08	1.37879e+08	1.40695e+08	1.3911e+08	9.22228e+07	1.02879e+08	9.89332e+07	1.0763e+08	9.59371e+07	9.45715e+07	9.62731e+07	9.69683e+07	1.07483e+08	1.22192e+08	1.16648e+08	1.0886e+08	1.23443e+08	1.21446e+08	1.1972e+08	1.14315e+08	1.07676e+08
	TRUE	2-Amino-2-deoxymannose	C6 H13 N O5	Full match	Partial match	Full match	Partial match	0.00053	2.96	179.08	180.087	8.595	1.06356e+09	13	4	5	71.1	68.7		69.2	83.3	154.4	DDA for preferred ion	[M+H]+1	1.06356e+09	6.66147e+08	5.7586e+08	1.93574e+08	1.78911e+08	1.5143e+08	1.52743e+08	1.48744e+08	1.07505e+08	1.1113e+08	1.13468e+08	1.20331e+08	1.07574e+08	1.05948e+08	1.07964e+08	1.08265e+08	1.18717e+08	1.39139e+08	1.31129e+08	1.20751e+08	1.36454e+08	1.17331e+08	1.29199e+08	1.22218e+08	1.25351e+08
	TRUE	2-Amino-2-deoxymannose	C6 H13 N O5	Full match	Partial match	Full match	Partial match	0.0005	2.77	179.08	180.087	8.458	9.52013e+08	13	3	5	74.7	71.3		72.1	78	152.7	DDA for preferred ion	[M+H]+1	9.52013e+08	5.63789e+08	4.91548e+08	1.6154e+08	1.54326e+08	1.30776e+08	1.33361e+08	1.33599e+08	8.635e+07	9.52178e+07	9.40942e+07	1.02686e+08	8.9754e+07	8.80412e+07	8.99508e+07	9.03133e+07	1.18698e+08	1.42142e+08	1.1201e+08	1.03082e+08	1.17886e+08	1.01487e+08	1.13939e+08	1.08998e+08	1.01293e+08
	TRUE	2-Amino-2-deoxymannose	C6 H13 N O5	Full match	Partial match	Full match	Partial match	0.00044	2.45	179.08	180.087	8.483	9.33124e+08	11	4	5	77	73		73.9	86.2	163.2	DDA for preferred ion	[M+H]+1	9.33124e+08	5.48037e+08	4.88392e+08	1.5347e+08	1.47551e+08	1.24235e+08	1.2707e+08	1.2872e+08	8.18857e+07	9.21419e+07	9.00455e+07	9.84606e+07	8.52469e+07	8.42033e+07	1.09246e+08	8.60302e+07	9.73456e+07	1.42142e+08	1.06941e+08	9.85208e+07	1.38146e+08	9.74858e+07	1.09347e+08	1.04932e+08	9.67942e+07
	TRUE	2-Amino-2-deoxymannose	C6 H13 N O5	Full match	Partial match	Full match	Partial match	0.00067	3.73	179.08	180.087	8.516	9.14237e+08	13	3	5	75.5	71.9		72.9	83.6	159.1	DDA for preferred ion	[M+H]+1	9.14237e+08	5.34508e+08	4.73882e+08	1.57146e+08	1.78205e+08	1.26473e+08	1.29644e+08	1.30433e+08	8.36771e+07	9.29055e+07	9.13338e+07	9.99607e+07	8.68759e+07	8.53778e+07	1.09246e+08	8.73691e+07	9.87655e+07	1.13645e+08	1.08825e+08	1.0025e+08	1.14785e+08	1.15165e+08	1.11051e+08	1.064e+08	9.80437e+07
	TRUE	Dyphylline	C10 H14 N4 O4	Full match	No results	Full match	Not the top hit	-0.00056	-2.2	254.101	255.108	8.191	1.3584e+09	5	0	1					59.1	59.1	DDA for preferred ion	[M+H]+1	9.01423e+08	9.85747e+08	1.3584e+09	9.72336e+08	7.60742e+08	6.82741e+08	7.57071e+08	7.02084e+08	6.65329e+08	1.27192e+09	5.21458e+08	7.25407e+08	5.79958e+08	6.32618e+08	6.84466e+08	5.73707e+08	6.25073e+08	7.81162e+08	6.64966e+08	7.99007e+08	8.144e+08	6.32707e+08	5.25749e+08	5.77208e+08	7.48028e+08
	TRUE	3-(Methylsulfonyl)-1H-1,2,4-triazol-5-amine	C3 H6 N4 O2 S	No results	No results	Full match	No results	-0.00078	-4.82	162.02	163.028	9.111	1.71794e+09	0	0	1					66.3	66.3	DDA for preferred ion	[M+H]+1	8.62174e+08	1.04846e+09	1.60176e+09	1.71794e+09	1.35522e+09	9.44925e+08	1.12845e+09	1.32323e+09	9.76893e+08	1.41036e+09	1.21888e+09	1.23155e+09	1.02708e+09	9.53914e+08	1.00577e+09	9.09146e+08	1.14317e+09	1.55616e+09	1.33862e+09	1.3559e+09	1.39863e+09	1.20766e+09	1.10626e+09	1.39068e+09	1.24764e+09
	TRUE	3-(Methylsulfonyl)-1H-1,2,4-triazol-5-amine	C3 H6 N4 O2 S	No results	No results	Full match	No results	-0.00076	-4.71	162.02	163.028	9.197	1.68958e+09	0	0	1					64	64	DDA for preferred ion	[M+H]+1	8.42575e+08	1.03169e+09	1.58247e+09	1.68958e+09	1.33603e+09	9.30407e+08	1.10052e+09	1.30074e+09	9.64161e+08	1.39193e+09	1.207e+09	1.13679e+09	1.01782e+09	9.44529e+08	9.9641e+08	9.01854e+08	1.11127e+09	1.61705e+09	1.32628e+09	1.33872e+09	1.34045e+09	1.19362e+09	1.08962e+09	1.37141e+09	1.23351e+09
	TRUE	3-(Methylsulfonyl)-1H-1,2,4-triazol-5-amine	C3 H6 N4 O2 S	Full match	No results	Full match	No results	-0.00073	-4.48	162.02	163.028	9.163	1.62481e+09	0	0	1					66	66	DDA for preferred ion	[M+H]+1	8.02117e+08	9.91944e+08	1.53906e+09	1.62481e+09	1.29478e+09	9.01151e+08	1.06768e+09	1.35811e+09	9.33581e+08	1.34473e+09	1.16251e+09	1.18649e+09	9.95039e+08	9.2176e+08	9.69282e+08	8.79157e+08	1.08347e+09	1.49887e+09	1.28977e+09	1.28918e+09	1.30956e+09	1.15644e+09	1.0484e+09	1.32744e+09	1.18252e+09
	TRUE	Decamethylcyclopentasiloxane	C10 H30 O5 Si5	No results	Invalid mass	Full match	No match	0.00139	3.75	370.095	371.103	24.011	8.42205e+08	1	1	1	53.9	41.6		42.3	76.6	130.5	DDA for preferred ion	[M+H]+1	7.9788e+08	8.42205e+08	1.05691e+08	3.56698e+08	2.76258e+08	5.13959e+08	4.81282e+08	4.73861e+08	3.15257e+08	2.65344e+08	4.80979e+08	2.55452e+08	3.61029e+08	8.30591e+08	4.74002e+08	2.76415e+08	2.258e+08	2.78469e+08	2.86969e+08	1.95191e+08	2.93959e+08	4.29133e+08	3.16556e+08	3.4866e+08	1.98221e+08
	TRUE	3-O-alpha-D-Mannopyranosyl-D-mannopyranose	C12 H22 O11	Full match	Partial match	Full match	Not the top hit	0.00128	3.75	342.118	343.125	24.49	8.99959e+08	72	2	8	91.1	82.8		82.8	91.1	182.2	DDA for preferred ion	[M+H]+1	7.71929e+08	8.99959e+08	8.73946e+08	2.10267e+08	4.19309e+08	7.52616e+08	7.98673e+08	4.38568e+08	6.41699e+08	7.8346e+08	4.33198e+08	4.14784e+08	5.16655e+08	7.64784e+08	7.86557e+08	7.84875e+08	5.99154e+08	3.13345e+08	2.86793e+08	5.64925e+08	3.38276e+08	4.05238e+08	2.72966e+08	2.77931e+08	5.47697e+08
	TRUE	3-(Methylsulfonyl)-1H-1,2,4-triazol-5-amine	C3 H6 N4 O2 S	Invalid mass	No results	Full match	No results	-0.00077	-4.76	162.02	163.028	9.073	1.5489e+09	0	0	1					68.2	68.2	DDA for preferred ion	[M+H]+1	7.3493e+08	9.48382e+08	1.24718e+09	1.5489e+09	1.24716e+09	8.63591e+08	1.0303e+09	1.1964e+09	8.6629e+08	1.27819e+09	1.09565e+09	1.13654e+09	3.3613e+08	8.80118e+08	9.25016e+08	8.38376e+08	1.03489e+09	1.41849e+09	1.22658e+09	1.22408e+09	1.25447e+09	1.10236e+09	1.00146e+09	1.266e+09	1.12088e+09
	TRUE	2-Amino-2-deoxymannose	C6 H13 N O5	Full match	Partial match	Full match	Partial match	0.00051	2.87	179.08	180.087	8.684	7.17396e+08	13	3	5	70.8	68.5		68.8	88	158.8	DDA for preferred ion	[M+H]+1	7.17396e+08	3.91692e+08	3.56956e+08	1.37372e+08	1.31939e+08	1.59687e+08	1.11989e+08	1.15093e+08	7.14878e+07	8.042e+07	7.97467e+07	8.75119e+07	1.10445e+08	7.33266e+07	7.47914e+07	7.51227e+07	8.60066e+07	9.89125e+07	9.44733e+07	8.71867e+07	9.94036e+07	8.6431e+07	1.33605e+08	9.3223e+07	8.41179e+07
	TRUE	Meglutol	C6 H10 O5	Full match	No results	Full match	Partial match	0.0007	4.29	162.054	163.061	8.398	8.22584e+08	37	0	9					79.7	79.7	DDA for preferred ion	[M+H]+1	7.11604e+08	8.11111e+08	8.22584e+08	5.4169e+08	5.30868e+08	5.0879e+08	5.30346e+08	4.16472e+08	2.13631e+08	3.03224e+08	2.73481e+08	2.87052e+08	2.65433e+08	2.78779e+08	2.574e+08	2.5254e+08	2.51103e+08	2.83678e+08	3.08799e+08	3.26384e+08	3.45411e+08	3.14958e+08	3.60249e+08	3.37682e+08	3.2181e+08
	TRUE	Dyphylline	C10 H14 N4 O4	No match	No results	Full match	No match	-0.0006	-2.35	254.101	255.108	8.273	9.68395e+08	4	0	1					52	52	DDA for preferred ion	[M+H]+1	7.08244e+08	7.12495e+08	9.68395e+08	2.27186e+08	8.3417e+07	4.49866e+08	5.07729e+08	7.21773e+08	5.24666e+08	9.05555e+08	4.82588e+08	5.36037e+08	4.29472e+08	4.84823e+08	5.28114e+08	4.14166e+08	4.77469e+08	5.43648e+08	5.08806e+08	6.05142e+08	5.82739e+08	4.85581e+08	3.93536e+08	3.90156e+08	1.0279e+08
	TRUE	1723581	C6 H8 O4	Full match	Partial match	Full match	Partial match	0.00051	3.51	144.043	145.05	8.51	1.23311e+09	18	2	5	67.3	47.6		47.6	88	155.3	DDA for preferred ion	[M+H]+1	6.93959e+08	1.06919e+09	1.23311e+09	7.6449e+08	7.88092e+08	7.49742e+08	8.13692e+08	7.18406e+08	2.69337e+08	4.72912e+08	5.05156e+08	4.56841e+08	4.29413e+08	4.17437e+08	3.97715e+08	4.05815e+08	4.30381e+08	4.34632e+08	4.99413e+08	5.12628e+08	5.93452e+08	5.21044e+08	5.89333e+08	5.87728e+08	4.7663e+08
	TRUE	3-[3,5-bis(trifluoromethyl)phenyl]-N'-hydroxyprop-2-enimidamide	C11 H8 F6 N2 O	No match	Full match	No results	No match	0.00117	3.93	298.055	299.063	22.104	6.84886e+08	3	6	0	85.2	9.3		51.9		85.2	DDA for preferred ion	[M+H]+1	6.84886e+08	6.03418e+08	2.92479e+08	6.24977e+07	5.56236e+07	8.48729e+07	7.58428e+07	3.37506e+07	2.65863e+07	2.69654e+07	1.47438e+07	1.49352e+07	2.15455e+07	2.95108e+07	2.76693e+07	2.76976e+07	1.96359e+07	1.67504e+07	1.39053e+07	2.44073e+07	2.20234e+07	1.66432e+07	1.90944e+07	1.89667e+07	3.39651e+07
	TRUE	3-(Methylsulfonyl)-1H-1,2,4-triazol-5-amine	C3 H6 N4 O2 S	Full match	No results	Full match	No results	-0.0007	-4.34	162.02	163.028	9.261	1.54693e+09	0	0	1					65	65	DDA for preferred ion	[M+H]+1	6.27102e+08	9.50572e+08	1.48897e+09	1.54693e+09	1.24538e+09	8.64556e+08	1.03131e+09	1.19265e+09	8.91715e+08	1.28018e+09	1.10092e+09	1.1399e+09	9.57199e+08	8.85493e+08	9.31513e+08	8.437e+08	1.03658e+09	1.42535e+09	1.23062e+09	1.22747e+09	1.25755e+09	1.10589e+09	4.84978e+08	1.26746e+09	1.1235e+09
	TRUE	Decamethylcyclopentasiloxane	C10 H30 O5 Si5	No results	No results	Full match	No match	0.00147	3.98	370.095	371.103	24.183	1.06811e+09	1	0	1					76.1	76.1	DDA for preferred ion	[M+H]+1	5.62386e+08	1.06811e+09	3.32517e+08	2.17098e+08	1.90155e+08	4.15354e+08	3.53893e+08	3.69072e+08	2.09061e+08	1.82675e+08	3.78375e+08	1.69197e+08	2.87889e+08	6.19124e+08	2.74399e+07	1.8371e+08	1.51094e+08	1.85831e+08	1.50166e+08	1.36404e+08	2.20819e+08	2.85332e+08	2.53155e+08	2.03109e+08	1.29293e+08
	TRUE	Decamethylcyclopentasiloxane	C10 H30 O5 Si5	No results	Invalid mass	Full match	No match	0.00127	3.44	370.095	371.103	24.114	6.03163e+08	1	1	1	51	7.5		7.5	80	131	DDA for preferred ion	[M+H]+1	5.45939e+08	5.91916e+08	3.21431e+08	2.08796e+08	1.87062e+08	4.0306e+08	3.47287e+08	3.62373e+08	2.04025e+08	1.78737e+08	2.49052e+07	1.66298e+08	2.83949e+08	6.03163e+08	2.65382e+08	3.69138e+08	3.52489e+08	1.81899e+08	1.4749e+08	1.34079e+08	2.18027e+08	2.77029e+08	1.05145e+08	1.97518e+08	1.28061e+08
	TRUE	Decamethylcyclopentasiloxane	C10 H30 O5 Si5	No results	No results	Full match	No match	0.00133	3.59	370.095	371.103	23.929	7.26202e+08	1	0	1					79.3	79.3	DDA for preferred ion	[M+H]+1	5.38516e+08	5.28325e+08	3.2813e+08	2.26274e+08	1.58221e+08	4.18038e+08	3.35912e+08	3.43485e+08	2.13108e+08	1.79183e+08	2.65996e+08	1.65543e+08	4.42413e+08	6.35912e+08	3.28203e+08	1.84119e+08	1.43975e+08	1.9125e+08	1.48065e+08	1.18702e+08	1.81972e+08	2.03437e+08	1.93785e+08	2.28687e+08	1.16132e+08
	TRUE	1723581	C6 H8 O4	Full match	Partial match	Full match	Partial match	0.00054	3.77	144.043	145.05	8.619	1.02987e+09	18	2	5	68.2	47.7		47.9	87.9	156.1	DDA for preferred ion	[M+H]+1	5.16255e+08	8.46784e+08	1.02987e+09	6.30134e+08	6.43161e+08	6.21439e+08	6.86378e+08	6.27309e+08	2.11774e+08	4.11131e+08	4.48168e+08	3.95154e+08	3.79702e+08	3.60605e+08	3.55833e+08	3.60694e+08	3.86552e+08	3.80975e+08	4.46826e+08	4.61508e+08	5.56324e+08	4.65535e+08	5.19498e+08	5.1851e+08	4.04763e+08
	TRUE	2-Methyl-4-oxo-4H-pyran-3-yl beta-D-glucopyranoside	C12 H16 O8	Full match	Full match	Full match	Partial match	0.00045	1.56	288.085	289.092	8.08	5.46412e+08	1	1	3	51.7	7.6		40.8	67	118.7	DDA for preferred ion	[M+H]+1	4.89249e+08	5.29079e+08	5.46412e+08	3.19092e+08	2.89747e+08	2.70852e+08	2.81655e+08	2.16295e+08	2.18821e+08	2.14683e+08	1.85066e+08	1.95296e+08	2.21029e+08	2.26534e+08	2.29636e+08	2.23035e+08	2.06454e+08	2.49887e+08	2.25712e+08	2.58659e+08	2.54726e+08	2.17136e+08	2.03121e+08	1.89529e+08	2.24033e+08
	TRUE	2-Methyl-4-oxo-4H-pyran-3-yl beta-D-glucopyranoside	C12 H16 O8	Full match	Full match	Full match	Partial match	0.0003	1.03	288.085	289.092	8.018	5.4395e+08	1	1	3	60.1	8		42.3	76.2	136.3	DDA for preferred ion	[M+H]+1	4.88472e+08	5.28807e+08	5.4395e+08	3.17587e+08	2.88332e+08	2.69163e+08	2.79325e+08	2.13967e+08	2.18621e+08	2.14634e+08	1.85021e+08	1.95055e+08	2.17987e+08	2.26355e+08	2.29496e+08	2.19644e+08	2.11436e+08	2.51757e+08	2.24739e+08	2.58288e+08	2.53121e+08	2.16097e+08	2.01679e+08	1.8934e+08	2.2477e+08
	TRUE	Erucamide	C22 H43 N O	Full match	Full match	Full match	No results	0.00121	3.58	337.336	338.343	23.96	8.65833e+08	0	1	2	94.8	73		78.7	93.7	188.5	DDA for preferred ion	[M+H]+1	4.58192e+08	3.0303e+08	2.85698e+08	2.21168e+08	1.88307e+08	1.636e+08	1.5232e+08	1.91242e+08	1.43802e+08	1.36385e+08	1.30623e+08	1.32428e+08	2.67959e+08	7.4146e+08	5.7054e+08	3.13781e+08	2.45493e+08	2.87826e+08	2.53549e+08	1.98901e+08	1.983e+08	1.67706e+08	1.8208e+08	1.92606e+08	2.8489e+08
	TRUE	Erucamide	C22 H43 N O	Full match	Full match	Full match	No results	0.0009	2.66	337.335	338.343	23.905	7.13771e+08	0	1	2	94.6	72.4		78	90.1	184.7	DDA for preferred ion	[M+H]+1	4.57854e+08	2.48043e+08	2.39161e+08	1.55609e+08	1.50061e+08	1.31908e+08	1.52307e+08	1.18867e+08	1.17993e+08	1.14093e+08	1.09205e+08	1.09817e+08	2.09119e+08	6.26163e+08	4.97871e+08	2.67722e+08	2.07153e+08	2.42869e+08	2.15578e+08	1.6894e+08	1.64473e+08	1.40985e+08	1.46197e+08	1.51433e+08	2.21576e+08
	TRUE	Erucamide	C22 H43 N O	Full match	Full match	Full match	No results	0.00112	3.33	337.336	338.343	24.085	8.6467e+08	0	1	2	94.7	72.6		82.6	91.8	186.5	DDA for preferred ion	[M+H]+1	4.57387e+08	3.0244e+08	2.85159e+08	2.20654e+08	1.39617e+08	1.5943e+08	1.51706e+08	1.8873e+08	1.4368e+08	1.36341e+08	1.30538e+08	1.32372e+08	2.67661e+08	7.40716e+08	5.71102e+08	3.13568e+08	2.45498e+08	2.87443e+08	2.43845e+08	2.02983e+08	1.98007e+08	1.67486e+08	1.81445e+08	1.92236e+08	2.84472e+08
	TRUE	Erucamide	C22 H43 N O	Full match	Full match	Full match	No results	0.00121	3.57	337.336	338.343	24.33	8.65426e+08	0	1	2	94.2	70.9		82.5	91.2	185.4	DDA for preferred ion	[M+H]+1	4.55879e+08	3.0236e+08	2.84949e+08	2.20974e+08	1.87995e+08	1.63592e+08	1.52143e+08	1.91708e+08	1.4373e+08	1.36275e+08	1.30503e+08	1.32304e+08	2.67844e+08	7.40983e+08	5.69258e+08	3.13256e+08	2.45164e+08	2.87386e+08	2.53147e+08	2.02897e+08	1.98072e+08	1.67452e+08	1.81646e+08	1.9246e+08	2.84998e+08
	TRUE	Erucamide	C22 H43 N O	Full match	Full match	Full match	No results	0.00096	2.86	337.335	338.343	23.989	8.54832e+08	0	1	2	92	63.1		74.3	93.3	185.3	DDA for preferred ion	[M+H]+1	4.46215e+08	2.96138e+08	2.85917e+08	2.15903e+08	1.83234e+08	1.6024e+08	1.48057e+08	1.81384e+08	1.41552e+08	1.3438e+08	1.28469e+08	1.30365e+08	2.64683e+08	7.41471e+08	5.58097e+08	3.08244e+08	2.41205e+08	2.82752e+08	2.48938e+08	1.99776e+08	1.94544e+08	1.64494e+08	1.77773e+08	1.89196e+08	2.80564e+08
	TRUE	Erucamide	C22 H43 N O	Full match	Full match	Full match	No results	0.00095	2.81	337.335	338.343	24.107	8.55566e+08	0	1	2	94.8	73		78.8	94.2	189	DDA for preferred ion	[M+H]+1	4.42875e+08	2.9335e+08	2.76767e+08	2.13011e+08	1.81197e+08	1.58962e+08	1.46546e+08	1.76976e+08	1.40634e+08	9.8418e+07	9.81634e+07	1.29536e+08	2.62851e+08	7.30323e+08	5.70811e+08	3.13766e+08	2.45498e+08	2.80609e+08	2.47189e+08	2.03252e+08	1.92746e+08	1.63613e+08	1.82313e+08	1.8737e+08	2.78253e+08
	TRUE	Erucamide	C22 H43 N O	Full match	Full match	Full match	No results	0.00102	3.02	337.335	338.343	24.357	8.47917e+08	0	1	2	88.2	54.9		70.2	90.2	178.4	DDA for preferred ion	[M+H]+1	4.3253e+08	2.89112e+08	2.7287e+08	2.13387e+08	1.8169e+08	1.59081e+08	1.46631e+08	1.87155e+08	1.38526e+08	3.81907e+07	1.25944e+08	1.27458e+08	2.62831e+08	7.25562e+08	5.38007e+08	2.98518e+08	2.35776e+08	2.76142e+08	2.43048e+08	1.95189e+08	1.90819e+08	1.60558e+08	1.74869e+08	1.87074e+08	2.78829e+08
	TRUE	3-[3,5-bis(trifluoromethyl)phenyl]-N'-hydroxyprop-2-enimidamide	C11 H8 F6 N2 O	No results	Full match	No results	No match	0.00132	4.44	298.055	299.063	21.603	4.9726e+08	3	6	0	92.7	9.6		9.6		92.7	DDA for preferred ion	[M+H]+1	4.31912e+08	3.13735e+08	1.81301e+08	3.49896e+07	3.20182e+07	4.9726e+08	4.19522e+07	1.7969e+07	1.51817e+07	1.64876e+07	7.60246e+06	8.21082e+06	1.02953e+07	1.45576e+07	1.52869e+07	1.43419e+07	1.06076e+07	9.60589e+06	7.44981e+06	1.39908e+07	1.06803e+07	9.51886e+06	1.0533e+07	1.01901e+07	1.87494e+07
	TRUE	Erucamide	C22 H43 N O	Full match	Full match	Full match	No results	0.00099	2.93	337.335	338.343	23.746	8.04414e+08	0	1	2	92.4	64.6		82.3	85.5	177.9	DDA for preferred ion	[M+H]+1	4.28025e+08	1.5909e+08	2.67351e+08	2.01807e+08	1.69879e+08	1.49192e+08	1.37597e+08	1.44399e+08	1.43894e+08	1.28333e+08	1.23457e+08	1.23639e+08	2.42276e+08	6.95931e+08	5.46753e+08	2.98911e+08	2.30393e+08	2.88023e+08	2.38877e+08	1.9115e+08	1.09562e+08	1.57754e+08	1.67224e+08	1.74318e+08	2.57386e+08
	TRUE	4-(Chloroacetyl)-2-piperazinone	C6 H9 Cl N2 O2	No match	No results	Full match	No results	0.00086	4.91	176.036	177.043	9.132	5.4391e+08	0	0	1					62.3	62.3	DDA for preferred ion	[M+H]+1	4.03783e+08	4.25168e+08	5.42787e+08	5.4391e+08	4.46661e+08	3.77665e+08	3.91455e+08	3.98249e+08	3.54575e+08	5.24822e+08	3.73006e+08	3.71098e+08	3.25211e+08	3.23149e+08	3.36866e+08	3.05782e+08	3.85567e+08	4.64766e+08	3.93927e+08	4.19767e+08	4.18101e+08	3.13093e+08	3.49677e+08	4.0636e+08	4.10653e+08
	TRUE	J1241I451J	C14 H28 O2	Full match	Partial match	Full match	Not the top hit	0.00068	2.98	228.21	229.217	24.719	3.98087e+08	14	1	1	62.9	46.8		65	53.4	116.3	DDA for preferred ion	[M+H]+1	3.98087e+08	3.44314e+08	2.73654e+08	1.9397e+08	1.48024e+08	1.2062e+08	1.13318e+08	1.14901e+08	5.86886e+07	5.52368e+07	5.59455e+07	5.50631e+07	5.30141e+07	4.91402e+07	4.65672e+07	4.63707e+07	4.67846e+07	7.4941e+07	7.44849e+07	6.68392e+07	6.64084e+07	6.29199e+07	1.01373e+08	9.38255e+07	8.4011e+07
	TRUE	4-(Chloroacetyl)-2-piperazinone	C6 H9 Cl N2 O2	Full match	No results	Full match	No results	0.00069	3.93	176.036	177.043	9.032	6.13715e+08	0	0	1					62.1	62.1	DDA for preferred ion	[M+H]+1	3.89564e+08	4.10515e+08	5.26974e+08	5.24744e+08	4.33282e+08	3.66016e+08	3.77911e+08	3.80512e+08	3.43899e+08	6.13715e+08	3.59194e+08	3.15905e+08	3.16926e+08	3.15026e+08	3.28715e+08	2.98582e+08	3.39006e+08	3.91499e+08	3.82207e+08	3.53767e+08	4.65756e+08	3.60176e+08	3.36078e+08	3.92041e+08	2.42882e+08
	TRUE	1723581	C6 H8 O4	Full match	Partial match	Full match	Partial match	0.0005	3.49	144.043	145.05	8.647	8.70271e+08	18	2	5	67.6	67.2		67.4	89.5	157.1	DDA for preferred ion	[M+H]+1	3.88304e+08	6.68228e+08	8.70271e+08	5.25985e+08	5.3192e+08	5.10974e+08	5.7639e+08	5.2996e+08	1.62821e+08	3.23406e+08	3.70639e+08	3.20562e+08	3.02712e+08	2.84484e+08	2.81029e+08	2.85805e+08	3.07654e+08	3.07968e+08	3.68811e+08	3.65784e+08	4.47871e+08	3.79591e+08	4.36394e+08	4.37845e+08	3.27304e+08
	TRUE	Decamethylcyclopentasiloxane	C10 H30 O5 Si5	No results	Invalid mass	Full match	No match	0.00137	3.7	370.095	371.103	24.376	5.22752e+08	1	2	1	56.8	42.1		42.1	78.5	135.3	DDA for preferred ion	[M+H]+1	3.84072e+08	4.8836e+08	2.50826e+08	1.48562e+08	1.5775e+08	2.78087e+08	2.82459e+08	5.22752e+08	1.46174e+08	9.70125e+07	2.4222e+08	1.31742e+08	2.27499e+08	4.46965e+08	1.02785e+08	1.32974e+08	1.13932e+08	1.27456e+08	1.09081e+08	3.04149e+08	1.84148e+08	1.87788e+08	2.22498e+08	1.42332e+08	1.0051e+08
	TRUE	4-(Chloroacetyl)-2-piperazinone	C6 H9 Cl N2 O2	Full match	No results	Full match	No results	0.00076	4.3	176.036	177.043	9.003	4.99816e+08	0	0	1					62.5	62.5	DDA for preferred ion	[M+H]+1	3.68029e+08	3.87806e+08	4.99816e+08	4.8035e+08	4.1017e+08	3.47373e+08	3.60592e+08	3.59866e+08	3.25204e+08	4.78304e+08	3.33909e+08	3.38373e+08	2.99147e+08	2.98002e+08	3.63156e+08	2.81856e+08	3.18982e+08	3.86221e+08	3.59986e+08	3.53912e+08	4.65756e+08	3.36779e+08	3.16432e+08	3.65312e+08	3.66221e+08
	TRUE	ISOPETASOL	C15 H22 O2	Full match	Not the top hit	Full match	Partial match	0.0007	2.97	234.163	235.17	24.753	3.64841e+08	73	5	7	68.2	43.9		65.3	57.5	125.7	DDA for preferred ion	[M+H]+1	3.64841e+08	5.30984e+07	4.87751e+07	4.28425e+07	3.77304e+07	3.34359e+07	3.36866e+07	3.57507e+07	3.18403e+07	3.02013e+07	3.24805e+07	3.28331e+07	3.75088e+07	2.91432e+07	2.34775e+07	2.89528e+07	3.07831e+07	3.48127e+07	3.62718e+07	3.38525e+07	3.50637e+07	3.28866e+07	3.70755e+07	3.83548e+07	3.51741e+07
	TRUE	Lauric acid ethyl ester	C14 H28 O2	Full match	Full match	No results	Partial match	0.00081	3.56	228.21	229.217	24.423	3.62954e+08	14	1	0	50.9	44.6		61.5		50.9	DDA for preferred ion	[M+H]+1	3.62954e+08	3.13433e+08	2.49456e+08	1.77149e+08	1.34735e+08	1.1114e+08	1.05694e+08	1.10484e+08	5.64098e+07	5.33069e+07	5.45345e+07	5.37326e+07	5.18238e+07	4.73949e+07	4.50287e+07	4.48765e+07	4.53456e+07	7.30926e+07	7.30669e+07	6.43944e+07	6.41641e+07	6.12694e+07	9.8883e+07	9.0502e+07	8.05295e+07
	TRUE	Meglutol	C6 H10 O5	Full match	No results	Full match	Full match	0.00059	3.67	162.053	163.061	8.429	5.3116e+08	37	0	10					84.3	84.3	DDA for preferred ion	[M+H]+1	3.61468e+08	5.00526e+08	5.3116e+08	3.19579e+08	3.32848e+08	3.26039e+08	3.49983e+08	2.95135e+08	8.99065e+07	1.75831e+08	1.79183e+08	1.75648e+08	1.4378e+08	1.41746e+08	1.37452e+08	1.39176e+08	1.46164e+08	1.67968e+08	1.90085e+08	1.91729e+08	2.22677e+08	1.94433e+08	2.3997e+08	2.31976e+08	1.92444e+08
	TRUE	4-(Chloroacetyl)-2-piperazinone	C6 H9 Cl N2 O2	Full match	No results	Full match	No results	0.00071	4.05	176.036	177.043	9.071	4.92209e+08	0	0	1					63.9	63.9	DDA for preferred ion	[M+H]+1	3.47658e+08	3.73623e+08	4.92209e+08	4.71354e+08	2.81966e+08	3.33616e+08	3.46323e+08	3.43807e+08	3.01568e+08	4.49329e+08	3.11659e+08	3.18835e+08	2.83295e+08	2.8401e+08	2.92836e+08	2.65241e+08	3.00363e+08	3.92053e+08	3.3677e+08	3.55773e+08	3.66637e+08	3.16804e+08	3.02541e+08	3.48036e+08	3.45118e+08
	TRUE	(1Z,5E,9E)-5,8,8-Trimethyl-1,5,9-cycloundecatriene-1-carboxylic acid	C15 H22 O2	Full match	Not the top hit	Full match	Partial match	0.00087	3.73	234.163	235.17	24.724	3.41901e+08	73	8	12	94.8	73.2		76.1	78.4	173.2	DDA for preferred ion	[M+H]+1	3.41901e+08	4.3257e+07	3.96402e+07	3.47265e+07	3.05061e+07	2.68499e+07	2.6876e+07	2.88468e+07	2.53787e+07	2.49473e+07	2.62745e+07	2.97072e+07	2.46488e+07	2.80363e+07	2.33131e+07	2.31935e+07	2.48004e+07	2.81001e+07	2.93571e+07	2.61095e+07	2.83025e+07	2.63839e+07	2.93099e+07	3.06824e+07	2.90166e+07
	TRUE	1723581	C6 H8 O4	Full match	Partial match	Full match	Partial match	0.00048	3.34	144.043	145.05	8.689	7.55609e+08	18	2	7	67.9	67.3		67.5	86.6	154.5	DDA for preferred ion	[M+H]+1	3.39189e+08	5.40614e+08	7.55609e+08	4.60431e+08	4.62053e+08	4.39831e+08	5.07623e+08	4.80704e+08	1.39992e+08	2.86271e+08	3.33379e+08	2.91165e+08	2.71693e+08	2.5765e+08	2.46412e+08	2.56254e+08	2.81079e+08	2.77917e+08	3.39113e+08	3.32545e+08	4.10211e+08	3.46622e+08	3.92112e+08	4.00288e+08	2.81898e+08
	TRUE	Decamethylcyclopentasiloxane	C10 H30 O5 Si5	No results	Invalid mass	Full match	No match	0.00117	3.17	370.095	371.102	24.354	4.78504e+08	1	1	1	50.8	7.5		7.5	78.8	129.6	DDA for preferred ion	[M+H]+1	3.32711e+08	4.27921e+08	2.08255e+08	1.24051e+08	1.33509e+08	2.56928e+08	2.5878e+08	2.57918e+08	1.31499e+08	9.70125e+07	2.33054e+08	1.17557e+08	2.14827e+08	2.25685e+08	1.02785e+08	1.17038e+08	9.75502e+07	1.14034e+08	9.56631e+07	9.51133e+07	1.6774e+08	1.77564e+08	1.63614e+07	1.27006e+08	8.17559e+07
	TRUE	5-[(E)-2-(3,5-dihydroxyphenyl)ethenyl]-2-methoxybenzene-1,3-diol	C15 H14 O5	No match	Full match	No results	No results	-0.00136	-4.96	274.083	275.09	11.486	8.12213e+08	0	7	0	97	9.9		9.9		97	DDA for preferred ion	[M+H]+1	3.16104e+08	4.06557e+08	6.80929e+08	6.07396e+08	4.70869e+08	3.04583e+08	8.12213e+08	2.28507e+08	7.42124e+07	4.37409e+08	2.96334e+08	2.88104e+08	9.27199e+07	1.72439e+08	1.62998e+08	1.6494e+08	1.26848e+08	2.21255e+08	1.26519e+08	3.43752e+08	2.10076e+08	1.5207e+08	2.03613e+08	3.11686e+08	2.95347e+08
	TRUE	(4E)-11,11-Dimethyl-8-methylenebicyclo[7.2.0]undec-4-ene-4-carboxylic acid	C15 H22 O2	Full match	Partial match	Full match	Partial match	0.00079	3.37	234.163	235.17	24.494	2.9799e+08	73	8	18	95.6	75.4		76	78.7	174.3	DDA for preferred ion	[M+H]+1	2.9799e+08	2.64483e+07	2.6996e+07	2.27902e+07	1.82327e+07	1.54107e+07	1.48843e+07	1.61051e+07	1.50498e+07	1.47864e+07	1.60075e+07	1.65964e+07	1.4904e+07	1.42705e+07	1.38758e+07	1.36449e+07	1.47087e+07	1.68843e+07	1.80614e+07	1.70307e+07	1.73913e+07	1.57584e+07	1.7398e+07	1.87141e+07	1.77204e+07
	TRUE	Decamethylcyclopentasiloxane	C10 H30 O5 Si5	No results	Invalid mass	Full match	No match	0.00141	3.8	370.095	371.103	23.869	5.2457e+08	1	1	1	50	7.5		7.5	79.3	129.3	DDA for preferred ion	[M+H]+1	2.88201e+08	2.95863e+08	1.41491e+08	9.83686e+07	7.97115e+07	2.28374e+08	1.89665e+08	2.06214e+08	1.10038e+08	9.69899e+07	5.2457e+08	8.75424e+07	1.43436e+08	3.54119e+08	1.45445e+07	9.24283e+07	7.59532e+07	1.02095e+08	8.124e+07	6.39419e+07	9.61914e+06	1.64409e+08	1.15614e+08	1.05484e+08	6.06175e+07
	TRUE	(1Z,5E,9E)-5,8,8-Trimethyl-1,5,9-cycloundecatriene-1-carboxylic acid	C15 H22 O2	Full match	Partial match	Full match	Partial match	0.00086	3.65	234.163	235.17	24.694	2.64889e+08	73	8	14	96	76.5		76.5	74.6	170.6	DDA for preferred ion	[M+H]+1	2.64889e+08	3.72401e+07	3.54378e+07	3.12108e+07	2.7161e+07	2.38756e+07	2.40055e+07	2.53966e+07	2.27105e+07	2.22764e+07	2.7066e+07	2.39592e+07	2.18538e+07	2.0843e+07	2.07724e+07	2.0509e+07	2.22209e+07	2.44574e+07	2.61255e+07	2.70293e+07	2.54014e+07	2.34143e+07	2.59589e+07	2.71824e+07	2.57692e+07
	TRUE	Meglutol	C6 H10 O5	Full match	No results	Full match	Full match	0.00058	3.6	162.053	163.061	8.515	4.39128e+08	36	0	10					84.6	84.6	DDA for preferred ion	[M+H]+1	2.64724e+08	3.99017e+08	4.39128e+08	2.61271e+08	2.68795e+08	2.68719e+08	2.93165e+08	2.46668e+08	6.31609e+07	1.38526e+08	1.55427e+08	1.41962e+08	1.13823e+08	1.09219e+08	1.09395e+08	1.12923e+08	1.17541e+08	1.37466e+08	1.58171e+08	1.58617e+08	1.93746e+08	1.62962e+08	1.96571e+08	1.97852e+08	1.54163e+08
	TRUE	(1Z,5E,9E)-5,8,8-Trimethyl-1,5,9-cycloundecatriene-1-carboxylic acid	C15 H22 O2	Full match	Not the top hit	Full match	Partial match	0.00085	3.63	234.163	235.17	24.839	2.39895e+08	73	4	13	59.3	64.8		64.8	65.2	124.5	DDA for preferred ion	[M+H]+1	2.39895e+08	3.9688e+07	3.37532e+07	4.84656e+07	2.95358e+07	2.59733e+07	2.62732e+07	2.77064e+07	2.49752e+07	2.47155e+07	2.58251e+07	2.61972e+07	2.41633e+07	2.28837e+07	2.30735e+07	2.77736e+07	2.42934e+07	2.73674e+07	2.85658e+07	2.66652e+07	3.39229e+07	2.59881e+07	2.83262e+07	2.95996e+07	2.81676e+07
	TRUE	(1Z,5E,9E)-5,8,8-Trimethyl-1,5,9-cycloundecatriene-1-carboxylic acid	C15 H22 O2	Full match	Not the top hit	Full match	Partial match	0.00071	3.03	234.163	235.17	24.522	2.37499e+08	73	9	14	92.8	66		82.2	81.4	174.2	DDA for preferred ion	[M+H]+1	2.37499e+08	2.91926e+07	2.95644e+07	2.54284e+07	2.10816e+07	1.83298e+07	1.78951e+07	1.92667e+07	1.74287e+07	1.70482e+07	1.84566e+07	1.89053e+07	1.68483e+07	1.61169e+07	1.61923e+07	1.58267e+07	1.70883e+07	1.92574e+07	2.05557e+07	1.91579e+07	1.98159e+07	1.81339e+07	1.98826e+07	2.1059e+07	2.00101e+07
	TRUE	15-Hexadecynoic acid	C16 H28 O2	Full match	No results	Full match	Partial match	0.00085	3.38	252.21	253.217	24.119	2.3617e+08	12	0	1					81.1	81.1	DDA for preferred ion	[M+H]+1	2.3617e+08	2.20856e+08	2.25095e+08	1.56363e+08	1.30841e+08	1.23765e+08	1.2018e+08	1.17121e+08	8.25041e+07	7.69129e+07	3.53457e+07	7.40212e+07	7.29085e+07	6.78684e+07	6.23819e+07	6.62483e+07	7.14601e+07	1.06342e+08	1.05174e+08	9.30664e+07	9.48851e+07	8.73627e+07	1.33376e+08	1.15823e+08	1.0429e+08
	TRUE	1-[2-(4-methyl-1,2,3-thiadiazol-5-yl)-1,3-thiazol-4-yl]ethan-1-one oxime	C8 H8 N4 O S2	Not the top hit	Full match	No results	No results	0.00109	4.53	240.015	241.022	25.317	2.23092e+08	0	1	0	52.8	7.6		55.9		52.8	DDA for preferred ion	[M+H]+1	2.23092e+08	1.27081e+08	1.0789e+08	8.88646e+07	6.44652e+07	4.17976e+07	4.00782e+07	5.35347e+07	1.99762e+07	7.20355e+07	4.79368e+07	3.57223e+07	1.65996e+07	1.48971e+07	1.9107e+07	1.65205e+07	2.19854e+07	4.11938e+07	3.89615e+07	3.55928e+07	3.63283e+07	3.00335e+07	3.45788e+07	4.63911e+07	5.34061e+07
	TRUE	3,5-Bis(tert-butyl)-2-hydroxybenzaldehyde	C15 H22 O2	Full match	Partial match	Full match	Partial match	0.00077	3.31	234.163	235.17	24.777	2.17383e+08	73	8	14	95.8	76.1		77	62.8	158.6	DDA for preferred ion	[M+H]+1	2.17383e+08	3.63518e+07	3.48488e+07	3.1179e+07	2.71741e+07	2.38199e+07	2.41196e+07	2.56956e+07	2.28182e+07	1.41932e+07	2.35573e+07	2.40538e+07	2.20868e+07	2.08604e+07	2.10288e+07	2.07474e+07	2.2216e+07	2.48729e+07	3.5972e+07	2.44368e+07	2.55472e+07	2.36302e+07	2.58411e+07	2.73163e+07	2.3628e+07
	TRUE	Meglutol	C6 H10 O5	Full match	No results	Full match	Full match	0.00058	3.61	162.053	163.061	8.621	3.85521e+08	36	0	10					83.1	83.1	DDA for preferred ion	[M+H]+1	2.17101e+08	3.44505e+08	3.85521e+08	2.27639e+08	2.32727e+08	2.29158e+08	2.55938e+08	2.19649e+08	4.91479e+07	1.17009e+08	1.37197e+08	1.22335e+08	9.54583e+07	9.12828e+07	9.32593e+07	9.71066e+07	1.01394e+08	1.19908e+08	1.40599e+08	1.36984e+08	1.74824e+08	1.42344e+08	1.75461e+08	1.73896e+08	1.31848e+08
	TRUE	Erucamide	C22 H43 N O	Full match	Full match	Full match	No results	0.00105	3.11	337.336	338.343	24.216	5.40864e+08	0	1	2	93.6	68.6		78.1	91	184.6	DDA for preferred ion	[M+H]+1	2.13699e+08	1.56871e+08	1.48264e+08	6.5914e+07	1.08041e+08	9.31577e+07	2.25379e+07	1.19062e+08	8.07872e+07	7.60133e+07	7.19695e+07	1.82237e+07	1.30498e+08	4.72521e+08	2.57708e+08	1.54847e+08	1.33302e+08	1.46602e+08	1.35764e+08	1.0905e+08	1.04587e+08	8.86348e+07	1.0332e+08	1.19392e+08	1.8197e+08
	TRUE	Cetrimonium	C19 H41 N	Full match	Full match	No results	No results	0.00069	2.43	283.325	284.332	24.153	2.11949e+08	0	1	0	62.9	8.1		8.2		62.9	DDA for preferred ion	[M+H]+1	2.11949e+08	1.28222e+08	1.2388e+08	4.99545e+07	4.83178e+07	4.33398e+07	3.8129e+07	3.24364e+07	1.64331e+07	1.58175e+07	1.56874e+07	1.50063e+07	1.44536e+07	1.43607e+07	1.36227e+07	1.34185e+07	1.33884e+07	1.93272e+07	1.9782e+07	1.76291e+07	1.71062e+07	1.63873e+07	2.89182e+07	2.74619e+07	2.41654e+07
	TRUE	(1Z,5E,9E)-5,8,8-Trimethyl-1,5,9-cycloundecatriene-1-carboxylic acid	C15 H22 O2	Full match	Not the top hit	Full match	Partial match	0.00074	3.16	234.163	235.17	24.567	2.10436e+08	73	9	12	94.1	70.6		78.1	77.1	171.2	DDA for preferred ion	[M+H]+1	2.10436e+08	2.5793e+07	2.66085e+07	2.31699e+07	1.89454e+07	1.62216e+07	1.5525e+07	1.66426e+07	1.55676e+07	1.5227e+07	1.6476e+07	1.69415e+07	1.50857e+07	1.45142e+07	1.44877e+07	1.41019e+07	1.53741e+07	1.71789e+07	1.84486e+07	1.72596e+07	1.78305e+07	1.62152e+07	1.76141e+07	1.90931e+07	1.78343e+07
	TRUE	Cetrimonium	C19 H41 N	Full match	Full match	No results	No results	0.00076	2.69	283.325	284.332	23.87	2.05932e+08	0	1	0	80.3	9		9		80.3	DDA for preferred ion	[M+H]+1	2.05932e+08	1.24752e+08	1.20669e+08	4.87165e+07	4.71121e+07	4.24723e+07	3.72457e+07	3.16161e+07	1.61641e+07	1.56829e+07	1.55428e+07	1.48159e+07	1.27367e+07	1.42791e+07	1.26169e+07	1.33051e+07	1.32616e+07	1.90002e+07	1.95462e+07	1.73849e+07	1.68314e+07	1.619e+07	2.54075e+07	2.6866e+07	2.37566e+07
	TRUE	L-alpha-Glycerylphosphorylcholine	C8 H20 N O6 P	Full match	Invalid mass	Full match	Full match	0.00063	2.47	257.103	258.111	7.999	2.13888e+10	2	3	1	55.2	7.8		61.7	92.9	148.1	DDA for preferred ion	[M+H]+1	2.04751e+08	1.84156e+08	1.64043e+08	2.13888e+10	1.66217e+10	1.27437e+10	1.14138e+10	1.34614e+10	8.37614e+09	5.35645e+09	1.94375e+10	1.19867e+10	1.08316e+10	1.0824e+10	9.0236e+09	1.12385e+10	1.7709e+10	1.01455e+10	1.36668e+10	6.19017e+09	7.84208e+09	1.9223e+10	1.67619e+10	1.00102e+10	1.05694e+10
	TRUE	L-alpha-Glycerylphosphorylcholine	C8 H20 N O6 P	Full match	Invalid mass	Full match	Full match	0.00069	2.69	257.104	258.111	8.141	2.13981e+10	2	3	1	57.6	7.9		62.1	93.2	150.8	DDA for preferred ion	[M+H]+1	2.04365e+08	1.84156e+08	1.64043e+08	2.13981e+10	1.66296e+10	1.27496e+10	1.14191e+10	1.34709e+10	8.37804e+09	5.35636e+09	1.94438e+10	1.19923e+10	1.08362e+10	1.08345e+10	9.02568e+09	1.12425e+10	1.77158e+10	1.0148e+10	1.36658e+10	6.19039e+09	7.84639e+09	1.92202e+10	1.67723e+10	1.00134e+10	1.05758e+10
	TRUE	L-alpha-Glycerylphosphorylcholine	C8 H20 N O6 P	Full match	Invalid mass	Full match	Full match	0.00073	2.82	257.104	258.111	7.951	2.13951e+10	2	3	1	55.5	7.8		61.7	93.2	148.7	DDA for preferred ion	[M+H]+1	2.04365e+08	1.84156e+08	1.64043e+08	2.13951e+10	1.66269e+10	1.27483e+10	1.1418e+10	1.34673e+10	8.36784e+09	5.35658e+09	1.94461e+10	1.19912e+10	1.0835e+10	1.08332e+10	9.02537e+09	1.12415e+10	1.77175e+10	1.01476e+10	1.36648e+10	6.19054e+09	7.84725e+09	1.92182e+10	1.67698e+10	1.0015e+10	1.05723e+10
	TRUE	L-alpha-Glycerylphosphorylcholine	C8 H20 N O6 P	Full match	Invalid mass	Full match	Full match	0.00063	2.45	257.103	258.111	7.973	2.13715e+10	2	3	1	56.5	7.8		61.9	93.3	149.8	DDA for preferred ion	[M+H]+1	2.04365e+08	1.84156e+08	1.64043e+08	2.13715e+10	1.6605e+10	1.27288e+10	1.14008e+10	1.34445e+10	8.37986e+09	1.74228e+09	1.94249e+10	1.19766e+10	1.0822e+10	1.08221e+10	9.02432e+09	1.12305e+10	1.77179e+10	1.01398e+10	1.36674e+10	6.19047e+09	7.84123e+09	1.91972e+10	1.67409e+10	9.99981e+09	1.0563e+10
	TRUE	L-alpha-Glycerylphosphorylcholine	C8 H20 N O6 P	Full match	Invalid mass	Full match	Full match	0.00058	2.24	257.103	258.111	8.119	2.14015e+10	2	3	1	58.3	7.9		62.3	92.3	150.6	DDA for preferred ion	[M+H]+1	2.04365e+08	1.84156e+08	1.64043e+08	2.14015e+10	1.66328e+10	1.27516e+10	1.14216e+10	1.34706e+10	8.3795e+09	5.35694e+09	1.94465e+10	1.19942e+10	1.08378e+10	1.08364e+10	9.02752e+09	1.12446e+10	1.77184e+10	1.0149e+10	1.36675e+10	6.1909e+09	7.84729e+09	1.92224e+10	1.67748e+10	1.00176e+10	1.05761e+10
	TRUE	L-alpha-Glycerylphosphorylcholine	C8 H20 N O6 P	Full match	Invalid mass	Full match	Full match	0.00063	2.46	257.103	258.111	8.089	2.13946e+10	2	3	1	55.5	7.8		61.7	93.2	148.7	DDA for preferred ion	[M+H]+1	2.04337e+08	1.84003e+08	1.64043e+08	2.13946e+10	1.66064e+10	1.27327e+10	1.14023e+10	1.34476e+10	8.33126e+09	5.35162e+09	1.93955e+10	1.19932e+10	1.08019e+10	1.08093e+10	9.00156e+09	1.12437e+10	1.76716e+10	1.01036e+10	1.36305e+10	6.17701e+09	7.82823e+09	1.91797e+10	1.6745e+10	1.00011e+10	1.05558e+10
	TRUE	L-alpha-Glycerylphosphorylcholine	C8 H20 N O6 P	Full match	Invalid mass	Full match	Full match	0.00065	2.52	257.103	258.111	8.205	2.13689e+10	2	3	1	55	7.8		61.6	91.8	146.8	DDA for preferred ion	[M+H]+1	2.04307e+08	1.8397e+08	1.63947e+08	2.13689e+10	1.66257e+10	1.27477e+10	1.14212e+10	1.34656e+10	8.32362e+09	5.35183e+09	1.94026e+10	1.1978e+10	1.08071e+10	1.08152e+10	9.00327e+09	1.12063e+10	1.76813e+10	1.01007e+10	1.3641e+10	6.17694e+09	7.83495e+09	1.91942e+10	1.67664e+10	1.00125e+10	1.05617e+10
	TRUE	(1Z,5E,9E)-5,8,8-Trimethyl-1,5,9-cycloundecatriene-1-carboxylic acid	C15 H22 O2	Full match	Partial match	Full match	Partial match	0.00085	3.62	234.163	235.17	24.583	2.03985e+08	73	9	14	97.8	81.4		81.4	78	175.8	DDA for preferred ion	[M+H]+1	2.03985e+08	2.22383e+07	2.41244e+07	2.09876e+07	1.66898e+07	1.36339e+07	1.30802e+07	1.4313e+07	1.37472e+07	1.35349e+07	1.4626e+07	1.49818e+07	1.36053e+07	1.31173e+07	1.28229e+07	1.23706e+07	1.34144e+07	1.53117e+07	1.64876e+07	1.56396e+07	1.56915e+07	1.44971e+07	1.5421e+07	1.69559e+07	1.60052e+07
	TRUE	Palmitelaidic acid	C16 H30 O2	Full match	Full match	Full match	Not the top hit	0.00078	3.07	254.225	255.233	24.29	3.31129e+08	16	3	4	80	75.2		75.2	76.1	156.1	DDA for preferred ion	[M+H]+1	2.02965e+08	2.05693e+08	1.83917e+08	1.49366e+08	1.23007e+08	1.12313e+08	1.07773e+08	1.06889e+08	9.35374e+07	8.34682e+07	8.63542e+07	8.77979e+07	9.93515e+07	7.72178e+07	7.286e+07	7.14733e+07	7.43076e+07	1.22559e+08	1.26425e+08	1.16627e+08	1.09719e+08	1.0727e+08	1.28036e+08	1.35599e+08	1.23162e+08
	TRUE	Cetrimonium	C19 H41 N	Full match	Full match	No results	No results	0.00086	3.03	283.325	284.332	23.896	1.99166e+08	0	1	0	76.8	8.8		8.8		76.8	DDA for preferred ion	[M+H]+1	1.99166e+08	1.07422e+08	1.01338e+08	4.42971e+07	4.37529e+07	3.87802e+07	3.58162e+07	3.07315e+07	1.46418e+07	1.51593e+07	1.39934e+07	1.34068e+07	1.26821e+07	4.04449e+06	1.21464e+07	1.28199e+07	1.20833e+07	1.75199e+07	1.77149e+07	1.24511e+07	1.51265e+07	1.46667e+07	2.59296e+07	2.46947e+07	2.20178e+07
	TRUE	Cetrimonium	C19 H41 N	Full match	Full match	No results	No results	0.00084	2.95	283.325	284.332	24.211	1.99089e+08	0	1	0	57.1	7.9		7.9		57.1	DDA for preferred ion	[M+H]+1	1.99089e+08	9.84149e+07	8.70022e+07	4.05589e+07	4.19103e+07	3.61407e+07	3.19542e+07	2.73368e+07	1.37259e+07	1.33236e+07	1.32213e+07	1.2512e+07	1.20543e+07	1.22368e+07	1.14674e+07	1.12553e+07	1.13801e+07	1.59847e+07	1.66373e+07	1.46442e+07	1.40069e+07	1.37419e+07	2.4347e+07	2.35172e+07	2.02525e+07
	TRUE	Cetrimonium	C19 H41 N	Full match	Full match	No results	No results	0.00097	3.42	283.325	284.332	23.929	1.9467e+08	0	1	0	88.4	9.4		9.4		88.4	DDA for preferred ion	[M+H]+1	1.9467e+08	9.9136e+07	1.03542e+08	4.44347e+07	4.35738e+07	3.85661e+07	3.38569e+07	2.8587e+07	1.46134e+07	1.15064e+07	1.35599e+07	1.33914e+07	1.29965e+07	1.31523e+07	1.24259e+07	1.25463e+07	1.21903e+07	1.80631e+07	1.77604e+07	1.05131e+07	1.51614e+07	1.48562e+07	2.59016e+07	2.45188e+07	2.14666e+07
	TRUE	1-[2-(4-methyl-1,2,3-thiadiazol-5-yl)-1,3-thiazol-4-yl]ethan-1-one oxime	C8 H8 N4 O S2	No match	Full match	No results	No results	0.00114	4.76	240.015	241.022	25.384	1.93705e+08	0	1	0	54	7.7		56.1		54	DDA for preferred ion	[M+H]+1	1.93705e+08	1.12481e+08	9.47944e+07	5.13928e+07	5.70706e+07	3.8474e+07	3.71559e+07	4.98849e+07	1.91962e+07	6.86731e+07	4.55715e+07	3.38937e+07	1.58604e+07	1.35791e+07	1.84539e+07	1.64888e+07	2.09835e+07	3.84588e+07	3.64042e+07	3.38043e+07	3.48304e+07	2.83617e+07	3.19418e+07	4.69927e+07	5.03532e+07
	TRUE	Cetrimonium	C19 H41 N	Full match	Full match	No results	No results	0.00072	2.56	283.325	284.332	23.968	1.92979e+08	0	1	0	76.8	8.8		8.8		76.8	DDA for preferred ion	[M+H]+1	1.92979e+08	1.06699e+08	1.01536e+08	4.37763e+07	4.32126e+07	3.82106e+07	3.35088e+07	2.83198e+07	1.45351e+07	1.42978e+07	1.41596e+07	1.32928e+07	1.2852e+07	2.24883e+06	1.2325e+07	1.20386e+07	1.20129e+07	1.69924e+07	1.78455e+07	1.55988e+07	1.49931e+07	1.45063e+07	2.56635e+07	2.27247e+07	2.12393e+07
	TRUE	12(13)Ep-9-KODE	C18 H30 O4	Full match	No results	Full match	Partial match	0.00106	3.43	310.215	311.223	24.118	1.90457e+08	11	0	1					70.7	70.7	DDA for preferred ion	[M+H]+1	1.90457e+08	1.68477e+08	1.50059e+08	1.15294e+08	9.71608e+07	9.25777e+07	8.74251e+07	8.12043e+07	4.94391e+07	6.06774e+06	4.5246e+07	4.51764e+07	4.34681e+07	3.98231e+07	3.76432e+07	4.05299e+07	4.09787e+07	6.63203e+07	6.46236e+07	5.80717e+07	5.75197e+07	5.27415e+07	8.83447e+07	7.64383e+07	7.0203e+07
	TRUE	GU5140000	C14 H20 O2	Full match	Partial match	Full match	Partial match	0.00068	3.07	220.147	221.154	23.64	2.07458e+08	24	1	4	58.5	64.6		64.6	75.7	134.2	DDA for preferred ion	[M+H]+1	1.88748e+08	1.29901e+08	9.05816e+07	5.35515e+07	4.32645e+07	3.55861e+07	3.20701e+07	3.20336e+07	2.00152e+07	2.02016e+07	1.92605e+07	1.91665e+07	1.89516e+07	1.96127e+07	1.76517e+07	1.70763e+07	1.8441e+07	2.52717e+07	2.84652e+07	2.21287e+07	2.29123e+07	2.11e+07	3.31989e+07	3.16181e+07	2.66687e+07
	TRUE	15-Hexadecynoic acid	C16 H28 O2	Full match	No results	Full match	Partial match	0.00067	2.67	252.21	253.217	24.047	1.83781e+08	12	0	1					81.8	81.8	DDA for preferred ion	[M+H]+1	1.83781e+08	1.66527e+08	1.69488e+08	1.18403e+08	1.02059e+08	9.638e+07	9.52479e+07	9.28668e+07	6.26556e+07	5.91426e+07	5.77449e+07	5.61546e+07	5.4702e+07	5.19123e+07	4.70598e+07	4.62591e+07	4.81774e+07	7.9911e+07	1.19017e+08	7.02082e+07	4.72388e+06	9.6702e+07	9.32632e+07	1.29454e+08	7.90801e+07
	TRUE	Palmitelaidic acid	C16 H30 O2	Full match	Full match	Full match	Not the top hit	0.00083	3.26	254.225	255.233	24.311	3.03631e+08	16	3	4	75.6	72		72	71.2	146.8	DDA for preferred ion	[M+H]+1	1.77647e+08	1.75319e+08	1.56077e+08	1.28895e+08	1.07664e+08	9.80573e+07	9.49563e+07	9.49453e+07	8.25685e+07	7.33251e+07	3.11649e+07	7.80553e+07	7.8629e+07	6.76682e+07	6.40872e+07	6.31858e+07	6.61371e+07	1.07705e+08	1.1185e+08	1.22804e+08	9.71711e+07	9.44677e+07	1.14029e+08	1.21642e+08	1.34946e+08
	TRUE	1-[2-(4-methyl-1,2,3-thiadiazol-5-yl)-1,3-thiazol-4-yl]ethan-1-one oxime	C8 H8 N4 O S2	No match	Full match	No results	No results	0.00115	4.78	240.015	241.022	25.35	1.77408e+08	0	1	0	51.3	7.6		55.6		51.3	DDA for preferred ion	[M+H]+1	1.77408e+08	1.04226e+08	8.78244e+07	7.5133e+07	5.46352e+07	3.68348e+07	3.59834e+07	4.86657e+07	1.89561e+07	6.70236e+07	4.48698e+07	1.83576e+07	1.57471e+07	1.41534e+07	1.82069e+07	1.57899e+07	2.19133e+07	3.79633e+07	3.59884e+07	3.55275e+07	3.44164e+07	3.06876e+07	3.1464e+07	4.22989e+07	4.93023e+07
	TRUE	Methyl (2R,4S,6S,12bS)-2-[(2-acetamidoethyl)amino]-4-(3,4-difluorophenyl)-1,2,3,4,6,7,12,12b-octahydroindolo[2,3-a]quinolizine-6-carboxylate	C27 H30 F2 N4 O3	No match	Full match	No results	No match	0.00174	3.5	496.23	497.238	13.351	2.41501e+08	1	1	0	94.9	9.7		39.7		94.9	DDA for preferred ion	[M+H]+1	1.75523e+08	1.64034e+08	1.7111e+08	2.33759e+08	1.78608e+08	1.88819e+08	2.41501e+08	2.90788e+07	5.0558e+07	2.17037e+08	5.26702e+07	4.19533e+07	2.31153e+07	6.67976e+07	2.86587e+07	4.01569e+07	3.02719e+07	3.97994e+07	2.63386e+07	6.76084e+07	6.26722e+07	4.10178e+07	1.1976e+08	1.07616e+08	1.45758e+08
	TRUE	Palmitelaidic acid	C16 H30 O2	Full match	Full match	Full match	Not the top hit	0.00069	2.73	254.225	255.233	24.334	3.07553e+08	16	3	4	86.4	79.8		79.8	79.8	166.2	DDA for preferred ion	[M+H]+1	1.75519e+08	1.73734e+08	1.5352e+08	1.26161e+08	1.05088e+08	9.54744e+07	9.20559e+07	9.23588e+07	8.04255e+07	7.1269e+07	7.48506e+07	7.62812e+07	7.67819e+07	8.62019e+07	6.2445e+07	6.15358e+07	6.44122e+07	1.05423e+08	1.09709e+08	9.5376e+07	9.50628e+07	9.24879e+07	4.55511e+06	1.19178e+08	1.33492e+08
	TRUE	Palmitelaidic acid	C16 H30 O2	Full match	Full match	Full match	Not the top hit	0.00073	2.88	254.225	255.233	24.104	2.82889e+08	16	3	4	90.6	82.6		82.6	79.2	169.8	DDA for preferred ion	[M+H]+1	1.7017e+08	1.69523e+08	1.48402e+08	1.20302e+08	9.90407e+07	1.00753e+08	8.62074e+07	8.62524e+07	7.5798e+07	4.96204e+07	9.22414e+07	7.20129e+07	7.27399e+07	6.18778e+07	8.0464e+07	7.87893e+07	6.04886e+07	1.00192e+08	1.04478e+08	9.04995e+07	8.97599e+07	8.78251e+07	1.05248e+08	1.12777e+08	9.97476e+07
	TRUE	Cetrimonium	C19 H41 N	Full match	Full match	No results	No results	0.00087	3.08	283.325	284.332	23.829	1.66223e+08	0	1	0	77	8.9		8.9		77	DDA for preferred ion	[M+H]+1	1.66223e+08	1.02066e+08	1.00374e+08	4.20831e+07	4.08363e+07	2.30465e+07	3.18527e+07	2.68848e+07	1.38651e+07	1.37822e+07	1.35646e+07	1.27529e+07	1.24144e+07	1.26531e+07	1.19021e+07	1.15313e+07	1.15546e+07	1.63831e+07	1.70384e+07	1.48103e+07	1.42665e+07	1.39605e+07	2.43905e+07	2.29131e+07	2.04431e+07
	TRUE	J1241I451J	C14 H28 O2	Full match	Partial match	Full match	Not the top hit	0.00074	3.24	228.21	229.217	24.509	1.64927e+08	14	1	1	62.6	46.7		65	52.7	115.3	DDA for preferred ion	[M+H]+1	1.64927e+08	1.44603e+08	1.17443e+08	8.31759e+07	6.62706e+07	5.54777e+07	5.32455e+07	6.02102e+07	3.12852e+07	2.90657e+07	3.0545e+07	3.05466e+07	2.90981e+07	2.63601e+07	2.45534e+07	3.76109e+06	2.53528e+07	4.07494e+07	4.16001e+07	3.57507e+07	3.53956e+07	3.39766e+07	5.39176e+07	4.93124e+07	4.27937e+07
	TRUE	Palmitelaidic acid	C16 H30 O2	Full match	No results	Full match	Not the top hit	0.00085	3.33	254.225	255.233	24.403	2.88109e+08	16	0	3					58.1	58.1	DDA for preferred ion	[M+H]+1	1.64091e+08	1.60753e+08	1.42459e+08	1.16684e+08	9.87474e+07	8.90917e+07	8.66359e+07	8.71163e+07	7.54313e+07	2.70031e+07	7.04255e+07	7.1748e+07	7.23437e+07	6.19317e+07	5.85581e+07	5.79702e+07	6.07987e+07	9.89306e+07	1.03012e+08	8.94097e+07	8.94663e+07	8.69962e+07	1.05392e+08	1.12833e+08	9.81933e+07
	TRUE	UNII:67GL43KSFC	C13 H20 O	Full match	No results	Full match	Partial match	0.0006	3.14	192.152	193.159	23.119	1.62396e+08	25	0	6					81.7	81.7	DDA for preferred ion	[M+H]+1	1.62396e+08	1.22187e+07	1.10863e+07	2.49639e+07	7.78134e+06	6.692e+06	6.21155e+06	6.33589e+06	3.91552e+06	3.99629e+06	3.9992e+06	3.74019e+06	3.49865e+06	3.23729e+06	3.11048e+06	3.34632e+06	3.52858e+06	4.97231e+06	4.8081e+06	4.75377e+06	5.18309e+06	4.26704e+06	5.88348e+06	5.94152e+06	5.08041e+06
	TRUE	Dyphylline	C10 H14 N4 O4	Not the top hit	No results	Full match	Full match	-0.0005	-1.95	254.101	255.108	8.072	1.35104e+09	5	0	1					50.2	50.2	DDA for preferred ion	[M+H]+1	1.62242e+08	1.0027e+09	1.35104e+09	9.89772e+08	7.82421e+08	6.94759e+08	7.85252e+08	7.38481e+08	6.71908e+08	1.29552e+09	6.79714e+08	7.17158e+08	5.90082e+08	6.41481e+08	6.95309e+08	5.04346e+07	6.48588e+08	8.07979e+08	7.01772e+08	8.13696e+08	8.42787e+08	1.85205e+08	5.48784e+08	6.02349e+08	7.55694e+08
	TRUE	2-CHLORO-1,3,8-TRIHYDROXY-6-(HYDROXYMETHYL)ANTHRAQUINONE	C15 H9 Cl O6	No match	No results	Full match	No results	0.00118	3.68	320.01	321.017	8.443	1.62218e+08	0	0	1					55.1	55.1	DDA for preferred ion	[M+H]+1	1.62218e+08	1.06648e+08	1.03475e+08	8.66392e+07	5.29373e+07	3.52512e+07	3.41122e+07	4.7812e+07	3.96444e+07	9.20787e+07	2.08922e+07	1.95341e+07	9.71775e+06	1.52952e+07	1.85018e+07	1.27666e+07	1.38749e+07	4.29238e+07	1.99394e+07	3.163e+07	1.99584e+07	1.86657e+07	1.97612e+07	3.13874e+07	3.29616e+07
	TRUE	Palmitelaidic acid	C16 H30 O2	Full match	Full match	Full match	Not the top hit	0.00065	2.54	254.225	255.232	24.074	2.82903e+08	16	3	4	74.6	71.2		71.2	72	146.6	DDA for preferred ion	[M+H]+1	1.57974e+08	1.54657e+08	1.36316e+08	1.10887e+08	1.42488e+08	1.00753e+08	8.22384e+07	8.26771e+07	1.08515e+07	6.39625e+07	6.71221e+07	6.83453e+07	6.88829e+07	5.87956e+07	3.6443e+07	5.51173e+07	5.77659e+07	9.42231e+07	9.86333e+07	8.53933e+07	8.52831e+07	8.30887e+07	1.00795e+08	1.08158e+08	9.38366e+07
	TRUE	2-CHLORO-1,3,8-TRIHYDROXY-6-(HYDROXYMETHYL)ANTHRAQUINONE	C15 H9 Cl O6	No match	No results	Full match	No results	0.00112	3.5	320.01	321.017	8.526	1.57843e+08	0	0	1					55.1	55.1	DDA for preferred ion	[M+H]+1	1.57843e+08	1.07293e+08	1.01381e+08	8.46826e+07	5.40409e+07	3.48121e+07	3.30923e+07	4.28799e+07	3.78532e+07	3.51928e+07	2.05119e+07	1.93918e+07	9.38661e+06	1.4999e+07	1.78806e+07	1.24269e+07	1.3687e+07	4.20594e+07	1.95788e+07	3.11108e+07	1.96492e+07	1.82039e+07	1.90199e+07	2.99302e+07	3.22608e+07
	TRUE	Methyl (2R,4S,6S,12bS)-2-[(2-acetamidoethyl)amino]-4-(3,4-difluorophenyl)-1,2,3,4,6,7,12,12b-octahydroindolo[2,3-a]quinolizine-6-carboxylate	C27 H30 F2 N4 O3	No match	Full match	No results	No match	0.00151	3.05	496.23	497.237	13.377	1.68489e+08	1	1	0	96.9	9.8		9.8		96.9	DDA for preferred ion	[M+H]+1	1.57637e+08	1.09561e+08	1.15949e+08	1.57632e+08	1.48763e+08	1.39486e+08	1.68489e+08	1.3834e+08	3.92153e+07	1.51215e+08	4.31512e+07	2.67072e+07	1.40865e+07	4.69529e+07	1.75218e+07	3.48121e+07	2.23323e+07	2.63631e+07	1.9678e+07	5.75324e+07	5.07236e+07	3.78363e+07	7.91553e+07	8.05428e+07	1.20795e+08
	TRUE	jasmine lactone	C10 H16 O2	Full match	Invalid mass	Full match	Not the top hit	0.00047	2.82	168.115	169.123	19.012	6.35875e+08	54	2	10	92.7	83.3		84	86.5	179.2	DDA for preferred ion	[M+H]+1	1.57451e+08	1.40846e+08	1.37255e+08	1.24081e+08	1.02696e+08	9.51411e+07	9.08159e+07	9.63429e+07	9.36114e+07	9.3067e+07	2.47002e+07	1.93125e+08	9.40182e+07	9.11742e+07	8.43822e+07	8.33824e+07	8.90448e+07	1.02748e+08	1.00718e+08	9.66432e+07	9.65693e+07	9.50154e+07	1.03183e+08	1.01126e+08	1.05658e+08
	TRUE	Palmitelaidic acid	C16 H30 O2	Full match	Full match	Full match	Not the top hit	0.00086	3.38	254.225	255.233	24.15	2.77212e+08	16	2	4	88.7	81.5		81.5	79.5	168.2	DDA for preferred ion	[M+H]+1	1.53324e+08	1.50541e+08	1.33109e+08	1.07308e+08	9.00109e+07	8.12979e+07	7.82383e+07	7.86602e+07	6.90562e+07	6.14248e+07	6.4327e+07	6.55992e+07	6.64798e+07	5.64196e+07	5.33627e+07	5.28901e+07	8.40184e+07	9.12572e+07	9.50508e+07	8.24772e+07	8.19353e+07	8.04894e+07	7.75516e+07	1.03307e+08	9.03418e+07
	TRUE	Methyl (2R,4S,6S,12bS)-2-[(2-acetamidoethyl)amino]-4-(3,4-difluorophenyl)-1,2,3,4,6,7,12,12b-octahydroindolo[2,3-a]quinolizine-6-carboxylate	C27 H30 F2 N4 O3	No match	Full match	No results	No match	0.00157	3.17	496.23	497.237	13.328	2.10947e+08	1	1	0	96.8	9.8		9.8		96.8	DDA for preferred ion	[M+H]+1	1.48456e+08	1.45072e+08	1.52977e+08	2.10947e+08	1.40228e+08	3.08449e+07	3.82759e+07	2.90788e+07	4.97322e+07	1.75211e+08	5.3727e+07	5.20676e+07	3.29979e+07	8.52326e+07	3.58643e+07	4.37724e+07	3.36187e+07	4.69841e+07	2.97452e+07	7.18231e+07	1.00387e+08	5.12121e+07	1.08261e+08	8.0341e+07	9.73726e+07
	TRUE	Meglutol	C6 H10 O5	Full match	No results	Full match	Full match	0.00055	3.41	162.053	163.061	8.649	2.97354e+08	36	0	9					79	79	DDA for preferred ion	[M+H]+1	1.47976e+08	2.35813e+08	2.97354e+08	1.68265e+08	1.68868e+08	1.67184e+08	1.94479e+08	1.70245e+08	3.02207e+07	7.61869e+07	1.0168e+08	8.87223e+07	6.35663e+07	5.90862e+07	6.36786e+07	6.60448e+07	7.17463e+07	9.0324e+07	1.08675e+08	9.91974e+07	1.28282e+08	1.06344e+08	1.37291e+08	1.36173e+08	9.47332e+07
	TRUE	Methyl (2R,4S,6S,12bS)-2-[(2-acetamidoethyl)amino]-4-(3,4-difluorophenyl)-1,2,3,4,6,7,12,12b-octahydroindolo[2,3-a]quinolizine-6-carboxylate	C27 H30 F2 N4 O3	No match	Full match	No results	No match	0.00144	2.89	496.23	497.237	13.437	2.20834e+08	1	1	0	92.9	9.6		36.7		92.9	DDA for preferred ion	[M+H]+1	1.45913e+08	7.78258e+07	7.85277e+07	1.16474e+08	1.5026e+08	1.68761e+08	2.20834e+08	1.68319e+08	1.91056e+07	9.15569e+07	2.06865e+07	1.66924e+07	1.29512e+07	3.34127e+07	1.15044e+07	1.6563e+07	1.10838e+07	1.57123e+07	9.90686e+06	2.5925e+07	2.83794e+07	1.56489e+07	6.51074e+07	3.91138e+07	5.99196e+07
	TRUE	Erucamide	C22 H43 N O	Full match	Full match	Full match	No results	0.00097	2.87	337.335	338.343	24.258	8.34402e+08	0	1	2	94.1	70.4		82.5	86.1	180.2	DDA for preferred ion	[M+H]+1	1.45588e+08	2.80524e+08	2.6536e+08	2.07737e+08	1.77112e+08	1.54861e+08	1.43352e+08	1.82397e+08	1.34683e+08	1.27349e+08	1.22641e+08	1.24043e+08	2.58395e+08	7.12581e+08	5.18022e+08	2.881e+08	2.28751e+08	2.67399e+08	2.35849e+08	1.89533e+08	1.85366e+08	1.56064e+08	1.70284e+08	1.8301e+08	2.74095e+08
	TRUE	APC-100	C14 H20 O2	Full match	Partial match	Full match	Partial match	0.00056	2.55	220.147	221.154	23.753	1.97843e+08	24	1	3	55.8	63.8		63.8	74.6	130.4	DDA for preferred ion	[M+H]+1	1.453e+08	1.08937e+08	7.6873e+07	8.36893e+07	3.64978e+07	2.98381e+07	2.68271e+07	2.74718e+07	1.25131e+07	1.7034e+07	1.57033e+07	1.56398e+07	1.53796e+07	1.67318e+07	1.44088e+07	1.39612e+07	1.56222e+07	2.0787e+07	2.15285e+07	1.85207e+07	1.88884e+07	1.76784e+07	2.79074e+07	2.67864e+07	2.22973e+07
	TRUE	(9Z,12E)-TETRADECADIENOL	C14 H26 O	Full match	No results	Full match	Partial match	0.00076	3.6	210.199	211.206	24.101	1.4469e+08	3	0	2					71	71	DDA for preferred ion	[M+H]+1	1.4469e+08	1.17224e+08	1.00745e+08	7.40255e+07	6.01549e+07	5.34066e+07	4.9837e+07	5.23275e+07	3.22511e+07	1.15313e+07	3.94262e+07	3.05265e+07	2.9419e+07	2.71564e+07	3.60441e+07	2.62145e+07	2.85873e+07	4.21692e+07	4.08075e+07	3.69545e+07	3.68784e+07	3.60057e+07	4.7357e+07	4.59534e+07	4.01994e+07
	TRUE	RG1300000	C18 H34 O3	Full match	No results	Full match	Partial match	0.00076	2.56	298.252	299.259	24.254	4.32412e+08	14	0	3					72.1	72.1	DDA for preferred ion	[M+H]+1	1.43794e+08	8.59287e+07	8.82983e+07	9.21331e+06	1.21559e+08	1.08346e+08	1.83765e+07	8.37654e+07	6.20566e+07	6.12144e+07	5.9091e+07	5.8926e+07	5.58713e+07	5.45726e+07	5.09183e+07	4.98584e+07	5.21183e+07	3.76526e+07	7.86332e+07	6.90855e+07	7.62335e+06	6.62657e+07	8.59398e+07	8.67196e+07	7.66637e+07
	TRUE	6,7-dimethoxy-1-methyl-3-isoquinolyl 4-nitrobenzoate	C19 H16 N2 O6	No match	Full match	No results	No results	0.00062	1.68	368.101	369.109	13.931	1.43134e+08	0	5	0	90.8	9.5		9.8		90.8	DDA for preferred ion	[M+H]+1	1.43134e+08	1.22057e+08	9.82568e+07	2.04621e+07	2.46772e+07	6.89038e+07	5.46809e+07	1.68667e+07	4.18194e+07	4.45294e+07	1.11495e+07	1.04388e+07	2.03316e+07	4.27647e+07	3.88315e+07	3.37916e+07	2.05762e+07	5.11208e+06	2.77508e+06	3.22579e+07	1.39538e+07	5.78505e+06	5.44425e+06	1.59815e+07	1.07818e+07
	TRUE	Palmitelaidic acid	C16 H30 O2	Full match	Full match	Full match	Not the top hit	0.00081	3.18	254.225	255.233	24.519	2.07616e+08	16	3	4	75.4	71.8		71.8	71.7	147.1	DDA for preferred ion	[M+H]+1	1.38107e+08	1.3378e+08	1.17286e+08	9.63128e+07	8.33939e+07	7.50929e+07	7.43675e+07	7.599e+07	6.6304e+07	5.88871e+07	6.19954e+07	6.28242e+07	6.369e+07	5.41938e+07	5.1019e+07	5.05883e+07	5.3446e+07	8.62421e+07	9.07388e+07	7.84413e+07	7.85062e+07	7.62367e+07	9.22626e+07	9.96228e+07	8.42088e+07
	TRUE	Meglutol	C6 H10 O5	Full match	No results	Full match	Full match	0.00052	3.22	162.053	163.061	8.69	2.61797e+08	37	0	10					82.4	82.4	DDA for preferred ion	[M+H]+1	1.32981e+08	1.97895e+08	2.61797e+08	1.48378e+08	1.4806e+08	1.42897e+08	1.70637e+08	1.5494e+08	2.49363e+07	6.41457e+07	9.08686e+07	7.95543e+07	5.46564e+07	5.05829e+07	5.33419e+07	5.7261e+07	6.39939e+07	8.09917e+07	9.95653e+07	8.87431e+07	1.16369e+08	9.72678e+07	1.23895e+08	1.23908e+08	8.11542e+07
	TRUE	APC-100	C14 H20 O2	Full match	Partial match	Full match	Partial match	0.00067	3.05	220.147	221.154	23.932	1.44457e+08	24	1	3	58.1	64.5		64.5	62.3	120.4	DDA for preferred ion	[M+H]+1	1.31187e+08	1.44457e+08	6.24273e+07	3.74775e+07	3.20624e+07	2.54821e+07	2.29386e+07	2.36382e+07	1.39791e+07	1.33234e+07	1.21976e+07	1.26712e+07	1.21196e+07	1.28238e+07	1.11219e+07	1.15513e+07	1.24067e+07	1.56039e+07	1.62165e+07	1.40833e+07	1.5259e+07	1.33574e+07	2.39685e+07	2.33941e+07	1.8022e+07
	TRUE	cis-Vaccenic acid	C18 H34 O2	Full match	Partial match	Full match	Not the top hit	0.00074	2.62	282.257	283.264	24.243	1.43892e+08	12	1	5	55	63.5		63.6	62.9	117.9	DDA for preferred ion	[M+H]+1	1.30215e+08	1.06846e+08	1.35539e+08	8.40535e+06	1.12363e+08	9.89275e+07	9.11024e+07	8.86408e+07	5.39588e+07	4.79079e+07	4.98571e+07	6.2763e+07	5.17097e+07	4.84065e+07	4.90409e+07	4.79582e+07	4.6877e+07	4.86503e+06	8.38119e+06	6.2947e+07	6.35795e+07	6.56731e+07	9.35389e+07	9.04905e+07	7.72628e+07
	TRUE	Lactaric Acid	C18 H34 O3	Full match	No results	Full match	Partial match	0.00091	3.05	298.252	299.259	24.113	5.96379e+08	14	0	3					78.9	78.9	DDA for preferred ion	[M+H]+1	1.29943e+08	1.3409e+08	1.3406e+08	1.77357e+08	1.72218e+08	1.57634e+08	1.33394e+08	1.18713e+08	8.78537e+07	8.52807e+07	8.96935e+07	8.34159e+07	7.93521e+07	7.59614e+07	7.18905e+07	7.54438e+07	7.7901e+07	1.10366e+08	1.12218e+08	9.83087e+07	1.03044e+08	9.54466e+07	1.19603e+08	1.2107e+08	1.11241e+08
	TRUE	trans-Vaccenic acid	C18 H34 O2	Full match	Partial match	Full match	Not the top hit	0.00077	2.74	282.257	283.264	24.052	1.74384e+08	12	1	5	56.4	63.9		63.9	63.7	120.1	DDA for preferred ion	[M+H]+1	1.29614e+08	1.37918e+08	1.73255e+08	1.68018e+08	1.45349e+08	1.27395e+08	1.18681e+08	1.13478e+08	6.91968e+07	6.11776e+07	6.3644e+07	6.23645e+07	6.58168e+07	6.15897e+07	6.26609e+07	6.08003e+07	5.95144e+07	9.64967e+07	1.00506e+08	8.15507e+07	8.24677e+07	8.41347e+07	1.17993e+08	1.18646e+08	9.90549e+07
	TRUE	Palmitelaidic acid	C16 H30 O2	Full match	Full match	Full match	Not the top hit	0.00074	2.89	254.225	255.233	23.971	2.40186e+08	16	1	4	62.9	65.9		65.9	65.5	128.4	DDA for preferred ion	[M+H]+1	1.27712e+08	1.36758e+08	1.27839e+08	1.48985e+08	7.6549e+07	7.03535e+07	6.46017e+07	5.97881e+07	5.40244e+07	5.0609e+07	5.04294e+07	5.11772e+07	5.18132e+07	4.61233e+07	4.2824e+07	4.17532e+07	4.31045e+07	8.15265e+07	7.51889e+07	6.48275e+07	6.41135e+07	1.20057e+08	7.39978e+07	7.09991e+07	7.50759e+07
	TRUE	3-(Methylsulfonyl)-1H-1,2,4-triazol-5-amine	C3 H6 N4 O2 S	No results	No results	Full match	No results	-0.00078	-4.81	162.02	163.028	26.05	1.83578e+08	0	0	1					59.6	59.6	DDA for preferred ion	[M+H]+1	1.26943e+08	1.2042e+08	1.21063e+08	1.16175e+08	1.15698e+08	1.24523e+08	1.11234e+08	1.01505e+08	9.12469e+07	1.83578e+08	1.1904e+08	9.3348e+07	6.28914e+07	8.39685e+07	9.12988e+07	8.357e+07	8.10139e+07	3.22013e+07	7.13171e+07	9.39424e+07	7.52049e+07	8.01569e+07	6.79968e+07	8.76216e+07	1.19424e+08
	TRUE	13-Octadecenoic acid	C18 H34 O2	Full match	Partial match	Full match	Not the top hit	0.00084	2.97	282.257	283.264	24.183	1.70123e+08	12	1	7	60.7	65.2		65.9	79.8	140.5	DDA for preferred ion	[M+H]+1	1.24533e+08	9.24629e+07	1.66993e+08	1.61556e+08	1.39868e+08	1.22807e+08	1.13983e+08	1.09258e+08	6.65197e+07	5.85153e+07	6.07616e+07	5.9601e+07	6.32053e+07	5.90573e+07	6.00983e+07	5.8413e+07	5.70341e+07	9.27885e+07	9.2604e+07	7.81675e+07	7.88923e+07	8.07394e+07	1.13849e+08	1.10604e+08	9.50074e+07
	TRUE	3-(Methylsulfonyl)-1H-1,2,4-triazol-5-amine	C3 H6 N4 O2 S	No results	No results	Full match	No results	-0.0008	-4.92	162.02	163.028	25.983	1.87791e+08	0	0	1					61	61	DDA for preferred ion	[M+H]+1	1.2453e+08	1.19224e+08	1.17619e+08	1.14186e+08	1.14577e+08	1.2381e+08	1.1084e+08	1.01614e+08	9.40709e+07	1.87791e+08	1.23172e+08	9.71885e+07	6.67383e+07	8.78596e+07	9.49861e+07	8.65395e+07	8.4478e+07	7.61204e+07	7.41161e+07	9.74238e+07	6.88597e+07	7.84504e+07	6.69639e+07	8.93727e+07	1.20464e+08
	TRUE	13-Octadecenoic acid	C18 H34 O2	Full match	No results	Full match	Not the top hit	0.00086	3.03	282.257	283.264	24.419	1.69183e+08	12	0	7					78	78	DDA for preferred ion	[M+H]+1	1.23542e+08	1.31623e+08	1.65692e+08	1.60031e+08	1.38545e+08	1.21891e+08	1.1292e+08	1.08246e+08	6.58344e+07	5.79772e+07	6.02246e+07	5.90474e+07	6.26585e+07	5.85411e+07	5.96612e+07	5.78404e+07	5.65203e+07	9.20114e+07	9.17093e+07	7.73603e+07	7.8119e+07	7.99779e+07	1.12782e+08	1.09597e+08	9.41164e+07
	TRUE	Methyl (2R,4S,6S,12bS)-2-[(2-acetamidoethyl)amino]-4-(3,4-difluorophenyl)-1,2,3,4,6,7,12,12b-octahydroindolo[2,3-a]quinolizine-6-carboxylate	C27 H30 F2 N4 O3	No match	Full match	No results	No match	0.00149	3	496.23	497.237	13.411	2.01729e+08	1	1	0	97	9.9		9.9		97	DDA for preferred ion	[M+H]+1	1.22887e+08	1.28588e+08	1.36954e+08	2.00495e+08	1.24502e+08	1.55139e+08	2.01729e+08	1.59279e+08	2.32694e+07	8.86595e+07	2.49792e+07	1.73915e+07	1.29512e+07	4.32476e+07	1.15681e+07	2.16206e+07	1.22409e+07	1.70911e+07	1.07496e+07	3.52548e+07	4.48927e+07	2.51068e+07	1.09718e+08	4.53712e+07	6.69228e+07
	TRUE	Lactaric Acid	C18 H34 O3	Full match	No results	Full match	Partial match	0.00092	3.09	298.252	299.259	24.14	5.81999e+08	14	0	3					65.9	65.9	DDA for preferred ion	[M+H]+1	1.22597e+08	1.27081e+08	1.26926e+08	1.69223e+08	1.65271e+08	1.51028e+08	1.27709e+08	1.13905e+08	8.39462e+07	8.16837e+07	7.97464e+07	8.00354e+07	7.60234e+07	7.25564e+07	6.88906e+07	6.74965e+07	6.97084e+07	1.05327e+08	1.07344e+08	9.3858e+07	9.85908e+07	9.11534e+07	1.29038e+08	1.16247e+08	1.06344e+08
	TRUE	(3S)-3-Methyloxacyclotetradecan-2-one	C14 H26 O2	Full match	Invalid mass	Full match	Partial match	0.00067	2.97	226.194	227.201	24.261	1.74546e+08	22	1	3	81.5	76.3		76.3	80	161.5	DDA for preferred ion	[M+H]+1	1.21699e+08	8.92778e+07	7.90265e+07	6.80464e+07	5.70386e+07	4.77292e+07	4.40332e+07	4.3543e+07	3.10317e+07	4.65878e+07	3.05735e+07	3.02865e+07	2.72705e+07	3.27614e+07	2.6969e+07	2.63056e+07	3.41598e+07	3.90307e+07	4.7715e+07	3.46678e+07	3.53528e+07	3.7599e+07	4.42863e+07	4.36027e+07	3.86724e+07
	TRUE	13-Octadecenoic acid	C18 H34 O2	Full match	Partial match	Full match	Not the top hit	0.00069	2.44	282.257	283.264	24.116	1.66421e+08	12	1	7	57	64.1		64.7	80.4	137.4	DDA for preferred ion	[M+H]+1	1.20527e+08	1.29631e+08	1.6254e+08	1.56101e+08	1.3542e+08	1.19851e+08	1.103e+08	1.05776e+08	6.42443e+07	4.18915e+06	6.41109e+07	5.75489e+07	6.12484e+07	5.72599e+07	5.83316e+07	6.07997e+07	5.52895e+07	8.96113e+07	8.93999e+07	7.53144e+07	7.6194e+07	7.79451e+07	5.2581e+07	1.07017e+08	9.19797e+07
	TRUE	10E,Z12-CLA	C18 H32 O2	Full match	Invalid mass	Full match	Not the top hit	0.00088	3.13	280.241	281.248	24.123	7.93495e+08	15	1	4	84.1	78.1		78.8	73.8	157.9	DDA for preferred ion	[M+H]+1	1.1955e+08	1.22626e+08	1.27446e+08	9.91742e+07	9.11965e+07	8.80279e+07	7.61796e+07	6.92371e+07	5.40074e+07	5.38828e+07	7.87573e+07	5.19685e+07	5.03347e+07	4.75923e+07	4.47172e+07	3.66245e+06	4.49048e+07	6.91808e+07	7.21994e+07	6.21833e+07	6.38116e+07	6.10239e+07	8.19402e+07	7.15199e+07	6.50275e+07
	TRUE	RG1300000	C18 H34 O3	Full match	No results	Full match	Partial match	0.00106	3.55	298.252	299.259	23.904	7.82075e+08	14	0	3					69	69	DDA for preferred ion	[M+H]+1	1.16775e+08	1.17141e+08	1.24324e+08	1.30464e+08	1.42512e+08	1.36314e+08	9.18454e+07	9.87702e+07	7.62028e+07	7.70554e+07	7.36931e+07	7.4294e+07	8.5461e+07	6.88049e+07	6.46958e+07	6.20855e+07	6.49354e+07	8.18257e+07	1.02219e+08	8.82117e+07	9.0519e+07	8.68156e+07	1.02079e+08	1.01294e+08	9.91988e+07
	TRUE	13-Octadecenoic acid	C18 H34 O2	Full match	Partial match	Full match	Not the top hit	0.00083	2.93	282.257	283.264	24.35	1.56384e+08	12	1	7	65.8	66.7		66.9	81.2	147	DDA for preferred ion	[M+H]+1	1.15386e+08	1.2437e+08	1.56384e+08	1.50484e+08	1.30941e+08	1.15288e+08	1.06737e+08	1.02781e+08	6.21293e+07	5.46529e+07	5.73413e+07	5.60271e+07	5.95698e+07	6.07057e+07	5.63778e+07	5.48467e+07	5.36421e+07	8.68372e+07	8.67478e+07	7.28268e+07	7.38259e+07	7.57649e+07	1.07368e+08	1.04147e+08	8.90112e+07
	TRUE	DNOP	C24 H38 O4	Not the top hit	Not the top hit	Full match	Full match	0.00143	3.67	390.278	391.286	24.092	1.35346e+08	13	9	2	95.8	85.3		85.3	90.7	186.5	DDA for preferred ion	[M+H]+1	1.13442e+08	1.23819e+08	1.35346e+08	1.153e+08	1.00907e+08	8.84017e+07	9.22567e+07	9.03423e+07	6.90741e+07	7.00952e+07	6.6146e+07	6.56434e+07	6.3242e+07	6.08675e+07	6.06825e+07	9.59058e+07	4.95385e+07	9.4378e+07	9.38295e+07	7.80842e+07	7.90925e+07	7.21263e+07	9.33658e+07	9.19686e+07	8.62112e+07
	TRUE	trans-Vaccenic acid	C18 H34 O2	Full match	Partial match	Full match	Partial match	0.00093	3.29	282.257	283.264	24.156	1.59972e+08	12	1	6	53.9	63.2		63.6	69.3	123.2	DDA for preferred ion	[M+H]+1	1.13407e+08	1.21983e+08	1.53947e+08	1.46946e+08	1.27949e+08	1.13066e+08	1.04387e+08	1.00451e+08	6.06793e+07	5.34517e+07	5.5993e+07	5.4587e+07	5.79953e+07	5.41116e+07	5.52479e+07	5.362e+07	5.98633e+07	3.41396e+06	8.45696e+07	8.20545e+07	7.19985e+07	7.37492e+07	1.18538e+08	1.01515e+08	8.68841e+07
	TRUE	Dipropylene glycol dimethyl ether	C8 H18 O3	Full match	Full match	No results	Partial match	0.00041	2.51	162.126	163.133	17.309	1.10465e+08	1	1	0	90.4	82.5		82.5		90.4	DDA for preferred ion	[M+H]+1	1.10465e+08	9.92379e+07	8.96071e+07	8.87455e+07	7.01713e+07	4.92664e+07	6.27784e+07	7.96603e+07	3.95713e+07	3.94945e+07	3.96041e+07	3.83324e+07	3.91395e+07	4.53457e+07	4.02163e+07	3.7868e+07	3.44984e+07	4.41753e+07	4.02239e+07	4.21612e+07	4.21007e+07	3.87774e+07	6.27388e+07	6.14829e+07	6.7451e+07
	TRUE	(3S)-3-Methyloxacyclotetradecan-2-one	C14 H26 O2	Full match	Invalid mass	Full match	Partial match	0.00072	3.19	226.194	227.201	24.199	2.54157e+08	22	1	3	80	75.1		75.1	81.7	161.7	DDA for preferred ion	[M+H]+1	1.09362e+08	7.85246e+07	6.95472e+07	6.00968e+07	5.04473e+07	4.17931e+07	3.80994e+07	3.7987e+07	2.64791e+07	2.54767e+07	2.62224e+07	2.585e+07	2.49698e+07	2.38527e+07	2.24235e+07	2.25459e+07	2.26072e+07	3.38582e+07	3.34966e+07	2.98127e+07	3.02034e+07	2.80659e+07	3.87404e+07	3.79556e+07	3.33318e+07
	TRUE	Cetrimonium	C19 H41 N	Full match	Full match	No results	No results	0.00077	2.7	283.325	284.332	24.433	1.07989e+08	0	1	0	86.1	9.3		9.3		86.1	DDA for preferred ion	[M+H]+1	1.07989e+08	2.67179e+07	1.86803e+07	1.00168e+07	1.05004e+07	8.534e+06	8.00583e+06	8.15444e+06	3.5506e+06	3.08368e+06	3.09468e+06	2.85381e+06	2.55721e+06	2.4382e+06	2.35405e+06	2.55522e+06	2.40438e+06	3.71583e+06	3.69994e+06	3.58249e+06	3.79299e+06	3.05093e+06	5.91471e+06	6.58108e+06	5.0415e+06
	TRUE	Lactaric Acid	C18 H34 O3	Full match	No results	Full match	Partial match	0.00098	3.27	298.252	299.259	24.172	5.22967e+08	14	0	3					70.7	70.7	DDA for preferred ion	[M+H]+1	1.03178e+08	6.40045e+07	1.09172e+08	1.46069e+08	1.43578e+08	1.31134e+08	1.103e+08	9.88165e+07	7.34597e+07	7.23615e+07	7.05725e+07	7.08302e+07	6.66251e+07	6.41334e+07	6.52165e+06	5.946e+07	6.1812e+07	9.2311e+07	9.40571e+07	1.06282e+08	8.69245e+07	5.83059e+06	1.01797e+08	1.02294e+08	9.28397e+07
	TRUE	4-Amino-5-(4-methoxyphenyl)-2,4-dihydro-3H-1,2,4-triazole-3-thione	C9 H10 N4 O S	No results	No results	Full match	No match	-0.00041	-1.85	222.057	223.064	24.375	3.5463e+08	6	0	1					51.3	51.3	DDA for preferred ion	[M+H]+1	1.03176e+08	1.73378e+08	8.81386e+07	5.30621e+07	7.68764e+07	8.11929e+07	1.67076e+08	3.5463e+08	3.52735e+07	1.80163e+07	3.77168e+07	2.49218e+07	3.88983e+07	6.43385e+07	2.85032e+07	2.42055e+07	2.16646e+07	3.23922e+07	2.61467e+07	2.47144e+07	3.73358e+07	4.26565e+07	6.01414e+07	4.0201e+07	2.6194e+07
	TRUE	15-Hexadecynoic acid	C16 H28 O2	Full match	No results	Full match	Partial match	0.00075	2.99	252.21	253.217	23.481	1.08151e+08	12	0	1					75.6	75.6	DDA for preferred ion	[M+H]+1	1.02298e+08	9.577e+07	1.08151e+08	6.91046e+07	5.33054e+07	5.24182e+07	4.89515e+07	4.513e+07	3.57024e+07	3.33681e+07	3.23242e+07	3.14866e+07	3.17956e+07	2.88817e+07	2.73421e+07	2.62381e+07	2.66187e+07	4.82011e+07	4.70268e+07	4.0775e+07	4.1558e+07	3.93276e+07	4.81841e+07	4.63049e+07	4.65138e+07
	TRUE	Di(2-nonyl) phthalate	C26 H42 O4	Not the top hit	Partial match	Full match	Partial match	0.0014	3.34	418.31	419.317	24.249	1.03043e+08	4	1	3	95.7	87.6		87.6	83.8	179.5	DDA for preferred ion	[M+H]+1	1.02106e+08	8.92993e+07	1.03043e+08	1.88096e+07	9.20667e+07	8.81532e+07	9.03488e+07	8.74305e+07	8.21424e+07	8.61223e+07	8.13781e+07	7.95621e+07	7.43489e+07	7.31887e+07	6.71914e+07	6.8009e+07	7.10699e+07	8.45474e+07	1.06491e+07	7.89882e+07	3.277e+07	7.99366e+07	9.17633e+07	8.99723e+07	8.08687e+07
	TRUE	(1Z,5E,9E)-5,8,8-Trimethyl-1,5,9-cycloundecatriene-1-carboxylic acid	C15 H22 O2	Full match	Partial match	Full match	Partial match	0.00075	3.2	234.163	235.17	25.087	1.0037e+08	73	9	13	97.4	80.5		80.7	79.2	176.6	DDA for preferred ion	[M+H]+1	1.0037e+08	3.77169e+07	3.8281e+07	3.61124e+07	3.27048e+07	2.94528e+07	3.01251e+07	3.12552e+07	2.84063e+07	2.68187e+07	2.61158e+07	2.68705e+07	2.5575e+07	2.42911e+07	2.3927e+07	2.47093e+07	2.61809e+07	2.84209e+07	2.96902e+07	2.68428e+07	2.97909e+07	2.82278e+07	3.17681e+07	3.31087e+07	3.01789e+07
	TRUE	Maltotriose	C18 H32 O16	Not the top hit	Partial match	Full match	Partial match	0.0013	2.57	504.17	505.178	8.27	3.7995e+08	46	2	4	96.3	77.3		77.3	92.2	188.5	DDA for preferred ion	[M+H]+1	9.84382e+07	1.09663e+08	1.16368e+08	3.7995e+08	3.01516e+08	2.4763e+08	2.39622e+08	1.90248e+08	1.50871e+08	1.08611e+08	1.98688e+08	1.96643e+08	1.39597e+08	1.24732e+08	1.19172e+08	1.40349e+08	1.65847e+08	1.90575e+08	2.30805e+08	1.94897e+08	1.91643e+08	2.62294e+08	2.26492e+08	1.88825e+08	1.70536e+08
	TRUE	Maltotriose	C18 H32 O16	Not the top hit	Partial match	Full match	Partial match	0.00103	2.04	504.17	505.177	8.016	3.79457e+08	46	2	4	96.4	77.5		77.5	92.3	188.7	DDA for preferred ion	[M+H]+1	9.84382e+07	1.09663e+08	1.16368e+08	3.79457e+08	3.00504e+08	2.47461e+08	2.38439e+08	1.86575e+08	1.50867e+08	1.08557e+08	1.98583e+08	1.96117e+08	1.39587e+08	1.24707e+08	1.1913e+08	1.40442e+08	1.65649e+08	1.90947e+08	2.30133e+08	1.94635e+08	1.90325e+08	2.61014e+08	2.24275e+08	1.8705e+08	1.70503e+08
	TRUE	Maltotriose	C18 H32 O16	No match	Partial match	Full match	Partial match	0.00125	2.49	504.17	505.178	8.123	3.73614e+08	46	2	4	96	76.5		76.5	91.1	187.1	DDA for preferred ion	[M+H]+1	9.84382e+07	1.09663e+08	1.15815e+08	3.73614e+08	2.94413e+08	2.43866e+08	2.31487e+08	1.7908e+08	1.50873e+08	1.0836e+08	1.97915e+08	1.93997e+08	1.38837e+08	1.24634e+08	1.19159e+08	1.40029e+08	1.63964e+08	1.89766e+08	2.27624e+08	1.93161e+08	1.91536e+08	2.5843e+08	2.202e+08	1.83936e+08	1.70589e+08
	TRUE	Maltotriose	C18 H32 O16	Not the top hit	Partial match	Full match	Partial match	0.00117	2.32	504.17	505.177	8.072	3.76055e+08	46	3	4	96.7	78.4	54.1	78.4	92.5	189.2	DDA for preferred ion	[M+H]+1	9.84382e+07	1.09663e+08	1.16229e+08	3.76055e+08	2.96625e+08	2.43885e+08	2.33673e+08	1.80701e+08	1.51124e+08	1.08367e+08	1.98705e+08	1.93933e+08	1.39583e+08	1.24582e+08	1.19055e+08	1.40123e+08	1.65892e+08	1.89899e+08	2.27471e+08	1.87191e+08	1.87966e+08	2.59288e+08	2.2033e+08	1.85076e+08	1.69887e+08
	TRUE	Maltotriose	C18 H32 O16	Not the top hit	Partial match	Full match	Partial match	0.0012	2.37	504.17	505.178	8.102	3.78575e+08	46	2	4	95.8	76		76	91.9	187.7	DDA for preferred ion	[M+H]+1	9.84382e+07	1.09663e+08	1.16368e+08	3.78575e+08	2.99942e+08	2.46304e+08	2.37225e+08	1.84669e+08	1.50879e+08	1.08674e+08	1.98622e+08	1.95543e+08	1.39536e+08	1.24564e+08	1.19233e+08	1.40414e+08	1.65298e+08	1.9036e+08	2.29571e+08	1.94615e+08	1.91821e+08	2.60894e+08	2.22768e+08	1.86034e+08	1.70589e+08
	TRUE	Di(2-nonyl) phthalate	C26 H42 O4	Not the top hit	Partial match	Full match	Partial match	0.00132	3.15	418.31	419.317	23.906	1.33816e+08	4	1	4	95.7	87.6		87.6	83.8	179.5	DDA for preferred ion	[M+H]+1	9.77689e+07	1.14023e+08	1.33816e+08	9.31235e+07	1.14927e+08	1.09539e+08	1.11473e+08	1.06717e+08	1.03047e+08	1.07961e+08	1.02122e+08	1.24201e+07	9.45416e+07	9.24237e+07	8.59204e+07	8.62681e+07	8.89817e+07	1.07554e+08	1.1219e+08	9.98407e+07	1.0915e+08	1.01976e+08	1.12096e+08	1.11389e+08	1.03385e+08
	TRUE	(3S)-3-Methyloxacyclotetradecan-2-one	C14 H26 O2	Full match	Invalid mass	Full match	Partial match	0.00064	2.84	226.194	227.201	24.368	1.63307e+08	22	1	3	81.2	76		76	77.6	158.8	DDA for preferred ion	[M+H]+1	9.74699e+07	4.32642e+07	6.34716e+07	5.50017e+07	4.57483e+07	3.85533e+07	3.5571e+07	3.55563e+07	2.51489e+07	2.40902e+07	2.49042e+07	2.45406e+07	2.38078e+07	2.2701e+07	2.12733e+07	2.13979e+07	2.15505e+07	3.19705e+07	3.148e+07	2.82861e+07	2.84437e+07	2.65201e+07	3.84944e+07	3.56337e+07	3.12023e+07
	TRUE	Dipropylene glycol dimethyl ether	C8 H18 O3	Full match	Full match	No results	Partial match	0.00051	3.17	162.126	163.133	17.284	9.72234e+07	1	1	0	59.9	65		65		59.9	DDA for preferred ion	[M+H]+1	9.72234e+07	8.79891e+07	7.88416e+07	7.84002e+07	6.20951e+07	4.8252e+07	5.35638e+07	6.38997e+07	3.29568e+07	3.3285e+07	3.28488e+07	3.16189e+07	3.2579e+07	3.77898e+07	3.40144e+07	3.08758e+07	2.81319e+07	3.76252e+07	3.26677e+07	3.50041e+07	3.4657e+07	3.1774e+07	5.52442e+07	5.29118e+07	5.89613e+07
	TRUE	Di(2-nonyl) phthalate	C26 H42 O4	Not the top hit	Partial match	Full match	Partial match	0.0014	3.34	418.31	419.317	23.945	1.31828e+08	4	2	4	95.1	84.8		84.8	80.3	175.4	DDA for preferred ion	[M+H]+1	9.70722e+07	1.13112e+08	1.31828e+08	1.25488e+08	1.1385e+08	1.08506e+08	1.10653e+08	1.0611e+08	1.01702e+08	1.06605e+08	1.01027e+08	4.45125e+06	1.01101e+08	9.10189e+07	5.68451e+07	8.50516e+07	8.80416e+07	1.06217e+08	1.10588e+08	9.85447e+07	1.07863e+08	1.0555e+08	1.11268e+08	1.10394e+08	1.02136e+08
	TRUE	Diisononyl adipate	C24 H46 O4	Full match	Full match	Full match	Partial match	0.00139	3.48	398.341	399.348	24.25	1.01876e+08	1	1	1	70.1	44.2		47.7	63.7	133.8	DDA for preferred ion	[M+H]+1	9.64286e+07	8.84371e+07	1.01876e+08	2.76176e+07	6.94046e+07	6.91881e+07	7.01672e+07	6.74675e+07	3.28277e+07	3.08195e+07	2.75899e+07	1.02036e+07	2.62109e+07	2.63951e+07	2.46394e+07	2.5042e+07	2.64082e+07	5.05787e+07	5.28972e+07	4.5234e+07	4.51969e+07	3.8544e+07	6.38598e+07	5.82066e+07	4.75284e+07
	TRUE	[(3-Benzoyl-1-benzofuran-5-yl)oxy]acetic acid	C17 H12 O5	No match	No results	Full match	Partial match	0.00098	3.32	296.069	297.077	26.502	9.63611e+07	3	0	1					50.7	50.7	DDA for preferred ion	[M+H]+1	9.63611e+07	6.5539e+07	6.24703e+07	5.55586e+07	4.50807e+07	5.51649e+07	5.44935e+07	4.53872e+07	2.36323e+07	5.4833e+07	3.3671e+07	2.73715e+07	1.82289e+07	2.27061e+07	2.61572e+07	2.53081e+07	2.50046e+07	2.39316e+07	2.22563e+07	3.65002e+07	2.73597e+07	2.33796e+07	2.51737e+07	2.87509e+07	4.07497e+07
	TRUE	Di(2-nonyl) phthalate	C26 H42 O4	Full match	Partial match	Full match	Partial match	0.0015	3.59	418.31	419.317	24.092	1.29618e+08	4	1	3	95.1	83.2		83.2	81.6	176.7	DDA for preferred ion	[M+H]+1	9.56574e+07	1.12258e+08	1.29618e+08	1.23478e+08	8.83401e+07	8.15306e+06	1.09284e+08	1.04849e+08	1.0026e+08	8.07123e+07	9.96505e+07	9.87199e+07	9.21845e+07	8.97956e+07	5.29916e+06	8.93349e+07	9.03244e+07	1.04609e+08	1.09041e+08	9.71315e+07	1.06385e+08	9.90524e+07	1.09954e+08	1.09034e+08	1.00794e+08
	TRUE	Dipropylene glycol dimethyl ether	C8 H18 O3	Full match	Full match	No results	Partial match	0.00056	3.43	162.126	163.133	16.949	9.50775e+07	1	1	0	92.5	83.3		83.3		92.5	DDA for preferred ion	[M+H]+1	9.50775e+07	8.64948e+07	7.74666e+07	7.59888e+07	6.0287e+07	5.14316e+07	5.21237e+07	6.67804e+07	5.4452e+07	4.81654e+07	5.83891e+07	5.77605e+07	5.90852e+07	6.07114e+07	6.54106e+07	5.0782e+07	4.78391e+07	6.39514e+07	6.08539e+07	6.05301e+07	4.79811e+07	5.20205e+07	5.42228e+07	5.97891e+07	6.64834e+07
	TRUE	RG1300000	C18 H34 O3	Full match	Invalid mass	Full match	Partial match	0.00069	2.32	298.251	299.259	24.491	5.02793e+08	14	2	3	59.6	8		58.9	78.8	138.4	DDA for preferred ion	[M+H]+1	9.49787e+07	9.85969e+07	1.00435e+08	1.36363e+08	1.38056e+08	1.22705e+08	1.04321e+08	9.44017e+07	2.63628e+06	6.75849e+07	6.58419e+07	6.5609e+07	6.1708e+07	5.992e+07	5.59413e+07	5.52772e+07	5.77087e+07	8.57801e+07	8.7162e+07	7.67726e+07	8.08213e+07	7.37909e+07	9.66188e+07	9.71265e+07	8.55989e+07
	TRUE	Diisononyl adipate	C24 H46 O4	Full match	Full match	Full match	Partial match	0.00147	3.68	398.341	399.348	24.087	1.33428e+08	1	1	1	68.8	44		47.2	55.4	124.2	DDA for preferred ion	[M+H]+1	9.48448e+07	1.15445e+08	1.33428e+08	1.01619e+08	9.054e+07	8.55628e+07	8.75221e+07	8.25733e+07	4.13693e+07	3.91663e+07	3.51861e+07	3.49055e+07	3.37609e+07	3.33153e+07	2.69462e+06	3.24246e+07	3.38349e+07	6.48325e+07	6.8067e+07	5.80852e+07	5.85269e+07	5.00721e+07	8.00656e+07	7.37096e+07	6.27276e+07
	TRUE	1,2-Dihydroxy-16-heptadecyn-4-one	C17 H30 O3	Full match	No results	Full match	Partial match	0.00095	3.37	282.22	283.228	23.771	9.48759e+07	1	0	1					58	58	DDA for preferred ion	[M+H]+1	9.41678e+07	8.97953e+07	9.48759e+07	6.88147e+07	5.56944e+07	4.83702e+07	4.86079e+07	4.92871e+07	3.43876e+07	3.45238e+07	3.25056e+07	3.28504e+07	3.12042e+07	2.87495e+07	2.68412e+07	2.65139e+07	2.74155e+07	4.53735e+07	3.62231e+07	3.93829e+07	4.07682e+07	3.74614e+07	4.96556e+07	4.891e+07	4.31441e+07
	TRUE	2-(3,5-dimethyl-1H-pyrazol-4-yl)-3-nitropyridine	C10 H10 N4 O2	Not the top hit	Full match	No results	No match	-0.00086	-3.95	218.08	219.087	8.107	1.25519e+08	1	1	0	54.6	7.7		57.2		54.6	DDA for preferred ion	[M+H]+1	9.40575e+07	9.00956e+07	1.15082e+08	1.17357e+08	7.68428e+07	4.93359e+07	5.51406e+07	7.54419e+07	6.78312e+07	1.25519e+08	1.07333e+08	8.78688e+07	7.29433e+07	8.61414e+07	1.05956e+08	8.50298e+07	1.14455e+08	8.83395e+07	7.51492e+07	9.57102e+07	7.39773e+07	8.01335e+07	5.70712e+07	6.76185e+07	8.37431e+07
	TRUE	(1Z,5E,9E)-5,8,8-Trimethyl-1,5,9-cycloundecatriene-1-carboxylic acid	C15 H22 O2	Full match	Not the top hit	Full match	Partial match	0.00071	3.02	234.163	235.17	25.147	9.37675e+07	73	9	13	96.9	79		79.3	77.8	174.7	DDA for preferred ion	[M+H]+1	9.37675e+07	3.52921e+07	3.54691e+07	3.36191e+07	3.10474e+07	2.76526e+07	2.83433e+07	2.95949e+07	2.64478e+07	2.47857e+07	2.41432e+07	2.50007e+07	2.37708e+07	2.24816e+07	2.20423e+07	2.28885e+07	2.41067e+07	2.63653e+07	2.73136e+07	2.49194e+07	2.75628e+07	2.60303e+07	2.99123e+07	3.09552e+07	2.78734e+07
	TRUE	GU5140000	C14 H20 O2	Full match	Partial match	Full match	Partial match	0.00078	3.56	220.147	221.154	23.601	1.41036e+08	24	1	4	58.2	64.5		64.5	75.3	133.5	DDA for preferred ion	[M+H]+1	9.37518e+07	7.84253e+07	6.34957e+07	3.78463e+07	2.84679e+07	2.36534e+07	2.11018e+07	1.9164e+07	1.31493e+07	1.37e+07	1.25628e+07	1.23935e+07	1.24938e+07	1.27462e+07	1.15845e+07	1.11716e+07	1.21167e+07	1.69505e+07	1.69883e+07	1.48418e+07	1.57713e+07	1.42477e+07	2.09897e+07	2.06247e+07	1.7483e+07
	TRUE	Di(2-nonyl) phthalate	C26 H42 O4	Not the top hit	Partial match	Full match	Partial match	0.00125	3	418.31	419.317	24.121	1.30383e+08	4	2	3	96.3	90.2		90.2	86.1	182.4	DDA for preferred ion	[M+H]+1	9.1695e+07	1.07554e+08	1.24314e+08	1.18395e+08	1.07747e+08	1.03626e+08	1.04956e+08	1.00669e+08	9.66551e+07	8.07123e+07	1.06227e+08	9.54522e+07	8.91321e+07	8.67192e+07	8.09936e+07	8.85207e+07	9.03244e+07	4.59529e+06	1.05387e+08	9.38856e+07	1.02505e+08	9.60561e+07	5.54404e+07	1.04954e+08	9.69139e+07
	TRUE	15-Hexadecynoic acid	C16 H28 O2	Full match	No results	Full match	Partial match	0.00077	3.05	252.21	253.217	23.514	9.60202e+07	12	0	1					80.6	80.6	DDA for preferred ion	[M+H]+1	9.07561e+07	8.55467e+07	9.60202e+07	6.12852e+07	4.97298e+07	4.87031e+07	4.58905e+07	4.24037e+07	3.1748e+07	3.03489e+07	2.99475e+07	2.88771e+07	2.7863e+07	2.60758e+07	2.48932e+07	2.40978e+07	2.42467e+07	4.4176e+07	4.18302e+07	3.71248e+07	3.84621e+07	3.4773e+07	4.50217e+07	4.157e+07	4.21415e+07
	TRUE	GU5140000	C14 H20 O2	Full match	Partial match	Full match	Partial match	0.00074	3.36	220.147	221.154	23.517	1.703e+08	24	1	4	60.7	65.2		65.2	77.6	138.3	DDA for preferred ion	[M+H]+1	9.04917e+07	8.54994e+07	6.4586e+07	3.85624e+07	2.94658e+07	2.43428e+07	2.13177e+07	2.02225e+07	1.36417e+07	1.40442e+07	1.29521e+07	1.2518e+07	1.26304e+07	1.30835e+07	1.21197e+07	1.14649e+07	1.25834e+07	1.71527e+07	1.73083e+07	1.51218e+07	1.59631e+07	1.44636e+07	2.20758e+07	2.14096e+07	1.77436e+07
	TRUE	3-oxostearic acid	C18 H34 O3	Full match	No results	Full match	Not the top hit	0.00081	2.71	298.252	299.259	23.432	6.08024e+08	14	0	3					80.1	80.1	DDA for preferred ion	[M+H]+1	8.98978e+07	8.87787e+07	9.18817e+07	1.13439e+08	9.89502e+07	9.43794e+07	8.05434e+07	6.62545e+07	5.39671e+07	5.29147e+07	5.06114e+07	5.07195e+07	4.93854e+07	4.58001e+07	4.44281e+07	4.31727e+07	4.38484e+07	6.92644e+07	6.9745e+07	6.1393e+07	6.4681e+07	6.10482e+07	6.81688e+07	6.77931e+07	6.87958e+07
	TRUE	Decamethylcyclopentasiloxane	C10 H30 O5 Si5	No results	No results	Full match	No match	0.00153	4.15	370.095	371.103	24.541	1.25962e+08	1	0	1					63.1	63.1	DDA for preferred ion	[M+H]+1	8.96447e+07	1.25962e+08	6.88189e+07	3.47365e+07	4.73953e+07	6.35329e+07	7.04616e+07	6.43866e+07	3.72635e+07	2.97808e+07	4.82206e+07	3.4196e+07	6.94533e+07	1.07114e+08	3.96873e+07	3.27936e+07	2.70196e+07	3.41007e+07	2.3886e+07	3.04257e+07	2.94048e+07	4.10363e+07	1.05419e+07	3.45965e+07	2.46286e+07
	TRUE	DNOP	C24 H38 O4	Full match	Partial match	Full match	Full match	0.00136	3.48	390.278	391.286	24.123	1.07978e+08	13	9	6	93.3	80.5		81.3	86.8	180.1	DDA for preferred ion	[M+H]+1	8.93756e+07	9.85059e+07	1.07605e+08	9.0719e+07	7.97657e+07	7.25285e+07	7.26388e+07	7.11749e+07	5.25106e+07	4.61563e+07	8.11595e+07	5.00778e+07	4.80003e+07	4.639e+07	4.57736e+07	4.95846e+07	8.68079e+07	7.50428e+07	7.47909e+07	6.03573e+07	6.1682e+07	5.54185e+07	1.07978e+08	7.26554e+07	6.66618e+07
	TRUE	2-Amino-1-nitro-9,10-anthraquinone	C14 H8 N2 O4	Not the top hit	No results	Full match	Partial match	-0.00067	-2.48	268.048	269.055	26.073	1.45182e+08	1	0	1					52	52	DDA for preferred ion	[M+H]+1	8.93178e+07	7.51058e+07	7.43916e+07	5.36635e+07	2.11921e+07	4.87769e+07	4.17126e+07	3.95977e+07	3.26429e+07	1.45182e+08	5.71201e+07	3.66481e+07	1.84512e+07	2.79814e+07	3.34321e+07	2.91027e+07	2.66568e+07	2.77671e+07	2.5493e+07	3.87509e+07	3.13709e+07	2.90089e+07	1.89007e+07	2.94689e+07	5.67861e+07
	TRUE	Diisononyl adipate	C24 H46 O4	Full match	Full match	Full match	Partial match	0.0015	3.77	398.341	399.348	23.901	1.29233e+08	1	1	1	68.9	44		47.2	58.8	127.7	DDA for preferred ion	[M+H]+1	8.91584e+07	1.10679e+08	1.29233e+08	7.81638e+07	8.32498e+07	8.18031e+07	9.00782e+07	7.72503e+07	3.99253e+07	3.79687e+07	3.42557e+07	3.40334e+07	3.2848e+07	3.24812e+07	3.08593e+07	3.12004e+07	3.21482e+07	6.65059e+07	6.62401e+07	5.6413e+07	5.63743e+07	4.86018e+07	7.65505e+07	7.02565e+07	6.37329e+07
	TRUE	2-Amino-1-nitro-9,10-anthraquinone	C14 H8 N2 O4	No match	No results	Full match	Partial match	-0.0006	-2.23	268.048	269.055	26.118	1.4717e+08	1	0	1					53.2	53.2	DDA for preferred ion	[M+H]+1	8.88411e+07	7.50764e+07	7.42586e+07	5.3564e+07	4.67198e+07	4.86062e+07	4.20476e+07	3.9324e+07	3.14004e+07	1.4717e+08	5.57455e+07	3.31148e+07	1.78257e+07	2.7064e+07	3.44702e+07	2.59564e+07	2.38207e+07	2.69164e+07	2.46669e+07	4.16723e+07	1.5965e+07	2.79214e+07	1.85112e+07	2.77659e+07	5.75838e+07
	TRUE	Di(2-nonyl) phthalate	C26 H42 O4	Full match	Partial match	Full match	Partial match	0.00136	3.24	418.31	419.317	24.378	1.19494e+08	4	1	4	96.6	87.5		89.3	87	183.6	DDA for preferred ion	[M+H]+1	8.86926e+07	1.03161e+08	1.19494e+08	1.15056e+08	1.05293e+08	1.00653e+08	1.02308e+08	1.11641e+08	9.36237e+07	3.00361e+07	9.29796e+07	9.19839e+07	8.5641e+07	8.34414e+07	7.72146e+07	7.79922e+07	8.12835e+07	9.75606e+07	1.01632e+08	9.06543e+07	9.9452e+07	9.24931e+07	1.03971e+08	1.02464e+08	9.34322e+07
	TRUE	Erucamide	C22 H43 N O	Full match	Full match	Full match	No results	0.00096	2.83	337.335	338.343	24.434	2.29041e+08	0	1	2	78.8	49.4		60.6	85.5	164.3	DDA for preferred ion	[M+H]+1	8.85031e+07	6.69043e+07	5.73181e+07	5.43911e+07	4.84458e+07	1.61339e+07	4.15288e+07	8.53881e+07	3.52581e+07	3.0848e+07	2.96829e+07	3.04689e+07	8.48597e+07	1.83643e+08	8.9521e+07	5.69529e+07	4.92034e+07	5.92233e+07	5.2095e+07	4.43575e+07	4.45227e+07	3.36336e+07	4.67412e+07	5.57152e+07	9.04197e+07
	TRUE	Di(2-nonyl) phthalate	C26 H42 O4	Full match	Partial match	Full match	Partial match	0.0014	3.35	418.31	419.317	24.359	1.18488e+08	4	2	4	95.2	85.3		85.3	78.3	173.5	DDA for preferred ion	[M+H]+1	8.75721e+07	1.02084e+08	1.18488e+08	1.14758e+08	1.05135e+08	1.00449e+08	1.01958e+08	9.87662e+07	9.32766e+07	3.00361e+07	9.25436e+07	9.16518e+07	8.51809e+07	8.31581e+07	7.68688e+07	7.78447e+07	8.11233e+07	9.72928e+07	1.01246e+08	9.02587e+07	9.89594e+07	9.20436e+07	1.03932e+08	1.02365e+08	9.32461e+07
	TRUE	MFCD03095426	C7 H16 O3	Full match	No results	Full match	No results	0.00049	3.34	148.11	149.118	13.091	8.69807e+07	0	0	1					51.1	51.1	DDA for preferred ion	[M+H]+1	8.69807e+07	7.20251e+07	7.667e+07	3.07969e+07	2.69793e+07	1.50487e+07	1.41817e+06	1.36838e+07	3.092e+07	3.37644e+07	2.89804e+07	1.81234e+07	3.61374e+07	3.59113e+07	4.76524e+07	2.60452e+07	3.03341e+07	3.59999e+07	2.24758e+07	3.41205e+07	2.17082e+07	2.48985e+07	2.10608e+07	2.60732e+07	2.59643e+07
	TRUE	Dyphylline	C10 H14 N4 O4	Full match	No results	Full match	Not the top hit	-0.00067	-2.63	254.101	255.108	8.232	1.60032e+08	5	0	1					55.7	55.7	DDA for preferred ion	[M+H]+1	8.67351e+07	8.23396e+07	1.60032e+08	9.522e+07	1.41444e+08	1.05164e+08	9.57599e+07	9.94407e+07	6.79422e+07	1.23219e+08	7.16582e+07	7.94021e+07	7.94046e+07	9.33546e+07	1.1099e+08	5.13987e+07	7.89469e+07	7.60209e+07	9.5061e+07	8.09908e+07	7.81667e+07	7.59133e+07	6.40353e+07	6.93027e+07	9.52823e+07
	TRUE	3-oxostearic acid	C18 H34 O3	Full match	No results	Full match	Full match	0.00094	3.16	298.252	299.259	24.357	4.50064e+08	14	0	3					70.8	70.8	DDA for preferred ion	[M+H]+1	8.65874e+07	8.95169e+07	9.14587e+07	1.25834e+08	1.26633e+08	1.13082e+08	9.59386e+07	8.74048e+07	6.42444e+07	9.14074e+07	6.10046e+07	6.08157e+07	5.74509e+07	5.58923e+07	5.23199e+07	5.12162e+07	5.37622e+07	7.94587e+07	8.09963e+07	7.12145e+07	7.47939e+07	6.83263e+07	8.92765e+07	9.01022e+07	7.92195e+07
	TRUE	15-Hexadecynoic acid	C16 H28 O2	Full match	No results	Full match	Partial match	0.00076	3.01	252.21	253.217	24.4	8.62126e+07	12	0	1					62	62	DDA for preferred ion	[M+H]+1	8.62126e+07	7.88688e+07	6.79258e+07	5.42788e+07	4.84863e+07	4.40425e+07	4.479e+07	4.75751e+07	2.92008e+07	2.5984e+07	2.68431e+07	2.66175e+07	2.55065e+07	2.38631e+07	2.11771e+07	2.13636e+07	2.24489e+07	3.6148e+07	3.54588e+07	3.18094e+07	3.2712e+07	2.82368e+07	4.44493e+07	4.4449e+07	3.59932e+07
	TRUE	Dipropylene glycol dimethyl ether	C8 H18 O3	Full match	Full match	No results	Partial match	0.00058	3.55	162.126	163.133	16.836	8.61393e+07	1	1	0	92.7	83.3		83.3		92.7	DDA for preferred ion	[M+H]+1	8.61393e+07	7.7343e+07	6.9513e+07	6.90948e+07	5.48657e+07	4.25959e+07	4.53197e+07	5.46076e+07	4.97641e+07	4.43491e+07	5.42228e+07	5.50986e+07	5.57811e+07	5.65072e+07	6.12629e+07	4.76051e+07	4.41096e+07	5.91367e+07	5.74169e+07	5.6711e+07	4.45719e+07	4.76522e+07	4.80768e+07	5.49014e+07	6.1115e+07
	TRUE	Dipropylene glycol dimethyl ether	C8 H18 O3	Full match	Full match	No results	Partial match	0.00053	3.29	162.126	163.133	17.007	8.58116e+07	1	1	0	52.5	62.8		62.8		52.5	DDA for preferred ion	[M+H]+1	8.58116e+07	7.76682e+07	6.95213e+07	6.81104e+07	5.44395e+07	4.65526e+07	4.59629e+07	5.95911e+07	4.9082e+07	4.36214e+07	5.54381e+07	5.42629e+07	5.41319e+07	5.57852e+07	5.87439e+07	4.71387e+07	4.16195e+07	5.68046e+07	5.45644e+07	5.03973e+07	4.36194e+07	4.68983e+07	4.84333e+07	5.37381e+07	6.10529e+07
	TRUE	Dipropylene glycol dimethyl ether	C8 H18 O3	Full match	Full match	No results	Partial match	0.00058	3.6	162.126	163.133	17.204	8.52929e+07	1	1	0	63.2	65.9		65.9		63.2	DDA for preferred ion	[M+H]+1	8.52929e+07	8.44008e+07	7.43779e+07	7.67547e+07	6.19684e+07	5.16823e+07	5.18224e+07	6.69551e+07	4.62951e+07	4.54567e+07	4.09269e+07	3.52915e+07	3.79437e+07	5.76703e+07	4.47765e+07	4.66158e+07	3.15821e+07	5.01763e+07	3.66301e+07	4.24482e+07	4.5848e+07	4.34989e+07	5.15781e+07	5.7537e+07	6.64294e+07
	TRUE	Methyl (2R,4S,6S,12bS)-2-[(2-acetamidoethyl)amino]-4-(3,4-difluorophenyl)-1,2,3,4,6,7,12,12b-octahydroindolo[2,3-a]quinolizine-6-carboxylate	C27 H30 F2 N4 O3	No match	Full match	No results	No match	0.00159	3.2	496.23	497.237	13.468	1.45306e+08	1	1	0	96.9	9.8		9.8		96.9	DDA for preferred ion	[M+H]+1	8.50874e+07	6.48907e+07	6.30962e+07	8.41358e+07	8.841e+07	1.13873e+08	1.45306e+08	1.21601e+08	1.38566e+07	6.11047e+07	1.45765e+07	1.20297e+07	8.4106e+06	1.95342e+07	8.4857e+06	1.12135e+07	8.17292e+06	1.2082e+07	7.25981e+06	1.92463e+07	1.84694e+07	1.01226e+07	4.36145e+07	3.36272e+07	4.67346e+07
	TRUE	Di(2-nonyl) phthalate	C26 H42 O4	Not the top hit	Partial match	Full match	Partial match	0.00125	2.99	418.31	419.317	24.059	1.21569e+08	4	2	4	97.6	96.3		96.3	89.9	187.5	DDA for preferred ion	[M+H]+1	8.4392e+07	9.84485e+07	1.1455e+08	1.08918e+08	9.95939e+07	9.59014e+07	1.16342e+08	9.34474e+07	7.55042e+07	9.45919e+07	8.92581e+07	8.85019e+07	8.21509e+07	8.07734e+07	7.46192e+07	7.52881e+07	7.81894e+07	3.92158e+06	5.08529e+06	8.68883e+07	9.52171e+07	8.87302e+07	9.92707e+07	5.8358e+07	8.96495e+07
	TRUE	15-Hexadecynoic acid	C16 H28 O2	Full match	No results	Full match	Partial match	0.00076	2.99	252.21	253.217	24.351	8.37155e+07	12	0	1					76.3	76.3	DDA for preferred ion	[M+H]+1	8.37155e+07	7.92946e+07	6.57544e+07	5.23477e+07	4.67955e+07	4.26105e+07	4.36056e+07	4.57598e+07	2.82592e+07	7.9502e+06	2.56257e+07	2.5626e+07	2.42901e+07	2.30509e+07	2.03894e+07	2.04904e+07	2.155e+07	3.47631e+07	3.3954e+07	3.07316e+07	3.14545e+07	2.70259e+07	4.27311e+07	4.27784e+07	3.47245e+07
	TRUE	5-Tetradecynoic acid	C14 H24 O2	Full match	No results	Full match	Partial match	0.00057	2.53	224.178	225.185	24.041	8.32285e+07	13	0	1					82.5	82.5	DDA for preferred ion	[M+H]+1	8.32285e+07	6.30627e+07	5.03712e+07	3.56034e+07	3.15948e+07	2.86894e+07	2.74844e+07	2.68869e+07	1.85231e+07	1.78682e+07	1.79239e+07	1.78689e+07	1.6828e+07	1.57433e+07	1.52399e+07	1.55822e+07	1.59377e+07	2.26895e+07	2.26271e+07	2.04239e+07	2.06432e+07	1.94163e+07	2.68692e+07	5.39272e+07	2.30425e+07
	TRUE	Dipropylene glycol dimethyl ether	C8 H18 O3	Full match	Full match	No results	Partial match	0.00051	3.12	162.126	163.133	17.256	8.49731e+07	1	1	0	91	82.8		82.8		91	DDA for preferred ion	[M+H]+1	8.10106e+07	7.21572e+07	6.53045e+07	6.51148e+07	5.01388e+07	4.27135e+07	4.4092e+07	5.8661e+07	3.42371e+07	3.74773e+07	3.02809e+07	2.59276e+07	2.80552e+07	4.52767e+07	3.29506e+07	3.52839e+07	2.4079e+07	3.72503e+07	2.77353e+07	3.15928e+07	3.67409e+07	3.26013e+07	4.536e+07	5.07883e+07	5.86439e+07
	TRUE	(1R,2S,5E,9E,12S)-12-Isopropyl-1,5,9-trimethyl-15-oxabicyclo[10.2.1]pentadeca-5,9-dien-2-yl acetate	C22 H36 O3	Full match	No results	Full match	Partial match	0.00114	3.27	348.268	349.275	24.084	7.95338e+07	6	0	1					52.1	52.1	DDA for preferred ion	[M+H]+1	7.95338e+07	6.81359e+07	5.96307e+07	4.13017e+07	3.65502e+07	3.42516e+07	3.42591e+07	3.14259e+07	1.90597e+07	1.84281e+07	1.75325e+07	1.7769e+07	1.66014e+07	1.51837e+07	1.4825e+07	1.40067e+07	1.45626e+07	2.5717e+07	2.45932e+07	2.20003e+07	2.28451e+07	2.17648e+07	2.87571e+07	2.77782e+07	2.60009e+07
	TRUE	Cetrimonium	C19 H41 N	Full match	Full match	No results	No results	0.00083	2.94	283.325	284.332	24.077	1.19426e+08	0	1	0	92.3	9.6		9.6		92.3	DDA for preferred ion	[M+H]+1	7.9177e+07	1.19426e+08	1.15818e+08	4.7036e+07	4.53901e+07	4.0955e+07	3.57926e+07	3.01413e+07	1.55848e+07	1.53521e+07	1.5131e+07	1.43369e+07	1.38322e+07	2.6505e+06	1.31663e+07	1.29432e+07	1.28859e+07	1.83791e+07	1.88472e+07	1.67284e+07	1.62086e+07	1.56666e+07	2.7361e+07	2.5858e+07	2.29939e+07
	TRUE	Palmitic Acid	C16 H32 O2	Full match	Partial match	Full match	Partial match	0.00075	2.93	256.241	257.248	24.274	2.64651e+08	11	1	5	70.8	68.5		71	80.2	151	DDA for preferred ion	[M+H]+1	7.7502e+07	5.6544e+07	5.81761e+07	6.18521e+07	7.2753e+07	4.29401e+07	4.0173e+07	4.06268e+07	4.57379e+07	9.59049e+07	6.71653e+07	5.90888e+07	5.72052e+07	4.45797e+07	4.31768e+07	4.50358e+07	4.67813e+07	4.98848e+07	5.03918e+07	4.11717e+07	4.10816e+07	4.45593e+07	4.78155e+07	4.5136e+07	3.95963e+07
	TRUE	(+/-)-Sabinene	C10 H16	Full match	No results	Full match	Not the top hit	0.00048	3.56	136.126	137.133	18.413	1.36032e+08	50	0	11					88.2	88.2	DDA for preferred ion	[M+H]+1	7.74281e+07	6.18894e+07	5.70307e+07	4.97436e+07	4.82318e+07	5.09825e+07	5.33904e+07	1.23172e+08	6.42905e+07	5.85179e+07	5.76858e+07	5.40859e+07	5.14534e+07	4.94502e+07	5.45491e+07	5.71353e+07	6.36646e+07	7.85835e+07	7.71739e+07	7.23887e+07	7.21765e+07	7.16292e+07	7.43249e+07	8.01809e+07	7.82071e+07
	TRUE	(1R,9R)-3-(2-Fluorophenyl)-11-(phenylsulfonyl)-7,11-diazatricyclo[7.3.1.02,7]trideca-2,4-dien-6-one	C23 H21 F N2 O3 S	Unused	Full match	No results	No match	0.0018	4.25	424.127	425.135	16.498	1.17038e+08	1	2	0	96.4	9.8		9.8		96.4	DDA for preferred ion	[M+H]+1	7.67965e+07	6.15509e+07	5.49138e+07	7.14887e+07	6.15604e+07	5.94635e+07	5.72697e+07	5.43392e+07	4.91305e+07	1.17038e+08	1.7665e+07	1.38225e+07	2.39245e+07	3.95418e+07	2.9075e+07	3.81288e+07	1.39825e+07	5.33516e+06	7.09485e+06	2.32898e+07	3.42122e+07	2.25555e+07	2.6547e+07	2.95243e+07	3.49398e+07
	TRUE	loliolide	C11 H16 O3	Full match	Invalid mass	Full match	Partial match	0.00073	3.74	196.111	197.118	17.688	7.65792e+07	4	1	5	70	48.1		58.1	85.7	155.7	DDA for preferred ion	[M+H]+1	7.65792e+07	5.89413e+07	5.92054e+07	5.58824e+07	3.87411e+07	3.93647e+07	3.62278e+07	3.23456e+07	2.78914e+07	4.60067e+07	1.12108e+07	1.28919e+07	1.20571e+07	2.21731e+07	1.41185e+07	2.19702e+07	1.11055e+07	1.41634e+07	8.87076e+06	1.50565e+07	2.51217e+07	1.56319e+07	2.35021e+07	2.29142e+07	3.18102e+07
	TRUE	trans,trans-Muconic Acid	C6 H6 O4	Full match	Partial match	Full match	Not the top hit	0.00057	4.03	142.027	143.034	11.988	1.16646e+08	19	2	3	71.1	44.8		64.7	76.5	147.6	DDA for preferred ion	[M+H]+1	7.64671e+07	1.00143e+08	1.14573e+08	6.46484e+07	5.27425e+07	8.3668e+07	9.14738e+07	5.89253e+07	8.91723e+07	1.10378e+08	6.62604e+07	7.32605e+07	8.88361e+07	1.16646e+08	1.0739e+08	1.1187e+08	8.8481e+07	5.71739e+07	5.66022e+07	7.92356e+07	6.77202e+07	7.07539e+07	6.22311e+07	6.03395e+07	9.77091e+07
	TRUE	Dipropylene glycol dimethyl ether	C8 H18 O3	Full match	Full match	No results	Partial match	0.00049	3.03	162.126	163.133	17.337	7.62844e+07	1	1	0	92.7	83.3		83.3		92.7	DDA for preferred ion	[M+H]+1	7.62844e+07	5.8e+07	4.71265e+07	5.78218e+07	5.06104e+07	4.89808e+07	4.84658e+07	6.55378e+07	2.38631e+07	2.27257e+07	2.3638e+07	2.28199e+07	2.34395e+07	2.54596e+07	2.43943e+07	2.16967e+07	2.13164e+07	2.73792e+07	2.41623e+07	2.53571e+07	2.36387e+07	2.30159e+07	3.89956e+07	3.04258e+07	3.30819e+07
	TRUE	Palmitelaidic acid	C16 H30 O2	Full match	Full match	Full match	Not the top hit	0.00081	3.17	254.225	255.233	24.217	1.29927e+08	16	3	4	78	73.8		73.8	72.2	150.2	DDA for preferred ion	[M+H]+1	7.56919e+07	6.90564e+07	5.6688e+07	4.95818e+07	4.47442e+07	3.99323e+07	4.09928e+07	4.49814e+07	3.76463e+07	3.14088e+07	3.45749e+07	3.55061e+07	3.53051e+07	3.01275e+07	2.85435e+07	2.86322e+07	3.04958e+07	4.81239e+07	4.96788e+07	4.40763e+07	4.50562e+07	4.01337e+07	5.26367e+07	6.22559e+07	4.66981e+07
	TRUE	1728235	C19 H38 O4	Full match	No results	Full match	Full match	0.00122	3.69	330.278	331.286	23.76	3.58726e+08	5	0	2					73.9	73.9	DDA for preferred ion	[M+H]+1	7.48235e+07	9.05887e+07	1.0743e+08	1.11584e+08	1.02391e+08	9.94186e+07	1.01577e+08	1.28944e+08	1.07465e+08	1.02634e+08	9.65066e+07	9.63791e+07	9.24613e+07	8.48568e+07	7.7581e+07	7.64689e+07	7.82615e+07	1.62057e+08	1.58001e+08	1.31579e+08	1.35011e+08	1.20775e+08	3.58726e+08	2.54836e+08	1.98167e+08
	TRUE	5-(4-Hydroxypentyl)-1,3-benzenediol	C11 H16 O3	Full match	No results	Full match	Partial match	0.00075	3.82	196.111	197.118	17.719	7.47205e+07	4	0	5					86.4	86.4	DDA for preferred ion	[M+H]+1	7.47205e+07	5.29899e+07	4.89635e+07	5.51848e+07	4.04389e+07	4.06686e+07	3.84753e+07	3.37281e+07	1.58799e+07	2.67101e+07	9.2026e+06	1.28919e+07	9.64664e+06	1.32374e+07	1.10219e+07	1.28274e+07	8.77643e+06	9.98616e+06	7.46397e+06	1.10582e+07	1.43931e+07	1.00016e+07	2.44751e+07	1.55257e+07	2.18054e+07
	TRUE	1728235	C19 H38 O4	Full match	No results	Full match	Full match	0.00123	3.73	330.278	331.286	24.112	3.64767e+08	5	0	2					63.5	63.5	DDA for preferred ion	[M+H]+1	7.46638e+07	9.15521e+07	1.10514e+08	1.14886e+08	1.05323e+08	1.02315e+08	1.05246e+08	1.32307e+08	1.12646e+08	6.06456e+07	8.38469e+07	1.01808e+08	9.74939e+07	8.96313e+07	8.22034e+07	8.09011e+07	8.25659e+07	1.69202e+08	1.6572e+08	1.38037e+08	1.41853e+08	1.27647e+08	3.64767e+08	2.64061e+08	2.0678e+08
	TRUE	1728235	C19 H38 O4	Full match	No results	Full match	Full match	0.00121	3.66	330.278	331.286	24.064	3.6651e+08	5	0	2					77.7	77.7	DDA for preferred ion	[M+H]+1	7.46638e+07	9.17828e+07	1.10874e+08	1.15658e+08	5.95997e+07	1.03105e+08	1.06685e+08	1.34601e+08	1.13436e+08	1.08666e+08	1.02731e+08	1.02478e+08	9.81101e+07	8.99152e+07	8.22883e+07	8.08223e+07	8.25806e+07	1.70525e+08	1.67062e+08	1.38862e+08	1.43103e+08	1.28699e+08	3.6651e+08	2.65989e+08	2.08032e+08
	TRUE	(3S)-3-Methyloxacyclotetradecan-2-one	C14 H26 O2	Full match	Invalid mass	Full match	Partial match	0.00073	3.23	226.194	227.201	24.301	2.36156e+08	22	1	3	65.2	66.5		66.5	83.5	148.7	DDA for preferred ion	[M+H]+1	7.40855e+07	5.37557e+07	4.79834e+07	4.20908e+07	2.12141e+06	2.94772e+07	2.72032e+07	2.80528e+07	1.60901e+07	1.79471e+07	2.03037e+07	1.86166e+07	3.1147e+07	1.71614e+07	1.60749e+07	1.43504e+07	1.63854e+07	4.03733e+07	2.41151e+07	2.21361e+07	4.75872e+07	1.99853e+07	2.81559e+07	2.78903e+07	4.42396e+07
	TRUE	Di(2-nonyl) phthalate	C26 H42 O4	Full match	Partial match	Full match	Partial match	0.00132	3.16	418.31	419.317	23.988	1.39412e+08	4	1	4	94.3	83.9		83.9	79.5	173.8	DDA for preferred ion	[M+H]+1	7.39649e+07	8.70064e+07	1.39412e+08	9.80829e+07	8.81944e+07	8.49809e+07	8.57357e+07	8.19849e+07	8.05589e+07	8.70975e+07	8.18393e+07	7.03813e+06	7.49719e+07	9.36329e+07	6.8931e+07	6.86531e+07	7.19643e+07	1.11724e+08	4.05259e+06	1.03385e+08	8.65911e+07	8.22402e+07	8.85429e+07	8.69339e+07	8.18401e+07
	TRUE	Dyphylline	C10 H14 N4 O4	Not the top hit	No results	Full match	Not the top hit	-0.00061	-2.4	254.101	255.108	8.011	1.00732e+08	5	0	1					53.1	53.1	DDA for preferred ion	[M+H]+1	7.36442e+07	3.94234e+07	1.00732e+08	4.72121e+07	2.56379e+07	2.63074e+07	1.79744e+07	2.82253e+07	5.73508e+07	4.96126e+07	5.36532e+07	6.21352e+07	6.61587e+07	5.72515e+07	6.30773e+07	6.64881e+07	5.88708e+07	6.6722e+07	7.58658e+07	5.21944e+07	7.73115e+07	5.14188e+07	2.47833e+07	3.0007e+07	5.07556e+07
	TRUE	Octocrylene	C24 H27 N O2	Full match	Full match	No results	Full match	0.00104	2.89	361.205	362.212	24.063	2.31271e+08	1	1	0	88.6	9.4		57.6		88.6	DDA for preferred ion	[M+H]+1	7.22781e+07	8.49427e+07	1.01128e+08	1.00662e+08	9.25654e+07	8.96713e+07	8.74134e+07	8.57526e+07	1.71567e+08	1.70347e+08	1.62529e+08	1.55276e+08	1.39742e+08	1.33216e+08	1.25345e+08	1.20362e+08	1.2178e+08	2.31271e+08	1.91061e+08	1.54826e+08	1.58875e+08	1.41741e+08	9.55017e+07	9.95641e+07	9.55419e+07
	TRUE	Octocrylene	C24 H27 N O2	Full match	Full match	No results	Full match	0.00112	3.1	361.205	362.213	23.662	2.35789e+08	1	1	0	86.5	9.3		55.5		86.5	DDA for preferred ion	[M+H]+1	7.22781e+07	8.51468e+07	1.01381e+08	1.01178e+08	9.31855e+07	9.02205e+07	8.86367e+07	8.67083e+07	1.73852e+08	1.72869e+08	1.65093e+08	1.58004e+08	1.41845e+08	1.35242e+08	1.2713e+08	1.22051e+08	1.23458e+08	2.35789e+08	1.94736e+08	1.57444e+08	1.61443e+08	1.41502e+08	9.6228e+07	9.96057e+07	9.63104e+07
	TRUE	Octocrylene	C24 H27 N O2	Full match	Full match	No results	Full match	0.00131	3.62	361.205	362.213	23.883	2.36015e+08	1	1	0	89.1	9.5		60.7		89.1	DDA for preferred ion	[M+H]+1	7.2059e+07	8.4845e+07	1.01188e+08	1.00976e+08	9.31281e+07	9.00442e+07	5.42965e+07	8.65001e+07	1.73869e+08	1.72957e+08	1.65219e+08	1.58211e+08	1.42294e+08	1.35128e+08	1.27173e+08	1.22107e+08	1.23467e+08	2.36015e+08	1.94924e+08	1.54275e+08	1.61423e+08	1.41613e+08	9.60554e+07	9.92583e+07	9.57942e+07
	TRUE	1,2-Dihydroxy-16-heptadecyn-4-one	C17 H30 O3	Full match	No results	Full match	Partial match	0.00085	3.01	282.22	283.228	23.99	9.78351e+07	1	0	1					61.2	61.2	DDA for preferred ion	[M+H]+1	7.19827e+07	7.3846e+07	9.78351e+07	5.6255e+07	4.62401e+07	4.10176e+07	4.08908e+07	4.19399e+07	2.88752e+07	2.89037e+07	2.7276e+07	2.767e+07	2.60748e+07	2.41213e+07	2.23367e+07	2.24599e+07	2.32912e+07	3.77445e+07	3.7517e+07	3.27648e+07	3.41769e+07	3.09844e+07	4.21085e+07	4.1426e+07	3.61528e+07
	TRUE	1728235	C19 H38 O4	Full match	No results	Full match	Full match	0.00133	4.02	330.278	331.286	24.236	3.48146e+08	5	0	2					69.2	69.2	DDA for preferred ion	[M+H]+1	7.18395e+07	8.76751e+07	1.02918e+08	3.8463e+07	9.87523e+07	9.61693e+07	1.4139e+07	1.24672e+08	1.0072e+08	9.64262e+07	9.10417e+07	1.02519e+08	8.69055e+07	7.92212e+07	7.25884e+07	7.19652e+07	7.36649e+07	4.75119e+07	1.48902e+08	1.23294e+08	1.26969e+08	1.12691e+08	3.48146e+08	2.43881e+08	1.86447e+08
	TRUE	3-sec-Butylhexahydropyrrolo[1,2-a]pyrazine-1,4-dione	C11 H18 N2 O2	Full match	No results	Full match	Partial match	0.00064	3.04	210.137	211.145	15.065	7.15235e+07	1	0	2					59.8	59.8	DDA for preferred ion	[M+H]+1	7.15235e+07	5.0156e+07	4.77391e+07	4.09456e+07	2.80248e+07	2.80061e+07	1.98133e+07	2.27584e+07	1.51972e+07	4.37749e+07	1.28437e+07	1.0972e+07	1.04535e+07	1.30646e+07	1.2436e+07	1.08407e+07	1.13693e+07	1.13899e+07	1.2115e+07	1.32472e+07	1.54282e+07	1.17975e+07	2.14802e+07	1.54637e+07	2.13314e+07
	TRUE	13-Octadecenoic acid	C18 H34 O2	Full match	No results	Full match	Not the top hit	0.00079	2.81	282.257	283.264	24.477	1.24354e+08	12	0	5					66.9	66.9	DDA for preferred ion	[M+H]+1	7.14511e+07	7.84941e+07	9.96667e+07	4.45299e+07	8.64725e+07	7.38495e+07	6.93462e+07	6.99751e+07	4.13203e+07	3.56656e+07	3.74541e+07	3.67326e+07	3.94326e+07	3.71773e+07	3.62904e+07	3.56126e+07	3.61944e+07	5.5721e+07	5.5853e+07	4.70709e+07	4.71594e+07	4.89267e+07	7.13913e+07	6.98346e+07	5.69286e+07
	TRUE	Octocrylene	C24 H27 N O2	Not the top hit	Full match	No results	Full match	0.00111	3.06	361.205	362.213	24.116	2.22088e+08	1	1	0	82.2	9.1		54.4		82.2	DDA for preferred ion	[M+H]+1	7.14277e+07	8.3708e+07	9.81449e+07	9.67873e+07	8.85149e+07	8.61292e+07	8.29244e+07	8.66073e+07	1.65748e+08	1.6481e+08	1.5732e+08	5.72472e+06	1.35471e+08	1.29285e+08	1.54889e+07	1.16901e+08	1.18018e+08	2.22088e+08	1.83785e+08	1.49516e+08	1.53486e+08	1.34269e+08	9.63062e+07	9.57321e+07	9.28647e+07
	TRUE	loliolide	C11 H16 O3	Full match	Invalid mass	Full match	Partial match	0.0007	3.59	196.111	197.118	17.587	7.13491e+07	4	1	5	71	49.5		58.1	86.5	157.5	DDA for preferred ion	[M+H]+1	7.13491e+07	5.70173e+07	5.78058e+07	5.13955e+07	3.7352e+07	3.53683e+07	3.45078e+07	3.00068e+07	3.54659e+07	6.09725e+07	2.67917e+07	2.66495e+07	2.79336e+07	2.95282e+07	3.21071e+07	2.63728e+07	2.3408e+07	2.74902e+07	2.24538e+07	3.03111e+07	3.0277e+07	2.47791e+07	2.28326e+07	2.35519e+07	3.17251e+07
	TRUE	Octocrylene	C24 H27 N O2	Full match	Full match	No results	Full match	0.00113	3.12	361.205	362.213	23.911	2.35646e+08	1	1	0	89.1	9.5		64		89.1	DDA for preferred ion	[M+H]+1	7.10379e+07	8.29985e+07	9.89843e+07	9.8175e+07	8.96985e+07	8.66062e+07	5.42965e+07	8.37645e+07	1.69762e+08	1.69166e+08	1.65637e+08	1.54406e+08	1.39402e+08	1.32582e+08	1.24727e+08	1.19634e+08	1.20943e+08	2.35646e+08	1.90029e+08	1.2712e+08	1.57298e+08	1.38222e+08	9.40451e+07	9.6975e+07	9.37947e+07
	TRUE	Octocrylene	C24 H27 N O2	Not the top hit	Full match	No results	Full match	0.00107	2.98	361.205	362.213	23.815	2.3186e+08	1	1	0	85.7	9.3		61.8		85.7	DDA for preferred ion	[M+H]+1	7.09638e+07	8.33443e+07	9.94786e+07	9.82919e+07	8.96591e+07	8.72241e+07	8.54764e+07	8.41233e+07	1.70403e+08	1.702e+08	1.62359e+08	1.55656e+08	1.39544e+08	1.33339e+08	8.87602e+07	1.20321e+08	1.23555e+08	2.3186e+08	1.91678e+08	1.54817e+08	1.58504e+08	1.39087e+08	9.4264e+07	9.7609e+07	9.66328e+07
	TRUE	Octocrylene	C24 H27 N O2	Full match	Full match	No results	Full match	0.00114	3.16	361.205	362.213	23.768	1.68929e+08	1	1	0	85.7	9.3		64.2		85.7	DDA for preferred ion	[M+H]+1	7.09438e+07	1.9148e+07	7.24544e+07	6.63833e+07	5.66304e+07	5.65334e+07	5.71891e+07	5.66291e+07	1.25449e+08	1.31606e+08	1.21717e+08	1.18296e+08	1.0543e+08	1.01345e+08	9.62839e+07	1.22224e+08	9.24414e+07	1.68929e+08	1.22241e+08	1.13251e+08	1.18001e+08	1.01827e+08	6.86181e+07	6.9401e+07	6.93427e+07
	TRUE	3197885	C13 H20 O	Full match	No results	Full match	Not the top hit	0.00072	3.73	192.152	193.159	20.548	9.76589e+07	25	0	6					74.8	74.8	DDA for preferred ion	[M+H]+1	7.0757e+07	6.44259e+07	5.75198e+07	5.49713e+07	3.91092e+07	3.18912e+07	2.88791e+07	2.91363e+07	1.8121e+07	1.87875e+07	1.86194e+07	1.68924e+07	1.53525e+07	1.48935e+07	1.47504e+07	1.47958e+07	1.50571e+07	2.21399e+07	2.35232e+07	2.07432e+07	2.15032e+07	1.98786e+07	2.72306e+07	2.75543e+07	2.5084e+07
	TRUE	1,2-Dihydroxy-16-heptadecyn-4-one	C17 H30 O3	Full match	No results	Full match	Partial match	0.00075	2.66	282.22	283.228	24.125	7.5209e+07	1	0	1					57.9	57.9	DDA for preferred ion	[M+H]+1	7.04872e+07	7.23116e+07	7.5209e+07	5.52861e+07	4.55621e+07	4.03482e+07	4.02732e+07	4.14467e+07	2.83222e+07	2.84392e+07	2.67311e+07	2.71268e+07	2.55626e+07	2.36914e+07	2.19018e+07	2.53903e+07	2.2921e+07	3.70488e+07	3.67571e+07	3.21079e+07	3.35028e+07	3.0406e+07	5.13808e+07	4.0822e+07	3.54497e+07
	TRUE	UNII:67GL43KSFC	C13 H20 O	Full match	No results	Full match	Partial match	0.0007	3.65	192.152	193.159	20.428	9.64546e+07	25	0	6					89.3	89.3	DDA for preferred ion	[M+H]+1	7.03399e+07	6.35835e+07	5.64341e+07	4.88447e+07	3.76995e+07	3.12532e+07	2.83059e+07	2.86233e+07	1.80562e+07	1.82896e+07	1.84714e+07	1.7869e+07	1.53789e+07	1.49657e+07	1.4716e+07	1.69389e+07	1.51796e+07	2.38591e+07	2.20946e+07	2.05477e+07	2.14214e+07	2.0013e+07	2.4869e+07	2.50821e+07	2.48443e+07
	TRUE	UNII:67GL43KSFC	C13 H20 O	Full match	No results	Full match	Partial match	0.00076	3.96	192.152	193.159	20.466	9.5657e+07	25	0	6					88	88	DDA for preferred ion	[M+H]+1	6.98891e+07	6.28197e+07	5.58922e+07	4.82327e+07	3.74335e+07	3.08885e+07	2.79427e+07	2.86336e+07	2.09223e+07	1.85835e+07	1.8408e+07	1.69145e+07	1.542e+07	1.82366e+07	1.46369e+07	1.46326e+07	1.26584e+07	2.36966e+07	2.21635e+07	2.41581e+07	2.63619e+07	1.9742e+07	2.47799e+07	2.48834e+07	2.46383e+07
	TRUE	(3S)-3-Methyloxacyclotetradecan-2-one	C14 H26 O2	Full match	Invalid mass	Full match	Partial match	0.00069	3.07	226.194	227.201	24.462	2.36422e+08	22	1	3	76.9	72.9		72.9	82.7	159.6	DDA for preferred ion	[M+H]+1	6.97014e+07	5.08939e+07	4.65985e+07	4.1246e+07	5.18189e+07	2.93167e+07	2.01102e+07	5.2759e+07	1.94927e+07	1.82026e+07	1.93806e+07	1.92008e+07	1.85947e+07	1.77173e+07	1.65148e+07	1.67011e+07	1.68186e+07	2.45131e+07	2.44087e+07	2.20307e+07	2.17885e+07	2.03924e+07	2.83534e+07	2.84298e+07	2.39657e+07
	TRUE	8-Isopropyl-4,11-dimethyl-5,12-dioxatricyclo[9.1.0.0~4,6~]dodecan-7-ol	C15 H26 O3	Full match	No results	Full match	Partial match	0.00084	3.3	254.189	255.196	24.377	6.87149e+07	11	0	3					64.1	64.1	DDA for preferred ion	[M+H]+1	6.87149e+07	5.20708e+07	4.22018e+07	3.31243e+07	2.95118e+07	2.7325e+07	2.55949e+07	9.41717e+06	1.52621e+07	1.38494e+07	1.45457e+07	1.41179e+07	1.30368e+07	1.17413e+07	1.1208e+07	1.10337e+07	1.15999e+07	1.96619e+07	1.91963e+07	1.70074e+07	1.75342e+07	1.58731e+07	2.52932e+07	2.39154e+07	2.10215e+07
	TRUE	12(13)Ep-9-KODE	C18 H30 O4	Full match	Invalid mass	Full match	Partial match	0.00086	2.76	310.215	311.223	24.352	6.86792e+07	11	2	1	59.2	64.8		64.8	67.7	126.9	DDA for preferred ion	[M+H]+1	6.86792e+07	6.03485e+07	4.67863e+07	3.41142e+07	3.13448e+07	2.8011e+07	2.70605e+07	2.6294e+07	1.52949e+07	6.99343e+06	1.37519e+07	1.35389e+07	1.30236e+07	1.16964e+07	1.07463e+07	1.08904e+07	1.18421e+07	1.91275e+07	1.87202e+07	1.70537e+07	1.68658e+07	1.51796e+07	2.48167e+07	2.45054e+07	2.02684e+07
	TRUE	1728235	C19 H38 O4	No results	No results	Full match	Partial match	0.00109	3.3	330.278	331.285	24.355	3.2908e+08	5	0	2					75.9	75.9	DDA for preferred ion	[M+H]+1	6.86626e+07	8.24033e+07	9.75205e+07	1.00258e+08	9.16367e+07	8.87671e+07	8.8569e+07	1.11885e+08	9.27488e+07	1.19204e+07	8.48272e+07	8.40119e+07	8.03125e+07	7.8106e+07	6.75279e+07	6.67143e+07	6.84268e+07	1.41176e+08	1.37819e+08	1.13778e+08	1.16907e+08	1.04061e+08	3.2908e+08	2.2765e+08	1.71746e+08
	TRUE	5-Tetradecynoic acid	C14 H24 O2	Full match	No results	Full match	Partial match	0.00063	2.8	224.178	225.186	24.075	6.81575e+07	13	0	1					71.4	71.4	DDA for preferred ion	[M+H]+1	6.81575e+07	5.15412e+07	4.18974e+07	3.06029e+07	2.77888e+07	2.48148e+07	2.39467e+07	2.40677e+07	1.68155e+07	1.60608e+07	1.59877e+07	1.62106e+07	1.53892e+07	1.43732e+07	1.37418e+07	1.4097e+07	1.44967e+07	2.01045e+07	2.00396e+07	1.82357e+07	1.85368e+07	1.73288e+07	2.38704e+07	2.34013e+07	2.04806e+07
	TRUE	loliolide	C11 H16 O3	Full match	Invalid mass	Full match	Partial match	0.00067	3.43	196.111	197.118	17.549	6.96494e+07	4	1	5	71.3	49.9		58.4	90.2	161.5	DDA for preferred ion	[M+H]+1	6.73453e+07	5.37945e+07	5.47483e+07	4.81793e+07	3.38457e+07	3.08299e+07	2.97282e+07	2.6421e+07	3.4614e+07	5.95566e+07	2.58843e+07	2.60343e+07	2.7952e+07	2.8962e+07	3.19339e+07	2.60119e+07	2.28875e+07	2.62293e+07	2.18551e+07	3.04831e+07	2.83435e+07	2.22663e+07	2.15147e+07	2.22461e+07	2.98412e+07
	TRUE	15-Hexadecynoic acid	C16 H28 O2	Full match	No results	Full match	Partial match	0.00069	2.74	252.21	253.217	24.377	7.92946e+07	12	0	1					67	67	DDA for preferred ion	[M+H]+1	6.69982e+07	7.92946e+07	5.23705e+07	4.18162e+07	3.74454e+07	3.41736e+07	3.47801e+07	3.54623e+07	2.30068e+07	7.9502e+06	1.97777e+07	1.98481e+07	1.88764e+07	1.80056e+07	1.57778e+07	1.6209e+07	1.65483e+07	2.71874e+07	2.63083e+07	2.21848e+07	2.75675e+06	2.13035e+07	3.33177e+07	3.37054e+07	2.74116e+07
	TRUE	loliolide	C11 H16 O3	Full match	Invalid mass	Full match	Partial match	0.00065	3.32	196.111	197.118	17.522	6.98281e+07	4	1	5	70.6	48.9		58.4	89.3	159.9	DDA for preferred ion	[M+H]+1	6.63732e+07	5.34206e+07	5.56267e+07	4.73229e+07	3.30824e+07	3.20766e+07	3.06914e+07	2.52552e+07	3.43145e+07	5.92583e+07	2.29699e+07	2.59893e+07	2.70625e+07	2.87348e+07	3.1048e+07	2.57778e+07	2.38851e+07	2.62809e+07	2.30752e+07	2.92776e+07	2.82401e+07	2.22145e+07	2.14053e+07	2.22529e+07	2.96907e+07
	TRUE	Palmitelaidic acid	C16 H30 O2	Full match	No results	Full match	Not the top hit	0.00084	3.29	254.225	255.233	24.377	8.27768e+07	16	0	3					58.7	58.7	DDA for preferred ion	[M+H]+1	6.50705e+07	5.88949e+07	4.71487e+07	4.03996e+07	3.58582e+07	3.22345e+07	3.29606e+07	3.64071e+07	3.0735e+07	2.51037e+07	2.79808e+07	2.90338e+07	2.88166e+07	2.40979e+07	2.26519e+07	2.31348e+07	2.4165e+07	4.46796e+07	4.14055e+07	3.5873e+07	3.69905e+07	3.25533e+07	4.31447e+07	5.28325e+07	3.85535e+07
	TRUE	5-(4-Hydroxypentyl)-1,3-benzenediol	C11 H16 O3	Full match	No results	Full match	Partial match	0.00081	4.11	196.111	197.118	17.632	6.45655e+07	4	0	5					86.4	86.4	DDA for preferred ion	[M+H]+1	6.45655e+07	5.14521e+07	6.03112e+07	4.58315e+07	3.32184e+07	3.0338e+07	2.92193e+07	2.59802e+07	3.20455e+07	5.52176e+07	1.35994e+07	1.02689e+07	1.45072e+07	2.6768e+07	1.8978e+07	2.40405e+07	1.36385e+07	1.98895e+07	9.9837e+06	2.01848e+07	2.68335e+07	1.93556e+07	2.10812e+07	2.45142e+07	3.17982e+07
	TRUE	4-Ethoxy ethylbenzoate	C11 H14 O3	Full match	Full match	No results	Full match	0.00085	4.36	194.095	195.102	24.797	7.60377e+07	39	1	0	75.5	71.9		72.7		75.5	DDA for preferred ion	[M+H]+1	6.4074e+07	7.27746e+07	7.60377e+07	6.21623e+07	5.31838e+07	4.55535e+07	4.50865e+07	4.46088e+07	3.60559e+07	3.44457e+07	3.58001e+07	3.81388e+07	3.80003e+07	3.16957e+07	3.28455e+07	3.12963e+07	3.39383e+07	4.13863e+07	4.45215e+07	3.97588e+07	4.09053e+07	3.92163e+07	4.63241e+07	4.57981e+07	4.21736e+07
	TRUE	loliolide	C11 H16 O3	Full match	Invalid mass	Full match	Partial match	0.00065	3.31	196.111	197.118	17.485	6.32133e+07	4	1	5	71.7	50.4		59.1	89.8	161.5	DDA for preferred ion	[M+H]+1	6.22185e+07	5.13806e+07	5.28341e+07	4.32291e+07	3.14963e+07	2.34447e+07	2.46051e+07	2.16449e+07	3.30059e+07	5.74785e+07	2.54952e+07	2.54271e+07	2.64737e+07	2.75609e+07	2.94787e+07	2.45854e+07	2.20768e+07	2.53642e+07	2.14641e+07	2.82765e+07	2.73457e+07	2.13979e+07	2.05385e+07	2.15648e+07	2.84994e+07
	TRUE	Methyl (2R,4S,6S,12bS)-2-[(2-acetamidoethyl)amino]-4-(3,4-difluorophenyl)-1,2,3,4,6,7,12,12b-octahydroindolo[2,3-a]quinolizine-6-carboxylate	C27 H30 F2 N4 O3	No match	Full match	No results	No match	0.00169	3.41	496.23	497.238	13.508	1.29409e+08	1	1	0	96.3	9.8		9.8		96.3	DDA for preferred ion	[M+H]+1	6.1987e+07	4.61623e+07	4.64466e+07	7.38385e+07	6.47445e+07	1.18567e+08	1.29409e+08	1.2932e+08	1.26692e+07	3.67491e+07	1.45281e+07	1.24356e+07	8.77736e+06	1.40222e+07	9.04614e+06	1.10078e+07	7.77472e+06	1.17784e+07	7.47867e+06	1.82281e+07	1.53815e+07	1.04966e+07	3.70368e+07	1.67846e+07	2.47041e+07
	TRUE	Succinylacetone	C7 H10 O4	Full match	No results	Full match	Partial match	0.00059	3.76	158.059	159.066	12.209	1.6122e+08	7	0	1					60	60	DDA for preferred ion	[M+H]+1	6.14912e+07	5.64011e+07	3.96335e+07	3.04452e+07	2.89654e+07	8.18238e+07	2.68829e+07	1.49463e+07	1.47431e+07	1.31276e+07	2.06308e+07	1.9785e+07	2.2412e+07	2.35282e+07	1.82451e+07	1.71898e+07	3.75257e+07	2.15958e+07	3.60838e+07	3.25162e+07	1.64648e+07	3.0648e+07	2.57805e+07	3.20389e+07	5.72739e+07
	TRUE	Succinylacetone	C7 H10 O4	Full match	No results	Full match	Partial match	0.00065	4.1	158.059	159.066	12.275	8.1943e+07	7	0	1					70.5	70.5	DDA for preferred ion	[M+H]+1	6.11261e+07	5.6505e+07	3.94447e+07	3.05072e+07	2.90455e+07	8.1943e+07	2.66547e+07	1.47856e+07	1.47641e+07	1.31883e+07	2.06771e+07	1.50336e+07	2.24549e+07	2.34337e+07	1.82689e+07	1.72295e+07	3.75645e+07	4.01608e+07	3.61284e+07	3.24048e+07	1.63852e+07	3.04811e+07	2.58193e+07	3.21172e+07	5.70947e+07
	TRUE	Diisononyl adipate	C24 H46 O4	Full match	Full match	Full match	Partial match	0.00119	2.98	398.341	399.348	24.042	2.70237e+08	1	1	1	69	44		47.3	65.2	134.2	DDA for preferred ion	[M+H]+1	6.07495e+07	6.51191e+07	7.28171e+07	8.24779e+07	7.57259e+07	6.78797e+07	6.35979e+07	5.68738e+07	7.38284e+07	7.62096e+07	6.4955e+07	6.42074e+07	6.26434e+07	6.07381e+07	5.88111e+07	5.73787e+07	5.70724e+07	9.71323e+07	9.31554e+07	7.50703e+07	7.81902e+07	7.11921e+07	6.34961e+07	8.94689e+07	2.70237e+08
	TRUE	4-Hydroxynonenal	C9 H16 O2	Full match	No results	Full match	Not the top hit	0.00044	2.83	156.115	157.123	19.673	1.00378e+08	32	0	7					79.8	79.8	DDA for preferred ion	[M+H]+1	6.07075e+07	5.47889e+07	5.7502e+07	5.5736e+07	4.8038e+07	4.35314e+07	4.1363e+07	4.58058e+07	4.136e+07	4.66734e+07	4.41997e+07	4.28109e+07	3.93489e+07	4.00614e+07	4.14602e+07	4.14739e+07	4.14819e+07	4.65464e+07	4.25048e+07	4.50264e+07	4.77939e+07	4.60986e+07	4.38766e+07	4.74249e+07	4.90352e+07
	TRUE	3408	C13 H22 O3	Full match	Partial match	Full match	Full match	0.00054	2.39	226.157	227.165	16.509	6.05767e+07	3	1	1	53.2	63		63	57.6	110.8	DDA for preferred ion	[M+H]+1	6.05767e+07	5.40188e+07	5.00873e+07	4.30863e+07	3.31174e+07	2.53139e+07	2.27439e+07	2.3179e+07	1.13104e+07	1.08718e+07	1.25581e+07	1.05783e+07	9.69205e+06	9.9017e+06	9.2045e+06	9.01336e+06	9.81162e+06	1.41975e+07	1.40846e+07	1.24757e+07	1.24676e+07	1.36424e+07	2.00011e+07	2.92309e+07	1.40735e+07
	TRUE	UNII:67GL43KSFC	C13 H20 O	Full match	No results	Full match	Partial match	0.0007	3.63	192.152	193.159	20.653	9.05238e+07	25	0	6					90.1	90.1	DDA for preferred ion	[M+H]+1	6.03915e+07	7.92434e+07	4.94679e+07	4.30081e+07	3.35245e+07	2.72552e+07	2.45263e+07	2.52609e+07	1.53234e+07	1.60671e+07	1.59371e+07	1.45592e+07	1.31091e+07	1.26458e+07	1.26268e+07	1.25159e+07	1.30174e+07	1.89112e+07	1.90117e+07	1.75086e+07	1.85227e+07	1.70257e+07	2.14869e+07	2.17928e+07	2.16802e+07
	TRUE	Oxacyclohexadecane-2,13-dione	C15 H26 O3	Full match	No results	Full match	Partial match	0.0009	3.54	254.189	255.196	24.007	6.02007e+07	11	0	2					54.6	54.6	DDA for preferred ion	[M+H]+1	6.02007e+07	4.53389e+07	3.68965e+07	2.78969e+07	2.5198e+07	3.43374e+07	2.16255e+07	2.1366e+07	1.95054e+07	1.23128e+07	1.24423e+07	1.20579e+07	1.1054e+07	6.73375e+06	9.96671e+06	9.82639e+06	1.00225e+07	1.68965e+07	2.83786e+07	1.48032e+07	1.49536e+07	1.36092e+07	2.16373e+07	2.0241e+07	1.83521e+07
	TRUE	MFCD00010474	C27 H44 O2	Full match	No results	Full match	Full match	0.00136	3.39	400.335	401.343	24.106	2.66108e+08	29	0	7					83.1	83.1	DDA for preferred ion	[M+H]+1	6.01619e+07	6.35078e+07	7.08129e+07	7.9783e+07	7.31129e+07	6.63095e+07	6.15035e+07	5.50474e+07	7.1816e+07	5.43438e+07	6.39995e+07	6.24851e+07	6.10252e+07	5.95308e+07	5.37937e+07	5.79754e+07	5.76783e+07	9.45049e+07	9.06352e+07	5.87888e+07	7.4814e+07	6.93289e+07	6.16761e+07	8.6055e+07	2.66108e+08
	TRUE	L-alpha-Glycerylphosphorylcholine	C8 H20 N O6 P	Full match	Invalid mass	Full match	Full match	0.00065	2.54	257.103	258.111	7.912	5.90903e+09	2	3	1	53	7.6		61.2	89.3	142.3	DDA for preferred ion	[M+H]+1	5.97992e+07	5.25549e+07	4.18621e+07	4.74703e+09	2.73364e+09	2.18e+09	1.9579e+09	1.55702e+09	3.15415e+09	1.22895e+09	5.90903e+09	3.03517e+09	4.10623e+09	3.63671e+09	3.2688e+09	4.29484e+09	5.31994e+09	3.75259e+09	4.3702e+09	2.11507e+09	2.30316e+09	5.34421e+09	2.95917e+09	1.55642e+09	2.82887e+09
	TRUE	(4-Methylcyclohexyl)acetic acid	C9 H16 O2	Full match	No results	Full match	Partial match	0.00068	4.34	156.116	157.123	24.283	5.91838e+07	32	0	6					77.8	77.8	DDA for preferred ion	[M+H]+1	5.91838e+07	1.99865e+07	4.25699e+07	5.28967e+07	3.44665e+07	1.27232e+07	1.20375e+07	3.45883e+07	1.32295e+07	3.16774e+07	2.49853e+07	2.50017e+07	1.02641e+07	2.44984e+07	2.04993e+07	2.67488e+07	2.27581e+07	1.17115e+07	1.81463e+07	1.06396e+07	2.90073e+07	1.8579e+07	1.35071e+07	4.06324e+07	4.87503e+07
	TRUE	Acadesine	C9 H14 N4 O5	Invalid mass	No results	Full match	Full match	-4e-05	-0.17	258.096	259.104	11.3	5.91804e+07	1	0	1					61.1	61.1	DDA for preferred ion	[M+H]+1	5.91804e+07	3.88754e+07	3.47418e+07	2.11198e+07	1.57122e+07	1.28989e+07	2.61723e+07	8.42032e+06	6.77017e+06	1.63172e+07	1.43867e+07	1.19356e+07	6.15245e+06	6.66876e+06	7.6596e+06	5.46629e+06	6.54284e+06	2.03302e+07	6.36668e+06	1.75865e+07	7.13423e+06	7.56228e+06	8.40015e+06	1.40009e+07	1.38351e+07
	TRUE	Cyclo(leucylprolyl)	C11 H18 N2 O2	Full match	Full match	Full match	Full match	0.00074	3.54	210.138	211.145	14.974	5.90417e+07	1	3	2	97.4	95.4		95.4	78.1	175.5	DDA for preferred ion	[M+H]+1	5.90417e+07	4.13808e+07	3.98e+07	3.55798e+07	2.58215e+07	2.87594e+07	2.05823e+07	2.35553e+07	2.49176e+07	5.1053e+07	1.86786e+07	1.47457e+07	1.3195e+07	1.89915e+07	1.71538e+07	1.82736e+07	1.56641e+07	1.6477e+07	1.46915e+07	2.20186e+07	2.53906e+07	1.88801e+07	1.85829e+07	1.82343e+07	2.42471e+07
	TRUE	Cyclo(leucylprolyl)	C11 H18 N2 O2	Full match	Full match	Full match	Full match	0.00069	3.3	210.138	211.145	15.035	5.86128e+07	1	3	2	97.6	90.2		90.2	78.4	176	DDA for preferred ion	[M+H]+1	5.86128e+07	4.54371e+07	4.13832e+07	3.53209e+07	2.63792e+07	2.7324e+07	1.8947e+07	2.15704e+07	1.49991e+07	5.02342e+07	1.25438e+07	1.08883e+07	1.03527e+07	1.09586e+06	1.24056e+07	1.09362e+07	1.10888e+07	1.13604e+07	1.19853e+07	1.74418e+06	1.66496e+07	1.1803e+07	1.89086e+07	1.77499e+07	2.34965e+07
	TRUE	Cyclo(leucylprolyl)	C11 H18 N2 O2	Full match	Full match	Full match	Full match	0.00067	3.17	210.137	211.145	14.947	5.85227e+07	1	3	2	96.1	89.3		89.3	74.4	170.5	DDA for preferred ion	[M+H]+1	5.85227e+07	4.05698e+07	3.87913e+07	3.39121e+07	2.63575e+07	2.79182e+07	1.99032e+07	2.30717e+07	1.8578e+07	4.66076e+07	1.54297e+07	1.21578e+07	1.12695e+07	1.53896e+07	1.43708e+07	1.59712e+07	1.30022e+07	1.33226e+07	1.3123e+07	1.65349e+07	2.3025e+07	1.60749e+07	1.82094e+07	1.64533e+07	2.36429e+07
	TRUE	3197885	C13 H20 O	Full match	Invalid mass	Full match	Not the top hit	0.00062	3.21	192.152	193.159	21.838	1.36648e+08	25	1	6			57.1		89	89	DDA for preferred ion	[M+H]+1	5.82956e+07	4.62097e+07	3.9879e+07	3.35793e+07	2.76368e+07	2.49026e+07	2.6461e+07	2.49913e+07	1.98348e+07	1.84293e+07	1.67568e+07	1.69669e+07	1.60879e+07	1.40476e+07	1.43173e+07	1.37707e+07	1.35237e+07	2.32811e+07	2.24323e+07	2.04699e+07	1.5709e+07	1.89997e+07	2.27579e+07	2.16654e+07	1.94479e+07
	TRUE	alpha-D-Glucopyranosyl-(1->4)-alpha-D-glucopyranosyl-(1->4)-alpha-D-glucopyranosyl-(1->4)-beta-D-glucopyranose	C24 H42 O21	No match	Invalid mass	Full match	Not the top hit	0.00185	2.77	666.224	667.231	8.124	6.4039e+07	25	4	1			66.6		94.8	94.8	DDA for preferred ion	[M+H]+1	5.72343e+07	6.34242e+07	6.4039e+07	5.80293e+07	4.68188e+07	4.3603e+07	4.27004e+07	4.21521e+07	2.98079e+07	2.81508e+07	2.41444e+07	3.04606e+07	1.87758e+07	1.76044e+07	1.89645e+07	2.41512e+07	2.84637e+07	4.04529e+07	4.1575e+07	3.77806e+07	3.5526e+07	3.50022e+07	3.99182e+07	3.75254e+07	3.4123e+07
	TRUE	(4aR,5S,6S,8R,8aS)-6-Hydroxy-5-isopropyl-3,8-dimethyl-4a,5,6,7,8,8a-hexahydro-2(1H)-naphthalenone	C15 H24 O2	Full match	Not the top hit	Full match	Partial match	0.00074	3.12	236.178	237.186	24.463	1.42881e+08	43	4	9	78.7	74.2		74.2	78.5	157.2	DDA for preferred ion	[M+H]+1	5.69825e+07	5.01229e+07	4.43775e+07	3.75837e+07	3.91187e+07	3.15703e+07	3.1525e+07	3.45265e+07	3.1002e+07	2.98955e+07	2.95328e+07	2.95533e+07	2.86159e+07	2.71313e+07	2.62686e+07	2.65259e+07	2.76369e+07	3.44228e+07	3.48008e+07	3.26733e+07	3.37067e+07	3.27821e+07	3.46934e+07	3.58772e+07	3.307e+07
	TRUE	UNII:67GL43KSFC	C13 H20 O	Full match	No results	Full match	Partial match	0.00078	4.06	192.152	193.159	24.369	5.68093e+07	25	0	6					85.1	85.1	DDA for preferred ion	[M+H]+1	5.68093e+07	4.92828e+07	4.20248e+07	3.26543e+07	2.86487e+07	2.59949e+07	2.55309e+07	2.65956e+07	2.08714e+07	3.85268e+07	1.98862e+07	1.99897e+07	1.86686e+07	1.74493e+07	1.66912e+07	1.69456e+07	1.77753e+07	2.44028e+07	2.47183e+07	2.22067e+07	2.3661e+07	2.17987e+07	1.8057e+06	2.62315e+07	2.34274e+07
	TRUE	Cyclo(leucylprolyl)	C11 H18 N2 O2	Full match	Full match	Full match	Full match	0.0007	3.34	210.138	211.145	14.763	5.63488e+07	1	3	2	97.7	90.5		90.7	78.8	176.5	DDA for preferred ion	[M+H]+1	5.63488e+07	4.00846e+07	3.80054e+07	3.36296e+07	2.31494e+06	2.47296e+07	1.75684e+07	1.9532e+07	2.17729e+07	4.65495e+07	1.86546e+07	1.53139e+07	1.55023e+07	1.56951e+07	1.84099e+07	1.50905e+07	1.54945e+07	1.73317e+07	1.69641e+07	1.93706e+07	2.12887e+07	1.55382e+07	1.7547e+07	1.681e+07	2.40035e+07
	TRUE	Cyclo(leucylprolyl)	C11 H18 N2 O2	Full match	Full match	Full match	Full match	0.00078	3.7	210.138	211.145	14.795	5.63404e+07	1	3	2	98	91.6		92	84.9	182.9	DDA for preferred ion	[M+H]+1	5.63404e+07	3.9888e+07	3.78726e+07	3.36824e+07	2.48665e+07	2.46118e+07	2.14395e+06	2.30234e+06	2.14701e+07	4.55856e+07	1.85529e+07	1.50883e+07	1.55088e+07	1.51271e+07	1.82671e+07	1.5118e+07	1.54341e+07	1.78293e+07	1.68458e+07	1.97145e+07	2.07386e+07	1.53608e+07	1.75377e+07	1.64787e+07	2.34702e+07
	TRUE	(+)-Epiandrosterone	C19 H30 O2	Full match	Not the top hit	Full match	Not the top hit	0.00084	2.91	290.225	291.233	24.151	8.26464e+07	17	2	10	82.4	76.9		76.9	81	163.4	DDA for preferred ion	[M+H]+1	5.61156e+07	5.69472e+07	4.78752e+07	2.80676e+07	2.19853e+07	1.78608e+07	1.67792e+07	1.6285e+07	1.06131e+07	9.93302e+06	1.0014e+07	9.74957e+06	9.46141e+06	8.236e+06	7.88802e+06	7.64221e+06	8.40229e+06	1.39324e+07	1.36911e+07	1.18054e+07	1.26586e+07	1.09885e+07	2.15516e+07	1.59814e+07	1.33935e+07
	TRUE	3-sec-Butylhexahydropyrrolo[1,2-a]pyrazine-1,4-dione	C11 H18 N2 O2	Full match	Partial match	Full match	Partial match	0.00069	3.27	210.138	211.145	14.926	5.59462e+07	1	3	2	86.9	80.2		80.2	56.1	143	DDA for preferred ion	[M+H]+1	5.59462e+07	3.879e+07	3.81082e+07	3.39121e+07	2.54099e+07	2.70226e+07	1.92634e+07	2.1724e+07	1.74012e+07	4.55804e+07	1.2043e+07	8.8246e+06	6.8419e+06	1.46435e+07	9.94418e+06	1.36867e+07	9.19456e+06	1.04822e+07	7.82094e+06	1.56118e+07	2.02162e+07	1.41706e+07	1.77063e+07	1.62425e+07	2.31207e+07
	TRUE	Cyclo(leucylprolyl)	C11 H18 N2 O2	Full match	Full match	Full match	Full match	0.00062	2.95	210.137	211.145	14.884	5.57335e+07	1	3	2	96.8	92.6		92.6	78.3	175.1	DDA for preferred ion	[M+H]+1	5.57335e+07	3.91257e+07	3.78882e+07	3.37439e+07	2.55059e+07	2.65558e+07	1.8934e+07	2.15877e+07	2.07334e+07	4.58357e+07	1.73099e+07	1.34031e+07	1.2374e+07	1.50007e+07	1.63027e+07	1.48512e+07	1.41989e+07	1.56778e+07	1.33789e+07	1.87628e+07	2.08412e+07	1.54319e+07	1.76477e+07	1.63314e+07	2.30271e+07
	TRUE	5-(4-Hydroxypentyl)-1,3-benzenediol	C11 H16 O3	Full match	No results	Full match	Partial match	0.00065	3.34	196.111	197.118	17.779	5.57294e+07	4	0	3					75.1	75.1	DDA for preferred ion	[M+H]+1	5.57294e+07	3.25968e+07	2.8208e+07	4.48292e+07	3.92074e+07	4.20746e+07	3.98275e+07	3.37022e+07	1.13224e+07	1.84644e+07	7.36572e+06	6.97069e+06	7.67658e+06	9.66477e+06	8.89103e+06	9.21768e+06	6.96721e+06	7.82996e+06	6.02093e+06	9.06198e+06	1.00323e+07	7.35976e+06	1.94451e+07	9.57758e+06	1.34769e+07
	TRUE	Cyclo(leucylprolyl)	C11 H18 N2 O2	Full match	Full match	Full match	Full match	0.00074	3.54	210.138	211.145	14.832	5.55453e+07	1	3	2	96.8	88.1		88.7	73.7	170.5	DDA for preferred ion	[M+H]+1	5.55453e+07	3.85485e+07	3.75284e+07	3.37794e+07	2.46493e+07	2.52981e+06	1.72554e+07	2.11492e+06	2.1285e+07	4.43384e+07	1.82821e+07	1.47789e+07	1.5006e+07	1.50558e+07	1.79514e+07	1.49225e+07	1.51169e+07	1.69342e+07	1.62317e+07	1.92012e+07	2.07977e+07	1.57274e+07	1.76258e+07	1.59561e+07	2.29346e+07
	TRUE	Maltotriose	C18 H32 O16	Not the top hit	Partial match	Full match	Partial match	0.00101	2.01	504.17	505.177	8.2	3.79955e+08	46	3	4	96.1	76.9	52.5	76.9	92.1	188.2	DDA for preferred ion	[M+H]+1	5.51794e+07	1.09663e+08	1.16227e+08	3.79955e+08	3.01286e+08	2.47593e+08	2.39484e+08	1.89084e+08	1.50867e+08	5.44374e+07	1.98631e+08	1.9646e+08	1.39587e+08	1.24708e+08	1.19131e+08	1.40307e+08	1.65804e+08	1.90557e+08	2.30781e+08	1.94868e+08	1.91291e+08	2.62026e+08	2.26767e+08	1.89069e+08	1.70504e+08
	TRUE	(9Z,12S,13R)-12,13-Dihydroxy-9-octadecenoic acid	C18 H34 O4	Full match	No results	Full match	Full match	0.00101	3.21	314.247	315.254	24.079	1.28121e+08	7	0	1					54.8	54.8	DDA for preferred ion	[M+H]+1	5.37394e+07	6.28194e+07	7.33588e+07	5.36956e+07	4.24575e+07	4.59145e+07	4.15203e+07	3.85968e+07	2.58167e+07	2.41831e+07	2.38091e+07	2.37768e+07	2.27724e+07	2.11972e+07	1.93682e+07	1.89871e+07	1.9773e+07	3.40005e+07	3.49945e+07	3.06394e+07	3.02287e+07	2.78616e+07	4.47928e+07	3.89289e+07	3.46061e+07
	TRUE	5-[(1E)-1-Buten-1-yl]-4-methoxy-6-methyl-2H-pyran-2-one	C11 H14 O3	Full match	Partial match	Full match	Partial match	0.00077	3.98	194.095	195.102	24.769	7.6052e+07	39	1	1	70.1	68		69.1	55.6	125.7	DDA for preferred ion	[M+H]+1	5.31731e+07	6.46387e+07	7.6052e+07	5.60959e+07	4.76653e+07	4.01578e+07	3.96289e+07	3.93792e+07	3.26016e+07	3.15234e+07	3.37367e+07	3.80053e+07	3.33929e+07	3.15261e+07	6.80674e+06	2.86002e+07	3.09815e+07	3.78316e+07	4.11035e+07	3.65552e+07	3.74525e+07	3.61677e+07	4.16938e+07	4.13634e+07	3.96489e+07
	TRUE	12(13)Ep-9-KODE	C18 H30 O4	Full match	Invalid mass	Full match	Partial match	0.0011	3.56	310.216	311.223	23.123	6.50089e+07	11	1	2	71.4	68.9		68.9	75.2	146.6	DDA for preferred ion	[M+H]+1	5.28539e+07	5.01018e+07	4.59175e+07	3.43912e+07	5.20772e+07	2.66931e+07	2.45248e+07	1.17926e+07	1.35305e+07	1.26878e+07	1.23917e+07	1.25529e+07	1.20597e+07	1.05628e+07	1.03974e+07	9.95503e+06	9.95794e+06	1.85001e+07	1.80824e+07	1.59933e+07	1.59184e+07	1.48238e+07	2.07977e+07	2.01978e+07	1.97319e+07
	TRUE	Methyl (2R,4S,6S,12bS)-2-[(2-acetamidoethyl)amino]-4-(3,4-difluorophenyl)-1,2,3,4,6,7,12,12b-octahydroindolo[2,3-a]quinolizine-6-carboxylate	C27 H30 F2 N4 O3	Invalid mass	Full match	No results	No match	0.00166	3.35	496.23	497.238	13.289	1.83783e+08	1	1	0	96.5	9.8		9.8		96.5	DDA for preferred ion	[M+H]+1	5.21763e+07	1.15565e+08	1.24641e+08	1.32544e+08	2.58391e+07	5.31435e+07	7.65534e+07	2.39018e+07	1.11941e+08	1.83783e+08	1.08438e+08	7.26687e+07	4.19251e+07	9.81888e+07	4.57742e+07	9.91241e+07	6.20699e+07	5.65005e+07	4.22487e+07	1.419e+08	9.59172e+07	1.03236e+08	5.61717e+07	8.07698e+07	1.04251e+08
	TRUE	(+/-)-Muscone	C16 H30 O	Full match	Full match	Full match	Full match	0.00071	2.97	238.23	239.238	23.849	1.37673e+08	5	1	1	60.7	65.2		65.3	73.7	134.4	DDA for preferred ion	[M+H]+1	5.18533e+07	5.43163e+07	5.98064e+07	5.85374e+07	4.74845e+07	4.01356e+07	3.8404e+07	3.94821e+07	3.58589e+07	2.59639e+07	4.50034e+07	4.85035e+07	3.89913e+07	3.34473e+07	3.22052e+07	3.13394e+07	3.22602e+07	4.22275e+07	4.23718e+07	3.54514e+07	3.64925e+07	3.65635e+07	5.25687e+07	4.60991e+07	3.79225e+07
	TRUE	3197885	C13 H20 O	Full match	No results	Full match	Partial match	0.00056	2.89	192.152	193.159	20.624	9.36586e+07	25	0	6					90.5	90.5	DDA for preferred ion	[M+H]+1	5.17731e+07	4.94327e+07	4.43611e+07	3.96176e+07	3.0757e+07	2.48609e+07	2.9032e+07	2.25501e+07	1.26683e+07	1.35737e+07	1.35433e+07	1.20764e+07	1.07213e+07	1.06093e+07	1.0474e+07	1.03381e+07	1.08029e+07	1.60004e+07	1.63834e+07	1.48988e+07	1.55413e+07	1.44375e+07	1.88693e+07	1.87634e+07	1.90808e+07
	TRUE	NP-017152	C13 H23 N O2	Full match	Full match	No results	No results	0.00051	2.27	225.173	226.181	20.807	8.43959e+07	0	1	0	76.1	8.8		46.6		76.1	DDA for preferred ion	[M+H]+1	5.17121e+07	4.83955e+07	2.62243e+07	3.72586e+07	3.64433e+07	3.53926e+07	5.94441e+07	5.60773e+07	1.85963e+07	1.20813e+07	7.08718e+06	8.47799e+06	7.88992e+06	6.77176e+06	7.77221e+06	9.36671e+06	7.78585e+06	1.00536e+07	7.10089e+06	1.18114e+07	3.49059e+06	8.04664e+06	5.8395e+06	1.37672e+07	1.10233e+07
	TRUE	Coenzyme Q0	C9 H10 O4	Full match	No results	Full match	Partial match	0.00065	3.58	182.059	183.066	12.707	2.34165e+08	36	0	6					62.8	62.8	DDA for preferred ion	[M+H]+1	5.12554e+07	4.01826e+07	3.48983e+07	3.44689e+06	3.77194e+07	6.02983e+07	3.3958e+07	3.35268e+07	1.52111e+07	1.34693e+07	2.37693e+07	1.14046e+07	8.17444e+06	3.64552e+06	7.05295e+06	1.13084e+07	8.01128e+06	1.06085e+07	9.52118e+06	9.90868e+06	8.21962e+06	1.10779e+07	2.25331e+07	2.32525e+06	1.35141e+07
	TRUE	12(13)Ep-9-KODE	C18 H30 O4	Full match	Invalid mass	Full match	Partial match	0.00105	3.38	310.215	311.223	24.446	5.11592e+07	11	2	1	64.7	66.4		66.4	75	139.7	DDA for preferred ion	[M+H]+1	5.11592e+07	4.31626e+07	3.58998e+07	3.09126e+07	2.49287e+07	2.81235e+07	2.59967e+07	2.64623e+07	1.36795e+07	1.24564e+07	1.26856e+07	1.26507e+07	1.15048e+07	1.03911e+07	8.28026e+06	9.7995e+06	9.9575e+06	1.78754e+07	1.71018e+07	1.52036e+07	1.59408e+07	1.32645e+07	2.32754e+07	2.34221e+07	1.88857e+07
	TRUE	NP-017152	C13 H23 N O2	Full match	Full match	No results	No results	0.00057	2.51	225.173	226.181	20.783	8.32633e+07	0	1	0	78.3	8.9		46.9		78.3	DDA for preferred ion	[M+H]+1	5.08507e+07	5.56145e+07	3.06848e+07	4.90269e+07	3.72571e+07	3.54388e+07	5.85157e+07	5.61282e+07	2.26208e+07	1.36019e+07	7.68656e+06	9.31538e+06	8.85109e+06	7.96468e+06	8.63426e+06	1.04611e+07	8.73232e+06	1.14801e+07	7.70631e+06	1.34796e+07	3.49059e+06	8.97225e+06	2.4813e+07	1.72235e+07	1.24964e+07
	TRUE	NP-017152	C13 H23 N O2	Full match	Full match	No results	No results	0.00067	2.98	225.174	226.181	20.713	1.12775e+08	0	1	0	79.1	9		47		79.1	DDA for preferred ion	[M+H]+1	5.08367e+07	5.51305e+07	5.59507e+07	4.80454e+07	3.76833e+07	3.56215e+07	5.95061e+07	5.6208e+07	5.03713e+07	3.50729e+07	1.39612e+07	1.63293e+07	2.03197e+07	1.86782e+07	1.80507e+07	2.82258e+07	2.23294e+07	2.63545e+07	1.32725e+07	3.28383e+07	3.01229e+07	2.09052e+07	3.20566e+07	2.80998e+07	2.71496e+07
	TRUE	8-Isopropyl-4,11-dimethyl-5,12-dioxatricyclo[9.1.0.0~4,6~]dodecan-7-ol	C15 H26 O3	Full match	No results	Full match	Partial match	0.00079	3.09	254.189	255.196	24.123	5.06467e+07	11	0	2					59.3	59.3	DDA for preferred ion	[M+H]+1	5.06467e+07	3.76122e+07	3.04528e+07	2.42094e+07	2.21982e+07	2.05922e+07	1.91908e+07	1.9299e+07	1.14296e+07	1.05565e+07	1.09587e+07	1.05593e+07	9.73861e+06	8.92216e+06	8.42087e+06	8.43104e+06	8.05779e+06	1.45109e+07	1.42226e+07	1.26796e+07	1.28728e+07	1.17187e+07	3.72136e+07	1.7963e+07	1.57814e+07
	TRUE	YQ3683000	C11 H18 O2	Full match	No results	Full match	Partial match	0.00065	3.58	182.131	183.139	23.969	7.3219e+07	20	0	5					71.2	71.2	DDA for preferred ion	[M+H]+1	5.01008e+07	4.74951e+07	5.00979e+07	4.48331e+07	3.97586e+07	3.68982e+07	3.61074e+07	3.81788e+07	3.79403e+07	3.64819e+07	3.59739e+07	3.58672e+07	3.51717e+07	3.45459e+07	3.26173e+07	3.28333e+07	3.40165e+07	4.108e+07	4.18819e+07	3.88544e+07	4.06132e+07	3.88186e+07	4.04163e+07	4.058e+07	3.78437e+07
	TRUE	5-Tetradecynoic acid	C14 H24 O2	Full match	No results	Full match	Partial match	0.00069	3.07	224.178	225.186	23.539	5.0011e+07	13	0	1					81.6	81.6	DDA for preferred ion	[M+H]+1	5.0011e+07	3.68125e+07	3.06276e+07	2.00023e+07	1.73358e+07	1.6243e+07	1.50612e+07	1.47132e+07	9.6319e+06	9.84962e+06	9.6578e+06	9.30609e+06	8.7713e+06	8.87045e+06	8.29526e+06	8.14822e+06	8.56375e+06	1.26599e+07	1.27485e+07	1.12035e+07	1.11715e+07	1.06914e+07	1.50365e+07	1.46808e+07	1.28865e+07
	TRUE	(+/-)-Muscone	C16 H30 O	Full match	Full match	Full match	Full match	0.00089	3.74	238.231	239.238	24.089	1.29678e+08	5	1	1	58.7	64.6		67.4	81.2	139.9	DDA for preferred ion	[M+H]+1	4.98351e+07	5.37276e+07	5.79598e+07	5.68163e+07	4.61205e+07	3.96228e+07	3.72774e+07	3.82884e+07	3.47525e+07	5.0551e+07	4.35179e+07	3.93545e+07	4.4813e+07	3.22054e+07	3.06576e+07	2.95304e+07	3.54439e+07	4.0772e+07	4.09399e+07	3.40927e+07	3.5224e+07	3.52761e+07	5.09834e+07	4.46186e+07	3.67667e+07
	TRUE	5-(6-hydroxy-6-methyloctyl)-2,5-dihydrofuran-2-one	C13 H22 O3	Full match	Full match	No results	Partial match	0.00061	2.7	226.158	227.165	16.394	4.95218e+07	3	1	0	53	63		63		53	DDA for preferred ion	[M+H]+1	4.95218e+07	4.48754e+07	4.16765e+07	3.63094e+07	2.78833e+07	2.08123e+07	1.91605e+07	1.97019e+07	9.6082e+06	9.0638e+06	8.98359e+06	9.00206e+06	5.46607e+06	8.33925e+06	9.55533e+06	7.54066e+06	8.50159e+06	1.02321e+07	1.21843e+07	7.41883e+06	1.05871e+07	1.17771e+07	1.69643e+07	1.68389e+07	1.3916e+07
	TRUE	Coenzyme Q0	C9 H10 O4	Full match	No results	Full match	Partial match	0.0007	3.86	182.059	183.066	12.548	2.06444e+08	36	0	4					60	60	DDA for preferred ion	[M+H]+1	4.95088e+07	979094	3.32953e+07	3.7409e+07	3.46292e+07	1.08903e+07	2.80805e+07	1.11204e+07	1.45064e+07	1.22994e+07	2.40611e+07	1.10683e+07	7.82169e+06	8.68119e+06	9.61653e+06	1.10564e+07	7.8489e+06	9.79117e+06	9.11953e+06	9.15078e+06	7.91144e+06	1.04712e+07	2.10655e+07	1.86257e+07	1.2266e+07
	TRUE	hexamethylcyclotrisiloxane	C6 H18 O3 Si3	No results	No results	Full match	No match	0.00074	3.34	222.057	223.064	22.094	8.27909e+07	6	0	1					50.7	50.7	DDA for preferred ion	[M+H]+1	4.85698e+07	4.78757e+07	8.27909e+07	3.49008e+07	1.80753e+07	1.82448e+07	1.85244e+07	2.20115e+07	1.31662e+07	1.10086e+07	1.09251e+07	9.31186e+06	1.05479e+07	1.73283e+07	1.0159e+07	1.06478e+07	1.08357e+07	1.36039e+07	1.25302e+07	1.02074e+07	1.16648e+07	1.25243e+07	1.43409e+07	1.68014e+07	1.58908e+07
	TRUE	1726111	C17 H32 O2	Full match	Full match	Full match	Partial match	0.00062	2.32	268.241	269.248	24.079	9.9886e+07	7	1	3	52.4	62.8		62.8	54.1	106.5	DDA for preferred ion	[M+H]+1	4.81886e+07	6.56939e+07	6.8743e+07	5.31949e+07	4.49772e+07	3.76394e+07	3.84101e+07	3.43908e+07	2.57745e+07	2.3346e+07	2.46164e+07	2.57537e+07	2.40182e+07	2.22029e+07	1.95235e+07	2.05268e+07	2.1797e+07	3.11991e+07	3.24786e+07	2.89633e+07	2.2212e+07	3.04375e+07	3.48885e+07	3.34937e+07	2.87123e+07
	TRUE	(4-Methylcyclohexyl)acetic acid	C9 H16 O2	Full match	No results	Full match	Partial match	0.0005	3.19	156.116	157.123	24.188	7.54621e+07	32	0	6					86.1	86.1	DDA for preferred ion	[M+H]+1	4.79515e+07	2.05734e+07	6.08244e+07	4.39711e+07	3.14854e+07	1.32524e+07	1.11198e+07	3.08814e+07	1.2042e+07	6.61538e+07	4.63562e+07	4.16627e+07	1.128e+07	4.95854e+07	3.92474e+07	3.75896e+07	3.78711e+07	1.05999e+07	3.21851e+07	1.36835e+07	3.66287e+07	3.35283e+07	1.30259e+07	3.76525e+07	7.54621e+07
	TRUE	3408	C13 H22 O3	Full match	Partial match	Full match	Partial match	0.00077	3.41	226.158	227.165	16.595	5.15227e+07	3	3	1	59.4	64.8		64.8	55.9	115.3	DDA for preferred ion	[M+H]+1	4.79263e+07	4.18041e+07	3.84068e+07	5.15227e+07	1.86021e+07	2.10728e+07	1.82654e+07	1.88615e+07	7.80018e+06	8.0713e+06	7.46222e+06	6.60631e+06	6.6552e+06	7.0331e+06	6.28381e+06	6.55792e+06	6.13068e+06	9.14298e+06	8.30313e+06	8.17092e+06	8.53875e+06	9.07006e+06	1.09306e+07	1.44472e+07	1.20433e+07
	TRUE	Coenzyme Q0	C9 H10 O4	Full match	No results	Full match	Partial match	0.00079	4.31	182.059	183.066	12.777	1.99643e+08	36	0	7					65.6	65.6	DDA for preferred ion	[M+H]+1	4.76769e+07	3.79269e+07	3.23038e+07	3.44341e+07	3.26944e+07	5.14445e+07	2.88652e+07	2.96526e+07	1.32534e+07	1.15307e+07	2.12405e+07	9.91714e+06	7.58663e+06	8.5328e+06	8.91064e+06	1.04261e+07	7.35561e+06	9.97919e+06	8.81074e+06	9.15377e+06	7.39037e+06	1.04731e+07	1.99807e+07	1.68899e+07	1.17299e+07
	TRUE	Di(2-nonyl) phthalate	C26 H42 O4	Not the top hit	Partial match	Full match	Partial match	0.00135	3.23	418.31	419.317	24.205	1.13107e+08	4	2	4	96.4	90.9		90.9	81.1	177.5	DDA for preferred ion	[M+H]+1	4.74973e+07	1.13107e+08	5.94254e+07	5.98731e+07	5.74244e+07	5.61494e+07	5.61641e+07	1.1158e+08	4.9107e+07	4.9864e+07	4.82997e+07	3.62085e+07	4.4111e+07	4.35471e+07	8.62826e+06	4.01573e+07	4.2306e+07	4.87549e+07	5.15933e+07	4.65123e+07	4.96639e+07	4.59165e+07	5.6945e+07	5.78067e+07	4.73661e+07
	TRUE	Coenzyme Q0	C9 H10 O4	Full match	No results	Full match	Partial match	0.00067	3.67	182.059	183.066	12.735	1.93334e+08	36	0	5					62.2	62.2	DDA for preferred ion	[M+H]+1	4.71633e+07	3.7152e+07	3.1795e+07	3.44689e+06	3.16119e+07	5.00373e+07	2.81052e+07	2.88644e+07	1.29823e+07	1.11306e+07	2.06908e+07	9.6205e+06	7.48422e+06	8.40672e+06	8.69066e+06	1.01906e+07	7.22295e+06	9.8834e+06	8.71869e+06	8.94933e+06	7.23173e+06	1.03571e+07	2.15007e+06	1.59113e+07	1.13895e+07
	TRUE	NP-017152	C13 H23 N O2	Full match	Full match	No results	No results	0.00059	2.63	225.173	226.181	20.754	7.83711e+07	0	1	0	77.6	8.9		46.7		77.6	DDA for preferred ion	[M+H]+1	4.69077e+07	5.43572e+07	5.22531e+07	4.9478e+07	2.98724e+07	3.55287e+07	5.43378e+07	5.65165e+07	4.66834e+07	2.09536e+07	1.02038e+07	1.19379e+07	1.25243e+07	1.33029e+07	1.21522e+07	1.7956e+07	1.4098e+07	1.84974e+07	9.95519e+06	2.3301e+07	3.10924e+06	1.2494e+07	3.03397e+07	2.6478e+07	2.10225e+07
	TRUE	Methyl (7Z)-7-hexadecenoate	C17 H32 O2	Full match	Partial match	Full match	Not the top hit	0.00081	3.01	268.241	269.248	24.054	9.65566e+07	7	1	1	52.1	62.7		62.7	52.9	105	DDA for preferred ion	[M+H]+1	4.678e+07	6.40067e+07	6.43884e+07	5.0019e+07	4.19914e+07	3.61589e+07	3.62832e+07	3.21238e+07	2.37866e+07	2.15914e+07	2.29792e+07	2.38808e+07	2.40182e+07	2.0971e+07	1.98228e+07	1.94184e+07	2.03814e+07	2.88954e+07	3.27786e+07	1.99165e+07	2.82207e+07	2.83147e+07	3.23067e+07	3.09917e+07	2.69795e+07
	TRUE	Palmitelaidic acid methyl ester	C17 H32 O2	Full match	Full match	No results	Partial match	0.00077	2.88	268.241	269.248	24	9.71167e+07	7	1	0	60.2	65.1		65.3		60.2	DDA for preferred ion	[M+H]+1	4.67189e+07	6.38982e+07	6.83503e+07	5.03305e+07	4.22327e+07	3.49431e+07	3.64096e+07	3.24418e+07	2.43347e+07	2.22729e+07	2.31969e+07	1.23628e+07	2.41473e+07	2.04989e+07	1.99774e+07	1.95915e+07	2.05929e+07	2.92949e+07	3.04345e+07	2.73389e+07	2.85202e+07	2.86632e+07	3.2806e+07	3.14207e+07	2.72301e+07
	TRUE	UNII:67GL43KSFC	C13 H20 O	Full match	No results	Full match	Partial match	0.00058	3.03	192.152	193.159	24.575	4.62964e+07	25	0	6					77.3	77.3	DDA for preferred ion	[M+H]+1	4.62964e+07	4.00084e+07	3.40017e+07	2.68236e+07	2.36511e+07	2.11534e+07	2.1012e+07	2.17107e+07	4.25017e+07	1.6227e+07	1.61964e+07	1.63101e+07	1.53128e+07	1.40553e+07	1.3761e+07	1.38753e+07	1.4396e+07	1.98343e+07	2.01661e+07	1.82814e+07	1.96156e+07	1.80579e+07	2.07351e+07	2.11001e+07	1.90043e+07
	TRUE	(1S,4S,5S)-6,8,9-Trimethyl-4-[(1E)-1-propen-1-yl]-3-oxabicyclo[3.3.1]non-6-ene	C14 H22 O	Full match	No results	Full match	Partial match	0.00049	2.38	206.168	207.175	19.052	4.61408e+07	14	0	1					50.9	50.9	DDA for preferred ion	[M+H]+1	4.61408e+07	3.08826e+07	2.99564e+07	2.10565e+07	1.68044e+07	1.43582e+07	1.32565e+07	1.42772e+07	1.43161e+07	1.31208e+07	1.34655e+07	1.24796e+07	1.21924e+07	1.14485e+07	1.13789e+07	1.13629e+07	1.15936e+07	1.58339e+07	1.61683e+07	1.45156e+07	1.60741e+07	1.53414e+07	1.44228e+07	1.50897e+07	1.51529e+07
	TRUE	4-Ethoxy ethylbenzoate	C11 H14 O3	Full match	Full match	No results	Full match	0.0007	3.59	194.095	195.102	24.989	6.30648e+07	39	1	0	75.5	71.9		72.2		75.5	DDA for preferred ion	[M+H]+1	4.60824e+07	5.90083e+07	6.30648e+07	5.12776e+07	5.27915e+07	1.31326e+07	3.6321e+07	3.55337e+07	3.03993e+07	2.92847e+07	3.14133e+07	3.27654e+07	3.13209e+07	2.91194e+07	2.80498e+07	2.68534e+07	2.88891e+07	3.51096e+07	3.82958e+07	3.43328e+07	3.50025e+07	3.39331e+07	3.84468e+07	3.82858e+07	3.58198e+07
	TRUE	DNOP	C24 H38 O4	Not the top hit	Not the top hit	Full match	Partial match	0.00175	4.48	390.279	391.286	24.301	5.22872e+07	13	7	3	56.8	45.7		63.6	70.6	127.4	DDA for preferred ion	[M+H]+1	4.54957e+07	4.97267e+07	5.22872e+07	4.63466e+07	4.15388e+07	3.79959e+07	3.82709e+07	3.92633e+07	2.6552e+07	2.69855e+07	2.56349e+07	2.55834e+07	2.41473e+07	2.36716e+07	2.32658e+07	2.55914e+07	1.65226e+07	3.70617e+07	3.71868e+07	3.0198e+07	2.98552e+07	2.74518e+07	3.88944e+07	3.96146e+07	3.30676e+07
	TRUE	NP-017152	C13 H23 N O2	Full match	Full match	No results	No results	0.00066	2.92	225.174	226.181	20.697	1.35279e+08	0	1	0	73.7	8.7		46.5		73.7	DDA for preferred ion	[M+H]+1	4.53218e+07	5.31651e+07	5.15141e+07	4.80454e+07	3.42029e+07	3.23899e+07	5.26397e+07	5.08016e+07	4.77642e+07	3.91217e+07	1.57517e+07	1.79833e+07	2.20456e+07	1.82033e+07	2.04442e+07	2.80674e+07	2.29589e+07	2.57904e+07	1.44638e+07	3.1928e+07	2.8127e+07	2.22714e+07	2.82866e+07	2.59684e+07	2.62107e+07
	TRUE	Lactaric Acid	C18 H34 O3	Full match	Invalid mass	Full match	Partial match	0.00081	2.72	298.252	299.259	24.455	3.38787e+08	14	2	3	53.4	7.7		57.8	77.7	131.1	DDA for preferred ion	[M+H]+1	4.51554e+07	4.62362e+07	4.33422e+07	6.49369e+07	5.5014e+07	5.82226e+07	5.20094e+07	5.03644e+07	3.20504e+07	2.86831e+07	2.90721e+07	2.97739e+07	2.78897e+07	2.65178e+07	1.84654e+07	2.45298e+07	2.55249e+07	3.89881e+07	3.7871e+07	3.39252e+07	3.61229e+07	3.10122e+07	4.73591e+07	4.87905e+07	3.96332e+07
	TRUE	(9Z,12E)-TETRADECADIENOL	C14 H26 O	Full match	No results	Full match	Partial match	0.00072	3.43	210.199	211.206	24.294	4.48126e+07	3	0	1					50.8	50.8	DDA for preferred ion	[M+H]+1	4.48126e+07	3.605e+07	3.04789e+07	2.31865e+07	1.93545e+07	1.72925e+07	1.61766e+07	1.7535e+07	1.02547e+07	9.46953e+06	9.75312e+06	9.9174e+06	9.1895e+06	8.7203e+06	8.10202e+06	8.29452e+06	8.23492e+06	1.31154e+07	1.27438e+07	1.16002e+07	1.18564e+07	1.0974e+07	1.53581e+07	1.48079e+07	1.28255e+07
	TRUE	Monoelaidin	C21 H40 O4	Full match	No results	Full match	Full match	0.001	2.81	356.294	357.301	23.927	9.01481e+07	7	0	2					65.5	65.5	DDA for preferred ion	[M+H]+1	4.46847e+07	5.7674e+07	6.71864e+07	6.82253e+07	6.39354e+07	5.92222e+07	5.8505e+07	5.58422e+07	7.23178e+07	6.84331e+07	6.76847e+07	6.75905e+07	6.6549e+07	6.27563e+07	5.98609e+07	5.8509e+07	6.07674e+07	8.74942e+07	9.01481e+07	8.03233e+07	8.41689e+07	7.76933e+07	6.27415e+07	7.08113e+07	6.95405e+07
	TRUE	1726111	C17 H32 O2	Full match	Full match	Full match	Partial match	0.00063	2.36	268.241	269.248	24.245	5.38477e+07	7	1	3	60.2	65		65.3	54.9	115.1	DDA for preferred ion	[M+H]+1	4.45828e+07	2.48387e+07	2.099e+07	2.29473e+06	1.54863e+07	1.33902e+07	4.74165e+06	1.24077e+07	9.05332e+06	8.37671e+06	8.91998e+06	9.00215e+06	9.05971e+06	8.13765e+06	7.47053e+06	7.55057e+06	8.05339e+06	2.53733e+06	1.10016e+07	1.01979e+07	1.06831e+07	1.01892e+07	1.2409e+07	1.21485e+07	9.71713e+06
	TRUE	Monoelaidin	C21 H40 O4	Full match	No results	Full match	Not the top hit	0.00128	3.6	356.294	357.301	24.114	8.6078e+07	7	0	2					62	62	DDA for preferred ion	[M+H]+1	4.44653e+07	5.57736e+07	6.34192e+07	6.45224e+07	6.01463e+07	5.66443e+07	5.51734e+07	5.25832e+07	6.94085e+07	4.83667e+07	3.21521e+07	6.45096e+07	6.5345e+07	6.02955e+07	5.72107e+07	6.22722e+07	6.01489e+07	8.36532e+07	8.6078e+07	7.66292e+07	8.02627e+07	7.39686e+07	2.47732e+07	6.73645e+07	6.60753e+07
	TRUE	Monoelaidin	C21 H40 O4	Full match	Full match	Full match	Full match	0.00096	2.71	356.294	357.301	24.061	8.65624e+07	7	1	2	53.5	63.1		63.1	72.2	125.7	DDA for preferred ion	[M+H]+1	4.44423e+07	5.65888e+07	6.45541e+07	6.46081e+07	6.04163e+07	5.68879e+07	5.53496e+07	5.23431e+07	7.20453e+07	6.63146e+07	6.49164e+07	6.47019e+07	6.382e+07	6.06531e+07	5.7872e+07	5.63624e+07	5.83641e+07	8.39966e+07	8.65624e+07	7.71103e+07	8.07111e+07	7.78551e+07	5.91439e+07	4.6909e+07	6.63725e+07
	TRUE	3-sec-Butylhexahydropyrrolo[1,2-a]pyrazine-1,4-dione	C11 H18 N2 O2	Full match	Partial match	Full match	Partial match	0.00071	3.36	210.138	211.145	15.327	4.41275e+07	1	3	1	88.8	81.6		81.6	56.8	145.6	DDA for preferred ion	[M+H]+1	4.41275e+07	2.69409e+07	2.54752e+07	2.05227e+07	1.6197e+07	1.67425e+07	1.15973e+07	1.55623e+07	1.36133e+07	2.68614e+07	1.0761e+07	9.44346e+06	9.24544e+06	9.96046e+06	1.07971e+07	8.18333e+06	1.01442e+07	9.64745e+06	1.0738e+07	1.10401e+07	1.21507e+07	8.51302e+06	357997	1.02524e+07	1.36114e+07
	TRUE	UNII:67GL43KSFC	C13 H20 O	Full match	No results	Full match	Partial match	0.00072	3.77	192.152	193.159	20.369	7.94761e+07	25	0	6					89.8	89.8	DDA for preferred ion	[M+H]+1	4.40333e+07	4.28027e+07	3.83987e+07	3.47884e+07	2.57438e+07	2.13186e+07	1.85367e+07	1.95089e+07	1.15228e+07	1.24988e+07	1.23575e+07	1.10606e+07	9.6567e+06	9.4595e+06	9.62537e+06	9.54244e+06	9.95066e+06	1.47043e+07	1.46212e+07	1.34032e+07	1.40822e+07	1.32595e+07	1.65286e+07	1.70011e+07	1.71541e+07
	TRUE	2-Methylpentadecanoic acid	C16 H32 O2	Full match	Partial match	Full match	Partial match	0.00081	3.15	256.241	257.248	24.043	2.50836e+08	11	1	5	68.3	47.8		50.2	71.5	139.8	DDA for preferred ion	[M+H]+1	4.38963e+07	5.29364e+07	5.54735e+07	5.76241e+07	2.89965e+07	3.89935e+07	3.58255e+07	3.64902e+07	5.33534e+07	9.14255e+07	2.4615e+06	5.7385e+07	5.4981e+07	4.26805e+07	4.22807e+07	4.34458e+07	4.4908e+07	4.68631e+07	4.75264e+07	3.8676e+07	3.81456e+07	4.21697e+07	4.49833e+07	4.25724e+07	3.76165e+07
	TRUE	12(13)Ep-9-KODE	C18 H30 O4	Full match	Invalid mass	Full match	Partial match	0.00118	3.82	310.216	311.223	23.191	9.91138e+07	11	1	1	64.2	66.2		66.2	70.1	134.3	DDA for preferred ion	[M+H]+1	4.38956e+07	9.91138e+07	4.04152e+07	2.86388e+07	2.31173e+07	2.25757e+07	2.07772e+07	1.8595e+07	1.10258e+07	1.08318e+07	1.0476e+07	1.02449e+07	9.88266e+06	8.43851e+06	8.78712e+06	8.04337e+06	8.56598e+06	1.55663e+07	1.47217e+07	1.34599e+07	1.3866e+07	1.19836e+07	1.80877e+07	1.77343e+07	1.67128e+07
	TRUE	1726111	C17 H32 O2	Full match	Full match	Full match	Partial match	0.00076	2.82	268.241	269.248	24.351	9.33316e+07	7	1	3	54.3	63.3		63.5	63.7	118	DDA for preferred ion	[M+H]+1	4.38111e+07	6.14964e+07	5.90498e+07	4.68342e+07	3.92754e+07	3.4466e+07	3.3838e+07	3.45023e+07	2.26238e+07	2.09006e+07	2.17032e+07	2.26061e+07	2.24397e+07	1.98261e+07	1.87076e+07	1.83745e+07	1.92483e+07	2.71757e+07	2.81691e+07	2.54994e+07	2.65619e+07	2.66396e+07	3.05627e+07	2.93358e+07	2.5445e+07
	TRUE	2209733	C10 H10 O3	Full match	Partial match	Full match	Full match	0.00062	3.49	178.064	179.071	24.36	8.05245e+07	30	1	14	96.6	78		78	87.7	184.3	DDA for preferred ion	[M+H]+1	4.37922e+07	4.55083e+07	5.00459e+07	5.8999e+07	5.96238e+07	5.26851e+07	4.59766e+07	4.82345e+07	5.04326e+07	1.44355e+07	5.04025e+07	4.7977e+07	4.8522e+07	4.56394e+07	4.27186e+07	4.35792e+07	4.50516e+07	4.84452e+07	5.19835e+07	5.31564e+07	5.6186e+07	4.84556e+07	5.29567e+07	5.87248e+07	7.59464e+07
	TRUE	5-(Hydroxymethyl)furoic acid	C6 H6 O4	Full match	Partial match	Full match	Partial match	0.00055	3.9	142.027	143.034	10.899	1.97903e+08	19	1	5	72.5	51.5		69.5	66.7	139.2	DDA for preferred ion	[M+H]+1	4.3735e+07	5.57048e+07	5.57404e+07	9.96895e+06	3.64062e+07	4.93263e+07	4.61487e+07	2.8439e+07	6.50219e+07	6.7436e+07	4.71714e+07	1.45926e+07	6.60442e+07	7.46429e+07	6.82798e+07	7.26174e+07	1.20733e+08	4.8032e+07	4.82939e+07	4.66498e+07	4.76292e+07	4.96067e+07	3.68789e+07	3.79742e+07	5.81697e+07
	TRUE	Phthalimide	C8 H5 N O2	Full match	No results	Full match	Partial match	0.00064	4.38	147.033	148.04	15.361	1.09265e+08	3	0	8					80.2	80.2	DDA for preferred ion	[M+H]+1	4.37218e+07	3.02649e+07	3.0568e+07	2.96295e+07	2.19226e+07	1.94636e+07	1.83899e+07	2.05858e+07	9.46206e+06	6.69217e+06	1.29999e+07	1.04008e+07	8.22707e+06	7.72351e+06	7.20437e+06	7.68558e+06	7.10426e+06	1.36891e+07	1.33303e+07	1.10375e+07	1.13374e+07	1.23456e+07	1.79283e+07	1.87212e+07	1.49313e+07
	TRUE	Monoelaidin	C21 H40 O4	Full match	No results	Full match	Not the top hit	0.0013	3.63	356.294	357.301	23.961	7.96351e+07	7	0	2					58.1	58.1	DDA for preferred ion	[M+H]+1	4.36101e+07	5.29557e+07	5.84257e+07	5.94302e+07	5.56715e+07	5.31184e+07	5.10668e+07	4.84441e+07	6.45524e+07	6.11736e+07	6.02654e+07	5.99658e+07	5.92024e+07	5.62066e+07	5.36104e+07	5.23141e+07	5.41854e+07	7.71963e+07	7.96351e+07	7.08452e+07	7.46313e+07	2.79816e+06	5.47363e+07	6.27639e+07	6.08184e+07
	TRUE	Lactaric Acid	C18 H34 O3	Full match	No results	Full match	Partial match	0.00088	2.96	298.252	299.259	24.43	3.33016e+08	14	0	3					73.3	73.3	DDA for preferred ion	[M+H]+1	4.36014e+07	4.41357e+07	4.15529e+07	5.15829e+07	5.5014e+07	5.58281e+07	4.97716e+07	4.8031e+07	3.05496e+07	2.72249e+07	2.75598e+07	2.84246e+07	2.65601e+07	2.51164e+07	2.29474e+07	2.34312e+07	2.40744e+07	3.73745e+07	3.6165e+07	3.191e+07	3.45803e+07	1.97927e+07	4.47585e+07	4.6301e+07	3.78754e+07
	TRUE	Coenzyme Q0	C9 H10 O4	Full match	No results	Full match	Partial match	0.00074	4.08	182.059	183.066	12.577	1.35356e+08	36	0	2					60.7	60.7	DDA for preferred ion	[M+H]+1	4.35121e+07	979094	772869	2.8392e+07	2.59914e+07	1.19748e+07	1.79636e+07	2.36685e+07	2.45016e+06	9.84808e+06	1.92653e+07	8.75815e+06	6.44428e+06	7.6849e+06	2.60459e+06	9.54051e+06	6.7345e+06	9.5961e+06	8.19664e+06	8.29682e+06	6.68651e+06	9.77456e+06	1.60161e+07	1.40302e+07	1.00673e+07
	TRUE	3197885	C13 H20 O	Full match	Invalid mass	Full match	Not the top hit	0.00078	4.08	192.152	193.159	21.759	1.27014e+08	25	1	6			54		90.9	90.9	DDA for preferred ion	[M+H]+1	4.3475e+07	3.41748e+07	3.00173e+07	2.57499e+07	2.08582e+07	1.86012e+07	2.03116e+07	1.91759e+07	1.55914e+07	1.47089e+07	1.73477e+07	1.27948e+07	1.29659e+07	1.07937e+07	1.09219e+07	1.05869e+07	1.04424e+07	1.63257e+07	1.72171e+07	1.56675e+07	1.71545e+07	1.46065e+07	1.73657e+07	1.65754e+07	1.46451e+07
	TRUE	3-sec-Butylhexahydropyrrolo[1,2-a]pyrazine-1,4-dione	C11 H18 N2 O2	Full match	Partial match	Full match	Partial match	0.00072	3.42	210.138	211.145	15.288	4.33806e+07	1	3	1	80.7	75.7		75.7	61.5	142.2	DDA for preferred ion	[M+H]+1	4.33806e+07	2.66443e+07	2.51061e+07	2.01567e+07	1.60161e+07	1.64547e+07	1.13868e+07	1.50435e+07	1.33225e+07	2.65234e+07	1.09017e+07	9.25374e+06	9.06074e+06	9.82363e+06	1.06488e+07	8.48665e+06	9.8797e+06	9.45571e+06	1.04149e+07	1.11574e+07	1.20962e+07	9.70347e+06	1.21302e+07	1.01645e+07	1.35506e+07
	TRUE	3197885	C13 H20 O	Full match	No results	Full match	Not the top hit	0.00061	3.2	192.152	193.159	21.973	1.19677e+08	25	0	6					89.1	89.1	DDA for preferred ion	[M+H]+1	4.33497e+07	2.71423e+07	2.17184e+07	1.92402e+07	1.58287e+07	1.49364e+07	1.63109e+07	1.50919e+07	1.25056e+07	1.17927e+07	9.95794e+06	1.00527e+07	1.05513e+07	8.42134e+06	8.54162e+06	8.31303e+06	8.26582e+06	1.28982e+07	1.3534e+07	1.22022e+07	1.38023e+07	1.12358e+07	1.39877e+07	1.30806e+07	1.10826e+07
	TRUE	3197885	C13 H20 O	Full match	No results	Full match	Not the top hit	0.00067	3.51	192.152	193.159	21.999	1.27397e+08	25	0	6					90.9	90.9	DDA for preferred ion	[M+H]+1	4.33497e+07	2.71423e+07	2.88181e+07	2.47537e+07	2.0509e+07	1.86884e+07	2.48159e+07	1.93414e+07	1.57308e+07	1.4367e+07	1.29747e+07	1.31546e+07	1.32637e+07	1.0846e+07	1.08316e+07	1.07964e+07	1.06577e+07	1.67335e+07	1.73971e+07	1.5709e+07	1.74155e+07	1.45688e+07	1.76473e+07	1.68092e+07	1.46386e+07
	TRUE	NP-017152	C13 H23 N O2	Full match	Full match	No results	No results	0.00065	2.88	225.174	226.181	20.661	1.57542e+08	0	1	0	71.6	8.6		46.1		71.6	DDA for preferred ion	[M+H]+1	4.29397e+07	5.05943e+07	5.16716e+07	4.48922e+07	3.14912e+07	3.08487e+07	5.00388e+07	4.59029e+07	4.47817e+07	4.0279e+07	2.29655e+07	2.14282e+07	2.26801e+07	1.77993e+07	2.31559e+07	2.76471e+07	2.32208e+07	2.49857e+07	2.21346e+07	3.09366e+07	2.72534e+07	2.27066e+07	2.80024e+07	2.42573e+07	2.48278e+07
	TRUE	3-linoleoyl-sn-glycerol	C21 H38 O4	Full match	Full match	Full match	Full match	0.00112	3.16	354.278	355.285	23.294	1.19556e+08	5	1	2	56.9	64.1		64.1	74.3	131.2	DDA for preferred ion	[M+H]+1	4.27486e+07	5.26027e+07	5.70436e+07	5.0022e+07	5.08852e+07	5.14735e+07	5.18983e+07	4.94646e+07	4.41757e+07	4.48491e+07	4.49078e+07	4.35353e+07	4.30255e+07	4.29486e+07	4.04483e+07	4.15815e+07	4.29321e+07	4.64274e+07	4.66548e+07	4.08176e+07	4.3473e+07	4.08912e+07	5.20952e+07	4.96569e+07	4.50521e+07
	TRUE	2-(6-Hydroxy-4a-methyl-8-methylenedecahydro-2-naphthalenyl)acrylic acid	C15 H22 O3	Full match	No results	Full match	Partial match	0.0009	3.59	250.158	251.165	24.058	8.54641e+07	35	0	6					57.5	57.5	DDA for preferred ion	[M+H]+1	4.22667e+07	3.62017e+07	3.30991e+07	3.35742e+07	2.94767e+07	2.56149e+07	2.48242e+07	2.70054e+07	2.4525e+07	1.4503e+07	2.36482e+07	3.76392e+07	2.30967e+07	1.98366e+07	2.05987e+07	1.99113e+07	2.05742e+07	2.60425e+07	2.60484e+07	2.5737e+07	2.56336e+07	3.09853e+07	2.85817e+07	2.9025e+07	2.50994e+07
	TRUE	Cyclo(leucylprolyl)	C11 H18 N2 O2	Full match	Not the top hit	Full match	Full match	0.00072	3.42	210.138	211.145	15.379	4.22565e+07	1	3	2	96.8	92.9		92.9	79.1	175.9	DDA for preferred ion	[M+H]+1	4.22565e+07	2.58006e+07	2.43983e+07	1.95305e+07	1.48507e+07	1.53223e+07	1.05999e+07	1.42286e+07	1.25034e+07	2.48432e+07	7.65982e+06	6.09809e+06	6.68206e+06	9.54804e+06	7.62122e+06	8.11765e+06	7.87107e+06	7.67671e+06	6.83077e+06	1.04336e+07	1.17145e+07	9.38853e+06	1.15663e+07	1.00981e+07	1.29226e+07
	TRUE	4,4-Dimethyl-1,3-cyclohexanedione	C8 H12 O2	Full match	No results	Full match	Partial match	0.00046	3.27	140.084	141.091	19.824	1.24257e+08	19	0	1					51	51	DDA for preferred ion	[M+H]+1	4.22081e+07	4.0498e+07	4.10729e+07	3.874e+07	3.546e+07	3.23712e+07	3.1904e+07	3.3111e+07	3.0815e+07	2.97896e+07	3.03812e+07	2.94338e+07	2.95492e+07	2.89202e+07	2.79126e+07	2.79954e+07	2.8585e+07	3.38617e+07	3.37922e+07	3.30772e+07	3.35746e+07	3.20375e+07	3.41539e+07	3.46365e+07	3.38464e+07
	TRUE	3-sec-Butylhexahydropyrrolo[1,2-a]pyrazine-1,4-dione	C11 H18 N2 O2	Full match	Partial match	Full match	Partial match	0.00069	3.28	210.138	211.145	15.345	4.21356e+07	1	3	1	78.8	74.3		74.3	52.9	131.7	DDA for preferred ion	[M+H]+1	4.21356e+07	2.58337e+07	2.47479e+07	1.95132e+07	1.52989e+07	1.56374e+07	1.07577e+07	1.4529e+07	9.5475e+06	2.58483e+07	1.03061e+07	8.96907e+06	8.85921e+06	9.65277e+06	1.03866e+07	8.37512e+06	9.80292e+06	9.32037e+06	1.00848e+07	1.08722e+07	1.16833e+07	9.60903e+06	357997	9.87642e+06	1.30622e+07
	TRUE	MFCD00270409	C21 H38 O4	Full match	Full match	Full match	Full match	0.00111	3.13	354.278	355.285	23.901	9.67073e+07	5	1	2	73.6	70.5		70.5	71.9	145.5	DDA for preferred ion	[M+H]+1	4.21242e+07	5.18547e+07	5.67433e+07	3.71765e+07	4.98015e+07	5.06829e+07	5.59013e+07	4.82768e+07	4.36058e+07	4.44009e+07	4.44859e+07	4.32166e+07	4.26169e+07	4.27282e+07	4.01202e+07	4.11991e+07	4.26365e+07	4.59249e+07	4.62966e+07	4.05251e+07	4.29933e+07	4.05466e+07	5.14021e+07	4.88394e+07	4.61715e+07
	TRUE	2-Methylpentadecanoic acid	C16 H32 O2	Full match	Partial match	Full match	Partial match	0.00055	2.13	256.241	257.248	23.912	2.23554e+08	11	1	1	51.4	62.5		63.4	53.9	105.3	DDA for preferred ion	[M+H]+1	4.1865e+07	5.09977e+07	5.30799e+07	5.50533e+07	4.39462e+07	3.70203e+07	3.33522e+07	3.46709e+07	4.07712e+07	8.80568e+07	6.19357e+07	5.54401e+07	5.27996e+07	4.13228e+07	4.05296e+07	4.13647e+07	4.33903e+07	4.48735e+07	5.9437e+07	3.70971e+07	3.58601e+07	4.06559e+07	4.25117e+07	5.15299e+07	3.60896e+07
	TRUE	NP-011220	C11 H18 N2 O2	Full match	Full match	No results	Partial match	0.0007	3.32	210.138	211.145	15.478	4.17919e+07	1	3	0	85.5	79.2		79.2		85.5	DDA for preferred ion	[M+H]+1	4.17919e+07	2.52014e+07	2.41041e+07	1.91341e+07	1.45986e+07	1.5084e+07	1.04416e+07	1.40714e+07	5.39563e+06	1.92401e+07	3.21347e+06	2.55777e+06	2.79872e+06	6.30005e+06	3.16668e+06	3.63223e+06	3.17066e+06	3.04793e+06	3.00021e+06	4.27147e+06	5.83675e+06	4.3184e+06	1.15282e+07	7.9314e+06	1.19907e+07
	TRUE	Etiocholanolone	C19 H30 O2	Full match	No results	Full match	Not the top hit	0.00092	3.18	290.226	291.233	24.551	7.21947e+07	17	0	1					51.3	51.3	DDA for preferred ion	[M+H]+1	4.17247e+07	4.16785e+07	3.45243e+07	2.08317e+07	1.66216e+07	1.34328e+07	1.28756e+07	1.28745e+07	8.06322e+06	7.44943e+06	7.55065e+06	7.1775e+06	7.13198e+06	6.09761e+06	5.82614e+06	5.61646e+06	6.33817e+06	1.04824e+07	1.04081e+07	8.89162e+06	9.51536e+06	8.20948e+06	1.31502e+07	1.2442e+07	9.98695e+06
	TRUE	1726111	C17 H32 O2	Full match	Full match	Full match	Partial match	0.00082	3.07	268.241	269.248	23.939	8.1229e+07	7	1	3	64.1	66.2		66.7	63.7	127.8	DDA for preferred ion	[M+H]+1	4.16597e+07	3.79429e+07	5.57008e+07	4.40714e+07	3.68807e+07	3.27694e+07	3.18826e+07	2.84412e+07	2.1432e+07	1.99932e+07	2.06234e+07	2.13857e+07	2.12642e+07	1.89729e+07	1.78584e+07	1.75453e+07	1.83133e+07	2.56635e+07	2.64784e+07	2.41641e+07	2.51129e+07	2.78599e+07	2.86823e+07	2.75036e+07	2.41397e+07
	TRUE	Stearamide	C18 H37 N O	Full match	Full match	No results	Partial match	0.00084	2.96	283.288	284.296	23.921	8.5372e+07	1	1	0	58.5	42.3		62.8		58.5	DDA for preferred ion	[M+H]+1	4.16179e+07	4.37251e+07	5.26717e+07	5.09095e+07	4.79086e+07	4.33331e+07	4.26996e+07	4.90273e+07	5.0048e+07	8.5372e+07	7.94187e+07	6.20823e+07	4.88413e+07	4.49368e+07	4.17383e+07	4.28363e+07	4.45864e+07	4.73642e+07	5.05721e+07	4.45377e+07	7.61705e+07	6.12186e+07	4.78503e+07	4.67572e+07	4.21213e+07
	TRUE	Stearamide	C18 H37 N O	Full match	Full match	No results	Partial match	0.00084	2.96	283.288	284.296	24.115	7.94209e+07	1	1	0	75.9	47.7		64.7		75.9	DDA for preferred ion	[M+H]+1	4.15474e+07	4.35394e+07	5.21103e+07	5.22868e+07	4.71136e+07	4.30009e+07	4.21944e+07	4.82047e+07	4.95354e+07	3.62158e+07	7.94209e+07	6.11891e+07	4.80735e+07	4.44665e+07	4.11638e+07	4.30113e+07	4.3033e+07	4.65178e+07	4.95179e+07	4.38391e+07	7.5405e+07	5.9943e+07	4.79498e+07	4.60538e+07	4.16327e+07
	TRUE	12(13)Ep-9-KODE	C18 H30 O4	Full match	No results	Full match	Full match	0.00104	3.35	310.215	311.223	24.514	4.1545e+07	11	0	1					56	56	DDA for preferred ion	[M+H]+1	4.1545e+07	3.51235e+07	2.86057e+07	2.49076e+07	2.31957e+07	2.15424e+07	2.09271e+07	2.17392e+07	1.02055e+07	9.88854e+06	1.01676e+07	9.88224e+06	9.16993e+06	8.12613e+06	7.84142e+06	7.63906e+06	7.83593e+06	1.3694e+07	1.34407e+07	1.20921e+07	1.3368e+07	1.03546e+07	1.85582e+07	1.86952e+07	1.46732e+07
	TRUE	Maltopentaose	C30 H52 O26	No match	No results	Full match	Not the top hit	0.00196	2.37	828.277	829.284	7.667	4.12776e+07	8	0	2					91.9	91.9	DDA for preferred ion	[M+H]+1	4.12776e+07	3.0629e+07	3.08882e+07	2.94512e+07	2.25687e+07	1.99445e+07	2.01262e+07	1.9449e+07	1.68577e+07	1.26811e+07	1.6853e+07	1.38999e+07	8.61217e+06	5.83755e+06	9.7672e+06	9.71143e+06	1.14635e+07	2.087e+07	1.83559e+07	1.96561e+07	1.43403e+07	1.43751e+07	1.94348e+07	1.69481e+07	1.89773e+07
	TRUE	3-Hydroxylanosta-7,24-dien-21-oic acid	C30 H48 O3	Not the top hit	No results	Full match	Partial match	0.00104	2.28	456.361	457.369	24.087	4.65978e+07	23	0	5					54.2	54.2	DDA for preferred ion	[M+H]+1	3.9966e+07	4.65978e+07	4.54257e+07	3.17379e+07	2.36149e+07	1.71425e+07	2.60231e+07	2.42866e+07	1.86737e+07	1.95967e+07	1.83927e+07	1.8463e+07	1.77612e+07	1.694e+07	1.71711e+07	1.03208e+07	1.05298e+07	2.15545e+07	2.20723e+07	1.97614e+07	2.11305e+07	1.98171e+07	2.41933e+07	2.28566e+07	2.1992e+07
	TRUE	3-sec-Butylhexahydropyrrolo[1,2-a]pyrazine-1,4-dione	C11 H18 N2 O2	Full match	Partial match	Full match	Partial match	0.00076	3.63	210.138	211.145	15.563	3.95762e+07	1	3	1	78.4	74		74	57.1	135.5	DDA for preferred ion	[M+H]+1	3.95762e+07	1.63847e+07	1.60148e+07	1.59915e+07	1.47097e+07	1.53477e+07	1.04687e+07	1.40397e+07	4.32303e+06	1.04058e+07	2.64085e+06	2.14938e+06	2.29846e+06	3.39353e+06	738277	2.63055e+06	2.53884e+06	2.53454e+06	2.48308e+06	3.20484e+06	3.65645e+06	858501	1.02562e+07	3.83907e+06	6.12457e+06
	TRUE	3197885	C13 H20 O	Full match	No results	Full match	Not the top hit	0.00071	3.71	192.152	193.159	21.73	1.17702e+08	25	0	6					91	91	DDA for preferred ion	[M+H]+1	3.94563e+07	3.0908e+07	2.77032e+07	2.31471e+07	1.89497e+07	1.70537e+07	1.78645e+07	1.70967e+07	1.42357e+07	1.33825e+07	1.73477e+07	1.14978e+07	1.16522e+07	9.75599e+06	9.94423e+06	9.44364e+06	9.38628e+06	1.48939e+07	1.56702e+07	1.39931e+07	1.55514e+07	1.2965e+07	1.60144e+07	1.52088e+07	1.30921e+07
	TRUE	Phthalimide	C8 H5 N O2	Full match	Partial match	Full match	Partial match	0.00054	3.68	147.033	148.04	15.949	1.08785e+08	3	1	5	93.9	9.7		65.1	57.7	151.6	DDA for preferred ion	[M+H]+1	3.91791e+07	2.77214e+07	2.76011e+07	2.7836e+07	2.04731e+07	1.86153e+07	1.74972e+07	1.94485e+07	9.39861e+06	7.00039e+06	1.25175e+07	9.44392e+06	7.73278e+06	7.30823e+06	7.07762e+06	7.17635e+06	6.65191e+06	1.25297e+07	1.21839e+07	9.09424e+06	1.01141e+07	1.1477e+07	1.67256e+07	1.74419e+07	1.27928e+07
	TRUE	3197885	C13 H20 O	Full match	No results	Full match	Not the top hit	0.00064	3.35	192.152	193.159	22.021	1.13564e+08	25	0	6					89.3	89.3	DDA for preferred ion	[M+H]+1	3.84413e+07	3.08303e+07	2.53006e+07	2.23161e+07	1.82306e+07	1.70071e+07	1.57993e+07	1.762e+07	1.41851e+07	1.24125e+07	1.11837e+07	1.16014e+07	1.19388e+07	9.68549e+06	9.63373e+06	9.51701e+06	9.23968e+06	1.46136e+07	1.50609e+07	1.40848e+07	1.55473e+07	1.28197e+07	1.57352e+07	1.48471e+07	1.31482e+07
	TRUE	Palmitelaidic acid methyl ester	C17 H32 O2	Full match	Full match	No results	Partial match	0.00095	3.54	268.241	269.248	24.136	8.76987e+07	7	1	0	52.4	62.8		62.9		52.4	DDA for preferred ion	[M+H]+1	3.84051e+07	5.41139e+07	5.03643e+07	4.11465e+07	3.49961e+07	3.03325e+07	2.98324e+07	2.72077e+07	2.01172e+07	1.85672e+07	2.26091e+07	2.02461e+07	2.01171e+07	1.75774e+07	1.65027e+07	1.63805e+07	1.97675e+07	2.44589e+07	2.51477e+07	2.26782e+07	2.38792e+07	2.36516e+07	3.50504e+07	2.65247e+07	2.26406e+07
	TRUE	Di(2-nonyl) phthalate	C26 H42 O4	Not the top hit	Partial match	Full match	Partial match	0.00162	3.88	418.31	419.317	23.874	6.53877e+07	4	2	4	94.6	84		84	78.7	173.3	DDA for preferred ion	[M+H]+1	3.79122e+07	4.45036e+07	5.55505e+07	5.12337e+07	4.32137e+07	4.06188e+07	4.2183e+07	3.65814e+07	4.14133e+07	4.48796e+07	4.10965e+07	4.02533e+07	3.89732e+07	3.71324e+07	3.49156e+07	3.54065e+07	3.60652e+07	4.47344e+07	4.50432e+07	4.02138e+07	6.53877e+07	4.19322e+07	6.77913e+06	4.08665e+07	4.19399e+07
	TRUE	Phthalimide	C8 H5 N O2	Full match	No results	Full match	Partial match	0.00054	3.66	147.033	148.04	15.867	1.06656e+08	3	0	8					79.4	79.4	DDA for preferred ion	[M+H]+1	3.78214e+07	2.68988e+07	2.67726e+07	2.69231e+07	1.99151e+07	7.51603e+06	1.70721e+07	1.89904e+07	9.0174e+06	6.7788e+06	1.22089e+07	9.15648e+06	7.46874e+06	7.02139e+06	6.84651e+06	6.9296e+06	6.3795e+06	1.22242e+07	1.1821e+07	8.78022e+06	9.79659e+06	1.11548e+07	1.62923e+07	1.69645e+07	1.23883e+07
	TRUE	6,7-dimethoxy-1-methyl-3-isoquinolyl 4-nitrobenzoate	C19 H16 N2 O6	Not the top hit	Full match	No results	No results	0.00099	2.69	368.102	369.109	14.044	3.76478e+07	0	5	0	86	9.3		60		86	DDA for preferred ion	[M+H]+1	3.76478e+07	2.18255e+07	2.22185e+07	3.43773e+07	3.18336e+07	2.68075e+07	2.31023e+07	2.40276e+07	1.03857e+07	2.94277e+07	8.20376e+06	7.95167e+06	6.08962e+06	9.13348e+06	7.25108e+06	8.0799e+06	7.07407e+06	7.1925e+06	7.53041e+06	1.18534e+07	9.64347e+06	8.23186e+06	1.66601e+07	1.0238e+07	1.67256e+07
	TRUE	(-)-Myrtenal	C10 H14 O	Full match	No results	Full match	Partial match	0.0003	2.01	150.105	151.112	19.172	7.83728e+08	43	0	10					89.7	89.7	DDA for preferred ion	[M+H]+1	3.75686e+07	3.30022e+07	3.05032e+07	4.98278e+07	3.52786e+07	2.46464e+07	5.07398e+07	2.64136e+07	2.80794e+07	2.61294e+07	3.07309e+07	2.66713e+07	2.49403e+07	2.41656e+07	2.42208e+07	2.49081e+07	2.65306e+07	2.7817e+07	2.69515e+07	2.5752e+07	2.63058e+07	2.59551e+07	3.15592e+07	2.52835e+07	2.93562e+07
	TRUE	jasmine lactone	C10 H16 O2	Full match	Invalid mass	Full match	Not the top hit	0.00054	3.23	168.116	169.123	22.088	1.08648e+08	54	2	10	85.1	78.9		80.9	81.1	166.2	DDA for preferred ion	[M+H]+1	3.71952e+07	3.29192e+07	2.88557e+07	2.628e+07	2.46472e+07	2.37337e+07	2.32726e+07	2.36268e+07	2.21983e+07	2.12944e+07	2.23482e+07	2.26507e+07	2.28188e+07	2.10945e+07	1.99568e+07	1.97522e+07	2.04288e+07	2.50967e+07	2.38399e+07	2.4358e+07	2.34315e+07	2.26536e+07	2.46985e+07	2.46312e+07	2.34149e+07
	TRUE	DNOP	C24 H38 O4	Not the top hit	Not the top hit	Full match	Full match	0.00194	4.96	390.279	391.286	24.398	3.90413e+07	13	8	2	59.5	42.5		63.4	78.7	138.2	DDA for preferred ion	[M+H]+1	3.68848e+07	3.90413e+07	3.70847e+07	3.51521e+07	3.22329e+07	2.92579e+07	3.09665e+07	3.19329e+07	2.27138e+07	2.23698e+07	2.1362e+07	2.13335e+07	2.07214e+07	1.94145e+07	1.95794e+07	2.06231e+07	2.12068e+07	2.76494e+07	2.66115e+07	2.36563e+07	2.43231e+07	2.16962e+07	3.01098e+07	3.00639e+07	2.66482e+07
	TRUE	(9Z,12S,13R)-12,13-Dihydroxy-9-octadecenoic acid	C18 H34 O4	Full match	Not the top hit	Full match	Full match	0.00083	2.64	314.247	315.254	23.84	8.7651e+07	7	2	3	82.3	76.8		76.8	69.5	151.8	DDA for preferred ion	[M+H]+1	3.65348e+07	4.2204e+07	5.29697e+07	3.51998e+07	3.40729e+07	3.08104e+07	2.76527e+07	2.54364e+07	1.78851e+07	1.82963e+07	1.70949e+07	7.32924e+06	1.27213e+07	1.53093e+07	1.85908e+07	9.95522e+06	1.40785e+07	2.37009e+07	2.50961e+07	2.174e+07	2.09591e+07	1.96501e+07	2.80171e+07	2.65293e+07	2.47388e+07
	TRUE	Coenzyme Q0	C9 H10 O4	Full match	Partial match	Full match	Partial match	0.00073	3.99	182.059	183.066	12.602	1.00702e+08	36	1	8	61.9	46.6		64	66.2	128.1	DDA for preferred ion	[M+H]+1	3.64899e+07	2.94849e+07	772869	2.40878e+07	1.96063e+07	1.91297e+07	1.17429e+07	1.90475e+07	2.45016e+06	7.69228e+06	1.56412e+07	8.19353e+06	6.48577e+06	6.97896e+06	2.95494e+06	8.85643e+06	7.8775e+06	8.58791e+06	2.98718e+06	2.56881e+06	6.0296e+06	8.7885e+06	1.16886e+07	1.17716e+07	8.23842e+06
	TRUE	Diethyl phthalate	C12 H14 O4	Full match	Partial match	Full match	Full match	0.00062	2.81	222.09	223.097	23.238	4.98408e+07	24	2	7	89.4	9.5		47.2	86.4	175.8	DDA for preferred ion	[M+H]+1	3.64195e+07	3.76429e+07	3.91523e+07	3.49699e+07	2.7166e+07	2.8502e+07	2.64407e+07	2.49258e+07	2.19533e+07	2.44217e+07	2.4595e+07	2.40804e+07	2.29123e+07	2.17731e+07	2.23833e+07	2.21313e+07	2.2914e+07	2.85473e+07	2.62461e+07	2.52043e+07	2.9575e+07	2.55302e+07	3.02358e+07	2.8669e+07	2.6389e+07
	TRUE	Betulin	C30 H50 O2	Full match	No results	Full match	Full match	0.00163	3.69	442.383	443.39	24.101	5.49177e+07	27	0	3					52.6	52.6	DDA for preferred ion	[M+H]+1	3.6308e+07	4.06989e+07	5.21015e+07	5.49177e+07	4.29524e+07	3.77348e+07	4.2011e+07	3.39253e+07	3.5242e+07	3.68987e+07	3.6195e+07	3.48045e+07	2.90039e+07	2.74051e+07	2.27272e+07	2.21725e+07	2.13709e+07	2.71156e+07	2.80138e+07	2.55554e+07	2.65912e+07	3.10525e+07	3.07974e+07	3.01354e+07	2.818e+07
	TRUE	6,7-dimethoxy-1-methyl-3-isoquinolyl 4-nitrobenzoate	C19 H16 N2 O6	No match	Full match	No results	No results	0.00091	2.48	368.102	369.109	14.07	3.62936e+07	0	5	0	91.1	9.6		9.9		91.1	DDA for preferred ion	[M+H]+1	3.62936e+07	1.91902e+07	1.9328e+07	3.00712e+07	3.18879e+07	2.31441e+07	2.28907e+07	2.15422e+07	1.07696e+07	2.86282e+07	8.41815e+06	8.10652e+06	7.09729e+06	9.19101e+06	7.8247e+06	8.19915e+06	7.44203e+06	8.57871e+06	7.4998e+06	1.18128e+07	9.51227e+06	8.15248e+06	1.3826e+07	9.77721e+06	1.55389e+07
	TRUE	trans,trans-Muconic Acid	C6 H6 O4	Full match	No results	Full match	Not the top hit	0.00058	4.1	142.027	143.034	8.602	9.89465e+07	19	0	4					87.4	87.4	DDA for preferred ion	[M+H]+1	3.61961e+07	4.14972e+07	4.79953e+07	2.71428e+07	3.84428e+07	2.9518e+07	4.19968e+07	2.99208e+07	3.04602e+07	2.55146e+07	3.25485e+07	3.39588e+07	2.33609e+07	2.37361e+07	2.36654e+07	2.24629e+07	2.7788e+07	3.61994e+07	4.87055e+07	2.73004e+07	3.72006e+07	4.37217e+07	3.21012e+07	4.30227e+07	2.75952e+07
	TRUE	Betulin	C30 H50 O2	Full match	Full match	Full match	Full match	0.00172	3.89	442.383	443.39	23.945	5.63851e+07	27	1	6	63.7	66.1		66.1	69.5	133.2	DDA for preferred ion	[M+H]+1	3.61927e+07	4.09894e+07	5.12539e+07	5.63851e+07	4.19907e+07	3.71694e+07	4.09482e+07	3.34433e+07	3.45936e+07	3.6483e+07	3.5794e+07	3.42239e+07	2.9046e+07	2.74781e+07	2.24337e+07	2.19348e+07	2.11515e+07	2.67394e+07	2.75634e+07	2.52532e+07	2.61023e+07	3.10629e+07	3.02696e+07	2.96745e+07	2.78819e+07
	TRUE	Stearamide	C18 H37 N O	Full match	Full match	No results	Partial match	0.00092	3.23	283.288	284.296	24.368	6.58862e+07	1	1	0	89.6	55.7		72		89.6	DDA for preferred ion	[M+H]+1	3.60068e+07	3.83906e+07	4.40341e+07	4.33739e+07	3.87643e+07	3.60146e+07	3.47277e+07	1.25459e+07	4.12018e+07	1.50309e+07	5.89489e+07	5.00159e+07	3.91682e+07	3.66944e+07	3.36272e+07	3.49528e+07	3.65764e+07	4.53953e+07	3.96269e+07	4.27884e+07	6.58862e+07	4.72465e+07	4.03702e+07	3.94314e+07	3.51237e+07
	TRUE	Linoleyl alcohol	C18 H34 O	Full match	No results	Full match	Partial match	0.00101	3.8	266.262	267.269	23.9	4.75626e+07	3	0	1					52	52	DDA for preferred ion	[M+H]+1	3.59971e+07	3.82001e+07	4.75626e+07	3.27044e+07	4.33774e+07	3.68413e+07	3.67357e+07	3.47675e+07	1.64184e+07	1.47448e+07	1.6556e+07	1.62768e+07	1.77422e+07	1.77875e+07	1.42409e+07	1.33567e+07	1.37302e+07	2.60137e+07	2.5427e+07	2.0528e+07	2.12255e+07	1.97755e+07	3.53212e+07	3.62302e+07	3.88637e+07
	TRUE	Coenzyme Q0	C9 H10 O4	Full match	Partial match	Full match	Partial match	0.00072	3.96	182.059	183.066	12.448	1.04235e+08	36	1	5	56.6	45.6		62.3	61	117.6	DDA for preferred ion	[M+H]+1	3.59788e+07	2.92622e+07	2.53609e+07	1.10625e+07	1.95777e+07	1.91194e+07	1.16216e+07	1.90496e+07	9.07588e+06	1.68865e+06	1.7523e+07	7.42739e+06	6.559e+06	6.99448e+06	7.44017e+06	8.85216e+06	6.1633e+06	8.59526e+06	7.5124e+06	7.17472e+06	5.98096e+06	8.82714e+06	1.15826e+07	1.16565e+07	8.19695e+06
	TRUE	RG1300000	C18 H34 O3	Full match	Invalid mass	Full match	Partial match	0.00089	2.98	298.252	299.259	24.616	3.34622e+08	14	2	3	58.9	7.9		58.8	80.1	139	DDA for preferred ion	[M+H]+1	3.59275e+07	3.63169e+07	3.37286e+07	5.11814e+07	5.51819e+07	4.53167e+07	3.45627e+07	3.91786e+07	2.47176e+07	2.22311e+07	2.19799e+07	2.16201e+07	2.09081e+07	1.98931e+07	1.82103e+07	1.82935e+07	1.85294e+07	2.87327e+07	2.76756e+07	2.53016e+07	2.77862e+07	2.32228e+07	3.66416e+07	3.72967e+07	3.00734e+07
	TRUE	(-)-Mellein	C10 H10 O3	Full match	Partial match	Full match	Partial match	0.00062	3.5	178.064	179.071	24.447	7.23122e+07	30	2	10	96.2	9.8		76.1	82.3	178.5	DDA for preferred ion	[M+H]+1	3.50171e+07	3.56036e+07	3.84033e+07	4.14557e+07	4.24911e+07	4.33683e+07	3.77326e+07	3.8727e+07	4.07668e+07	3.87811e+07	3.84944e+07	3.74331e+07	3.7451e+07	3.4556e+07	2.9423e+07	3.33547e+07	3.39716e+07	3.71875e+07	3.9458e+07	4.14051e+07	4.35637e+07	3.75169e+07	3.99163e+07	4.50022e+07	5.79557e+07
	TRUE	Phthalimide	C8 H5 N O2	Full match	No results	Full match	Partial match	0.00052	3.52	147.033	148.04	15.317	1.00955e+08	3	0	4					57.8	57.8	DDA for preferred ion	[M+H]+1	3.37665e+07	2.40818e+07	2.40571e+07	2.46004e+07	1.79343e+07	1.62815e+07	1.54444e+07	1.7364e+07	8.18417e+06	6.32308e+06	1.12516e+07	8.32962e+06	6.71147e+06	6.36668e+06	6.17534e+06	6.19864e+06	5.73101e+06	1.12382e+07	1.08083e+07	7.85061e+06	8.87743e+06	1.02676e+07	1.50324e+07	1.57126e+07	1.12667e+07
	TRUE	Succinylacetone	C7 H10 O4	Full match	No results	Full match	Partial match	0.0006	3.81	158.059	159.066	12.472	7.97137e+07	7	0	1					58.7	58.7	DDA for preferred ion	[M+H]+1	3.32762e+07	4.43051e+07	2.81453e+07	1.9928e+07	1.77761e+07	6.21735e+07	1.65205e+07	9.16057e+06	8.7438e+06	8.88343e+06	1.18148e+07	1.24213e+07	1.69337e+07	1.8006e+07	1.31529e+07	1.21549e+07	3.0641e+07	2.25492e+07	1.54441e+07	2.56929e+07	1.51968e+07	1.43395e+07	1.45742e+07	1.60246e+07	4.71354e+07
	TRUE	8-Isopropyl-4,11-dimethyl-5,12-dioxatricyclo[9.1.0.0~4,6~]dodecan-7-ol	C15 H26 O3	Full match	No results	Full match	Partial match	0.0008	3.14	254.189	255.196	23.351	3.30408e+07	11	0	3					69.6	69.6	DDA for preferred ion	[M+H]+1	3.30408e+07	2.56755e+07	2.15176e+07	1.56472e+07	1.24576e+07	1.22781e+07	1.14029e+07	1.05442e+07	6.79921e+06	6.14625e+06	6.48492e+06	6.2743e+06	6.04683e+06	5.32274e+06	1.01061e+06	5.04592e+06	1.42982e+06	9.0947e+06	8.61153e+06	7.86322e+06	7.82682e+06	7.13395e+06	1.02531e+07	9.98008e+06	9.52968e+06
	TRUE	trans,trans-Muconic Acid	C6 H6 O4	Full match	No results	Full match	Not the top hit	0.00056	3.96	142.027	143.034	8.577	9.68364e+07	19	0	4					83.8	83.8	DDA for preferred ion	[M+H]+1	3.28678e+07	3.955e+07	4.61061e+07	2.78113e+07	3.91823e+07	2.94318e+07	4.12176e+07	3.05032e+07	3.08267e+07	2.51634e+07	3.34278e+07	3.40245e+07	2.33618e+07	2.41936e+07	2.39483e+07	2.25056e+07	2.81607e+07	3.65657e+07	4.8424e+07	2.76452e+07	3.72104e+07	4.29733e+07	3.21976e+07	4.31632e+07	2.7511e+07
	TRUE	MFCD00041500	C16 H22 O4	Full match	Not the top hit	Full match	Partial match	0.0008	2.86	278.153	279.16	22.912	1.6103e+08	15	5	7	84.2	9.2		77.9	78.8	163	DDA for preferred ion	[M+H]+1	3.28356e+07	1.6103e+08	1.16464e+08	2.09038e+07	1.61571e+07	1.31579e+07	1.26253e+07	1.21475e+07	9.41126e+06	9.42603e+06	9.23624e+06	9.66698e+06	9.35535e+06	8.53967e+06	8.28685e+06	8.41363e+06	8.54223e+06	1.13342e+07	1.08286e+07	1.04301e+07	1.10541e+07	9.83467e+06	1.20425e+07	1.19088e+07	1.13162e+07
	TRUE	Diethyl phthalate	C12 H14 O4	Full match	Not the top hit	Full match	Full match	0.00056	2.54	222.09	223.097	23.188	4.92712e+07	24	3	8	89.1	9.5		49.3	84.3	173.4	DDA for preferred ion	[M+H]+1	3.25249e+07	3.70103e+07	2.49704e+07	3.29248e+07	2.57482e+07	2.73216e+07	2.49778e+07	2.28558e+07	2.13342e+07	2.42317e+07	2.40531e+07	2.39469e+07	2.42147e+07	2.1677e+07	2.22632e+07	2.10631e+07	2.2295e+07	2.72343e+07	2.77673e+07	2.38276e+07	2.84612e+07	2.52901e+07	2.83119e+07	2.91028e+07	2.57413e+07
	TRUE	Coenzyme Q0	C9 H10 O4	Full match	No results	Full match	Not the top hit	0.00075	4.14	182.059	183.066	13.358	1.90191e+08	36	0	3					60.9	60.9	DDA for preferred ion	[M+H]+1	3.24238e+07	2.19778e+07	2.08873e+07	1.37965e+07	2.42911e+07	4.90764e+07	2.8093e+07	1.96471e+07	8.23252e+06	6.15406e+06	5.24271e+06	5.3933e+06	2.61708e+06	3.8391e+06	3.24269e+06	4.07171e+06	3.03048e+06	3.13317e+06	3.04986e+06	3.94782e+06	3.27297e+06	3.52803e+06	1.45565e+07	1.05193e+07	8.37956e+06
	TRUE	Diethyl phthalate	C12 H14 O4	Full match	Full match	Full match	Full match	0.00064	2.89	222.09	223.097	23.266	4.49489e+07	23	2	8	97.4	9.9		50	89	186.4	DDA for preferred ion	[M+H]+1	3.2389e+07	1.96769e+07	3.63343e+07	3.44722e+07	2.41993e+07	2.59849e+07	2.37724e+07	2.15709e+07	2.10787e+07	2.19289e+07	2.07477e+07	2.13845e+07	2.11531e+07	1.87076e+07	1.94554e+07	2.05756e+07	2.07846e+07	2.64443e+07	1.93998e+07	2.2559e+07	2.71692e+07	2.13693e+07	2.34612e+07	2.7708e+07	2.30664e+07
	TRUE	3197885	C13 H20 O	Full match	No results	Full match	Not the top hit	0.00068	3.55	192.152	193.159	21.691	1.12176e+08	25	0	6					90.3	90.3	DDA for preferred ion	[M+H]+1	3.16548e+07	2.44908e+07	2.28881e+07	1.88519e+07	1.50852e+07	1.40255e+07	1.49065e+07	1.38416e+07	1.21865e+07	1.16045e+07	9.87037e+06	1.00596e+07	9.98949e+06	8.3264e+06	8.46188e+06	8.09791e+06	8.00048e+06	1.28031e+07	1.36195e+07	1.21131e+07	1.35496e+07	1.11774e+07	1.35156e+07	1.25996e+07	1.12057e+07
	TRUE	Diethyl phthalate	C12 H14 O4	Full match	Full match	Full match	Full match	0.00064	2.88	222.09	223.097	23.166	4.83061e+07	23	2	8	98.2	9.9		51.8	85.3	183.5	DDA for preferred ion	[M+H]+1	3.15775e+07	3.66931e+07	3.74364e+07	3.22911e+07	2.52842e+07	2.66904e+07	2.4552e+07	2.23681e+07	2.10726e+07	2.46739e+07	2.44093e+07	2.3097e+07	2.42147e+07	2.17789e+07	1.98755e+07	2.15996e+07	2.24552e+07	2.78336e+07	2.75425e+07	2.42756e+07	2.8087e+07	2.52103e+07	2.79263e+07	2.88035e+07	2.57413e+07
	TRUE	(4-Methylcyclohexyl)acetic acid	C9 H16 O2	Full match	No results	Full match	Partial match	0.00058	3.73	156.116	157.123	24.158	7.01856e+07	32	0	6					85.7	85.7	DDA for preferred ion	[M+H]+1	3.14431e+07	1.64942e+07	6.08244e+07	3.81561e+07	2.4229e+07	1.10813e+07	9.2061e+06	2.53527e+07	1.046e+07	6.3678e+07	4.64851e+07	4.19293e+07	7.51841e+06	3.98284e+07	3.137e+07	3.4032e+07	3.70181e+07	1.02017e+07	2.93118e+07	6.25937e+06	3.07528e+07	3.42253e+07	1.08779e+07	3.35396e+07	7.01856e+07
	TRUE	trans,trans-Muconic Acid	C6 H6 O4	Full match	No results	Full match	Not the top hit	0.0006	4.24	142.027	143.034	8.626	9.54761e+07	19	0	4					82.8	82.8	DDA for preferred ion	[M+H]+1	3.12854e+07	3.82696e+07	4.50889e+07	2.78931e+07	3.91675e+07	2.92826e+07	4.06773e+07	3.06038e+07	3.07785e+07	2.48328e+07	3.35998e+07	3.41194e+07	2.3266e+07	2.41476e+07	2.38255e+07	2.23096e+07	2.82505e+07	3.64469e+07	4.80626e+07	2.74429e+07	3.69326e+07	4.28696e+07	3.21348e+07	4.28913e+07	2.75594e+07
	TRUE	DNOP	C24 H38 O4	Not the top hit	Partial match	Full match	Partial match	0.0013	3.33	390.278	391.286	24.493	3.24027e+07	13	4	3	51.1	44.6		62.1	67.3	118.4	DDA for preferred ion	[M+H]+1	3.11406e+07	3.24027e+07	2.98272e+07	2.87397e+07	2.71123e+07	2.41496e+07	2.54499e+07	2.6041e+07	1.82165e+07	1.76442e+07	1.6999e+07	1.71893e+07	1.67157e+07	1.53296e+07	1.588e+07	1.65885e+07	1.71193e+07	2.18586e+07	2.18344e+07	1.91206e+07	1.97946e+07	1.73113e+07	2.3921e+07	2.46572e+07	2.11913e+07
	TRUE	(3S)-3-Methyloxacyclotetradecan-2-one	C14 H26 O2	Full match	Invalid mass	Full match	Partial match	0.00057	2.52	226.194	227.201	24.491	1.16629e+08	22	1	3	80.7	75.7		75.9	83.5	164.2	DDA for preferred ion	[M+H]+1	3.08858e+07	2.29933e+07	1.90486e+07	1.83933e+07	1.44855e+07	1.2129e+07	2.01102e+07	5.89596e+07	8.03973e+06	6.93648e+06	7.37624e+06	7.0477e+06	6.8968e+06	6.47405e+06	5.99106e+06	6.08992e+06	6.17266e+06	9.43334e+06	8.7381e+06	8.25389e+06	8.50894e+06	7.28638e+06	1.24692e+07	1.22866e+07	9.53575e+06
	TRUE	Methyl (2R,4S,6S,12bS)-2-[(2-acetamidoethyl)amino]-4-(3,4-difluorophenyl)-1,2,3,4,6,7,12,12b-octahydroindolo[2,3-a]quinolizine-6-carboxylate	C27 H30 F2 N4 O3	No match	Full match	No results	No match	0.00174	3.51	496.23	497.238	13.562	7.40351e+07	1	1	0	96.3	9.8		39.8		96.3	DDA for preferred ion	[M+H]+1	3.08709e+07	2.40999e+07	2.3365e+07	3.27461e+07	3.55267e+07	6.63927e+07	7.40351e+07	5.42265e+07	9.99504e+06	2.69161e+07	1.17156e+07	9.78914e+06	7.71049e+06	1.03336e+07	2.22493e+06	8.73748e+06	6.42026e+06	1.13952e+07	6.04625e+06	1.4464e+07	1.21369e+07	8.41969e+06	1.57766e+07	1.18642e+07	1.64553e+07
	TRUE	2209733	C10 H10 O3	Full match	Partial match	Full match	Full match	0.00064	3.58	178.064	179.071	24.476	1.54036e+08	30	2	13	95.8	9.8		75.3	81.6	177.4	DDA for preferred ion	[M+H]+1	3.001e+07	3.03497e+07	3.15861e+07	4.00887e+07	4.15195e+07	3.73325e+07	3.25397e+07	3.32608e+07	3.40977e+07	3.21357e+07	3.23499e+07	3.10603e+07	3.14777e+07	2.87819e+07	2.74326e+07	2.70201e+07	2.76481e+07	3.01121e+07	3.28743e+07	3.3901e+07	3.66747e+07	3.06403e+07	3.36299e+07	3.77811e+07	4.69859e+07
	TRUE	Diethyl phthalate	C12 H14 O4	Full match	Partial match	Full match	Full match	0.00068	3.04	222.09	223.097	23.136	4.70796e+07	24	2	5	82.5	9.1		46.2	86.6	169.1	DDA for preferred ion	[M+H]+1	2.98845e+07	3.36694e+07	3.69258e+07	3.08679e+07	2.32871e+07	2.38115e+07	2.16831e+07	2.07959e+07	2.04723e+07	2.30178e+07	2.35459e+07	2.2961e+07	2.12317e+07	2.05623e+07	2.12023e+07	2.05539e+07	2.10718e+07	2.63485e+07	2.74127e+07	2.37721e+07	2.73451e+07	2.4113e+07	2.66217e+07	2.68767e+07	2.48349e+07
	TRUE	Stearic acid	C18 H36 O2	Full match	Full match	No results	Full match	0.00067	2.37	284.272	285.279	24.08	6.71691e+07	5	1	0	57.9	64.4		64.4		57.9	DDA for preferred ion	[M+H]+1	2.98617e+07	3.31177e+07	3.89451e+07	4.44762e+07	4.50182e+07	3.61716e+07	3.31734e+07	3.3628e+07	2.17297e+07	1.81923e+07	2.12029e+07	2.20147e+07	2.33091e+07	2.1013e+07	2.0966e+07	1.89316e+07	2.00619e+07	3.04995e+07	1.42021e+06	2.62444e+07	3.33891e+07	2.59551e+07	3.56002e+07	3.59243e+07	3.49011e+07
	TRUE	loliolide	C11 H16 O3	Full match	Invalid mass	Full match	Partial match	0.00056	2.87	196.111	197.118	17.81	3.90958e+07	4	1	5	70.8	49.1		58.3	90.9	161.7	DDA for preferred ion	[M+H]+1	2.97878e+07	2.00155e+07	1.93943e+07	2.57949e+07	2.92085e+07	3.90958e+07	3.68757e+07	3.24765e+07	9.09066e+06	1.40915e+07	6.06843e+06	5.74239e+06	6.37552e+06	5.75618e+06	6.95446e+06	6.79518e+06	5.66672e+06	6.20006e+06	4.97747e+06	7.00483e+06	7.64791e+06	5.97035e+06	9.98964e+06	7.14718e+06	9.91032e+06
	TRUE	12(13)Ep-9-KODE	C18 H30 O4	Full match	Invalid mass	Full match	Partial match	0.0011	3.54	310.216	311.223	24.613	2.97799e+07	11	2	1	56.4	63.9		63.9	76.4	132.8	DDA for preferred ion	[M+H]+1	2.97799e+07	2.56024e+07	1.98938e+07	1.80175e+07	1.71959e+07	1.58803e+07	1.52283e+07	1.57559e+07	7.56007e+06	6.14942e+06	6.61049e+06	6.76884e+06	6.16368e+06	4.99141e+06	4.84552e+06	5.03938e+06	5.27494e+06	9.14018e+06	8.69585e+06	7.92921e+06	8.84849e+06	7.00412e+06	1.28981e+07	1.34334e+07	9.94893e+06
	TRUE	(9Z)-9-Octadecenamide	C18 H35 N O	Full match	Partial match	Full match	Full match	0.00066	2.36	281.273	282.28	23.826	4.14022e+08	3	3	4	90.5	82.6		82.6	74.8	165.3	DDA for preferred ion	[M+H]+1	2.97387e+07	2.6743e+07	2.78298e+07	2.81583e+07	2.53876e+07	2.3261e+07	2.36988e+07	2.5193e+07	2.5539e+07	1.67485e+07	2.4853e+07	2.48258e+07	2.35581e+07	2.31561e+07	2.16872e+07	2.11093e+07	2.31003e+07	3.17673e+07	3.22964e+07	2.8412e+07	3.00162e+07	2.7271e+07	7.36385e+07	6.00991e+07	4.0835e+07
	TRUE	Ethyl 2-acetyloctanoate	C12 H22 O3	Full match	Full match	No results	Partial match	0.00072	3.37	214.158	215.165	21.606	2.94757e+07	2	1	0	63	65.9		67.9		63	DDA for preferred ion	[M+H]+1	2.94757e+07	2.51485e+07	2.65072e+07	2.48451e+07	2.42462e+07	2.01435e+07	2.02716e+07	2.14006e+07	2.03592e+07	1.91427e+07	1.86592e+07	1.91724e+07	2.02446e+07	1.75529e+07	1.80656e+07	1.80699e+07	1.80514e+07	2.21682e+07	2.08968e+07	2.03297e+07	2.04089e+07	2.00059e+07	2.15569e+07	2.16444e+07	2.09531e+07
	TRUE	Palmitic Acid	C16 H32 O2	Full match	Partial match	Full match	Partial match	0.00076	2.97	256.241	257.248	24.248	2.05455e+08	11	1	5	71.9	69.3		72	81.4	153.3	DDA for preferred ion	[M+H]+1	2.93959e+07	4.41372e+07	4.58197e+07	4.86599e+07	4.00893e+07	3.28059e+07	2.96025e+07	3.09162e+07	3.65882e+07	8.18485e+07	5.64303e+07	6.63508e+07	2.69048e+06	3.70127e+07	3.61211e+07	3.73115e+07	3.94496e+07	4.34605e+06	4.12514e+07	4.87837e+07	3.20002e+07	3.60998e+07	3.77648e+07	3.60384e+07	3.21122e+07
	TRUE	(+/-)-Sabinene	C10 H16	Full match	No results	Full match	Not the top hit	0.00041	3.02	136.126	137.133	20.353	3.56285e+07	50	0	13					86.4	86.4	DDA for preferred ion	[M+H]+1	2.93887e+07	2.41447e+07	2.06306e+07	1.75889e+07	1.71189e+07	1.90936e+07	2.04559e+07	2.05552e+07	2.35769e+07	2.12451e+07	2.05501e+07	1.9224e+07	1.86292e+07	1.75149e+07	1.91877e+07	2.08226e+07	2.27131e+07	2.80564e+07	2.80674e+07	2.59251e+07	2.60703e+07	2.51674e+07	2.77726e+07	2.92217e+07	2.84243e+07
	TRUE	Galiellalactone	C11 H14 O3	Full match	No results	Full match	Partial match	0.00076	3.93	194.095	195.102	21.196	2.90923e+07	39	0	5					63.9	63.9	DDA for preferred ion	[M+H]+1	2.90923e+07	1.01213e+07	9.35681e+06	7.28312e+06	6.53532e+06	5.2682e+06	5.53673e+06	5.1219e+06	4.0518e+06	3.82487e+06	3.76106e+06	3.60459e+06	3.55877e+06	3.3847e+06	3.46153e+06	3.41592e+06	3.44027e+06	4.44546e+06	4.34946e+06	3.98795e+06	4.00123e+06	4.08657e+06	5.04785e+06	4.73311e+06	4.54109e+06
	TRUE	Methyl (2R,4S,6S,12bS)-2-[(2-acetamidoethyl)amino]-4-(3,4-difluorophenyl)-1,2,3,4,6,7,12,12b-octahydroindolo[2,3-a]quinolizine-6-carboxylate	C27 H30 F2 N4 O3	No match	Full match	No results	No match	0.0016	3.22	496.23	497.237	13.26	1.50018e+08	1	1	0	96.9	9.8		9.8		96.9	DDA for preferred ion	[M+H]+1	2.88683e+07	3.60981e+07	3.91395e+07	4.2748e+07	4.71611e+07	2.37355e+07	3.8676e+07	2.6576e+07	1.04614e+08	8.76286e+07	9.10706e+07	1.12799e+08	7.63877e+07	7.83605e+07	6.8676e+07	8.54032e+07	6.1397e+07	9.40906e+07	5.94137e+07	1.17269e+08	8.37525e+07	8.01145e+07	2.44044e+07	2.43264e+07	3.969e+07
	TRUE	1,2,3,4-tetrahydronaphthalen-1-one 1-(4,5-dihydro-1H-imidazol-2-yl)hydrazone	C13 H16 N4	Not the top hit	Full match	No results	No match	-0.0007	-3.08	228.137	229.144	18.522	3.15363e+07	2	2	0	61.3	8.1		57		61.3	DDA for preferred ion	[M+H]+1	2.87711e+07	2.68936e+07	2.80621e+07	3.15363e+07	2.24775e+07	2.02421e+07	2.06283e+07	1.82083e+07	3.26502e+06	3.10585e+07	5.32646e+06	1.80849e+07	5.12274e+06	1.67745e+07	1.60031e+07	1.34037e+07	1.41623e+07	1.88265e+07	1.98131e+07	6.00378e+06	2.32641e+07	1.68853e+07	1.73764e+07	3.97359e+06	3.86775e+06
	TRUE	Monoelaidin	C21 H40 O4	Full match	No results	Full match	Full match	0.00108	3.04	356.294	357.301	24.378	6.79063e+07	7	0	2					67.7	67.7	DDA for preferred ion	[M+H]+1	2.87667e+07	3.21235e+07	3.56589e+07	3.639e+07	3.60867e+07	3.39065e+07	3.28246e+07	5.43831e+07	4.19341e+07	1.95757e+07	3.8394e+07	3.87113e+07	3.77838e+07	3.6592e+07	3.39748e+07	3.33421e+07	3.508e+07	4.85104e+07	4.99578e+07	1.87853e+07	4.64066e+07	4.24517e+07	3.57243e+07	4.26992e+07	3.85527e+07
	TRUE	NP-017152	C13 H23 N O2	Full match	Full match	No results	No results	0.00055	2.46	225.173	226.181	20.563	1.4631e+08	0	1	0	75.4	8.8		46.6		75.4	DDA for preferred ion	[M+H]+1	2.85988e+07	4.38863e+07	4.51861e+07	3.8242e+07	2.62972e+07	2.48959e+07	3.90113e+07	3.68476e+07	4.19373e+07	3.77127e+07	2.26986e+07	2.05255e+07	2.10284e+07	1.63273e+07	2.20205e+07	2.59245e+07	2.16347e+07	2.28553e+07	2.23107e+07	2.88037e+07	2.50305e+07	2.14311e+07	2.48124e+07	2.16077e+07	2.26871e+07
	TRUE	4,4-Dimethyl-1,3-cyclohexanedione	C8 H12 O2	Full match	No results	Full match	Partial match	0.00038	2.74	140.084	141.091	17.803	5.27515e+07	19	0	1					62.7	62.7	DDA for preferred ion	[M+H]+1	2.85209e+07	2.87007e+07	2.80125e+07	2.79091e+07	2.37695e+07	2.20249e+07	2.1365e+07	2.22811e+07	2.0822e+07	2.03188e+07	2.11443e+07	2.02379e+07	2.01792e+07	1.9147e+07	1.86978e+07	1.83171e+07	1.8829e+07	2.33529e+07	2.30943e+07	2.20614e+07	2.23134e+07	2.12846e+07	2.317e+07	2.34972e+07	2.35923e+07
	TRUE	trans,trans-Muconic Acid	C6 H6 O4	Full match	Full match	Full match	Not the top hit	0.00064	4.48	142.027	143.035	8.356	9.21912e+07	19	1	4	50.7	44.5		80.3	84.5	135.2	DDA for preferred ion	[M+H]+1	2.85034e+07	3.01838e+07	4.89553e+07	3.45057e+07	4.59893e+07	3.38175e+07	4.55041e+07	3.48449e+07	4.09252e+07	2.98544e+07	4.34716e+07	3.91262e+07	2.55912e+07	2.99549e+07	3.02452e+07	2.85337e+07	3.5589e+07	4.18197e+07	5.28484e+07	3.26954e+07	4.14581e+07	4.84783e+07	3.63521e+07	4.8955e+07	3.19598e+07
	TRUE	3408	C13 H22 O3	Full match	Partial match	Full match	Full match	0.0005	2.22	226.157	227.165	16.322	3.7505e+07	3	1	1	51.5	62.5		62.5	50.1	101.6	DDA for preferred ion	[M+H]+1	2.83874e+07	2.6707e+07	2.44714e+07	2.00146e+07	1.48075e+07	1.01462e+07	9.18035e+06	9.22517e+06	6.78422e+06	6.11564e+06	8.32599e+06	6.61034e+06	5.79138e+06	5.70776e+06	5.4462e+06	5.44166e+06	6.07778e+06	8.70577e+06	9.0618e+06	7.82507e+06	7.32962e+06	8.61483e+06	8.80967e+06	1.06095e+07	8.13568e+06
	TRUE	Isopropyl-cyclohexanecarboxylic acid	C10 H18 O2	Full match	No results	Full match	Partial match	0.00047	2.77	170.131	171.138	19.877	1.53914e+08	64	0	10					86.2	86.2	DDA for preferred ion	[M+H]+1	2.82993e+07	2.55084e+07	2.59736e+07	2.41655e+07	2.11651e+07	1.96992e+07	1.95303e+07	1.95707e+07	2.02381e+07	1.83222e+07	2.16121e+07	1.92083e+07	2.15096e+07	2.03297e+07	1.88232e+07	1.86486e+07	2.24579e+07	2.20935e+07	2.32287e+07	2.03023e+07	2.05788e+07	2.57818e+07	1.98495e+07	2.06001e+07	1.8727e+07
	TRUE	Diethyl phthalate	C12 H14 O4	Full match	Full match	Full match	Full match	0.00063	2.84	222.09	223.097	23.256	4.42192e+07	24	2	7	97.1	9.9		48.9	83.3	180.4	DDA for preferred ion	[M+H]+1	2.81443e+07	1.96769e+07	3.47032e+07	3.44722e+07	2.32402e+07	2.49214e+07	2.28699e+07	2.03915e+07	2.05641e+07	2.21346e+07	2.12942e+07	2.17359e+07	2.02479e+07	1.94016e+07	1.9984e+07	2.02986e+07	2.06508e+07	2.60443e+07	2.02212e+07	2.24311e+07	2.64867e+07	2.22207e+07	2.34612e+07	2.8669e+07	2.31069e+07
	TRUE	(9Z)-9-Octadecenamide	C18 H35 N O	Full match	Partial match	Full match	Full match	0.00067	2.4	281.273	282.28	24.199	3.87437e+08	3	3	3	73.3	70.3		70.3	65.6	138.9	DDA for preferred ion	[M+H]+1	2.80083e+07	2.43854e+07	2.37134e+07	2.30151e+07	2.18959e+07	2.14875e+07	2.22221e+07	2.33533e+07	2.32248e+07	2.30409e+07	2.276e+07	2.25464e+07	2.13588e+07	2.13751e+07	2.03945e+06	1.93878e+07	2.13215e+07	2.85432e+07	2.9105e+07	2.56378e+07	2.71185e+07	2.44732e+07	7.09929e+07	5.13029e+07	3.66333e+07
	TRUE	(3S)-3-Methyloxacyclotetradecan-2-one	C14 H26 O2	Full match	No results	Full match	Partial match	0.00075	3.33	226.194	227.201	24.695	5.71027e+07	22	0	2					52.3	52.3	DDA for preferred ion	[M+H]+1	2.79722e+07	2.11872e+07	1.89445e+07	1.7831e+07	1.45802e+07	1.24272e+07	1.23303e+07	1.26561e+07	8.37022e+06	7.66088e+06	8.06319e+06	8.05045e+06	7.83221e+06	7.05846e+06	6.80921e+06	6.94717e+06	7.05861e+06	9.82124e+06	9.47636e+06	8.94519e+06	9.45124e+06	8.35382e+06	1.17581e+07	1.19453e+07	9.90314e+06
	TRUE	trans,trans-Muconic Acid	C6 H6 O4	Full match	No results	Full match	Not the top hit	0.00054	3.79	142.027	143.034	8.419	9.13011e+07	19	0	4					83.3	83.3	DDA for preferred ion	[M+H]+1	2.77305e+07	3.86252e+07	4.70395e+07	3.36134e+07	4.49372e+07	3.29649e+07	4.42112e+07	4.08868e+07	3.93603e+07	2.84904e+07	5.24525e+07	4.75011e+07	2.48937e+07	3.46407e+07	2.88376e+07	2.70471e+07	3.37206e+07	4.03261e+07	5.12745e+07	3.12856e+07	3.9999e+07	4.69949e+07	3.55602e+07	4.78659e+07	3.10143e+07
	TRUE	6,7-dimethoxy-1-methyl-3-isoquinolyl 4-nitrobenzoate	C19 H16 N2 O6	Not the top hit	Full match	No results	No results	0.00084	2.27	368.102	369.109	14.001	4.46242e+07	0	5	0	91.3	9.6		9.9		91.3	DDA for preferred ion	[M+H]+1	2.76448e+07	2.3617e+07	2.4604e+07	3.14941e+07	2.25393e+07	2.25037e+07	2.26878e+07	2.07161e+07	1.0291e+07	4.46242e+07	8.12511e+06	7.76589e+06	6.77307e+06	1.20589e+07	6.97274e+06	8.17812e+06	6.97704e+06	8.11751e+06	7.40185e+06	1.19299e+07	1.10018e+07	8.23818e+06	1.57132e+07	1.4979e+07	2.62329e+07
	TRUE	Isopropyl-cyclohexanecarboxylic acid	C10 H18 O2	Full match	No results	Full match	Partial match	0.00046	2.71	170.131	171.138	19.965	1.67552e+08	64	0	10					86.4	86.4	DDA for preferred ion	[M+H]+1	2.76255e+07	2.51024e+07	2.53077e+07	2.34712e+07	2.06979e+07	1.89971e+07	1.88454e+07	1.95061e+07	1.95585e+07	1.87488e+07	2.13642e+07	1.93578e+07	2.12099e+07	1.9822e+07	1.82926e+07	1.83635e+07	3.95428e+07	1.67552e+08	2.31218e+07	2.00051e+07	2.0191e+07	3.25802e+07	2.00986e+07	2.03876e+07	1.88495e+07
	TRUE	ON1225000	C8 H12 O4	Full match	No results	Full match	Full match	0.00051	2.99	172.074	173.081	16.063	7.0836e+07	6	0	3					74	74	DDA for preferred ion	[M+H]+1	2.74963e+07	2.50812e+07	2.5802e+07	2.56576e+07	2.26923e+07	1.94501e+07	1.95374e+07	2.08297e+07	1.64099e+07	1.66604e+07	1.67189e+07	1.66664e+07	1.61786e+07	1.61107e+07	1.57722e+07	1.48341e+07	1.56666e+07	1.65617e+07	1.68504e+07	1.64038e+07	1.71869e+07	1.61958e+07	1.95422e+07	2.04463e+07	1.76686e+07
	TRUE	Laurolactam	C12 H23 N O	Full match	Full match	No results	No results	0.00071	3.6	197.179	198.186	18.427	2.87727e+07	0	1	0	56.1	41.9		62		56.1	DDA for preferred ion	[M+H]+1	2.723e+07	3.58202e+06	1.75769e+07	157634	2.78204e+07	2.87727e+07	2.16204e+07	551363	1.02895e+07	1.71894e+07	133408	1.53245e+07	1.5452e+07	9.56054e+06	1.44935e+07	1.90729e+07	1.12114e+07	1.42531e+07	1.7867e+07	1.09556e+07	2.05072e+07	136663	6.82216e+06	118144	1.25158e+07
	TRUE	NP-011220	C11 H18 N2 O2	Full match	Full match	No results	Partial match	0.00062	2.96	210.137	211.145	14.69	3.77821e+07	1	3	0	78	73.7		73.7		78	DDA for preferred ion	[M+H]+1	2.71001e+07	3.98888e+06	3.63852e+06	2.08145e+07	7.06142e+06	7.99148e+06	805342	6.94104e+06	2.08763e+07	3.77821e+07	1.78981e+07	1.44461e+07	1.49554e+07	1.35366e+07	1.77388e+07	1.41101e+07	1.46935e+07	1.64311e+07	1.6099e+07	1.86245e+07	1.98041e+07	1.46168e+07	9.64196e+06	1.37371e+07	1.99286e+07
	TRUE	Succinylacetone	C7 H10 O4	Full match	No results	Full match	Partial match	0.00052	3.26	158.058	159.066	13.265	6.19883e+07	7	0	2					69.8	69.8	DDA for preferred ion	[M+H]+1	2.70053e+07	1.15193e+07	9.80309e+06	9.7005e+06	9.83577e+06	1.69294e+07	9.49228e+06	6.22903e+06	5.13628e+06	4.72245e+06	5.88381e+06	5.28106e+06	4.6994e+06	5.25207e+06	4.47224e+06	4.38944e+06	5.83417e+06	1.22186e+07	1.73235e+07	6.79963e+06	5.13379e+06	1.55867e+07	1.12705e+07	1.59781e+07	1.01124e+07
	TRUE	4-Ethoxybenzoic acid	C9 H10 O3	Full match	No results	Full match	Partial match	0.00059	3.56	166.064	167.071	24.988	3.30429e+07	46	0	8					62.7	62.7	DDA for preferred ion	[M+H]+1	2.69371e+07	3.25847e+07	3.30429e+07	2.85578e+07	2.54106e+07	2.43071e+07	2.29752e+07	2.27329e+07	1.87093e+07	1.8523e+07	1.92417e+07	1.99719e+07	1.87004e+07	1.76179e+07	1.78937e+07	1.68904e+07	1.79854e+07	2.1326e+07	2.2703e+07	2.05311e+07	2.08945e+07	2.00731e+07	2.25546e+07	2.30319e+07	2.21396e+07
	TRUE	2-[(3-Ethoxy-3-oxopropanoyl)amino]benzoic acid	C12 H13 N O5	Not the top hit	No results	Full match	Partial match	0.0007	2.78	251.08	252.087	12.285	2.68534e+07	3	0	3					62.4	62.4	DDA for preferred ion	[M+H]+1	2.68534e+07	2.15343e+07	1.90663e+07	407342	1.62309e+06	644298	615148	229854	4.74118e+06	9.69731e+06	379826	1.42409e+06	3.92677e+06	4.62891e+06	4.86283e+06	4.81808e+06	1.18815e+06	1.27583e+06	870291	2.30174e+06	2.82706e+06	693109	199993	334936	2.83997e+06
	TRUE	1,2,3,4-tetrahydronaphthalen-1-one 1-(4,5-dihydro-1H-imidazol-2-yl)hydrazone	C13 H16 N4	Not the top hit	Full match	No results	No match	-0.00063	-2.77	228.137	229.144	14.12	2.73778e+07	2	2	0	60.6	8		56.9		60.6	DDA for preferred ion	[M+H]+1	2.67835e+07	2.42586e+07	2.43031e+07	2.59828e+07	2.38169e+07	2.02434e+07	2.01983e+07	1.9294e+07	1.72917e+07	1.6947e+07	1.6791e+07	1.72578e+07	1.57645e+07	1.53198e+07	1.48576e+07	1.43742e+07	1.47116e+07	1.79186e+07	1.83426e+07	1.60857e+07	1.7346e+07	1.7212e+07	1.94178e+07	1.98316e+07	1.83615e+07
	TRUE	Dibutyl terephthalate	C16 H22 O4	Full match	Partial match	Full match	Partial match	0.00091	3.28	278.153	279.16	22.767	2.15028e+08	15	5	5	97.8	9.9		83.8	86.3	184.1	DDA for preferred ion	[M+H]+1	2.66239e+07	2.15028e+08	1.81524e+08	3.23169e+07	2.42188e+07	2.06773e+07	1.93342e+07	1.80446e+07	1.39708e+07	1.40564e+07	1.3966e+07	1.41193e+07	1.37929e+07	1.30171e+07	1.24614e+07	1.27894e+07	1.29239e+07	1.70788e+07	1.62814e+07	1.53338e+07	1.6461e+07	1.46917e+07	1.85844e+07	1.80513e+07	1.66876e+07
	TRUE	2-Hydroxyphenylacetic acid	C8 H8 O3	Full match	Not the top hit	Full match	Partial match	0.00041	2.67	152.048	153.055	14.489	5.47911e+07	38	5	10	97.1	9.9		9.9	79.9	177	DDA for preferred ion	[M+H]+1	2.65879e+07	2.20899e+07	2.15715e+07	2.08323e+07	1.91178e+07	2.05181e+07	1.93064e+07	1.94918e+07	1.79515e+07	1.66295e+07	1.73079e+07	1.65243e+07	1.62585e+07	1.56238e+07	1.48819e+07	1.57737e+07	1.49783e+07	1.96938e+07	1.90602e+07	1.86106e+07	1.82473e+07	1.79826e+07	2.11166e+07	2.1722e+07	2.04797e+07
	TRUE	N-Isobutyl-3-methylbutanamide	C9 H19 N O	Full match	Partial match	Full match	No results	0.00059	3.78	157.147	158.155	22.273	1.0085e+08	0	2	1	91.9	62.7		69.7	69.6	161.5	DDA for preferred ion	[M+H]+1	2.64971e+07	2.13261e+07	1.66382e+07	2.35384e+07	2.11767e+07	1.88625e+07	1.85846e+07	2.17477e+07	1.26916e+07	1.15956e+07	1.12506e+07	1.10023e+07	1.04424e+07	1.15629e+07	1.09744e+07	1.05827e+07	1.0536e+07	1.31414e+07	1.17069e+07	1.2439e+07	1.34233e+07	1.19125e+07	5.86676e+06	1.83214e+07	1.57822e+07
	TRUE	N-Isobutyl-3-methylbutanamide	C9 H19 N O	Full match	Partial match	Full match	No results	0.00057	3.62	157.147	158.155	22.244	8.80741e+07	0	2	1	90.9	59.2		69.7	74.5	165.4	DDA for preferred ion	[M+H]+1	2.64971e+07	1.85884e+07	1.46663e+07	2.03274e+07	1.77119e+07	1.62495e+07	1.58852e+07	2.58133e+07	1.21823e+07	1.02105e+07	9.81137e+06	9.56307e+06	9.45787e+06	1.04988e+07	9.78222e+06	9.66e+06	9.67609e+06	1.17251e+07	1.04566e+07	1.10398e+07	1.14848e+07	1.06315e+07	5.86676e+06	1.70059e+07	1.37009e+07
	TRUE	APC-100	C14 H20 O2	Full match	Partial match	Full match	Partial match	0.00065	2.94	220.147	221.154	23.495	1.23384e+08	24	1	4	54	63.2		63.2	77.8	131.8	DDA for preferred ion	[M+H]+1	2.64956e+07	3.1309e+07	3.2123e+07	1.92033e+07	1.08186e+07	9.70167e+06	8.5585e+06	8.45652e+06	7.1696e+06	7.73951e+06	7.47229e+06	6.78246e+06	6.91254e+06	7.00183e+06	6.82896e+06	5.99739e+06	6.29354e+06	1.00237e+07	9.91948e+06	8.60431e+06	9.05014e+06	7.99969e+06	1.01527e+07	8.69569e+06	9.97891e+06
	TRUE	1,2,3,4-tetrahydronaphthalen-1-one 1-(4,5-dihydro-1H-imidazol-2-yl)hydrazone	C13 H16 N4	Not the top hit	Full match	No results	No match	-0.00082	-3.57	228.137	229.144	14.476	3.01719e+07	2	2	0	54.8	7.7		56		54.8	DDA for preferred ion	[M+H]+1	2.6435e+07	2.40438e+07	2.49335e+07	2.80696e+07	2.48267e+07	2.23842e+07	2.08968e+07	2.03201e+07	1.79995e+07	1.78832e+07	1.72015e+07	1.73384e+07	1.57556e+07	1.55439e+07	1.49113e+07	1.39031e+07	1.46777e+07	1.80473e+07	1.83893e+07	1.65048e+07	1.76973e+07	1.73256e+07	2.017e+07	1.99665e+07	1.90398e+07
	TRUE	dl-Perillaldehyde	C10 H14 O	Full match	No results	Full match	Partial match	0.00057	3.82	150.105	151.112	19.053	6.31523e+08	43	0	10					87.5	87.5	DDA for preferred ion	[M+H]+1	2.64197e+07	2.31628e+07	2.25756e+07	4.01082e+07	2.67004e+07	2.25909e+07	1.83883e+07	2.92942e+07	2.09036e+07	1.31144e+07	2.84865e+07	2.22468e+07	1.90204e+07	1.76514e+07	1.75692e+07	1.79013e+07	2.0538e+07	2.04095e+07	1.92168e+07	1.92464e+07	1.8978e+07	1.91457e+07	2.33051e+07	1.85492e+07	2.47197e+07
	TRUE	Aspulvinone E	C17 H12 O5	Full match	Invalid mass	Full match	Not the top hit	0.00058	1.97	296.069	297.076	17.516	2.64092e+07	3	4	2	70.4	8.5		65.9	65.7	136.1	DDA for preferred ion	[M+H]+1	2.64092e+07	1.85414e+07	1.43813e+07	1.3385e+07	8.62142e+06	9.94716e+06	9.43524e+06	6.00874e+06	2.79043e+06	4.27392e+06	1.51873e+06	1.88383e+06	2.0935e+06	2.22095e+06	2.60533e+06	2.49615e+06	2.41698e+06	1.48478e+06	1.22333e+06	1.92224e+06	1.55261e+06	560338	1.82233e+06	1.36225e+06	3.34067e+06
	TRUE	Laurolactam	C12 H23 N O	Full match	Full match	No results	No results	0.00066	3.36	197.179	198.186	18.372	5.40906e+07	0	2	0	65.8	8.3		64.4		65.8	DDA for preferred ion	[M+H]+1	2.59919e+07	5.40906e+07	3.0502e+07	1.98296e+07	2.60989e+07	2.73627e+07	1.83898e+07	486233	9.59661e+06	1.64155e+07	381467	1.46225e+07	1.51304e+07	9.45689e+06	1.45143e+07	1.92262e+07	1.04661e+07	95181.6	41757.9	4.89846e+06	1.89536e+07	76376.2	401169	1.51573e+06	4.61087e+06
	TRUE	Diethyl phthalate	C12 H14 O4	Full match	Partial match	Full match	Full match	0.00058	2.63	222.09	223.097	23.348	4.74126e+07	23	2	9	97.9	9.9		50.7	84.5	182.4	DDA for preferred ion	[M+H]+1	2.59766e+07	2.6311e+07	2.24116e+07	3.39848e+07	2.71676e+07	2.8415e+07	2.64025e+07	2.20743e+07	1.65755e+07	1.20197e+07	1.21979e+07	1.17187e+07	1.16683e+07	1.08846e+07	1.09678e+07	1.24656e+07	1.24958e+07	1.53454e+07	1.19292e+07	1.32446e+07	1.86475e+07	1.23165e+07	2.82044e+07	2.64338e+07	1.32955e+07
	TRUE	S-(-)-Pulegone	C10 H16 O	Full match	Not the top hit	Full match	Not the top hit	0.0004	2.6	152.121	153.128	17.636	1.06412e+08	108	6	10	75.9	72.2		80.7	85.1	161	DDA for preferred ion	[M+H]+1	2.57868e+07	2.42639e+07	2.22446e+07	2.34222e+07	2.08948e+07	2.19417e+07	2.1285e+07	2.39026e+07	3.29792e+07	3.25766e+07	3.47866e+07	3.13788e+07	2.87774e+07	2.64454e+07	3.08998e+07	3.01933e+07	3.17234e+07	3.59318e+07	3.42961e+07	3.37494e+07	3.47582e+07	3.56793e+07	2.48723e+07	2.86312e+07	3.02481e+07
	TRUE	6,7-dimethoxy-1-methyl-3-isoquinolyl 4-nitrobenzoate	C19 H16 N2 O6	No match	Full match	No results	No results	0.00075	2.03	368.102	369.109	13.965	4.6962e+07	0	5	0	90.9	9.5		9.8		90.9	DDA for preferred ion	[M+H]+1	2.5727e+07	2.19083e+07	2.28016e+07	2.93778e+07	2.16253e+07	1.91863e+07	2.12557e+07	1.71707e+07	1.22187e+07	4.6962e+07	1.09951e+07	8.0964e+06	6.88699e+06	1.50781e+07	7.46751e+06	9.99781e+06	7.31373e+06	8.7388e+06	7.65042e+06	1.72567e+07	1.5547e+07	1.1431e+07	1.54462e+07	1.61305e+07	2.56086e+07
	TRUE	Lactaric Acid	C18 H34 O3	Full match	Invalid mass	Full match	Partial match	0.00087	2.93	298.252	299.259	24.565	2.75409e+08	14	2	3	57.5	7.9		58.5	78.1	135.6	DDA for preferred ion	[M+H]+1	2.5324e+07	2.50851e+07	2.09791e+07	3.3283e+07	3.70163e+07	2.92508e+07	2.71518e+07	2.58916e+07	1.56488e+07	1.31522e+07	1.3462e+07	1.33895e+07	1.32442e+07	1.14291e+07	1.09028e+07	1.15695e+07	1.15975e+07	1.74355e+07	1.65876e+07	4.8475e+06	1.79871e+07	1.4553e+07	2.361e+07	2.50469e+07	1.81691e+07
	TRUE	2-Methylpentadecanoic acid	C16 H32 O2	Full match	Partial match	Full match	Partial match	0.00097	3.8	256.241	257.248	24.15	2.03991e+08	11	1	5	71.4	68.9		72	78.8	150.2	DDA for preferred ion	[M+H]+1	2.52289e+07	3.08579e+07	2.98113e+07	3.44414e+07	3.27081e+07	2.62774e+07	2.52972e+07	2.55945e+07	2.61357e+07	5.36007e+07	3.7027e+07	3.22903e+07	3.13352e+07	2.50847e+07	2.50597e+07	2.67637e+07	2.64367e+07	3.03226e+07	2.8913e+07	2.50285e+07	6.03694e+07	2.44158e+07	8.26344e+06	2.56872e+07	2.0721e+07
	TRUE	4-Ethoxybenzoic acid	C9 H10 O3	Full match	No results	Full match	Partial match	0.00064	3.83	166.064	167.071	24.809	3.36897e+07	46	0	10					65.8	65.8	DDA for preferred ion	[M+H]+1	2.51849e+07	3.12356e+07	3.36897e+07	2.74738e+07	2.43195e+07	2.17569e+07	2.18298e+07	2.16007e+07	1.80174e+07	1.76915e+07	1.99934e+07	1.92263e+07	1.79509e+07	1.72613e+07	1.62331e+07	1.52458e+07	1.68919e+07	2.42722e+07	2.18776e+07	1.97346e+07	2.0121e+07	2.00389e+07	2.16132e+07	2.21165e+07	2.13941e+07
	TRUE	2-[(3-Ethoxy-3-oxopropanoyl)amino]benzoic acid	C12 H13 N O5	Full match	No results	Full match	Partial match	0.00076	3.04	251.08	252.087	12.375	2.50337e+07	3	0	3					56.9	56.9	DDA for preferred ion	[M+H]+1	2.50337e+07	2.10484e+07	1.85013e+07	288898	2.27883e+06	1.83231e+06	1.69562e+06	253861	8.17936e+06	9.281e+06	2.16617e+06	2.53556e+06	7.38393e+06	5.01986e+06	7.02253e+06	5.9496e+06	2.69335e+06	5.47052e+06	3.0141e+06	3.03694e+06	3.09555e+06	1.60539e+06	167113	464069	2.74502e+06
	TRUE	4-(5,6-Dihydroxyheptyl)-3-methyl-2(5H)-furanone	C12 H20 O4	Full match	No results	Full match	Partial match	0.00071	3.13	228.137	229.144	14.686	2.49057e+07	2	0	1					52.6	52.6	DDA for preferred ion	[M+H]+1	2.49057e+07	2.1909e+07	2.35667e+07	2.30899e+07	1.98808e+07	1.87784e+07	1.77361e+07	1.70666e+07	1.51962e+07	1.66048e+07	1.45607e+07	1.46213e+07	1.40307e+07	1.36591e+07	1.28367e+07	1.17216e+07	1.25625e+07	1.57158e+07	1.51506e+07	1.42949e+07	1.73524e+07	1.46856e+07	1.64393e+07	1.62168e+07	1.70629e+07
	TRUE	Diethyl phthalate	C12 H14 O4	Full match	Partial match	Full match	Full match	0.00068	3.07	222.09	223.097	23.112	4.6082e+07	24	2	8	97.6	9.9		50	85.4	183	DDA for preferred ion	[M+H]+1	2.48765e+07	3.14315e+07	3.55252e+07	2.93136e+07	2.20631e+07	2.20931e+07	1.97482e+07	1.90682e+07	1.95177e+07	2.22369e+07	2.20539e+07	2.23587e+07	2.05804e+07	1.97874e+07	2.04887e+07	1.97962e+07	2.02529e+07	2.53612e+07	2.62797e+07	2.29727e+07	2.49814e+07	2.33564e+07	2.52608e+07	2.55405e+07	2.40807e+07
	TRUE	Leu-Val	C11 H22 N2 O3	Full match	No results	Full match	Full match	0.00071	3.11	230.164	231.171	14.678	2.47754e+07	5	0	5					71	71	DDA for preferred ion	[M+H]+1	2.47754e+07	4.16918e+06	2.84144e+06	1.84601e+07	2.03724e+06	2.2658e+07	1.99786e+07	3.7636e+06	1.12776e+07	1.0971e+07	4.65959e+06	6.61048e+06	4.51796e+06	1.82495e+06	4.89491e+06	8.03799e+06	4.6824e+06	4.18639e+06	3.87749e+06	1.94646e+06	1.18273e+06	3.88277e+06	3.69691e+06	3.91502e+06	2.81915e+06
	TRUE	1726111	C17 H32 O2	Full match	Full match	Full match	Partial match	0.00079	2.95	268.241	269.248	24.283	7.26684e+07	7	1	3	57.3	64.2		64.2	52.6	109.9	DDA for preferred ion	[M+H]+1	2.468e+07	3.67996e+07	3.0515e+07	2.54125e+07	2.28e+07	1.94697e+07	1.91634e+07	1.79888e+07	1.30357e+07	1.18528e+07	1.2605e+07	1.35001e+07	1.30489e+07	1.13257e+07	1.04897e+07	1.05486e+07	1.13612e+07	1.54278e+07	1.56844e+07	1.93087e+06	1.54604e+07	1.46591e+07	1.79447e+07	1.73469e+07	1.39537e+07
	TRUE	4-Hydroxynonenal	C9 H16 O2	Full match	No results	Full match	Not the top hit	0.00059	3.79	156.116	157.123	22.652	1.76805e+08	32	0	7					77.4	77.4	DDA for preferred ion	[M+H]+1	2.46196e+07	4.36239e+07	3.63801e+07	2.32404e+07	3.41127e+07	3.06601e+07	2.26145e+07	2.15909e+07	1.86423e+07	3.23339e+07	4.62077e+07	3.32839e+07	1.82729e+07	1.88018e+07	3.38772e+07	3.61235e+07	3.14718e+07	2.22038e+07	2.25237e+07	4.22996e+07	2.47894e+07	3.07389e+07	2.11973e+07	2.34446e+07	3.04779e+07
	TRUE	2-[(3-Ethoxy-3-oxopropanoyl)amino]benzoic acid	C12 H13 N O5	Full match	No results	Full match	Partial match	0.00058	2.31	251.08	252.087	12.347	2.44036e+07	3	0	4					70	70	DDA for preferred ion	[M+H]+1	2.44036e+07	1.99072e+07	1.7949e+07	147968	1.9597e+06	1.37282e+06	1.51806e+06	206370	7.61367e+06	8.47557e+06	1.15798e+06	2.72757e+06	4.6775e+06	4.61932e+06	6.67031e+06	5.19576e+06	1.6765e+06	157562	2.00091e+06	3.10511e+06	2.99574e+06	1.08935e+06	90998.3	334799	2.74045e+06
	TRUE	MFCD00064342	C10 H13 N5 O4	Full match	Full match	Full match	Full match	0.00093	3.46	267.098	268.105	9.211	9.3958e+08	7	1	1	98.5	9.9		51.2	93.3	191.8	DDA for preferred ion	[M+H]+1	2.42043e+07	2.3419e+07	2.46609e+07	9.3958e+08	8.6204e+08	6.69491e+08	4.91786e+08	4.93213e+08	1.78243e+08	1.69303e+08	4.42492e+08	4.04619e+08	1.26519e+08	1.25505e+08	8.33922e+07	1.05477e+08	4.49107e+08	1.88971e+08	2.34609e+08	2.19633e+08	1.3096e+08	6.38607e+08	7.20216e+08	2.49393e+08	6.26575e+08
	TRUE	N-(9-Oxodecyl)acetamide	C12 H23 N O2	Full match	No results	Full match	No results	0.0008	3.77	213.174	214.181	20.794	3.72422e+08	0	0	1					51	51	DDA for preferred ion	[M+H]+1	2.40751e+07	1.82455e+07	1.95095e+07	2.08566e+07	1.94676e+07	1.65903e+07	3.48458e+07	2.58093e+07	2.26987e+07	3.42785e+07	1.7546e+07	2.10678e+07	3.15973e+07	1.5671e+07	1.38994e+07	1.49468e+07	1.30811e+07	1.36959e+07	3.80238e+07	2.71254e+07	4.5492e+07	1.96703e+07	3.53938e+07	1.7865e+07	1.154e+07
	TRUE	Methyl (2R,4S,6S,12bS)-2-[(2-acetamidoethyl)amino]-4-(3,4-difluorophenyl)-1,2,3,4,6,7,12,12b-octahydroindolo[2,3-a]quinolizine-6-carboxylate	C27 H30 F2 N4 O3	No match	Full match	No results	No match	0.00138	2.78	496.23	497.237	13.23	1.36627e+08	1	1	0	96.7	9.8		9.8		96.7	DDA for preferred ion	[M+H]+1	2.40718e+07	3.24915e+07	3.54105e+07	6.75241e+07	2.61673e+07	1.79989e+07	2.75673e+07	2.04179e+07	1.00556e+08	5.27711e+07	8.50443e+07	9.97986e+07	7.83736e+07	2.24404e+07	6.63056e+07	7.56443e+07	5.93392e+07	9.59603e+07	5.96051e+07	1.02778e+08	6.24455e+07	7.54152e+07	3.89573e+07	2.54037e+07	3.07859e+07
	TRUE	FARNESYL ACETONE	C18 H30 O	Full match	Invalid mass	Full match	Partial match	0.0009	3.42	262.231	263.238	24.495	6.42193e+08	4	1	11	79.7	74.9		79.5	89.8	169.5	DDA for preferred ion	[M+H]+1	2.40444e+07	3.08813e+07	3.26769e+07	2.87994e+07	3.07379e+07	2.761e+07	2.62804e+07	2.53759e+07	1.08153e+07	6.11339e+06	1.71026e+07	1.72661e+07	1.68984e+07	1.54122e+07	1.38543e+07	1.42336e+07	1.47975e+07	2.25188e+07	2.30161e+07	2.03441e+07	2.10682e+07	1.91485e+07	2.53952e+07	2.50215e+07	2.02507e+07
	TRUE	N-(9-Oxodecyl)acetamide	C12 H23 N O2	Full match	No results	Full match	No results	0.00081	3.79	213.174	214.181	20.71	2.95297e+08	0	0	1					52.7	52.7	DDA for preferred ion	[M+H]+1	2.38148e+07	1.81357e+07	2.29285e+07	2.05588e+07	1.93107e+07	1.64779e+07	3.45605e+07	2.55715e+07	2.25707e+07	3.37039e+07	1.77211e+07	2.13317e+07	3.23689e+07	1.52162e+07	1.38193e+07	1.45219e+07	1.29873e+07	2.40746e+07	3.93676e+07	2.69831e+07	4.468e+07	2.06031e+07	3.51466e+07	1.6806e+07	1.22403e+07
	TRUE	2-Methylpentadecanoic acid	C16 H32 O2	Full match	Partial match	Full match	Partial match	0.00072	2.8	256.241	257.248	24.182	1.32079e+08	11	1	5	69.9	67.9		70.5	78.1	148	DDA for preferred ion	[M+H]+1	2.36326e+07	4.8537e+07	3.30746e+07	3.39834e+07	2.84088e+07	2.34455e+07	1.93684e+07	2.14788e+07	2.69634e+07	6.18683e+07	3.25258e+06	3.57389e+07	3.535e+07	2.73202e+07	2.72095e+07	2.76472e+07	2.89646e+07	2.90375e+07	2.888e+07	2.32367e+07	2.23922e+07	2.4967e+07	2.57641e+07	2.59863e+07	2.25763e+07
	TRUE	S-(-)-Pulegone	C10 H16 O	Full match	Not the top hit	Full match	Not the top hit	0.00056	3.71	152.121	153.128	17.812	6.88183e+07	108	6	10	72.8	70		79.7	84.8	157.6	DDA for preferred ion	[M+H]+1	2.33082e+07	2.19203e+07	2.05028e+07	2.14062e+07	2.00311e+07	1.79919e+07	1.74406e+07	1.93723e+07	3.28973e+07	3.04707e+07	3.15242e+07	3.01557e+07	2.66128e+07	2.45504e+07	2.79445e+07	2.81325e+07	2.97744e+07	3.28077e+07	3.32856e+07	3.06358e+07	3.30682e+07	3.27872e+07	2.36077e+07	2.89791e+07	3.03145e+07
	TRUE	SANDARACOPIMARIC ACID	C20 H30 O2	Full match	Not the top hit	Full match	Partial match	0.0008	2.65	302.225	303.233	24.372	3.5522e+08	51	5	10	53.9	63.2		63.2	68.2	122.1	DDA for preferred ion	[M+H]+1	2.32962e+07	1.44003e+07	1.32212e+07	9.92861e+06	8.83132e+06	7.67663e+06	9.15339e+06	1.71956e+07	4.19991e+06	1.04448e+06	4.04283e+06	3.89395e+06	3.66499e+06	3.06612e+06	3.01865e+06	2.85469e+06	3.30563e+06	2.14532e+06	5.85958e+06	4.77596e+06	5.10104e+06	4.35459e+06	8.27723e+06	7.3177e+06	5.64648e+06
	TRUE	N-Isobutyl-3-methylbutanamide	C9 H19 N O	Full match	Partial match	Full match	No results	0.00059	3.78	157.147	158.155	21.93	1.37103e+08	0	2	1	92.9	9.6		71.1	73.8	166.7	DDA for preferred ion	[M+H]+1	2.31898e+07	2.30216e+07	2.45065e+07	2.54522e+07	2.17335e+07	6.4819e+06	1.95342e+07	2.18968e+07	1.83269e+07	1.955e+07	1.91178e+07	1.89938e+07	1.85814e+07	2.11821e+07	1.90776e+07	1.78214e+07	1.82207e+07	2.15351e+07	2.16097e+07	2.11242e+07	1.96752e+07	2.12477e+07	2.12122e+07	2.25384e+07	2.49148e+07
	TRUE	N-morpholino-N'-[(5-nitro-3-thienyl)carbonyl]urea	C10 H12 N4 O5 S	No match	Full match	No results	No match	-0.00074	-2.48	300.052	301.059	21.605	2.31251e+07	1	2	0	53.1	7.7		56		53.1	DDA for preferred ion	[M+H]+1	2.31251e+07	1.59777e+07	1.09368e+07	1.95377e+06	1.71117e+06	2.33349e+06	2.28812e+06	1.06853e+06	817011	842246	501355	426361	493994	786137	916283	737924	675231	531114	445935	825407	669802	557114	584272	620925	860870
	TRUE	Isopropyl-cyclohexanecarboxylic acid	C10 H18 O2	Full match	No results	Full match	Partial match	0.00051	2.97	170.131	171.138	19.938	1.73046e+08	64	0	10					83.1	83.1	DDA for preferred ion	[M+H]+1	2.30559e+07	2.02537e+07	2.09018e+07	1.97497e+07	1.68896e+07	1.60024e+07	1.56625e+07	1.57768e+07	1.62303e+07	1.50129e+07	1.77101e+07	1.64339e+07	1.76837e+07	1.67611e+07	1.54634e+07	1.51002e+07	2.00137e+07	1.79531e+07	1.8987e+07	1.6365e+07	1.64662e+07	2.19291e+07	1.59084e+07	1.63687e+07	1.56821e+07
	TRUE	4-(5,6-Dihydroxyheptyl)-3-methyl-2(5H)-furanone	C12 H20 O4	Full match	Full match	Full match	Partial match	0.00072	3.14	228.137	229.144	15.152	2.47388e+07	2	2	1	69.5	44.1		62.9	57.9	127.4	DDA for preferred ion	[M+H]+1	2.29616e+07	2.01387e+07	2.14483e+07	1.95507e+07	1.72238e+07	1.64975e+07	1.58343e+07	1.49232e+07	1.36359e+07	1.47628e+07	1.3936e+07	1.378e+07	1.28015e+07	1.21616e+07	1.18665e+07	1.07482e+07	1.15211e+07	1.43348e+07	1.33749e+07	1.29346e+07	1.79338e+07	1.30216e+07	1.4836e+07	1.49089e+07	1.51325e+07
	TRUE	Benzophenone	C13 H10 O	Full match	Not the top hit	Full match	Full match	0.00058	3.18	182.074	183.081	24.056	7.63595e+07	7	2	6	88.5	9.4		74.7	78.2	166.7	DDA for preferred ion	[M+H]+1	2.26917e+07	2.2338e+07	2.42611e+07	2.00661e+07	1.98226e+07	1.89605e+07	1.81977e+07	2.06684e+07	1.63986e+07	1.78421e+07	1.81415e+07	1.68879e+07	1.63531e+07	1.94265e+07	1.68232e+07	1.66763e+07	1.79832e+07	1.90877e+07	2.04151e+07	1.77324e+07	1.75526e+07	5.80491e+06	2.20094e+07	2.14298e+07	1.87573e+07
	TRUE	N-(9-Oxodecyl)acetamide	C12 H23 N O2	Full match	No results	Full match	No results	0.00081	3.78	213.174	214.181	20.75	3.67234e+08	0	0	1					53	53	DDA for preferred ion	[M+H]+1	2.26325e+07	1.74337e+07	2.49195e+07	1.96026e+07	1.86353e+07	1.59051e+07	3.37392e+07	2.47324e+07	2.19844e+07	3.30645e+07	1.69127e+07	2.04185e+07	3.08479e+07	1.48024e+07	8.2439e+06	1.4176e+07	1.35416e+07	2.34507e+07	2.02127e+07	2.76029e+07	4.37918e+07	2.04888e+07	3.44102e+07	1.61779e+07	1.16635e+07
	TRUE	N-Isobutyl-3-methylbutanamide	C9 H19 N O	Full match	Partial match	Full match	No results	0.00058	3.68	157.147	158.155	22.179	1.38808e+08	0	2	1	86.9	54.1		63.6	53.3	140.2	DDA for preferred ion	[M+H]+1	2.25401e+07	2.26058e+07	2.307e+07	2.22643e+07	2.11789e+07	1.91897e+07	1.83413e+07	2.16799e+07	1.72516e+07	1.82205e+07	1.75971e+07	1.73919e+07	1.70353e+07	1.97725e+07	1.76513e+07	1.6726e+07	1.65486e+07	7.34741e+06	1.92024e+07	1.95957e+07	1.87812e+07	2.00513e+07	2.08259e+07	2.1187e+07	2.33767e+07
	TRUE	N-Isobutyl-3-methylbutanamide	C9 H19 N O	Full match	Partial match	Full match	No results	0.00059	3.79	157.147	158.155	22.145	1.39042e+08	0	2	1	85.7	53.4		63.3	66.9	152.6	DDA for preferred ion	[M+H]+1	2.24393e+07	2.1555e+07	2.28388e+07	2.40058e+07	2.07469e+07	1.89455e+07	1.87187e+07	2.14208e+07	1.71112e+07	1.82526e+07	1.77586e+07	1.76649e+07	1.71185e+07	1.98367e+07	1.78613e+07	1.67845e+07	1.69133e+07	2.03052e+07	2.00294e+07	1.96605e+07	1.91118e+07	2.00458e+07	1.95738e+07	2.15424e+07	2.34101e+07
	TRUE	5-(4-Hydroxypentyl)-1,3-benzenediol	C11 H16 O3	Full match	Invalid mass	Full match	Partial match	0.00057	2.89	196.111	197.118	17.847	3.27111e+07	4	1	5	70.4	48.7		58.6	90.1	160.5	DDA for preferred ion	[M+H]+1	2.24035e+07	1.64522e+07	1.5953e+07	1.83446e+07	1.64968e+07	3.27111e+07	2.70471e+07	2.5904e+07	7.95574e+06	1.2614e+07	5.32846e+06	5.1341e+06	5.46673e+06	6.35724e+06	6.43266e+06	6.23497e+06	4.98512e+06	5.33816e+06	4.5075e+06	6.5697e+06	6.72041e+06	5.39824e+06	7.32998e+06	6.10771e+06	8.69046e+06
	TRUE	Benzophenone	C13 H10 O	Full match	Not the top hit	Full match	Full match	0.00055	3.01	182.074	183.081	24.346	6.30165e+07	7	2	12	85.4	9.3		69.4	75.4	160.8	DDA for preferred ion	[M+H]+1	2.23728e+07	2.03997e+07	2.02931e+07	1.84188e+07	1.66092e+07	1.65059e+07	1.5568e+07	1.72825e+07	1.40622e+07	1.39709e+07	1.49868e+07	1.48919e+07	1.41244e+07	1.50468e+07	1.38204e+07	1.33008e+07	1.3717e+07	1.64934e+07	1.64409e+07	1.4867e+07	1.4996e+07	1.36609e+07	1.77851e+07	1.73732e+07	1.433e+07
	TRUE	MFCD00946863	C11 H18 O2	Full match	No results	Full match	Partial match	0.00066	3.62	182.131	183.139	24.437	5.15666e+07	20	0	5					64.8	64.8	DDA for preferred ion	[M+H]+1	2.23651e+07	2.1337e+07	4.20102e+07	2.04022e+07	7.11105e+06	1.65364e+07	1.636e+07	1.79074e+07	1.66724e+07	1.56194e+07	1.59883e+07	1.61913e+07	1.53178e+07	1.51187e+07	1.41504e+07	1.41676e+07	1.48931e+07	1.79658e+07	1.86326e+07	1.6941e+07	1.80078e+07	1.67099e+07	1.88166e+07	1.86448e+07	1.72696e+07
	TRUE	Dodecamethylcyclohexasiloxane	C12 H36 O6 Si6	Invalid mass	Full match	No results	No results	0.0012	2.7	444.114	445.121	24.202	9.76929e+07	0	1	0	87.6	80.7		80.7		87.6	DDA for preferred ion	[M+H]+1	2.22168e+07	2.35604e+07	2.65859e+07	2.2502e+07	3.06949e+07	4.07183e+07	7.94302e+07	9.76929e+07	2.38139e+07	1.57106e+07	1.8751e+07	1.45317e+07	1.7357e+07	2.42459e+07	1.45904e+07	1.26153e+07	1.23507e+07	1.46479e+07	1.41565e+07	1.25933e+07	1.53794e+07	2.59895e+07	2.49722e+07	1.91889e+07	1.42376e+07
	TRUE	1,2,3,4-tetrahydronaphthalen-1-one 1-(4,5-dihydro-1H-imidazol-2-yl)hydrazone	C13 H16 N4	Not the top hit	Full match	No results	No match	-0.00058	-2.56	228.137	229.144	17.941	3.01014e+07	2	2	0	58.4	7.9		56.5		58.4	DDA for preferred ion	[M+H]+1	2.21549e+07	2.12103e+07	2.15011e+07	2.41742e+07	1.62393e+07	1.41575e+07	4.10192e+06	1.24692e+07	1.36059e+07	1.78808e+07	1.05661e+07	9.9452e+06	1.10394e+07	1.40193e+07	1.1348e+07	1.05348e+07	1.04841e+07	1.39512e+07	1.1221e+07	1.29149e+07	1.75432e+07	1.24058e+07	1.21522e+07	1.33061e+07	1.6212e+07
	TRUE	Methyl (2R,4S,6S,12bS)-2-[(2-acetamidoethyl)amino]-4-(3,4-difluorophenyl)-1,2,3,4,6,7,12,12b-octahydroindolo[2,3-a]quinolizine-6-carboxylate	C27 H30 F2 N4 O3	No match	Full match	No results	No match	0.00144	2.9	496.23	497.237	13.198	1.11958e+08	1	1	0	97.2	9.9		9.9		97.2	DDA for preferred ion	[M+H]+1	2.20893e+07	2.54595e+07	2.64917e+07	3.96215e+07	2.3465e+07	1.61604e+06	1.6099e+06	1.30897e+06	3.09753e+07	4.47879e+07	4.86518e+07	7.10928e+07	7.55848e+07	2.13111e+07	4.35266e+07	3.9598e+07	1.25755e+07	7.40614e+07	2.53986e+07	1.54328e+07	2.59083e+07	1.96613e+07	1.94725e+07	2.32223e+07	4.59528e+07
	TRUE	1,2,3,4-tetrahydronaphthalen-1-one 1-(4,5-dihydro-1H-imidazol-2-yl)hydrazone	C13 H16 N4	Not the top hit	Full match	No results	No match	-0.00068	-2.97	228.137	229.144	17.995	2.42449e+07	2	2	0	59	7.9		56.6		59	DDA for preferred ion	[M+H]+1	2.20166e+07	2.12622e+07	2.21261e+07	2.42449e+07	1.63853e+07	1.42675e+07	1.45297e+07	1.26426e+07	1.78314e+07	1.33042e+07	1.20276e+07	1.34769e+07	1.13759e+07	5.32595e+06	1.1316e+07	1.97465e+07	1.06175e+07	1.18786e+07	1.21343e+07	1.28034e+07	1.28431e+07	1.04454e+07	1.28326e+07	1.35072e+07	1.62679e+07
	TRUE	(2E)-2-Isopropyl-2-butenedioic acid	C7 H10 O4	Full match	No results	Full match	Not the top hit	0.00051	3.24	158.058	159.066	13.204	8.26895e+07	7	0	2					60.2	60.2	DDA for preferred ion	[M+H]+1	2.17974e+07	1.05943e+07	8.5142e+06	8.67849e+06	8.80213e+06	1.73926e+07	8.62997e+06	5.39454e+06	4.53018e+06	4.0637e+06	5.20626e+06	4.54066e+06	4.23731e+06	5.02645e+06	3.9722e+06	3.86847e+06	5.6325e+06	1.6067e+07	1.99523e+07	6.34419e+06	4.51955e+06	1.59628e+07	1.08372e+07	7.32629e+06	1.03497e+07
	TRUE	1727502	C17 H34 O4	Full match	Partial match	Full match	Not the top hit	0.00103	3.4	302.247	303.254	23.882	2.01036e+08	4	1	1	73.9	53.4		53.4	86	159.9	DDA for preferred ion	[M+H]+1	2.16833e+07	2.33426e+07	5.87261e+07	6.80807e+07	5.20437e+07	4.33699e+07	3.89234e+07	4.01453e+07	2.10951e+07	2.03347e+07	1.99474e+07	1.97658e+07	1.93027e+07	1.80794e+07	1.60671e+07	1.52578e+07	1.6273e+07	2.94001e+07	2.93943e+07	2.48632e+07	2.53827e+07	2.32901e+07	3.92163e+07	3.7296e+07	3.11621e+07
	TRUE	Butopyronoxyl	C12 H18 O4	Full match	Partial match	Full match	Partial match	0.00068	3.01	226.121	227.128	23.971	6.64072e+07	3	1	1	88.7	9.4		44.4	64.1	152.8	DDA for preferred ion	[M+H]+1	2.1599e+07	1.90021e+07	2.03273e+07	2.19392e+07	1.93305e+07	1.59532e+07	1.66827e+07	1.7807e+07	1.08983e+07	1.15633e+07	9.29158e+06	1.20114e+07	1.27197e+07	6.13743e+06	6.37242e+06	7.20179e+06	9.50997e+06	1.43784e+07	1.46866e+07	1.00838e+07	1.31907e+07	1.14469e+07	1.86094e+07	1.56261e+07	6.17902e+06
	TRUE	N,N-Dimethyldecylamine N-oxide	C12 H27 N O	Full match	Full match	No results	No results	0.00065	3.24	201.21	202.217	20.245	2.23954e+08	0	1	0	89.3	55.5		63.2		89.3	DDA for preferred ion	[M+H]+1	2.14843e+07	4.88577e+07	4.57207e+07	5.18467e+07	2.23954e+08	5.45751e+07	2.67632e+07	1.01939e+07	5.59647e+06	1.04639e+07	1.57367e+07	8.32472e+06	1.93584e+06	1.18061e+07	5.54506e+06	9.04205e+06	4.89709e+06	3.18826e+07	1.03227e+07	1.10748e+07	1.45665e+07	2.71417e+07	5.04405e+07	8.46235e+07	3.22422e+07
	TRUE	Val-Leu	C11 H22 N2 O3	Full match	No results	Full match	Full match	0.00092	3.98	230.164	231.171	14.844	2.41239e+07	5	0	5					68.6	68.6	DDA for preferred ion	[M+H]+1	2.14824e+07	1.22649e+07	9.23047e+06	2.41239e+07	8.80312e+06	2.16295e+07	1.92498e+07	9.8589e+06	7.7757e+06	1.06657e+07	6.23947e+06	4.75289e+06	4.24066e+06	8.14564e+06	5.70646e+06	7.42898e+06	4.44991e+06	4.5698e+06	4.25459e+06	1.24538e+06	6.21468e+06	4.70012e+06	1.40965e+07	5.38444e+06	1.58147e+07
	TRUE	4-Hydroxynonenal	C9 H16 O2	Full match	No results	Full match	Not the top hit	0.00055	3.54	156.116	157.123	22.632	1.60867e+08	32	0	7					80.2	80.2	DDA for preferred ion	[M+H]+1	2.14127e+07	3.77739e+07	3.21665e+07	2.03197e+07	3.0346e+07	2.67799e+07	1.97475e+07	1.88394e+07	1.67523e+07	1.88355e+07	3.78331e+07	3.37291e+07	1.60433e+07	1.68034e+07	3.47996e+07	2.54028e+07	2.77226e+07	1.9589e+07	2.01282e+07	4.17986e+07	2.13046e+07	2.73816e+07	1.85139e+07	2.0278e+07	2.77065e+07
	TRUE	4-Ethoxybenzoic acid	C9 H10 O3	Full match	No results	Full match	Partial match	0.00062	3.72	166.064	167.071	24.779	2.97507e+07	46	0	6					60.9	60.9	DDA for preferred ion	[M+H]+1	2.13866e+07	2.79075e+07	2.97507e+07	2.45855e+07	2.15043e+07	1.92815e+07	1.90504e+07	1.89436e+07	1.63234e+07	1.71003e+07	1.71552e+07	1.77456e+07	1.64143e+07	1.55339e+07	3.36978e+06	1.46186e+07	1.57342e+07	1.87981e+07	2.04884e+07	1.8167e+07	1.85243e+07	2.00389e+07	1.95158e+07	1.99742e+07	2.16302e+07
	TRUE	Piperonylonitrile	C8 H5 N O2	Full match	Full match	No results	Partial match	0.00056	3.78	147.033	148.04	15.517	1.03502e+08	3	1	0	87.8	9.4		53.7		87.8	DDA for preferred ion	[M+H]+1	2.13168e+07	2.41524e+07	2.4089e+07	2.50725e+07	1.83297e+07	1.66015e+07	1.56888e+07	1.76178e+07	8.23005e+06	6.56181e+06	1.13859e+07	8.38754e+06	6.85092e+06	6.40321e+06	6.23402e+06	6.22598e+06	5.75135e+06	1.12797e+07	1.08322e+07	7.82773e+06	8.91799e+06	1.03291e+07	1.53002e+07	1.58355e+07	1.13112e+07
	TRUE	N-Isobutyl-3-methylbutanamide	C9 H19 N O	Full match	Partial match	Full match	No results	0.00058	3.68	157.147	158.155	22.209	1.12801e+08	0	2	1	88.9	55.3		65.8	63.6	152.5	DDA for preferred ion	[M+H]+1	2.12635e+07	2.05204e+07	2.05146e+07	2.30203e+07	1.94992e+07	1.61842e+07	2.0361e+07	2.06274e+07	1.61612e+07	1.42058e+07	1.33129e+07	1.23409e+07	1.37196e+07	1.49405e+07	1.35998e+07	1.46188e+07	1.39213e+07	7.34741e+06	1.38315e+07	1.64802e+07	1.71066e+07	1.59887e+07	1.95768e+07	1.99799e+07	1.95837e+07
	TRUE	jasmine lactone	C10 H16 O2	Full match	Invalid mass	Full match	Not the top hit	0.00059	3.52	168.116	169.123	19.062	4.72489e+08	54	2	9	85.7	79.3		81.4	78.3	164	DDA for preferred ion	[M+H]+1	2.12125e+07	1.86666e+07	1.80455e+07	3.23445e+07	2.15848e+07	1.76965e+07	1.54483e+07	2.38819e+07	1.03871e+07	1.28942e+07	2.05768e+07	1.5796e+07	1.31932e+07	1.25424e+07	1.19118e+07	1.20253e+07	1.44916e+07	1.45477e+07	1.34148e+07	1.35126e+07	1.37573e+07	1.34852e+07	1.80579e+07	2.39264e+07	1.84014e+07
	TRUE	Aspulvinone E	C17 H12 O5	Full match	Not the top hit	Full match	Not the top hit	0.00089	2.99	296.069	297.077	20.469	8.97849e+07	3	6	4	86.6	9.3		69.7	76.2	162.8	DDA for preferred ion	[M+H]+1	2.10639e+07	1.28482e+07	8.643e+06	8.6299e+06	7.65161e+06	9.07593e+06	8.4485e+06	4.5697e+06	2.4803e+06	3.15132e+06	2.46842e+06	2.37599e+06	1.76085e+06	2.10303e+06	2.0813e+06	2.32344e+06	2.34969e+06	2.32861e+06	1.96063e+06	3.24606e+06	1.88302e+06	1.88571e+06	3.11205e+06	2.68177e+06	3.54619e+06
	TRUE	N-(9-Oxodecyl)acetamide	C12 H23 N O2	Full match	No results	Full match	No results	0.00077	3.62	213.174	214.181	20.662	2.86913e+08	0	0	1					53	53	DDA for preferred ion	[M+H]+1	2.10454e+07	1.73247e+07	2.12839e+07	1.92843e+07	1.772e+07	1.62558e+07	3.26584e+07	2.41085e+07	2.13663e+07	3.2115e+07	1.63518e+07	1.97966e+07	3.00917e+07	1.4458e+07	1.30959e+07	1.37158e+07	1.21868e+07	2.27261e+07	3.62936e+07	2.56797e+07	4.26134e+07	1.83283e+07	3.33961e+07	1.55843e+07	1.17051e+07
	TRUE	dl-Perillaldehyde	C10 H14 O	Full match	Partial match	Full match	Not the top hit	0.00052	3.45	150.105	151.112	18.991	5.79555e+08	43	2	10	60.8	42.7		63.9	90.6	151.4	DDA for preferred ion	[M+H]+1	2.09911e+07	1.92716e+07	1.72475e+07	3.15628e+07	2.1043e+07	1.65836e+07	1.44416e+07	2.11029e+07	1.7238e+07	1.52472e+07	2.50693e+07	2.6508e+08	1.47099e+07	1.45012e+07	1.39705e+07	1.44001e+07	1.65886e+07	1.60488e+07	1.51349e+07	1.55114e+07	1.53512e+07	1.53072e+07	1.88552e+07	1.48824e+07	1.93495e+07
	TRUE	3197885	C13 H20 O	Full match	No results	Full match	Not the top hit	0.00064	3.31	192.152	193.159	23.667	3.70787e+07	25	0	6					88.3	88.3	DDA for preferred ion	[M+H]+1	2.09882e+07	1.65996e+07	1.61278e+07	1.29468e+07	1.16086e+07	1.00348e+07	9.40999e+06	9.07947e+06	7.19331e+06	1.04612e+07	6.42283e+06	6.42061e+06	6.28526e+06	6.03068e+06	5.24338e+06	5.39445e+06	5.91237e+06	8.25002e+06	8.16648e+06	7.28426e+06	8.00555e+06	7.27672e+06	9.59303e+06	9.73095e+06	8.39091e+06
	TRUE	(-)-Myrtenal	C10 H14 O	Full match	No results	Full match	Partial match	0.00038	2.51	150.105	151.112	19.212	6.7456e+08	43	0	10					91.9	91.9	DDA for preferred ion	[M+H]+1	2.09837e+07	1.84426e+07	1.68574e+07	3.05661e+07	2.40553e+07	1.89601e+07	1.5783e+07	2.55569e+07	1.47328e+07	1.41988e+07	1.73376e+07	1.47671e+07	1.40737e+07	1.33273e+07	1.37529e+07	1.34435e+07	1.48309e+07	1.53458e+07	1.51412e+07	1.41852e+07	1.48969e+07	1.44725e+07	1.78716e+07	1.36842e+07	1.51159e+07
	TRUE	UNII:67GL43KSFC	C13 H20 O	Full match	No results	Full match	Partial match	0.00077	4.01	192.152	193.159	23.729	3.5377e+07	25	0	6					87.9	87.9	DDA for preferred ion	[M+H]+1	2.08441e+07	1.80391e+07	1.68093e+07	1.3268e+07	9.39766e+06	1.10818e+07	1.03551e+07	1.28862e+07	7.27889e+06	7.18726e+06	6.99078e+06	6.68296e+06	6.39285e+06	6.42586e+06	5.68065e+06	5.55902e+06	6.39799e+06	8.81193e+06	9.05217e+06	7.76261e+06	8.22081e+06	7.73965e+06	1.10238e+07	1.07843e+07	8.7155e+06
	TRUE	Monolaurin	C15 H30 O4	Full match	Full match	No results	Full match	0.00115	4.2	274.216	275.223	23.105	2.84618e+07	5	1	0	66.3	66.9		66.9		66.3	DDA for preferred ion	[M+H]+1	2.08057e+07	2.84618e+07	2.4248e+07	1.61925e+07	7.60203e+06	1.14413e+07	1.021e+07	7.0036e+06	4.3312e+06	3.99403e+06	4.40407e+06	3.99514e+06	3.59087e+06	3.00612e+06	2.94268e+06	2.7817e+06	2.89614e+06	6.76231e+06	6.64573e+06	5.32674e+06	5.46631e+06	5.22099e+06	9.289e+06	8.44741e+06	7.80518e+06
	TRUE	N,N-Dimethyldecylamine N-oxide	C12 H27 N O	Full match	Full match	No results	No results	0.00062	3.06	201.21	202.217	20.207	2.22837e+08	0	1	0	89.9	55.9		65.2		89.9	DDA for preferred ion	[M+H]+1	2.07584e+07	1.23976e+08	1.15874e+08	5.81595e+07	2.22837e+08	9.44036e+07	2.88726e+07	84851	1.11267e+07	3.24744e+07	1.88584e+07	2.22504e+07	6.66271e+06	3.88244e+07	1.88334e+07	3.06897e+07	9.7348e+06	3.60519e+07	2.44905e+07	1.13616e+07	2.72853e+07	2.81002e+07	5.08401e+07	6.3382e+07	4.29395e+07
	TRUE	(4-Methylcyclohexyl)acetic acid	C9 H16 O2	Full match	No results	Full match	Partial match	0.00058	3.75	156.116	157.123	22.751	1.70677e+08	32	0	7					85.2	85.2	DDA for preferred ion	[M+H]+1	2.07155e+07	3.81896e+07	4.40223e+07	1.98286e+07	3.04912e+07	2.63087e+07	1.86082e+07	1.83173e+07	1.56578e+07	1.81274e+07	3.34532e+07	2.79009e+07	1.5436e+07	1.58937e+07	3.06876e+07	2.46335e+07	2.78615e+07	1.86315e+07	1.88809e+07	2.38563e+07	2.10093e+07	2.64121e+07	1.81531e+07	1.9381e+07	2.68729e+07
	TRUE	UNII:67GL43KSFC	C13 H20 O	Full match	No results	Full match	Partial match	0.00049	2.54	192.152	193.159	23.155	3.30087e+07	25	0	6					87.8	87.8	DDA for preferred ion	[M+H]+1	2.03562e+07	1.4946e+07	1.35067e+07	1.23656e+07	9.20911e+06	8.38548e+06	7.8312e+06	7.72087e+06	4.86033e+06	4.90615e+06	4.74941e+06	4.63164e+06	4.41778e+06	4.16949e+06	4.01688e+06	4.22103e+06	4.15332e+06	6.3155e+06	6.07164e+06	5.82084e+06	6.20805e+06	5.56976e+06	7.55629e+06	7.29492e+06	6.36573e+06
	TRUE	MFCD00041500	C16 H22 O4	Full match	Not the top hit	Full match	Partial match	0.00072	2.58	278.153	279.16	23.026	1.68529e+08	15	5	4	82.4	9.1		76.1	78.7	161.1	DDA for preferred ion	[M+H]+1	2.01896e+07	1.27933e+08	1.34769e+08	2.3139e+07	1.67291e+07	1.44857e+07	1.39221e+07	1.31928e+07	9.10143e+06	9.6688e+06	9.20357e+06	9.33677e+06	8.96165e+06	8.6543e+06	8.12938e+06	8.58596e+06	8.9168e+06	1.1448e+07	1.07128e+07	9.95214e+06	1.11552e+07	9.51884e+06	1.37183e+07	1.29102e+07	1.12839e+07
	TRUE	N,N-Dimethyldecylamine N-oxide	C12 H27 N O	Full match	Full match	No results	No results	0.00055	2.71	201.21	202.217	20.176	2.18732e+08	0	1	0	87.5	54.5		56.4		87.5	DDA for preferred ion	[M+H]+1	2.0182e+07	1.40434e+08	1.45696e+08	5.61979e+07	2.18732e+08	9.64017e+07	3.00048e+07	8.58084e+06	1.04389e+07	3.23095e+07	1.87252e+07	2.20362e+07	7.22849e+06	3.90849e+07	2.07033e+07	3.14607e+07	9.52519e+06	3.46786e+07	2.42094e+07	1.07267e+07	2.66118e+07	2.81773e+07	4.96689e+07	158370	4.03262e+07
	TRUE	N-Isobutyl-3-methylbutanamide	C9 H19 N O	Full match	Partial match	Full match	No results	0.00055	3.49	157.147	158.154	22.098	1.33125e+08	0	2	1	88.5	55		63.8	53.7	142.2	DDA for preferred ion	[M+H]+1	2.01559e+07	1.9695e+07	2.20315e+07	2.18026e+07	1.81256e+07	1.66753e+07	1.63956e+07	1.93368e+07	1.775e+07	1.66694e+07	1.60158e+07	1.59334e+07	1.57786e+07	1.82249e+07	1.64067e+07	1.51414e+07	1.54279e+07	1.81022e+07	1.85129e+07	1.78661e+07	1.69388e+07	1.82388e+07	1.83039e+07	1.86372e+07	2.01199e+07
	TRUE	(-)-Myrtenal	C10 H14 O	Full match	No results	Full match	Partial match	0.00035	2.33	150.105	151.112	19.242	6.83208e+08	43	0	10					91.5	91.5	DDA for preferred ion	[M+H]+1	2.00031e+07	1.76829e+07	1.74438e+07	2.54806e+07	2.26479e+07	1.8406e+07	1.63436e+07	2.60031e+07	1.48062e+07	1.36552e+07	1.61927e+07	1.47157e+07	1.39513e+07	1.33407e+07	1.30989e+07	1.34261e+07	1.49008e+07	1.51226e+07	1.48525e+07	1.48073e+07	1.48675e+07	1.44747e+07	1.68201e+07	1.35413e+07	1.52184e+07
	TRUE	beta-D-Glucopyranosyl-(1->4)-beta-D-glucopyranosyl-(1->4)-beta-D-glucopyranosyl-(1->4)-beta-D-glucopyranosyl-(1->4)-beta-D-glucopyranosyl-(1->4)-beta-D-glucopyranosyl-(1->4)-beta-D-glucopyranose	C42 H72 O36	No match	No results	Full match	Full match	0.0027	2.34	1152.38	1153.39	7.678	1.98657e+07	4	0	1					80.1	80.1	DDA for preferred ion	[M+H]+1	1.98657e+07	1.72749e+07	1.84745e+07	1.05601e+07	7.49403e+06	7.56828e+06	7.681e+06	6.98448e+06	4.54354e+06	5.16525e+06	4.54315e+06	2.84568e+06	1.23565e+06	1.22072e+06	1.54819e+06	2.41204e+06	2.22594e+06	6.42546e+06	3.24049e+06	6.582e+06	3.22911e+06	3.68877e+06	7.03876e+06	5.69257e+06	6.08233e+06
	TRUE	(+)-Epiandrosterone	C19 H30 O2	Full match	Not the top hit	Full match	Not the top hit	0.00075	2.59	290.225	291.233	24.487	3.79633e+07	17	2	10	68	67.3		67.3	79.4	147.4	DDA for preferred ion	[M+H]+1	1.98125e+07	1.96467e+07	1.44055e+07	9.50017e+06	7.41947e+06	6.38295e+06	6.40398e+06	6.58349e+06	3.86995e+06	3.19313e+06	3.44225e+06	3.25962e+06	3.29219e+06	2.55217e+06	2.43712e+06	2.39572e+06	2.88942e+06	4.76806e+06	4.78464e+06	4.1243e+06	4.44886e+06	3.55411e+06	6.10213e+06	5.91916e+06	4.63858e+06
	TRUE	UNII:67GL43KSFC	C13 H20 O	Full match	No results	Full match	Partial match	0.00074	3.86	192.152	193.159	23.546	4.67864e+07	25	0	6					87	87	DDA for preferred ion	[M+H]+1	1.97155e+07	1.50391e+07	1.36798e+07	1.12745e+07	9.80937e+06	8.39528e+06	8.1911e+06	7.87194e+06	6.18722e+06	5.79568e+06	5.52079e+06	2.57442e+06	5.38965e+06	5.2471e+06	4.88768e+06	4.10163e+07	5.07099e+06	9.01699e+06	7.39596e+06	6.30993e+06	7.43819e+06	6.53231e+06	8.30227e+06	8.01636e+06	7.71023e+06
	TRUE	(9Z,12S,13R)-12,13-Dihydroxy-9-octadecenoic acid	C18 H34 O4	Full match	Not the top hit	Full match	Full match	0.00094	3	314.247	315.254	23.804	4.27095e+07	7	2	2	64.5	66.3		66.3	53.3	117.8	DDA for preferred ion	[M+H]+1	1.96838e+07	2.29861e+07	3.11609e+07	1.88422e+07	1.82173e+07	1.65466e+07	1.45084e+07	1.22866e+07	9.57667e+06	9.8662e+06	8.97904e+06	9.05311e+06	8.44743e+06	1.09101e+07	9.4117e+06	7.1253e+06	2.03512e+07	1.29416e+07	1.34613e+07	1.18011e+07	1.10503e+07	1.0939e+07	1.45176e+07	1.32458e+07	1.27842e+07
	TRUE	N-Isobutyl-3-methylbutanamide	C9 H19 N O	Full match	Partial match	Full match	No results	0.00059	3.78	157.147	158.155	22.122	1.32844e+08	0	2	1	93.4	68.2		71.9	73.7	167.1	DDA for preferred ion	[M+H]+1	1.96779e+07	1.92893e+07	1.9688e+07	2.14438e+07	1.77816e+07	1.62985e+07	1.59836e+07	1.88695e+07	1.775e+07	1.634e+07	1.5685e+07	1.5591e+07	1.55567e+07	1.79331e+07	1.60761e+07	1.49005e+07	1.5135e+07	1.77485e+07	1.8085e+07	1.79941e+07	1.65205e+07	1.79516e+07	1.8003e+07	1.26695e+07	1.98012e+07
	TRUE	(9Z)-9-Octadecenamide	C18 H35 N O	Full match	Partial match	Full match	Full match	0.00088	3.14	281.273	282.28	24.247	3.8392e+08	3	3	2	85.4	79.1		79.1	69.8	155.2	DDA for preferred ion	[M+H]+1	1.96659e+07	2.4224e+07	2.35759e+07	8.61934e+06	2.17287e+07	2.13601e+07	2.21142e+07	2.3268e+07	2.31318e+07	2.29365e+07	2.26678e+07	2.24385e+07	2.1275e+07	2.12827e+07	1.98064e+07	1.93167e+07	2.12425e+07	2.84131e+07	2.89739e+07	2.55247e+07	2.69708e+07	2.43654e+07	7.0865e+07	5.99118e+07	3.64324e+07
	TRUE	(-)-Myrtenal	C10 H14 O	Full match	No results	Full match	Partial match	0.00047	3.12	150.105	151.112	18.575	3.83384e+07	43	0	10					87.1	87.1	DDA for preferred ion	[M+H]+1	1.96519e+07	1.61287e+07	1.64154e+07	1.58301e+07	1.24347e+07	1.22855e+07	1.23027e+07	1.27194e+07	1.33838e+07	1.32726e+07	1.51689e+07	1.4564e+07	1.38312e+07	1.21829e+07	1.27104e+07	1.33659e+07	1.41643e+07	1.50479e+07	1.4612e+07	1.39084e+07	1.39402e+07	1.45002e+07	1.27209e+07	1.33076e+07	1.44743e+07
	TRUE	3408	C13 H22 O3	Full match	No results	Full match	Full match	0.00073	3.24	226.158	227.165	16.047	1.96467e+07	3	0	1					51.6	51.6	DDA for preferred ion	[M+H]+1	1.96467e+07	1.73537e+07	1.74637e+07	1.17378e+07	8.26064e+06	6.54956e+06	5.64494e+06	5.72858e+06	4.29447e+06	3.77888e+06	5.58651e+06	4.34357e+06	3.88464e+06	3.59867e+06	4.74171e+06	3.10342e+06	3.8317e+06	5.5855e+06	5.15074e+06	4.94971e+06	4.46856e+06	5.06427e+06	5.73406e+06	5.79653e+06	4.98363e+06
	TRUE	Diethyl phthalate	C12 H14 O4	Full match	Not the top hit	Full match	Full match	0.00074	3.33	222.09	223.097	21.807	1.96398e+07	24	3	8	64.8	8.2		49.2	80.8	145.6	DDA for preferred ion	[M+H]+1	1.96398e+07	1.64191e+07	1.40706e+07	1.21085e+07	1.12858e+07	1.39293e+07	9.76126e+06	9.10154e+06	6.97796e+06	6.98519e+06	6.9529e+06	6.92987e+06	7.15744e+06	6.77027e+06	6.43039e+06	6.52082e+06	6.60562e+06	8.18578e+06	8.11754e+06	7.5662e+06	7.74563e+06	7.50616e+06	8.99656e+06	8.92032e+06	8.70289e+06
	TRUE	N,N-Dimethyldecylamine N-oxide	C12 H27 N O	Full match	Full match	No results	No results	0.0004	2.01	201.21	202.217	20.09	2.15425e+08	0	1	0	89.2	55.5		63.1		89.2	DDA for preferred ion	[M+H]+1	1.96139e+07	1.74866e+08	2.15425e+08	5.5045e+07	90281	9.40935e+07	2.96269e+07	8.78872e+06	1.08174e+07	3.25229e+07	1.81255e+07	2.18071e+07	7.335e+06	3.96687e+07	2.14474e+07	3.18775e+07	9.73966e+06	3.42218e+07	2.40041e+07	1.08197e+07	2.6683e+07	2.83519e+07	4.90353e+07	7.96119e+07	3.98219e+07
	TRUE	3-Methylxanthine	C6 H6 N4 O2	Full match	Full match	No results	Partial match	-0.00026	-1.56	166.049	167.056	16.709	4.85368e+07	5	3	0	87.5	9.4		63.5		87.5	DDA for preferred ion	[M+H]+1	1.96106e+07	1.86967e+07	1.92781e+07	2.04089e+07	1.69275e+07	1.52653e+07	1.49114e+07	1.5748e+07	1.47282e+07	1.56118e+07	1.53831e+07	1.50734e+07	1.47031e+07	1.51517e+07	1.36517e+07	1.39961e+07	1.38509e+07	1.59509e+07	1.60086e+07	1.58517e+07	1.49531e+07	1.53917e+07	1.65479e+07	1.6839e+07	1.636e+07
	TRUE	Succinylacetone	C7 H10 O4	Full match	No results	Full match	Partial match	0.00047	2.95	158.058	159.066	13.099	3.28225e+07	7	0	2					67.8	67.8	DDA for preferred ion	[M+H]+1	1.95801e+07	9.62385e+06	7.66311e+06	7.89692e+06	8.02614e+06	1.6369e+07	7.85286e+06	4.84336e+06	4.14889e+06	3.70645e+06	4.71638e+06	4.13316e+06	3.84409e+06	4.58769e+06	3.62128e+06	3.52821e+06	5.20906e+06	1.50487e+07	1.85186e+07	5.83108e+06	4.17314e+06	1.52637e+07	1.02209e+07	1.43429e+07	9.73799e+06
	TRUE	(-)-Myrtenal	C10 H14 O	Full match	No results	Full match	Partial match	0.00067	4.46	150.105	151.112	19.117	6.01668e+08	43	0	10					77.7	77.7	DDA for preferred ion	[M+H]+1	1.94919e+07	1.75633e+07	1.5537e+07	3.31094e+07	2.23724e+07	1.71849e+07	1.46156e+07	2.36542e+07	1.50728e+07	1.30188e+07	1.72811e+07	1.46562e+07	1.36116e+07	1.29619e+07	1.2083e+07	1.29057e+07	1.43232e+07	1.44976e+07	1.36033e+07	1.34343e+07	1.44726e+07	1.35709e+07	1.90601e+07	1.34973e+07	1.75376e+07
	TRUE	Aspulvinone E	C17 H12 O5	Full match	Not the top hit	Full match	Not the top hit	0.00092	3.09	296.069	297.077	20.567	7.31698e+07	3	6	4	88.3	9.4		71.5	81	169.3	DDA for preferred ion	[M+H]+1	1.9485e+07	1.16729e+07	7.71985e+06	7.88136e+06	7.36481e+06	8.40355e+06	8.09728e+06	4.13569e+06	2.47854e+06	3.08485e+06	2.50468e+06	2.27119e+06	1.69047e+06	1.94488e+06	1.81156e+06	1.94363e+06	2.29192e+06	2.20922e+06	1.94156e+06	3.27451e+06	1.72496e+06	1.76108e+06	3.0024e+06	2.55721e+06	3.21507e+06
	TRUE	Galiellalactone	C11 H14 O3	Full match	No results	Full match	Partial match	0.00082	4.22	194.095	195.102	20.988	2.25852e+07	39	0	3					59.5	59.5	DDA for preferred ion	[M+H]+1	1.94495e+07	8.06978e+06	6.43134e+06	4.90488e+06	4.35647e+06	3.83307e+06	3.69581e+06	3.35881e+06	2.6206e+06	2.38749e+06	2.46104e+06	2.39075e+06	2.45085e+06	2.49448e+06	2.34987e+06	2.18791e+06	2.32648e+06	2.97846e+06	2.96158e+06	2.84773e+06	2.82465e+06	2.6967e+06	3.3797e+06	3.19514e+06	3.2172e+06
	TRUE	Azelaic acid	C9 H16 O4	Full match	No results	Full match	Partial match	0.00058	3.1	188.105	189.113	18.176	2.47416e+07	11	0	3					81.1	81.1	DDA for preferred ion	[M+H]+1	1.93958e+07	2.20355e+07	2.19608e+07	1.90241e+07	1.09127e+07	1.13666e+07	1.23759e+07	1.22495e+07	1.00589e+07	1.14578e+07	1.12883e+07	1.16497e+07	1.10474e+07	9.82392e+06	9.08918e+06	8.94368e+06	9.65854e+06	1.3822e+07	1.36601e+07	1.26094e+07	1.28434e+07	1.14576e+07	1.2184e+07	1.24415e+07	1.27557e+07
	TRUE	1727502	C17 H34 O4	Full match	Partial match	Full match	Not the top hit	0.00093	3.09	302.247	303.254	23.996	1.93402e+08	4	1	1	85	78.8		78.8	90.1	175.1	DDA for preferred ion	[M+H]+1	1.93597e+07	2.04873e+07	4.7465e+07	5.6449e+07	4.37087e+07	3.67418e+07	3.22843e+07	3.38232e+07	1.85257e+07	1.82826e+07	1.77087e+07	2.20214e+07	1.69415e+07	1.6979e+07	1.43392e+07	1.57319e+07	1.45146e+07	2.57897e+07	2.59727e+07	2.18324e+07	2.21358e+07	2.06679e+07	3.35497e+07	3.15522e+07	1.91336e+07
	TRUE	Monoelaidin	C21 H40 O4	Full match	Full match	Full match	Full match	0.00112	3.15	356.294	357.301	23.905	6.60834e+07	7	1	2	53.1	63		63	71.9	125	DDA for preferred ion	[M+H]+1	1.93014e+07	3.87524e+07	4.41256e+07	3.96152e+06	3.91745e+07	3.84048e+07	3.27357e+07	3.26997e+07	4.56194e+07	4.53227e+07	4.45703e+07	4.36906e+07	6.60834e+07	4.14745e+07	3.94817e+07	3.9001e+07	3.98349e+07	5.61566e+07	5.84579e+07	5.63096e+07	5.33497e+07	5.15228e+07	3.86336e+07	4.32391e+07	4.42254e+07
	TRUE	N,N-Dimethyldecylamine N-oxide	C12 H27 N O	Full match	Full match	No results	No results	0.00067	3.31	201.21	202.217	20.141	2.21288e+08	0	1	0	85.6	53.3		54.9		85.6	DDA for preferred ion	[M+H]+1	1.92726e+07	1.69018e+08	2.21288e+08	5.42942e+07	2.13121e+08	9.32249e+07	2.92506e+07	46690.8	1.07463e+07	3.20491e+07	1.79986e+07	2.12446e+07	7.25981e+06	3.91749e+07	2.13989e+07	3.17504e+07	9.5405e+06	3.40091e+07	2.44226e+07	1.04668e+07	2.65746e+07	2.754e+07	4.85981e+07	7.90249e+07	3.94047e+07
	TRUE	6,7-dimethoxy-1-methyl-3-isoquinolyl 4-nitrobenzoate	C19 H16 N2 O6	No match	Full match	No results	No results	0.00093	2.54	368.102	369.109	13.899	4.3294e+07	0	5	0	90.9	9.5		9.8		90.9	DDA for preferred ion	[M+H]+1	1.92536e+07	1.92267e+07	2.03603e+07	2.46897e+07	1.50483e+07	106178	3.73711e+06	1.65161e+06	1.92405e+07	4.3294e+07	1.79738e+07	1.4191e+07	1.43914e+07	1.45553e+07	1.59341e+07	1.47032e+07	1.2124e+07	1.60591e+07	1.47659e+07	2.51671e+07	1.61905e+07	1.51202e+07	1.35407e+07	1.51551e+07	2.37761e+07
	TRUE	Azelaic acid	C9 H16 O4	Full match	No results	Full match	Partial match	0.0006	3.2	188.105	189.113	18.142	2.50895e+07	11	0	3					85.2	85.2	DDA for preferred ion	[M+H]+1	1.92391e+07	2.23757e+07	2.14192e+07	1.75151e+07	1.44331e+07	1.12459e+07	1.24941e+07	1.22034e+07	1.01216e+07	1.15057e+07	1.14904e+07	1.1751e+07	1.1233e+07	9.83029e+06	9.15247e+06	8.98692e+06	9.74808e+06	1.39574e+07	1.38252e+07	1.27623e+07	1.28967e+07	1.15345e+07	1.26014e+07	1.24904e+07	1.28082e+07
	TRUE	(+/-)-Sabinene	C10 H16	Full match	Invalid mass	Full match	Not the top hit	0.00054	3.97	136.126	137.133	19.064	9.52639e+07	50	1	10	57.3	45.7		45.7	84.5	141.8	DDA for preferred ion	[M+H]+1	1.92117e+07	1.46316e+07	1.38103e+07	1.24788e+07	1.25501e+07	1.23586e+07	1.29194e+07	1.42049e+07	1.62133e+07	1.44378e+07	9.52639e+07	1.34193e+07	1.32253e+07	1.28187e+07	1.38851e+07	1.41378e+07	1.60212e+07	2.01695e+07	1.94811e+07	1.7798e+07	1.80525e+07	1.84763e+07	1.86217e+07	1.96581e+07	1.87227e+07
	TRUE	Azelaic acid	C9 H16 O4	Full match	No results	Full match	Partial match	0.00059	3.11	188.105	189.113	18.247	2.43239e+07	11	0	2					86.9	86.9	DDA for preferred ion	[M+H]+1	1.91889e+07	2.15027e+07	3.49864e+06	1.72391e+07	1.44244e+07	1.23628e+07	1.15965e+07	1.19465e+07	9.4562e+06	1.0349e+07	8.96136e+06	8.69121e+06	8.67446e+06	8.87956e+06	7.78465e+06	8.37282e+06	7.96447e+06	1.21528e+07	1.02669e+07	1.0728e+07	4.5658e+06	1.00237e+07	1.25709e+07	1.17927e+07	1.20955e+07
	TRUE	beta-D-Glucopyranosyl-(1->4)-beta-D-glucopyranosyl-(1->4)-beta-D-glucopyranosyl-(1->4)-beta-D-glucopyranosyl-(1->4)-beta-D-glucopyranosyl-(1->4)-beta-D-glucopyranosyl-(1->4)-beta-D-glucopyranose	C42 H72 O36	No match	No results	Full match	Full match	0.00287	2.49	1152.38	1153.39	7.767	1.94838e+07	4	0	1					82.7	82.7	DDA for preferred ion	[M+H]+1	1.91008e+07	1.94085e+07	1.94838e+07	1.07717e+07	8.00282e+06	8.37733e+06	8.06745e+06	7.52409e+06	4.83854e+06	4.97897e+06	4.74433e+06	3.76612e+06	1.28247e+06	1.27255e+06	1.5809e+06	1.21674e+06	2.63193e+06	7.03102e+06	5.94426e+06	7.02695e+06	4.40178e+06	4.00144e+06	7.29849e+06	6.18595e+06	6.31713e+06
	TRUE	3197885	C13 H20 O	Full match	No results	Full match	Partial match	0.00062	3.22	192.152	193.159	22.932	5.0347e+07	25	0	6					88.8	88.8	DDA for preferred ion	[M+H]+1	1.902e+07	1.48525e+07	1.27489e+07	1.08277e+07	9.56275e+06	8.27814e+06	7.56785e+06	7.44535e+06	5.18763e+06	6.78038e+06	4.99712e+06	1.31871e+07	4.72807e+06	4.09255e+06	4.06136e+06	4.36979e+06	4.31885e+06	6.59748e+06	6.49406e+06	5.78058e+06	6.10684e+06	1.07099e+07	7.55536e+06	7.44388e+06	1.29789e+07
	TRUE	Diethyl phthalate	C12 H14 O4	Full match	Partial match	Full match	Full match	0.00074	3.35	222.09	223.097	22.126	2.67722e+07	24	2	9	90.1	9.5		58.9	84.9	175	DDA for preferred ion	[M+H]+1	1.9003e+07	1.58594e+07	1.34698e+07	1.19053e+07	1.08361e+07	9.65718e+06	9.39247e+06	9.22942e+06	6.6873e+06	6.70805e+06	6.65714e+06	6.67505e+06	6.77913e+06	6.61634e+06	6.04804e+06	6.32549e+06	6.38618e+06	7.82924e+06	7.82029e+06	7.32942e+06	7.42072e+06	7.24903e+06	1.9325e+07	8.62691e+06	8.35251e+06
	TRUE	Azelaic acid	C9 H16 O4	Full match	No results	Full match	Partial match	0.00054	2.88	188.105	189.113	18.309	2.38838e+07	11	0	3					84.3	84.3	DDA for preferred ion	[M+H]+1	1.876e+07	2.11394e+07	2.06117e+07	1.70904e+07	1.4158e+07	1.124e+07	1.21768e+07	1.20041e+07	9.26621e+06	1.01965e+07	8.89857e+06	8.51272e+06	8.48767e+06	8.80583e+06	7.64854e+06	8.22311e+06	7.85066e+06	1.19279e+07	1.00877e+07	1.06027e+07	1.17294e+07	9.80431e+06	1.22616e+07	1.15216e+07	1.18514e+07
	TRUE	Azelaic acid	C9 H16 O4	Full match	No results	Full match	Partial match	0.00061	3.23	188.105	189.113	18.053	2.48597e+07	11	0	3					85.7	85.7	DDA for preferred ion	[M+H]+1	1.87011e+07	2.12547e+07	2.14995e+07	1.73162e+07	1.42632e+07	1.07956e+07	1.22038e+07	1.21011e+07	9.97002e+06	1.13638e+07	1.09233e+07	1.15769e+07	1.05938e+07	9.65992e+06	8.80113e+06	8.84405e+06	9.71662e+06	1.38139e+07	1.46348e+07	1.14572e+07	1.26963e+07	1.14346e+07	1.23566e+07	1.22282e+07	1.26268e+07
	TRUE	N-Isobutyl-3-methylbutanamide	C9 H19 N O	Full match	Partial match	Full match	No results	0.00059	3.78	157.147	158.155	22.067	1.29559e+08	0	2	1	91.9	62.7		70.7	68.3	160.2	DDA for preferred ion	[M+H]+1	1.86704e+07	1.87582e+07	1.97395e+07	2.1261e+07	1.78168e+07	1.63232e+07	1.60612e+07	1.88618e+07	1.50454e+07	1.496e+07	1.53462e+07	1.56008e+07	1.64596e+07	1.61645e+07	1.57143e+07	1.51126e+07	1.42885e+07	1.10838e+07	1.79719e+07	1.9676e+07	1.60232e+07	1.87733e+07	1.77584e+07	1.81702e+07	1.67861e+07
	TRUE	5-Hydroxy-10,10-dimethyl-6-methylenebicyclo[7.2.0]undecan-2-one	C14 H22 O2	Full match	No results	Full match	Not the top hit	0.00072	3.24	222.163	223.17	22.233	2.0101e+07	9	0	3					63.7	63.7	DDA for preferred ion	[M+H]+1	1.85586e+07	1.12047e+07	9.98104e+06	8.21281e+06	7.09393e+06	6.99922e+06	6.67515e+06	6.83551e+06	4.85613e+06	4.64275e+06	4.34923e+06	4.27875e+06	4.65984e+06	3.77613e+06	4.01709e+06	3.85228e+06	3.6475e+06	5.34148e+06	5.26476e+06	5.08826e+06	5.212e+06	4.73225e+06	5.8399e+06	5.27731e+06	5.00168e+06
	TRUE	5-(4-Hydroxypentyl)-1,3-benzenediol	C11 H16 O3	Full match	No results	Full match	Partial match	0.00063	3.22	196.111	197.118	16.799	3.41623e+07	4	0	2					59.4	59.4	DDA for preferred ion	[M+H]+1	1.8434e+07	1.22172e+07	1.24808e+07	1.84806e+07	1.48653e+07	1.31275e+07	1.33586e+07	1.15352e+07	4.74536e+06	8.62734e+06	4.1137e+06	3.48104e+06	3.35476e+06	3.86312e+06	3.36991e+06	3.43837e+06	3.06541e+06	3.80432e+06	3.18326e+06	4.05556e+06	4.13257e+06	3.54672e+06	8.26114e+06	4.84408e+06	6.29069e+06
	TRUE	12(13)Ep-9-KODE	C18 H30 O4	Full match	Invalid mass	Full match	Partial match	0.00066	2.13	310.215	311.222	23.349	3.3926e+07	11	1	1	69.5	67.8		67.8	75.5	145	DDA for preferred ion	[M+H]+1	1.8433e+07	1.27499e+07	1.40628e+07	2.01208e+06	4.23559e+06	8.65959e+06	8.04826e+06	6.38284e+06	3.71838e+06	1.89187e+06	3.95038e+06	3.85985e+06	3.44691e+06	3.53926e+06	3.41187e+06	3.44385e+06	3.17877e+06	6.17506e+06	5.30722e+06	4.92119e+06	5.09065e+06	4.39939e+06	6.36212e+06	6.33766e+06	5.91851e+06
	TRUE	7-Hydroxy-9-(hydroxymethyl)-1,4,9-trimethyl-2,4,5,7,8,8a-hexahydro-4,7-methanoazulen-6(1H)-one	C15 H22 O3	Full match	No results	Full match	Partial match	0.00085	3.41	250.158	251.165	24.663	2.43227e+07	35	0	6					62.8	62.8	DDA for preferred ion	[M+H]+1	1.82712e+07	1.64659e+07	1.53789e+07	1.62752e+07	1.45285e+07	1.18926e+07	1.20566e+07	1.29643e+07	1.04195e+07	8.80284e+06	1.00361e+07	1.01718e+07	9.93181e+06	8.97717e+06	8.6086e+06	8.78768e+06	8.72784e+06	1.10927e+07	1.10118e+07	1.03249e+07	1.12389e+07	1.05928e+07	1.26654e+07	1.27701e+07	1.09749e+07
	TRUE	6,7-dimethoxy-1-methyl-3-isoquinolyl 4-nitrobenzoate	C19 H16 N2 O6	No match	Full match	No results	No results	0.00077	2.1	368.102	369.109	14.163	2.59732e+07	0	5	0	87.3	9.4		59.9		87.3	DDA for preferred ion	[M+H]+1	1.82534e+07	1.34159e+07	1.36157e+07	1.73063e+07	1.43213e+07	2.23556e+07	2.03898e+07	2.22437e+07	8.14902e+06	2.59732e+07	5.95819e+06	4.19901e+06	2.98342e+06	8.22468e+06	3.86464e+06	7.2541e+06	3.5523e+06	722420	2.58306e+06	8.52266e+06	8.54371e+06	6.47422e+06	8.01505e+06	7.33327e+06	1.26857e+07
	TRUE	6,7-dimethoxy-1-methyl-3-isoquinolyl 4-nitrobenzoate	C19 H16 N2 O6	Not the top hit	Full match	No results	No results	0.0008	2.17	368.102	369.109	14.213	2.41742e+07	0	5	0	89.9	9.5		73.7		89.9	DDA for preferred ion	[M+H]+1	1.82157e+07	1.36559e+07	1.36119e+07	1.77364e+07	1.40526e+07	1.6022e+07	1.57759e+07	1.53251e+07	4.0596e+06	2.41742e+07	3.01641e+06	2.50499e+06	473153	7.53665e+06	2.42451e+06	4.12261e+06	2.05908e+06	1.92845e+06	1.62571e+06	4.02782e+06	6.95177e+06	2.87304e+06	7.89389e+06	8.21703e+06	1.23655e+07
	TRUE	(2E)-2-Isopropyl-2-butenedioic acid	C7 H10 O4	Full match	No results	Full match	Not the top hit	0.0006	3.78	158.059	159.066	14.489	6.58963e+07	7	0	2					69.1	69.1	DDA for preferred ion	[M+H]+1	1.8211e+07	6.89895e+06	6.09611e+06	5.34118e+06	4.92381e+06	7.54945e+06	5.32676e+06	4.08425e+06	5.36999e+06	2.92542e+06	4.23219e+06	2.63063e+06	2.70277e+06	2.8792e+06	2.95689e+06	2.76059e+06	3.22414e+06	1.20226e+07	1.38674e+07	3.54742e+06	3.13241e+06	1.31681e+07	7.64656e+06	1.14939e+07	4.75909e+06
	TRUE	Adenosine	C10 H13 N5 O4	Not the top hit	Full match	No results	Full match	0.00103	3.86	267.098	268.105	9.024	7.72586e+08	7	1	0	52.1	7.6		40		52.1	DDA for preferred ion	[M+H]+1	1.82092e+07	1.73864e+07	1.83084e+07	7.72586e+08	7.10481e+08	5.21015e+08	4.00013e+08	1.96253e+08	1.39166e+08	1.3053e+08	3.69334e+08	3.46982e+08	1.05203e+08	9.87005e+07	6.68537e+07	8.55029e+07	3.80098e+08	1.62501e+08	2.0674e+08	1.78649e+08	1.13449e+08	5.50699e+08	6.01131e+08	2.09862e+08	4.91043e+08
	TRUE	loliolide	C11 H16 O3	Full match	Invalid mass	Full match	Partial match	0.00072	3.65	196.111	197.118	16.486	2.8636e+07	4	1	5	61.5	46.5		59	88.5	150	DDA for preferred ion	[M+H]+1	1.81492e+07	1.53002e+07	1.50657e+07	1.85405e+07	1.36067e+07	1.24183e+07	1.18442e+07	1.03945e+07	1.07272e+07	1.7336e+07	8.6256e+06	8.52901e+06	6.88392e+06	7.41812e+06	7.25328e+06	6.68294e+06	6.60468e+06	8.16211e+06	7.16755e+06	8.92647e+06	8.28339e+06	6.87648e+06	8.23541e+06	8.88696e+06	1.12188e+07
	TRUE	Azelaic acid	C9 H16 O4	Full match	No results	Full match	Full match	0.00065	3.47	188.106	189.113	18.085	2.45807e+07	11	0	1					79.2	79.2	DDA for preferred ion	[M+H]+1	1.81446e+07	2.10992e+07	2.11834e+07	1.67201e+07	1.37975e+07	1.06206e+07	1.1736e+07	1.16442e+07	9.98681e+06	1.01828e+07	1.10489e+07	1.13473e+07	1.08432e+07	9.21879e+06	8.80113e+06	9.07741e+06	9.30279e+06	1.31413e+07	1.33295e+07	1.22365e+07	1.23738e+07	1.18628e+07	1.19811e+07	1.20153e+07	1.24095e+07
	TRUE	Azelaic acid	C9 H16 O4	Full match	No results	Full match	Partial match	0.00058	3.08	188.105	189.113	18.115	2.45236e+07	11	0	1					65.6	65.6	DDA for preferred ion	[M+H]+1	1.80555e+07	2.09465e+07	1.48285e+07	1.66399e+07	1.37312e+07	1.05568e+07	1.1889e+07	1.15987e+07	9.71459e+06	1.11378e+07	1.10075e+07	1.13482e+07	1.08385e+07	9.4527e+06	8.80909e+06	8.58669e+06	9.27418e+06	1.34623e+07	1.33483e+07	1.22516e+07	9.04213e+06	1.11871e+07	1.2119e+07	1.25985e+07	1.20954e+07
	TRUE	Azelaic acid	C9 H16 O4	Full match	No results	Full match	Partial match	0.00054	2.86	188.105	189.113	18.283	2.31995e+07	11	0	3					84.9	84.9	DDA for preferred ion	[M+H]+1	1.80552e+07	1.69548e+06	1.98879e+07	1.64911e+07	1.37682e+07	1.09922e+07	1.17963e+07	1.16416e+07	8.82683e+06	9.68412e+06	8.06174e+06	7.59979e+06	7.60659e+06	8.22622e+06	7.13967e+06	7.80036e+06	7.16784e+06	1.10913e+07	9.17598e+06	9.82119e+06	1.1259e+07	9.16984e+06	1.19103e+07	1.11076e+07	1.14385e+07
	TRUE	loliolide	C11 H16 O3	Full match	Invalid mass	Full match	Partial match	0.00068	3.46	196.111	197.118	16.772	3.41197e+07	4	1	5	64.3	47		58.2	89.9	154.2	DDA for preferred ion	[M+H]+1	1.80141e+07	1.16584e+07	1.19833e+07	1.79529e+07	1.4451e+07	1.31275e+07	1.24731e+07	1.09411e+07	4.54826e+06	8.2612e+06	3.77531e+06	3.19043e+06	3.21355e+06	3.62156e+06	3.14282e+06	3.28314e+06	2.91208e+06	3.66739e+06	3.00003e+06	3.79199e+06	3.92453e+06	3.32786e+06	7.99008e+06	4.56627e+06	6.03113e+06
	TRUE	(+/-)-Muscone	C16 H30 O	Full match	Full match	Full match	Full match	0.00079	3.3	238.23	239.238	24.379	5.3871e+07	5	1	1	55.7	63.7		65.2	76.8	132.5	DDA for preferred ion	[M+H]+1	1.79234e+07	2.00014e+07	2.0088e+07	2.15355e+07	1.89964e+07	1.59345e+07	1.53e+07	3.88492e+07	1.34059e+07	2.12156e+07	1.67773e+07	1.49401e+07	1.43708e+07	1.22504e+07	1.19635e+07	1.20408e+07	1.20853e+07	3.41788e+06	1.56796e+07	1.32308e+07	1.3556e+07	1.24292e+07	1.87904e+07	1.72413e+07	1.29997e+07
	TRUE	Cyclo(leucylprolyl)	C11 H18 N2 O2	Full match	Full match	No results	Full match	0.00067	3.21	210.137	211.145	14.652	1.99743e+07	1	3	0	77.7	58.6		62		77.7	DDA for preferred ion	[M+H]+1	1.78747e+07	1.41196e+07	1.0505e+07	9.31599e+06	7.33607e+06	7.80669e+06	6.08824e+06	6.69976e+06	1.99743e+07	4.00623e+06	1.73549e+07	1.42452e+07	1.48769e+07	1.04265e+07	1.75514e+07	1.357e+07	1.43911e+07	1.61341e+07	1.64459e+07	1.7719e+07	1.73814e+07	1.3624e+07	4.87688e+06	1.6554e+06	2.32959e+06
	TRUE	N,N-Dimethyldecylamine N-oxide	C12 H27 N O	Full match	Full match	No results	No results	0.00065	3.22	201.21	202.217	20.116	2.17553e+08	0	1	0	88.7	55.2		60.9		88.7	DDA for preferred ion	[M+H]+1	1.78744e+07	1.61906e+08	2.17553e+08	5.14973e+07	2.0173e+08	8.96608e+07	2.7879e+07	4.66345e+06	1.02638e+07	3.14372e+07	1.72758e+07	2.0995e+07	6.99111e+06	3.95108e+07	2.00773e+07	3.09281e+07	9.19284e+06	3.25557e+07	2.30573e+07	1.01961e+07	2.55688e+07	2.638e+07	4.52404e+07	7.56298e+07	3.73147e+07
	TRUE	N,N-Bis(2-hydroxyethyl)dodecanamide	C16 H33 N O3	Full match	No results	Full match	Full match	0.00092	3.21	287.247	288.254	23.736	7.79739e+07	1	0	1					81.3	81.3	DDA for preferred ion	[M+H]+1	1.78679e+07	4.81131e+07	4.56955e+07	3.42641e+07	2.36348e+07	1.91757e+07	7.79739e+07	5.14383e+07	1.66062e+07	2.35763e+07	1.69784e+07	4.66085e+06	4.01383e+06	3.45653e+06	3.31725e+06	5.24473e+06	4.00423e+06	5.37652e+06	3.17623e+06	6.50425e+06	2.13697e+07	5.82147e+06	1.06563e+07	1.12487e+07	1.29169e+07
	TRUE	TC8400000	C18 H15 O4 P	Full match	Full match	Full match	Full match	0.00098	3.02	326.072	327.079	23.975	4.40873e+07	1	3	1	92.5	64.8		83.3	63.8	156.3	DDA for preferred ion	[M+H]+1	1.77749e+07	836296	5.34192e+06	3.66343e+06	3.04635e+06	2.55536e+06	187998	2.45629e+06	1.37365e+06	1.19373e+06	1.40996e+06	1.44698e+06	1.13845e+06	1.23444e+06	980343	904506	1.104e+06	1.95232e+06	2.18478e+06	1.56871e+06	1.66445e+06	1.73596e+06	2.64856e+06	2.49089e+06	1.90521e+06
	TRUE	Azelaic acid	C9 H16 O4	Full match	No results	Full match	Partial match	0.00056	2.99	188.105	189.113	17.899	2.4235e+07	11	0	2					78.7	78.7	DDA for preferred ion	[M+H]+1	1.77616e+07	2.05035e+07	2.08994e+07	1.67223e+07	1.38478e+07	9.94849e+06	1.15393e+07	1.16932e+07	9.79769e+06	1.12511e+07	1.10871e+07	1.14887e+07	1.09211e+07	9.61857e+06	8.85119e+06	8.66514e+06	9.36075e+06	1.36281e+07	1.34499e+07	1.22645e+07	1.24601e+07	1.12104e+07	1.2029e+07	1.21263e+07	1.24307e+07
	TRUE	UNII:67GL43KSFC	C13 H20 O	Full match	No results	Full match	Partial match	0.00065	3.36	192.152	193.159	23.754	1.1486e+08	25	0	6					85.9	85.9	DDA for preferred ion	[M+H]+1	1.74799e+07	1.1486e+08	1.3755e+07	1.12537e+07	1.01415e+07	8.60226e+06	8.13677e+06	8.01607e+06	8.53192e+06	5.8303e+06	5.42634e+06	5.36424e+06	5.36887e+06	5.23179e+06	4.6855e+06	4.54734e+06	5.08904e+06	6.92718e+06	7.44727e+06	6.31238e+06	6.85348e+06	6.68036e+06	8.32263e+06	8.57767e+06	7.16433e+06
	TRUE	(2E)-2-Isopropyl-2-butenedioic acid	C7 H10 O4	Full match	No results	Full match	Not the top hit	0.00058	3.65	158.058	159.066	14.45	6.5537e+07	7	0	2					70.9	70.9	DDA for preferred ion	[M+H]+1	1.74091e+07	6.57978e+06	5.94139e+06	5.11717e+06	4.85626e+06	7.15061e+06	5.03852e+06	3.90989e+06	3.39675e+06	2.84979e+06	1.85901e+06	3.16264e+06	2.58225e+06	2.74166e+06	2.81347e+06	2.72772e+06	3.13229e+06	1.15128e+07	1.51591e+07	3.36858e+06	2.97509e+06	1.29723e+07	7.4617e+06	1.12894e+07	4.54165e+06
	TRUE	3408	C13 H22 O3	Full match	Partial match	Full match	Full match	0.00067	2.96	226.158	227.165	14.603	1.73569e+07	3	1	1	52	62.7		64.7	63.1	115.1	DDA for preferred ion	[M+H]+1	1.73569e+07	1.45575e+07	1.48956e+07	8.23228e+06	6.62358e+06	5.06831e+06	4.65736e+06	4.44726e+06	2.84772e+06	2.68921e+06	3.11296e+06	2.58164e+06	2.52457e+06	2.44294e+06	2.44101e+06	2.26394e+06	2.53181e+06	3.89798e+06	3.92966e+06	3.13438e+06	3.04318e+06	3.59803e+06	4.19558e+06	4.36276e+06	3.72162e+06
	TRUE	8-Isopropyl-4,11-dimethyl-5,12-dioxatricyclo[9.1.0.0~4,6~]dodecan-7-ol	C15 H26 O3	Full match	No results	Full match	Partial match	0.0007	2.75	254.189	255.196	24.456	2.02487e+07	11	0	2					61.7	61.7	DDA for preferred ion	[M+H]+1	1.71741e+07	1.24465e+07	9.24896e+06	8.02118e+06	7.53254e+06	6.74992e+06	6.62404e+06	7.1001e+06	3.76297e+06	3.31081e+06	3.58385e+06	3.33203e+06	3.13129e+06	2.73747e+06	2.67353e+06	2.46762e+06	2.69345e+06	4.37641e+06	4.2977e+06	3.9321e+06	4.12823e+06	3.55404e+06	6.16909e+06	5.88913e+06	4.87521e+06
	TRUE	GU5140000	C14 H20 O2	Full match	Partial match	Full match	Partial match	0.00071	3.22	220.147	221.154	23.792	2.03934e+08	24	1	4	57.9	64.4		64.4	75.5	133.4	DDA for preferred ion	[M+H]+1	1.71294e+07	1.20361e+08	1.16454e+08	4.89658e+07	3.91871e+07	3.25294e+07	2.93251e+07	2.9671e+07	1.80081e+07	1.83871e+07	1.71253e+07	1.70582e+07	1.68898e+07	1.80525e+07	1.57317e+07	1.54473e+07	1.68831e+07	2.26152e+07	2.32676e+07	2.01104e+07	2.07217e+07	1.91318e+07	3.30108e+07	2.92248e+07	2.43544e+07
	TRUE	N,N-Bis(2-hydroxyethyl)dodecanamide	C16 H33 N O3	Full match	No results	Full match	Full match	0.00087	3.04	287.247	288.254	23.765	7.74585e+07	1	0	1					86.5	86.5	DDA for preferred ion	[M+H]+1	1.7076e+07	4.57337e+07	9.42209e+06	3.38326e+07	2.44752e+07	1.91443e+07	7.74585e+07	5.4166e+07	1.20037e+07	1.98423e+07	1.38816e+07	3.97678e+06	3.10719e+06	2.86228e+06	2.64689e+06	3.82469e+06	9.22472e+06	4.16073e+06	2.61712e+06	5.39957e+06	1.45909e+07	4.7081e+06	1.03322e+07	1.09236e+07	9.37484e+06
	TRUE	8-Isopropyl-4,11-dimethyl-5,12-dioxatricyclo[9.1.0.0~4,6~]dodecan-7-ol	C15 H26 O3	Full match	No results	Full match	Partial match	0.00074	2.9	254.189	255.196	23.538	2.00346e+07	11	0	3					71.4	71.4	DDA for preferred ion	[M+H]+1	1.70334e+07	1.19993e+07	1.01451e+07	7.6722e+06	6.5079e+06	6.29789e+06	5.57449e+06	5.34768e+06	3.77972e+06	3.56892e+06	3.3788e+06	2.00346e+07	3.12963e+06	2.91844e+06	2.82034e+06	2.91454e+06	2.86894e+06	4.91557e+06	4.38543e+06	4.0965e+06	4.43655e+06	3.65851e+06	5.82369e+06	5.23254e+06	4.95352e+06
	TRUE	Aspulvinone E	C17 H12 O5	Full match	Invalid mass	Full match	Not the top hit	0.00088	2.97	296.069	297.077	18.151	2.93968e+07	3	5	2	91.5	9.6		74.6	83.6	175.1	DDA for preferred ion	[M+H]+1	1.69822e+07	1.1422e+07	8.78086e+06	8.84657e+06	5.99058e+06	6.26371e+06	6.15182e+06	3.8394e+06	1.74354e+06	2.69365e+06	1.11336e+06	1.58623e+06	1.39067e+06	1.4712e+06	1.82899e+06	1.59098e+06	1.26611e+06	982428	922281	1.61859e+06	1.11716e+06	826725	1.35935e+06	1.19951e+06	2.8912e+06
	TRUE	NP-000124	C12 H20 O4	Full match	Full match	No results	Partial match	0.00076	3.33	228.137	229.144	18.156	1.79977e+07	2	3	0	52.8	7.6		60.3		52.8	DDA for preferred ion	[M+H]+1	1.69555e+07	1.62866e+07	1.72275e+07	1.79977e+07	1.34312e+07	1.35005e+07	1.15564e+07	1.16692e+07	1.08679e+07	1.46128e+07	8.99696e+06	9.19612e+06	8.24465e+06	1.01005e+07	8.68145e+06	8.37426e+06	8.43108e+06	1.09334e+07	9.05268e+06	1.01952e+07	1.24252e+07	9.741e+06	1.0438e+07	1.06698e+07	1.15365e+07
	TRUE	Monoelaidin	C21 H40 O4	Full match	No results	Full match	Full match	0.00105	2.96	356.294	357.301	23.831	6.67776e+07	7	0	1					50.4	50.4	DDA for preferred ion	[M+H]+1	1.69233e+07	2.04143e+07	2.46776e+07	2.35603e+07	2.06574e+07	1.95859e+07	1.81477e+07	1.57766e+07	2.42786e+07	2.40713e+07	2.24972e+07	2.20008e+07	2.14884e+07	2.09315e+07	2.00509e+07	2.00743e+07	2.07588e+07	2.98883e+07	3.02091e+07	2.66732e+07	2.81612e+07	2.65506e+07	1.92659e+07	2.16145e+07	2.25146e+07
	TRUE	loliolide	C11 H16 O3	Full match	Invalid mass	Full match	Partial match	0.00074	3.79	196.111	197.118	16.323	2.88746e+07	4	1	5	61.8	46.6		58	88.5	150.3	DDA for preferred ion	[M+H]+1	1.68708e+07	1.49596e+07	1.42793e+07	1.74569e+07	3.62031e+06	1.03726e+07	1.07935e+07	9.29621e+06	1.05366e+07	1.66914e+07	8.98139e+06	8.41441e+06	7.06372e+06	7.51136e+06	7.55736e+06	6.55978e+06	6.98675e+06	8.23505e+06	7.15961e+06	9.19158e+06	7.99081e+06	6.71182e+06	7.76182e+06	8.5834e+06	1.08446e+07
	TRUE	Azelaic acid	C9 H16 O4	Full match	No results	Full match	Partial match	0.00066	3.5	188.106	189.113	18.01	2.27948e+07	11	0	3					87.3	87.3	DDA for preferred ion	[M+H]+1	1.68516e+07	1.9741e+07	2.00795e+07	1.5555e+07	1.29899e+07	9.60394e+06	1.08995e+07	1.0727e+07	9.37294e+06	1.07355e+07	1.05522e+07	1.09327e+07	1.03783e+07	9.08366e+06	8.47592e+06	8.17449e+06	8.86901e+06	1.29336e+07	1.28463e+07	1.16526e+07	1.17662e+07	1.05605e+07	1.13952e+07	1.15278e+07	1.17705e+07
	TRUE	N,N-Bis(2-hydroxyethyl)dodecanamide	C16 H33 N O3	Full match	No results	Full match	Full match	0.00098	3.4	287.247	288.254	23.705	7.59681e+07	1	0	1					83.1	83.1	DDA for preferred ion	[M+H]+1	1.67492e+07	4.60098e+07	5.89238e+07	3.18748e+07	2.28604e+07	1.92297e+07	7.59681e+07	5.0041e+07	1.74179e+07	3.74044e+07	2.77477e+07	5.97564e+06	6.32669e+06	4.42705e+06	4.4254e+06	7.1247e+06	1.99242e+07	8.2783e+06	3.42092e+06	1.01454e+07	3.05215e+07	7.61508e+06	1.10208e+07	1.0598e+07	2.02915e+07
	TRUE	Benzyl butyl phthalate	C19 H20 O4	Not the top hit	Full match	No results	Full match	-0.00122	-3.9	312.135	313.142	16.673	2.41165e+07	17	1	0	57	7.9		41.9		57	DDA for preferred ion	[M+H]+1	1.67241e+07	1.56405e+07	1.77633e+07	1.60318e+07	1.18651e+07	1.43374e+06	9.99846e+06	9.77939e+06	9.64975e+06	2.41165e+07	8.45707e+06	8.61198e+06	7.26037e+06	7.67933e+06	7.99265e+06	7.01385e+06	6.69594e+06	9.70915e+06	7.18687e+06	9.59512e+06	8.61619e+06	6.91102e+06	7.9336e+06	8.17809e+06	1.0008e+07
	TRUE	(2E)-4-Hydroxy-2-nonen-8-ynal	C9 H12 O2	Full match	No results	Full match	Partial match	0.00062	4.07	152.084	153.092	15.775	2.88126e+08	16	0	3					70.4	70.4	DDA for preferred ion	[M+H]+1	1.6711e+07	1.53711e+07	1.51446e+07	1.40428e+07	1.22891e+07	1.43722e+07	1.34234e+07	1.13982e+07	2.40307e+07	1.53007e+07	2.92871e+07	1.61127e+07	2.7673e+07	3.05438e+07	3.31067e+07	2.78782e+07	1.88022e+07	3.08349e+07	3.41488e+07	5.43869e+07	2.62164e+07	3.67437e+07	1.3387e+07	1.49358e+07	2.88937e+07
	TRUE	5-Chloro-2-methyl-4-isothiazolin-3-one	C4 H4 Cl N O S	Full match	Full match	No results	No results	0.00059	3.99	148.971	149.978	13.557	2.30318e+07	0	1	0	69.5	8.5		66.1		69.5	DDA for preferred ion	[M+H]+1	1.67007e+07	9.62451e+06	1.91853e+07	9.60031e+06	6.97256e+06	8.06613e+06	6.61281e+06	1.68346e+07	7.6666e+06	1.39149e+07	6.33888e+06	5.18206e+06	5.14404e+06	4.60554e+06	1.1692e+07	2.68386e+06	5.23719e+06	6.96661e+06	9.74831e+06	9.92781e+06	4.11802e+06	5.43752e+06	2.30318e+07	9.08291e+06	6.53961e+06
	TRUE	loliolide	C11 H16 O3	Full match	Invalid mass	Full match	Partial match	0.00073	3.7	196.111	197.118	16.455	2.52541e+07	4	1	4	60	46.2		58.2	87.6	147.6	DDA for preferred ion	[M+H]+1	1.66839e+07	1.45834e+07	1.39925e+07	1.70236e+07	1.24743e+07	1.07429e+07	1.06614e+07	9.26849e+06	1.02119e+07	1.67106e+07	8.6256e+06	7.94421e+06	6.93535e+06	7.18468e+06	7.31862e+06	6.33029e+06	6.71358e+06	7.87083e+06	6.93561e+06	8.91262e+06	7.7898e+06	6.46483e+06	7.75922e+06	8.4706e+06	1.06295e+07
	TRUE	6,7-dimethoxy-1-methyl-3-isoquinolyl 4-nitrobenzoate	C19 H16 N2 O6	Not the top hit	Full match	No results	No results	0.00078	2.13	368.102	369.109	14.24	1.65982e+07	0	5	0	89.3	9.5		72.3		89.3	DDA for preferred ion	[M+H]+1	1.65982e+07	1.18316e+07	1.24088e+07	1.60914e+07	1.332e+07	1.40428e+07	1.40714e+07	1.32193e+07	2.58016e+06	1.21412e+07	2.14828e+06	1.74982e+06	1.55909e+06	2.91798e+06	1.75206e+06	2.22128e+06	1.43494e+06	1.4949e+06	1.28228e+06	2.73122e+06	2.95396e+06	1.67051e+06	7.52917e+06	4.55428e+06	7.65047e+06
	TRUE	loliolide	C11 H16 O3	Full match	Invalid mass	Full match	Partial match	0.00075	3.82	196.111	197.118	16.518	2.47013e+07	4	1	5	63.2	46.8		58.5	89.1	152.3	DDA for preferred ion	[M+H]+1	1.63295e+07	1.4104e+07	1.35703e+07	1.69472e+07	1.20562e+07	1.03682e+07	1.02641e+07	8.87282e+06	1.02854e+07	1.63986e+07	8.42389e+06	7.86229e+06	6.69114e+06	6.91674e+06	7.13045e+06	6.0827e+06	6.44514e+06	7.9053e+06	6.58245e+06	8.92647e+06	8.38174e+06	6.33217e+06	7.47413e+06	8.18671e+06	1.02756e+07
	TRUE	Val-Leu	C11 H22 N2 O3	Full match	Partial match	Full match	Full match	0.00073	3.17	230.164	231.171	14.7	1.6274e+07	5	1	5	50.7	7.5		39.6	83.5	134.2	DDA for preferred ion	[M+H]+1	1.6274e+07	4.16918e+06	8.62007e+06	8.69888e+06	9.2035e+06	3.13896e+06	2.23704e+06	1.2611e+06	6.58298e+06	2.85466e+06	1.55703e+06	4.41584e+06	3.32768e+06	1.82495e+06	3.9306e+06	5.20838e+06	2.99987e+06	1.62722e+06	1.90492e+06	863995	4.02037e+06	1.83051e+06	1.45925e+06	1.46159e+06	64769.1
	TRUE	3408	C13 H22 O3	Full match	No results	Full match	Full match	0.00065	2.86	226.158	227.165	14.486	1.6247e+07	3	0	1					56.6	56.6	DDA for preferred ion	[M+H]+1	1.6247e+07	1.35579e+07	1.46133e+07	8.05151e+06	6.14765e+06	4.96661e+06	4.34384e+06	4.34314e+06	2.79791e+06	2.52705e+06	3.07776e+06	2.55767e+06	2.47282e+06	2.25825e+06	2.40517e+06	2.10158e+06	2.50349e+06	3.73174e+06	3.89295e+06	2.93749e+06	2.84333e+06	9.52157e+06	4.11426e+06	4.07583e+06	3.65702e+06
	TRUE	6-Hydroxy-4-(hydroxymethyl)-3,4a,8,8-tetramethyl-4a,5,6,7,8,8a-hexahydro-1(4H)-naphthalenone	C15 H24 O3	Full match	Partial match	Full match	Partial match	0.00081	3.22	252.173	253.181	24.27	9.77473e+07	24	3	6	52.2	62.7		63	63.7	115.9	DDA for preferred ion	[M+H]+1	1.62355e+07	1.46643e+07	1.29271e+07	1.33093e+07	1.25899e+07	1.16607e+07	1.21005e+07	8.94012e+06	1.30117e+07	1.01441e+07	1.16824e+07	1.1467e+07	1.07023e+07	9.69589e+06	9.03181e+06	8.96372e+06	9.68617e+06	1.60318e+07	1.56465e+07	1.45547e+07	1.43838e+07	1.36659e+07	1.527e+07	1.6119e+07	1.48814e+07
	TRUE	1,2,3,4-tetrahydronaphthalen-1-one 1-(4,5-dihydro-1H-imidazol-2-yl)hydrazone	C13 H16 N4	Not the top hit	Full match	No results	No match	-0.00051	-2.23	228.137	229.144	17.966	1.74106e+07	2	2	0	60.5	8		56.9		60.5	DDA for preferred ion	[M+H]+1	1.59635e+07	1.4972e+07	1.61742e+07	1.74106e+07	1.21024e+07	9.33353e+06	1.11673e+07	3.86006e+06	9.49814e+06	1.38775e+07	8.67134e+06	9.29596e+06	8.13966e+06	9.79545e+06	5.08553e+06	7.45013e+06	8.97591e+06	1.18786e+07	9.00975e+06	1.12044e+07	1.19456e+07	1.46578e+07	9.54715e+06	9.33438e+06	1.09835e+07
	TRUE	Dibutyl terephthalate	C16 H22 O4	Full match	Partial match	Full match	Partial match	0.00101	3.64	278.153	279.16	23.542	1.19434e+08	15	5	4	94	9.7		82.7	81.9	175.9	DDA for preferred ion	[M+H]+1	1.57437e+07	8.36534e+07	1.19434e+08	2.22664e+07	1.68544e+07	1.39873e+07	1.30759e+07	1.2587e+07	9.33865e+06	9.42235e+06	8.77306e+06	8.45491e+06	8.54453e+06	8.37749e+06	8.04114e+06	7.90894e+06	8.60879e+06	1.04795e+07	1.07438e+07	9.33595e+06	1.05298e+07	9.61878e+06	1.33623e+07	1.28357e+07	1.06118e+07
	TRUE	3197885	C13 H20 O	Full match	No results	Full match	Partial match	0.00071	3.69	192.152	193.159	23.488	4.58008e+07	25	0	6					88.5	88.5	DDA for preferred ion	[M+H]+1	1.56416e+07	1.15664e+07	1.03812e+07	8.53195e+06	7.1401e+06	6.29567e+06	6.08961e+06	5.92416e+06	4.72676e+06	4.33729e+06	4.15955e+06	3.8995e+06	4.0319e+06	3.90784e+06	3.49085e+06	3.70337e+06	3.79615e+06	5.96995e+06	5.73859e+06	4.66235e+06	5.45107e+06	4.94418e+06	5.97292e+06	5.8668e+06	5.59276e+06
	TRUE	TC8400000	C18 H15 O4 P	Full match	Full match	Full match	Full match	0.00096	2.95	326.072	327.079	24.092	3.59049e+07	1	3	1	95.9	76.2		89.3	66.3	162.2	DDA for preferred ion	[M+H]+1	1.56337e+07	497691	4.54839e+06	2.93128e+06	434899	2.12401e+06	1.91342e+06	2.02328e+06	677098	739508	1.22004e+06	1.20235e+06	1.03746e+06	256339	511211	328701	750962	1.64991e+06	1.77903e+06	1.38355e+06	1.20525e+06	1.54695e+06	2.15589e+06	2.07146e+06	1.06345e+06
	TRUE	N-Isobutyl-3-methylbutanamide	C9 H19 N O	Full match	Partial match	Full match	No results	0.00058	3.66	157.147	158.155	22.036	1.24366e+08	0	2	1	89.2	55.5		66.1	62.7	151.9	DDA for preferred ion	[M+H]+1	1.55916e+07	1.67915e+07	1.83695e+07	1.88824e+07	1.57679e+07	1.47189e+07	1.38475e+07	1.53258e+07	1.35296e+07	1.45354e+07	1.30994e+07	1.50687e+07	1.4211e+07	1.67469e+07	1.44859e+07	1.36355e+07	1.37228e+07	1.64094e+07	1.91679e+07	1.61834e+07	1.46694e+07	1.64411e+07	1.60965e+07	1.64106e+07	1.74488e+07
	TRUE	Bis(methylbenzylidene)sorbitol	C22 H26 O6	Full match	Full match	No results	Partial match	0.00127	3.29	386.174	387.181	22.793	4.64564e+08	6	1	0	98.2	9.9		34.8		98.2	DDA for preferred ion	[M+H]+1	1.55877e+07	4.51514e+07	5.3096e+07	3.29063e+07	4.21368e+07	9.04811e+07	7.16652e+07	3.84303e+07	6.44906e+07	5.91029e+07	4.44449e+07	4.93886e+07	5.09248e+07	2.42434e+07	1.30694e+07	3.17177e+07	3.21318e+07	4.72925e+07	4.43586e+07	4.55545e+07	5.84805e+07	1.00675e+07	3.64113e+07	4.67449e+07	4.79402e+07
	TRUE	4-Ethoxybenzoic acid	C9 H10 O3	Full match	No results	Full match	Partial match	0.00071	4.29	166.064	167.071	24.645	2.62681e+07	46	0	11					64.7	64.7	DDA for preferred ion	[M+H]+1	1.5518e+07	2.33147e+07	2.62681e+07	2.11326e+07	1.77166e+07	1.56636e+07	1.49726e+07	1.51318e+07	1.39925e+07	1.43319e+07	1.50755e+07	1.56488e+07	1.43546e+07	1.39476e+07	1.38011e+07	1.2666e+07	1.35779e+07	1.64165e+07	1.85238e+07	1.61656e+07	1.61364e+07	1.60188e+07	1.64463e+07	1.70729e+07	1.71754e+07
	TRUE	13-Octadecenoic acid	C18 H34 O2	Full match	Partial match	Full match	Not the top hit	0.00062	2.19	282.257	283.264	24.579	3.12959e+07	12	1	6	59.2	64.8		65.4	74.1	133.3	DDA for preferred ion	[M+H]+1	1.54862e+07	1.65358e+07	1.95391e+07	1.90242e+07	1.80295e+07	1.59899e+07	1.60197e+07	1.51864e+07	8.45394e+06	6.39659e+06	6.87523e+06	6.78389e+06	7.54728e+06	6.34022e+06	6.59802e+06	6.31092e+06	6.75658e+06	9.87466e+06	9.32781e+06	8.71791e+06	9.09324e+06	8.90364e+06	1.43194e+07	1.47853e+07	1.08718e+07
	TRUE	Cyclo(leucylprolyl)	C11 H18 N2 O2	Full match	Full match	No results	Full match	0.00075	3.56	210.138	211.145	14.364	1.54779e+07	1	3	0	89.6	82.1		82.1		89.6	DDA for preferred ion	[M+H]+1	1.54779e+07	1.01749e+07	9.66786e+06	8.05497e+06	5.77791e+06	3.9761e+06	3.42017e+06	3.67109e+06	4.98328e+06	9.77448e+06	3.79305e+06	3.25076e+06	3.47239e+06	3.80461e+06	4.26565e+06	3.61058e+06	3.84979e+06	4.17416e+06	4.01289e+06	4.54094e+06	4.45799e+06	3.08519e+06	4.07198e+06	3.78657e+06	4.78945e+06
	TRUE	Benzophenone	C13 H10 O	Full match	Not the top hit	Full match	Full match	0.00062	3.42	182.074	183.081	24.301	5.70224e+07	7	2	8	89.1	9.5		73.5	77.8	166.9	DDA for preferred ion	[M+H]+1	1.54531e+07	1.52096e+07	1.46774e+07	1.30723e+07	1.22591e+07	1.19891e+07	1.14346e+07	1.33655e+07	9.96133e+06	1.02754e+07	1.04241e+07	9.95676e+06	9.75354e+06	1.11685e+07	9.34748e+06	9.87184e+06	1.04943e+07	1.22165e+07	1.20545e+07	1.02285e+07	1.05507e+07	9.70382e+06	1.38257e+07	1.32484e+07	1.14362e+07
	TRUE	1,2,3,4-tetrahydronaphthalen-1-one 1-(4,5-dihydro-1H-imidazol-2-yl)hydrazone	C13 H16 N4	Not the top hit	Full match	No results	No match	-0.00067	-2.93	228.137	229.144	18.533	2.27731e+07	2	2	0	57.6	7.9		56.4		57.6	DDA for preferred ion	[M+H]+1	1.54116e+07	5.00466e+06	1.6509e+07	1.85369e+07	1.29211e+07	1.09977e+07	1.14928e+07	9.49007e+06	1.07701e+07	2.1543e+07	5.32646e+06	1.07528e+07	8.59838e+06	1.02317e+07	1.60031e+07	7.63999e+06	4.00912e+06	7.57205e+06	1.17253e+07	5.6829e+06	1.41172e+07	1.00424e+07	9.44345e+06	1.0203e+07	3.86775e+06
	TRUE	(2E)-2-Isopropyl-2-butenedioic acid	C7 H10 O4	Full match	No results	Full match	Not the top hit	0.00057	3.63	158.058	159.066	14.523	6.67763e+07	7	0	2					65.4	65.4	DDA for preferred ion	[M+H]+1	1.5383e+07	6.01908e+06	5.22474e+06	4.62512e+06	4.32733e+06	6.58936e+06	4.64874e+06	3.48744e+06	3.06041e+06	2.54782e+06	3.68186e+06	2.93629e+06	2.3003e+06	2.40109e+06	2.46471e+06	2.40839e+06	2.76322e+06	1.20291e+07	1.47106e+07	2.96068e+06	2.61194e+06	1.15062e+07	6.99252e+06	1.09264e+07	4.22452e+06
	TRUE	5,6-DHET	C20 H34 O4	Not the top hit	No results	Full match	Not the top hit	0.00105	3.1	338.247	339.254	24.387	1.9624e+07	13	0	7					68.7	68.7	DDA for preferred ion	[M+H]+1	1.53683e+07	1.51433e+07	1.30122e+07	1.05177e+07	9.04695e+06	8.08822e+06	8.00191e+06	8.2348e+06	4.9195e+06	2.54449e+06	4.58523e+06	4.59105e+06	4.21435e+06	3.70413e+06	3.4774e+06	3.36379e+06	3.76114e+06	6.06671e+06	6.11406e+06	5.33137e+06	5.22161e+06	4.90425e+06	7.76752e+06	7.38278e+06	6.12666e+06
	TRUE	5-Hydroxy-10,10-dimethyl-6-methylenebicyclo[7.2.0]undecan-2-one	C14 H22 O2	Full match	No results	Full match	Full match	0.00071	3.18	222.163	223.17	24.373	1.75412e+08	9	0	3					56.2	56.2	DDA for preferred ion	[M+H]+1	1.5351e+07	1.34052e+07	1.33493e+07	1.26285e+07	1.09012e+07	2.04971e+07	1.21065e+07	1.29226e+07	6.73403e+06	3.37203e+06	8.55144e+06	8.86434e+06	5.45606e+06	4.62933e+06	1.89715e+06	4.41911e+06	4.77753e+06	7.20699e+06	6.82657e+06	5.99974e+06	6.22967e+06	5.95332e+06	9.32186e+06	1.34458e+07	7.62704e+06
	TRUE	(2E)-4-Hydroxy-2-nonen-8-ynal	C9 H12 O2	Full match	No results	Full match	Partial match	0.00051	3.37	152.084	153.092	16.006	1.18978e+08	16	0	5					57.6	57.6	DDA for preferred ion	[M+H]+1	1.52587e+07	1.41703e+07	1.30451e+07	1.29663e+07	1.09697e+07	1.32337e+07	1.20834e+07	1.02534e+07	1.97593e+07	1.45343e+07	1.96426e+07	1.23583e+07	1.96929e+07	3.05294e+07	2.20868e+07	2.44587e+07	1.35998e+07	2.11323e+07	2.13788e+07	4.12711e+07	2.37219e+07	3.11313e+07	1.19763e+07	1.36061e+07	2.81834e+07
	TRUE	Cyclo(leucylprolyl)	C11 H18 N2 O2	Full match	Full match	No results	Full match	0.00077	3.68	210.138	211.145	14.396	1.51571e+07	1	3	0	88.5	81.3		81.3		88.5	DDA for preferred ion	[M+H]+1	1.51571e+07	9.67019e+06	9.15799e+06	7.65503e+06	5.73356e+06	4.08416e+06	3.56937e+06	3.75678e+06	5.11249e+06	9.53132e+06	3.95123e+06	3.4725e+06	3.43177e+06	3.73537e+06	4.22487e+06	3.67019e+06	3.80787e+06	4.12119e+06	3.96056e+06	4.67719e+06	4.2706e+06	3.54313e+06	4.70994e+06	3.64776e+06	4.97202e+06
	TRUE	3-Hydroxy-7-methoxy-2-benzofuran-1(3H)-one	C9 H8 O4	Full match	No results	Full match	Partial match	0.0007	3.88	180.043	181.05	13.727	1.72877e+07	20	0	3					63.8	63.8	DDA for preferred ion	[M+H]+1	1.51404e+07	1.34796e+07	1.29405e+07	1.24824e+07	1.01563e+07	9.33231e+06	9.22195e+06	1.16513e+07	6.98863e+06	7.67432e+06	1.10801e+07	7.63106e+06	6.83681e+06	7.48205e+06	6.98369e+06	7.12551e+06	6.94817e+06	6.4189e+06	6.07975e+06	7.65277e+06	7.09894e+06	6.18631e+06	8.06347e+06	7.71569e+06	7.58315e+06
	TRUE	Oxacyclohexadecane-2,13-dione	C15 H26 O3	Full match	No results	Full match	Partial match	0.00071	2.81	254.189	255.196	23.293	1.88406e+07	11	0	2					58.8	58.8	DDA for preferred ion	[M+H]+1	1.51329e+07	1.13741e+07	9.35107e+06	6.6937e+06	5.00237e+06	5.29157e+06	4.84553e+06	4.51013e+06	2.8248e+06	2.97232e+06	2.98429e+06	2.71563e+06	2.57645e+06	2.41603e+06	2.40822e+06	2.40778e+06	2.31718e+06	4.15427e+06	3.71053e+06	3.48282e+06	3.58126e+06	3.17713e+06	4.85223e+06	4.1832e+06	4.16417e+06
	TRUE	Methyl (2R,4S,6S,12bS)-2-[(2-acetamidoethyl)amino]-4-(3,4-difluorophenyl)-1,2,3,4,6,7,12,12b-octahydroindolo[2,3-a]quinolizine-6-carboxylate	C27 H30 F2 N4 O3	No match	Full match	No results	No match	0.00182	3.67	496.23	497.238	13.998	1.75352e+07	1	1	0	95.5	9.8		39.8		95.5	DDA for preferred ion	[M+H]+1	1.51094e+07	1.41951e+07	1.22919e+07	1.69113e+07	1.23754e+07	1.45548e+07	1.75352e+07	1.39264e+07	9.53572e+06	1.6987e+07	7.44008e+06	8.14684e+06	6.0702e+06	8.17154e+06	6.65201e+06	7.03928e+06	5.10822e+06	7.56832e+06	4.90085e+06	1.0321e+07	8.71386e+06	5.78e+06	8.04021e+06	7.40776e+06	1.12592e+07
	TRUE	(3S)-3-Methyloxacyclotetradecan-2-one	C14 H26 O2	Full match	Invalid mass	Full match	Partial match	0.00062	2.73	226.194	227.201	24.106	5.69588e+07	22	1	3	81.1	76		76	82.5	163.6	DDA for preferred ion	[M+H]+1	1.50677e+07	1.04675e+07	1.01558e+07	7.72107e+06	7.14721e+06	5.97408e+06	4.74222e+06	5.00778e+06	3.72921e+06	3.54661e+06	4.20393e+06	4.3323e+06	4.05185e+06	3.97614e+06	3.67592e+06	1.90042e+06	3.82629e+06	5.28702e+06	6.0427e+06	4.90965e+06	4.49702e+06	4.49543e+06	5.25423e+06	5.90327e+06	4.66898e+06
	TRUE	3522	C9 H12 O	Full match	No results	Full match	Partial match	0.00049	3.57	136.089	137.097	15.075	4.91594e+07	26	0	8					83.1	83.1	DDA for preferred ion	[M+H]+1	1.48847e+07	1.277e+07	1.3378e+07	1.53724e+07	1.27978e+07	1.23085e+07	1.13215e+07	1.15058e+07	1.36338e+07	1.69832e+07	1.54566e+07	1.17662e+07	1.4319e+07	8.01789e+06	1.69968e+07	1.42118e+07	9.92321e+06	1.83904e+07	1.85075e+07	1.85612e+07	1.45247e+07	1.8767e+07	1.09727e+07	1.0756e+07	1.35256e+07
	TRUE	N-Isobutyl-3-methylbutanamide	C9 H19 N O	Full match	Partial match	Full match	No results	0.00059	3.78	157.147	158.155	22.01	1.22831e+08	0	2	1	92.7	65.6		71	70.6	163.3	DDA for preferred ion	[M+H]+1	1.48325e+07	1.64284e+07	1.80272e+07	1.84964e+07	1.5338e+07	1.42272e+07	1.35366e+07	1.58944e+07	1.33968e+07	1.44221e+07	1.3948e+07	1.40686e+07	1.40594e+07	1.59946e+07	1.42967e+07	1.35286e+07	1.36215e+07	1.61648e+07	1.64276e+07	1.59834e+07	1.44333e+07	1.63043e+07	1.56863e+07	1.5958e+07	1.71244e+07
	TRUE	3197885	C13 H20 O	Full match	No results	Full match	Full match	0.0007	3.65	192.152	193.159	23.62	5.39497e+07	25	0	6					89.4	89.4	DDA for preferred ion	[M+H]+1	1.47817e+07	1.13803e+07	1.04074e+07	8.25128e+06	8.26352e+06	6.77335e+06	6.38453e+06	6.35303e+06	4.92308e+06	4.78146e+06	4.56094e+06	4.36307e+06	4.17551e+06	4.27018e+06	3.76501e+06	3.65993e+06	4.21814e+06	6.12097e+06	5.73318e+06	5.14048e+06	5.61606e+06	4.97685e+06	6.85732e+06	6.08324e+06	1.23446e+07
	TRUE	Ethyl 3-(4-piperidinyl)propanoate	C10 H19 N O2	Full match	No results	Full match	Partial match	0.00076	4.08	185.142	186.15	19.445	4.18221e+07	1	0	1					50.7	50.7	DDA for preferred ion	[M+H]+1	1.46825e+07	8.61437e+06	7.81617e+06	6.09319e+06	5.46227e+06	5.11302e+06	5.15162e+06	5.0391e+06	3.54764e+06	4.7098e+06	3.14601e+06	3.29746e+06	3.76559e+06	739141	3.96074e+06	3.2849e+06	2.99599e+06	3.52001e+06	4.19511e+06	3.81725e+06	4.40175e+06	3.25291e+06	6.96141e+06	4.39976e+06	3.61845e+06
	TRUE	NP-004020	C17 H14 O6	No match	Full match	No results	Not the top hit	-0.00133	-4.22	314.078	315.085	17.456	1.46695e+07	41	9	0	83.8	9.2		63.5		83.8	DDA for preferred ion	[M+H]+1	1.46695e+07	9.71952e+06	6.97711e+06	6.13911e+06	4.99726e+06	6.70733e+06	5.05597e+06	3.71149e+06	1.60157e+06	2.41766e+06	23162.5	22227.7	244569	1.09972e+06	33092.8	886864	23322.7	20975.8	18293.4	25373.7	445401	22600.7	2.04443e+06	1.88273e+06	4.16977e+06
	TRUE	trans,trans-Muconic Acid	C6 H6 O4	Full match	No results	Full match	Not the top hit	0.00059	4.12	142.027	143.034	15.781	2.29849e+07	19	0	1					55.3	55.3	DDA for preferred ion	[M+H]+1	1.46517e+07	1.84998e+07	2.01775e+07	1.1657e+07	9.04314e+06	1.42826e+07	2.29849e+07	1.22699e+07	1.53788e+07	2.15019e+07	1.3648e+07	1.27439e+07	1.71036e+07	2.20973e+07	2.23938e+07	2.25833e+07	1.73296e+07	9.30508e+06	1.00347e+07	1.76262e+07	1.35158e+07	1.27405e+07	1.17739e+07	1.05816e+07	1.76024e+07
	TRUE	(-)-Perillic Acid	C10 H14 O2	Full match	No results	Full match	Partial match	0.00058	3.51	166.1	167.107	18.173	1.25849e+08	47	0	8					83	83	DDA for preferred ion	[M+H]+1	1.46142e+07	1.38883e+07	1.33831e+07	4.46328e+07	1.2725e+07	1.21045e+07	1.26077e+07	1.25505e+07	1.11117e+07	9.82191e+06	1.07138e+07	1.01716e+07	9.0313e+06	8.66978e+06	8.22466e+06	8.31484e+06	8.6208e+06	1.0883e+07	1.03304e+07	1.04319e+07	9.71706e+06	9.97691e+06	2.41023e+07	1.46937e+07	1.35738e+07
	TRUE	L-(+)-glutamine	C5 H10 N2 O3	Full match	Full match	Full match	Full match	0.00039	2.65	146.07	147.077	8.324	3.71455e+09	9	3	3	99.3	97.8		97.9	89.9	189.2	DDA for preferred ion	[M+H]+1	1.45899e+07	1.10257e+07	6.27407e+06	1.18512e+08	3.01858e+08	1.37535e+09	1.19003e+09	8.88574e+07	4.6673e+08	1.33558e+09	2.48981e+08	9.38488e+08	3.05875e+09	3.26769e+09	3.27308e+09	2.7556e+09	1.33432e+09	1.01544e+08	1.69844e+08	1.63568e+09	1.36684e+09	2.13977e+08	1.31817e+08	1.28895e+08	1.0021e+09
	TRUE	N-Isobutyl-3-methylbutanamide	C9 H19 N O	Full match	Partial match	Full match	No results	0.0006	3.83	157.147	158.155	21.955	1.10497e+08	0	2	1	91.9	62.8		70.3	71.1	163	DDA for preferred ion	[M+H]+1	1.45881e+07	1.33871e+07	1.58377e+07	1.58522e+07	1.11118e+07	6.4819e+06	9.82755e+06	7.95523e+06	1.18891e+07	1.32697e+07	1.2359e+07	1.27247e+07	1.22512e+07	1.50212e+07	1.27344e+07	1.24644e+07	1.23461e+07	1.46139e+07	1.46236e+07	1.43521e+07	1.26593e+07	1.49857e+07	1.42015e+07	1.43298e+07	1.59219e+07
	TRUE	N-Isobutyl-3-methylbutanamide	C9 H19 N O	Full match	Partial match	Full match	No results	0.00056	3.56	157.147	158.155	21.979	1.20911e+08	0	2	1	90.9	59		69.5	65.5	156.4	DDA for preferred ion	[M+H]+1	1.45881e+07	1.64173e+07	1.81119e+07	1.83154e+07	1.38453e+07	1.37953e+07	1.23838e+07	1.4229e+07	1.30205e+07	1.41432e+07	1.36811e+07	1.38046e+07	1.3832e+07	1.60418e+07	1.39118e+07	1.31933e+07	1.34043e+07	1.61718e+07	1.63682e+07	1.60012e+07	1.41204e+07	1.60168e+07	1.53431e+07	1.62454e+07	1.71906e+07
	TRUE	2-[(3-Ethoxy-3-oxopropanoyl)amino]benzoic acid	C12 H13 N O5	Full match	No results	Full match	Partial match	0.00061	2.42	251.08	252.087	11.932	1.44878e+07	3	0	2					54.4	54.4	DDA for preferred ion	[M+H]+1	1.44878e+07	1.1307e+07	1.00444e+07	411866	940449	552715	521583	304658	137329	2.85929e+06	390643	882783	165216	1.38856e+06	2.60815e+06	1.40368e+06	153675	1.00249e+06	589470	777074	935259	537609	389165	105633	143277
	TRUE	Nicotinamide ribotide	C11 H15 N2 O8 P	Not the top hit	Full match	Full match	Full match	0.0008	2.39	334.057	335.065	8.278	9.00082e+07	1	1	1	91.4	9.6		9.6	77.4	168.8	DDA for preferred ion	[M+H]+1	1.44699e+07	1.0431e+07	5.85337e+06	5.53652e+07	5.55366e+07	6.63269e+07	5.27554e+07	4.40495e+07	4.21961e+07	2.34585e+07	5.00342e+07	5.13798e+07	3.71369e+07	2.9077e+07	2.50913e+07	4.19249e+07	5.82729e+07	4.73392e+07	5.08235e+07	5.1731e+07	3.46306e+07	6.36898e+07	6.28038e+07	8.56837e+07	9.00082e+07
	TRUE	1,6-Hexanediol diacrylate	C12 H18 O4	Full match	Full match	No results	Partial match	0.00075	3.33	226.121	227.129	24.209	6.02505e+07	3	1	0	84	9.2		43.9		84	DDA for preferred ion	[M+H]+1	1.4431e+07	1.29097e+07	1.39118e+07	1.53123e+07	1.34371e+07	1.12146e+07	1.1604e+07	1.28312e+07	2.68973e+06	8.85489e+06	7.86871e+06	9.5189e+06	9.16069e+06	5.89102e+06	5.88933e+06	6.62881e+06	8.02741e+06	1.02987e+07	1.0933e+07	8.4322e+06	9.2171e+06	8.57172e+06	1.3765e+07	9.68253e+06	5.99214e+06
	TRUE	(2E)-4-Hydroxy-2-nonen-8-ynal	C9 H12 O2	Full match	No results	Full match	Partial match	0.00051	3.35	152.084	153.092	15.753	2.62091e+08	16	0	5					76.2	76.2	DDA for preferred ion	[M+H]+1	1.44071e+07	1.35567e+07	1.30507e+07	1.25268e+07	9.78495e+06	1.30358e+07	1.18837e+07	1.00109e+07	2.20373e+07	1.38676e+07	2.92871e+07	1.81923e+07	2.64107e+07	2.84978e+07	3.26526e+07	2.60458e+07	1.90182e+07	3.04144e+07	3.22961e+07	5.13594e+07	2.39899e+07	3.42885e+07	1.21294e+07	1.30782e+07	2.66241e+07
	TRUE	Methyl (2R,4S,6S,12bS)-2-[(2-acetamidoethyl)amino]-4-(3,4-difluorophenyl)-1,2,3,4,6,7,12,12b-octahydroindolo[2,3-a]quinolizine-6-carboxylate	C27 H30 F2 N4 O3	Invalid mass	Full match	No results	No match	0.00188	3.8	496.23	497.238	14.033	1.66573e+07	1	1	0	90.2	9.5		39.5		90.2	DDA for preferred ion	[M+H]+1	1.42856e+07	1.37633e+07	1.18937e+07	1.59646e+07	1.16238e+07	1.37155e+07	1.65169e+07	1.31434e+07	8.30553e+06	1.66573e+07	7.94087e+06	7.35598e+06	5.27075e+06	7.7496e+06	5.4204e+06	5.82189e+06	5.28999e+06	6.32374e+06	3.9313e+06	1.10601e+07	9.02186e+06	6.1563e+06	7.4021e+06	6.88342e+06	1.01185e+07
	TRUE	Monoelaidin	C21 H40 O4	Full match	Full match	Full match	Full match	0.00127	3.56	356.294	357.301	24.285	3.42729e+07	7	1	2	56.5	64		64	71.8	128.3	DDA for preferred ion	[M+H]+1	1.4215e+07	1.47151e+07	1.53698e+07	1.64353e+07	1.61516e+07	1.52821e+07	1.57634e+07	1.61292e+07	1.99218e+07	1.73325e+07	1.76737e+07	1.81213e+07	1.7318e+07	1.65658e+07	1.49577e+07	1.52922e+07	1.57037e+07	2.82932e+07	2.31741e+07	5.28052e+06	2.18492e+07	1.8774e+07	1.69804e+07	2.00011e+07	1.78321e+07
	TRUE	SANDARACOPIMARIC ACID	C20 H30 O2	Full match	Partial match	Full match	Partial match	0.00067	2.22	302.225	303.233	23.868	2.76342e+08	51	15	10	78.6	74.2		75.3	80.6	159.2	DDA for preferred ion	[M+H]+1	1.42065e+07	1.00539e+07	9.55919e+06	6.87192e+06	6.20463e+06	5.33039e+06	6.35699e+06	8.57037e+06	3.28662e+06	3.22425e+06	3.19304e+06	3.03674e+06	2.83963e+06	2.47577e+06	2.41989e+06	2.31319e+06	2.70313e+06	4.0229e+06	4.46232e+06	3.72825e+06	3.70532e+06	3.4694e+06	5.87803e+06	5.24131e+06	4.43082e+06
	TRUE	Aspulvinone E	C17 H12 O5	Full match	Invalid mass	Full match	Not the top hit	0.00088	2.96	296.069	297.077	18.284	3.29888e+07	3	5	2	86.1	9.3		71.7	59.4	145.5	DDA for preferred ion	[M+H]+1	1.3942e+07	9.54294e+06	7.36561e+06	7.85356e+06	5.25149e+06	5.12188e+06	5.0109e+06	3.41312e+06	1.63821e+06	2.28819e+06	1.71724e+06	1.78562e+06	1.1255e+06	1.24667e+06	1.52942e+06	1.31589e+06	1.79299e+06	916192	692936	1.48817e+06	1.04101e+06	919067	1.26861e+06	1.1533e+06	2.70675e+06
	TRUE	cystathionine	C7 H14 N2 O4 S	Full match	Full match	Full match	Full match	0.00047	2.1	222.068	223.075	8.245	2.20784e+09	8	2	2	97.2	79.7		79.7	86	183.2	DDA for preferred ion	[M+H]+1	1.39342e+07	7.35514e+06	5.26785e+06	4.98825e+08	9.98685e+08	1.90277e+09	2.20784e+09	1.24695e+08	1.07318e+09	4.25741e+08	1.43416e+08	3.84572e+08	3.54728e+08	2.45824e+08	2.29183e+08	3.49577e+08	4.15007e+08	2.95336e+07	6.48228e+07	6.27929e+07	1.21588e+08	1.27316e+08	1.21451e+08	1.70879e+07	1.39978e+09
	TRUE	Suberic acid	C8 H14 O4	Full match	No results	Full match	Partial match	0.0006	3.42	174.09	175.097	15.802	1.74435e+07	8	0	1					82.4	82.4	DDA for preferred ion	[M+H]+1	1.39096e+07	1.6636e+07	1.73697e+07	1.33303e+07	1.10788e+07	9.01285e+06	1.04625e+07	1.00644e+07	7.47602e+06	7.4252e+06	8.00266e+06	7.61849e+06	7.39591e+06	5.50601e+06	5.36449e+06	5.32437e+06	7.06158e+06	1.01326e+07	9.80879e+06	9.24768e+06	9.01271e+06	8.28278e+06	9.38703e+06	9.38507e+06	9.18151e+06
	TRUE	MFCD00064342	C10 H13 N5 O4	Full match	Full match	Full match	Full match	0.00094	3.51	267.098	268.105	9.307	8.60908e+08	7	1	1	98.5	9.9		51.2	93.3	191.8	DDA for preferred ion	[M+H]+1	1.3909e+07	1.83759e+07	2.00814e+07	8.60908e+08	7.93094e+08	6.05823e+08	1.71039e+08	4.56179e+08	1.53248e+08	1.51094e+08	4.08808e+08	3.78866e+08	1.16787e+08	1.12856e+08	7.54066e+07	9.54742e+07	1.53754e+08	6.53013e+07	8.06037e+07	1.98667e+08	1.23346e+08	1.98314e+08	6.67538e+08	2.31554e+08	5.55881e+08
	TRUE	(2E)-4-Hydroxy-2-nonen-8-ynal	C9 H12 O2	Full match	No results	Full match	Partial match	0.00059	3.88	152.084	153.092	15.805	2.29261e+08	16	0	4					72.6	72.6	DDA for preferred ion	[M+H]+1	1.38811e+07	1.25433e+07	1.20492e+07	1.16828e+07	1.0153e+07	1.22979e+07	1.11626e+07	9.31276e+06	2.42262e+07	1.31083e+07	2.65013e+07	1.41077e+07	2.78318e+07	2.77686e+07	3.20649e+07	2.53928e+07	1.52966e+07	2.85685e+07	3.14201e+07	4.90642e+07	2.32509e+07	3.57062e+07	1.101e+07	1.23243e+07	2.56392e+07
	TRUE	L-(+)-glutamine	C5 H10 N2 O3	Full match	Full match	Full match	Full match	0.00038	2.58	146.07	147.077	8.251	3.72384e+09	9	3	3	99.2	97.2		97.3	90.3	189.5	DDA for preferred ion	[M+H]+1	1.38185e+07	7.29405e+06	4.87091e+06	1.19031e+08	3.01984e+08	1.3787e+09	1.19265e+09	8.90513e+07	4.67239e+08	1.33585e+09	2.49277e+08	9.399e+08	3.06464e+09	3.26882e+09	3.28127e+09	2.76394e+09	1.33736e+09	1.01624e+08	1.69331e+08	1.63778e+09	1.36879e+09	2.14245e+08	1.31865e+08	1.28904e+08	1.00172e+09
	TRUE	Aspulvinone E	C17 H12 O5	Full match	Not the top hit	Full match	Not the top hit	0.00073	2.46	296.069	297.076	17.355	1.37782e+07	3	6	4	88.2	9.4		72.3	82.3	170.5	DDA for preferred ion	[M+H]+1	1.37782e+07	8.39387e+06	6.04153e+06	5.731e+06	3.77759e+06	4.72751e+06	4.1858e+06	2.97922e+06	1.24916e+06	2.10063e+06	843313	802978	985994	985050	1.16537e+06	1.13192e+06	888350	651686	668311	996852	645960	472307	766044	538796	1.33656e+06
	TRUE	GU5140000	C14 H20 O2	Full match	Partial match	Full match	Partial match	0.00059	2.7	220.147	221.154	23.893	2.25208e+08	24	1	3	57.8	64.3		64.3	61.4	119.2	DDA for preferred ion	[M+H]+1	1.37768e+07	1.50655e+08	1.01828e+08	6.35991e+07	6.00708e+07	4.34397e+07	3.9086e+07	8.8273e+07	2.56608e+07	2.53856e+07	2.46804e+07	2.51199e+07	2.48684e+07	2.52995e+07	2.27273e+07	2.18876e+07	2.36017e+07	3.10789e+07	3.19169e+07	2.80697e+07	2.87595e+07	2.66336e+07	4.08813e+07	3.96488e+07	3.35757e+07
	TRUE	Suberic acid	C8 H14 O4	Full match	No results	Full match	Partial match	0.00064	3.7	174.09	175.097	15.988	1.73884e+07	8	0	1					79.8	79.8	DDA for preferred ion	[M+H]+1	1.37407e+07	1.62149e+07	1.66891e+07	1.28135e+07	1.07997e+07	8.69426e+06	9.83673e+06	9.50229e+06	7.29913e+06	7.01772e+06	7.49047e+06	7.23386e+06	7.35289e+06	5.73968e+06	5.53038e+06	5.51325e+06	6.8689e+06	9.87679e+06	9.79244e+06	8.97956e+06	8.75505e+06	8.05344e+06	9.02729e+06	9.08266e+06	8.91989e+06
	TRUE	5-Tetradecynoic acid	C14 H24 O2	Full match	No results	Full match	Partial match	0.00074	3.31	224.178	225.186	22.372	2.17272e+07	13	0	1					50.8	50.8	DDA for preferred ion	[M+H]+1	1.37045e+07	1.11166e+07	9.02055e+06	5.76206e+06	4.82177e+06	4.64496e+06	4.44833e+06	4.1377e+06	2.93312e+06	2.55356e+06	2.52638e+06	2.54903e+06	2.63404e+06	2.40824e+06	2.29965e+06	2.23188e+06	2.13168e+06	3.45636e+06	3.34065e+06	3.00112e+06	3.18257e+06	3.03221e+06	3.52308e+06	3.62039e+06	3.45823e+06
	TRUE	1-(2-Butoxy-1-methylethoxy)propan-2-ol	C10 H22 O3	Full match	No results	Full match	No results	0.00064	3.36	190.158	191.165	20.404	2.81957e+07	0	0	2					80.9	80.9	DDA for preferred ion	[M+H]+1	1.36413e+07	9.49626e+06	7.1516e+06	6.12996e+06	5.22711e+06	4.02392e+06	3.96597e+06	5.8378e+06	2.06513e+06	3.01766e+06	3.91777e+06	3.57007e+06	3.96518e+06	4.30943e+06	4.81121e+06	3.63458e+06	4.71229e+06	4.03415e+06	4.02395e+06	5.07556e+06	1.81314e+06	3.36292e+06	4.88499e+06	4.63235e+06	2.82745e+06
	TRUE	1721454	C8 H16 O2	Full match	No results	Full match	Partial match	0.00042	2.94	144.115	145.123	21.383	2.22784e+07	34	0	3					67.5	67.5	DDA for preferred ion	[M+H]+1	1.34948e+07	2.13304e+07	1.27435e+07	2.22784e+07	6.23799e+06	1.23644e+07	1.14138e+07	1.38074e+07	1.30919e+07	1.13957e+07	1.0485e+07	1.02394e+07	9.64573e+06	1.14744e+07	1.02143e+07	1.30197e+07	9.27968e+06	1.29883e+07	1.09258e+07	1.3054e+07	9.72776e+06	1.13423e+07	1.54789e+07	1.73736e+07	1.11904e+07
	TRUE	beta-D-Glucopyranosyl-(1->4)-beta-D-glucopyranosyl-(1->4)-beta-D-glucopyranosyl-(1->4)-beta-D-glucopyranosyl-(1->4)-beta-D-glucopyranosyl-(1->4)-beta-D-glucopyranosyl-(1->4)-beta-D-glucopyranose	C42 H72 O36	No match	No results	Full match	Full match	0.0026	2.26	1152.38	1153.39	7.595	1.41941e+07	4	0	1					84.3	84.3	DDA for preferred ion	[M+H]+1	1.34784e+07	1.41941e+07	1.36126e+07	8.1157e+06	6.0162e+06	5.47974e+06	5.42356e+06	4.74022e+06	4.33524e+06	3.97033e+06	4.15261e+06	2.91527e+06	1.15379e+06	1.12692e+06	1.42767e+06	2.13406e+06	2.18592e+06	4.95795e+06	4.06687e+06	5.59135e+06	2.63972e+06	3.08276e+06	5.47777e+06	4.15881e+06	5.55859e+06
	TRUE	N,N-Bis(2-hydroxyethyl)dodecanamide	C16 H33 N O3	Full match	No results	Full match	Full match	0.00079	2.75	287.247	288.254	23.596	5.91005e+07	1	0	1					87.2	87.2	DDA for preferred ion	[M+H]+1	1.34784e+07	1.06041e+06	5.6153e+07	2.94433e+07	1.95652e+07	1.60457e+07	763770	3.74511e+07	1.63155e+07	5.91005e+07	4.53605e+07	9.83361e+06	7.06574e+06	6.44704e+06	6.637e+06	7.10763e+06	2.14596e+07	8.42035e+06	5.70367e+06	1.2578e+07	2.99081e+07	1.38919e+07	9.24537e+06	9.65608e+06	2.08633e+07
	TRUE	4-Hydroxynonenal	C9 H16 O2	Full match	No results	Full match	Not the top hit	0.00057	3.64	156.116	157.123	22.789	3.55989e+07	32	0	7					84.8	84.8	DDA for preferred ion	[M+H]+1	1.33199e+07	2.89172e+07	2.26977e+07	1.32747e+07	2.38722e+07	1.96284e+07	1.28098e+07	1.22355e+07	1.03994e+07	1.15673e+07	1.84887e+07	1.57476e+07	9.88877e+06	1.02476e+07	1.68075e+07	1.49471e+07	1.6517e+07	1.22898e+07	1.20863e+07	1.38068e+07	1.29354e+07	1.57644e+07	1.16608e+07	3.55989e+07	1.72412e+07
	TRUE	12(13)Ep-9-KODE	C18 H30 O4	Full match	Invalid mass	Full match	Not the top hit	0.0009	2.9	310.215	311.223	23.062	1.83549e+07	11	1	2	70	68		69.3	76.5	146.5	DDA for preferred ion	[M+H]+1	1.32593e+07	6.90045e+06	1.6344e+07	9.37183e+06	8.57249e+06	7.65895e+06	7.44355e+06	6.51305e+06	968285	3.91167e+06	3.46093e+06	3.69215e+06	3.25218e+06	2.8519e+06	2.77301e+06	2.91302e+06	2.96909e+06	5.0966e+06	4.81786e+06	4.45943e+06	4.6486e+06	4.14888e+06	6.17131e+06	6.31811e+06	5.62428e+06
	TRUE	Suberic acid	C8 H14 O4	Full match	No results	Full match	Partial match	0.00063	3.64	174.09	175.097	16.095	1.68088e+07	8	0	2					83.3	83.3	DDA for preferred ion	[M+H]+1	1.32423e+07	1.5449e+07	1.58527e+07	1.21204e+07	1.01751e+07	8.34625e+06	9.37887e+06	8.91671e+06	7.05607e+06	6.88866e+06	7.4009e+06	7.06658e+06	6.95687e+06	6.10582e+06	5.12487e+06	2.81186e+06	6.57346e+06	9.48601e+06	9.14456e+06	8.61076e+06	7.79598e+06	7.6587e+06	8.57181e+06	9.99984e+06	8.71739e+06
	TRUE	cedr-8(15)-en-9-.alpha.-ol	C15 H24 O	Full match	Partial match	Full match	Partial match	0.00062	2.82	220.183	221.191	19.943	3.66004e+08	70	2	10	85	78.8		78.8	84.5	169.5	DDA for preferred ion	[M+H]+1	1.32262e+07	1.19324e+07	1.1051e+07	2.47243e+07	1.53462e+07	9.4752e+06	9.21908e+06	2.03138e+07	1.12679e+07	1.03148e+07	7.18247e+06	2.52e+07	9.09127e+06	8.54495e+06	1.39763e+07	9.38752e+06	9.9831e+06	1.08736e+07	1.10611e+07	1.09279e+07	1.08877e+07	1.13071e+07	1.35112e+07	1.69833e+07	1.15918e+07
	TRUE	4-Hydroxynonenal	C9 H16 O2	Full match	No results	Full match	Not the top hit	0.00056	3.57	156.116	157.123	22.715	1.3363e+08	32	0	7					76.4	76.4	DDA for preferred ion	[M+H]+1	1.32237e+07	2.59303e+07	2.34237e+07	1.26698e+07	2.19839e+07	1.85367e+07	1.20419e+07	1.23116e+07	1.03985e+07	1.25036e+07	2.3846e+07	2.06126e+07	9.91643e+06	1.07335e+07	2.28922e+07	1.81144e+07	2.06665e+07	1.16468e+07	1.25656e+07	1.69519e+07	1.37607e+07	1.89246e+07	1.19138e+07	1.29452e+07	1.93723e+07
	TRUE	Methyl (2R,4S,6S,12bS)-2-[(2-acetamidoethyl)amino]-4-(3,4-difluorophenyl)-1,2,3,4,6,7,12,12b-octahydroindolo[2,3-a]quinolizine-6-carboxylate	C27 H30 F2 N4 O3	No match	Full match	No results	No match	0.002	4.02	496.231	497.238	14.154	1.49944e+07	1	1	0	94.2	9.7		39.7		94.2	DDA for preferred ion	[M+H]+1	1.31054e+07	1.20482e+07	1.10269e+07	1.36602e+07	1.10144e+07	1.27402e+07	1.49944e+07	1.18613e+07	5.48448e+06	1.39833e+07	4.96289e+06	5.20168e+06	3.54703e+06	5.67346e+06	3.66829e+06	4.47313e+06	3.19872e+06	4.16203e+06	750072	6.42648e+06	6.02485e+06	4.09722e+06	7.30352e+06	6.0997e+06	9.24365e+06
	TRUE	Methyl (2R,4S,6S,12bS)-2-[(2-acetamidoethyl)amino]-4-(3,4-difluorophenyl)-1,2,3,4,6,7,12,12b-octahydroindolo[2,3-a]quinolizine-6-carboxylate	C27 H30 F2 N4 O3	No match	Full match	No results	No match	0.00172	3.46	496.23	497.238	14.089	1.4822e+07	1	1	0	90.3	9.5		36.6		90.3	DDA for preferred ion	[M+H]+1	1.30784e+07	1.24912e+07	1.08451e+07	1.45471e+07	1.0776e+07	1.2498e+07	1.4822e+07	1.18196e+07	5.89344e+06	1.4586e+07	5.65285e+06	5.22732e+06	3.67353e+06	6.74615e+06	3.56411e+06	5.71284e+06	3.61981e+06	4.35188e+06	2.77094e+06	7.27704e+06	7.35863e+06	1.2478e+06	6.56415e+06	7.17491e+06	7.7101e+06
	TRUE	Aspulvinone E	C17 H12 O5	Full match	Invalid mass	Full match	Not the top hit	0.00099	3.34	296.069	297.077	18.338	2.30384e+07	3	5	3	87.8	9.4		72.5	69.4	157.2	DDA for preferred ion	[M+H]+1	1.30671e+07	8.43893e+06	6.28628e+06	7.23546e+06	4.99118e+06	4.48428e+06	4.54583e+06	3.09788e+06	3.56983e+06	2.10228e+06	1.02293e+06	1.32251e+06	969420	1.12124e+06	1.30802e+06	1.23136e+06	1.14123e+06	751563	757909	1.30206e+06	929549	958564	1.2944e+06	1.12137e+06	2.85193e+06
	TRUE	Succinylacetone	C7 H10 O4	Full match	No results	Full match	Partial match	0.0005	3.14	158.058	159.066	13.133	3.3606e+07	7	0	2					69.1	69.1	DDA for preferred ion	[M+H]+1	1.30648e+07	6.22655e+06	5.02752e+06	5.62997e+06	5.15921e+06	1.078e+07	5.12307e+06	2.98803e+06	3.06006e+06	2.55604e+06	3.3378e+06	3.01885e+06	2.72173e+06	3.05398e+06	2.39767e+06	2.42829e+06	3.45768e+06	1.29027e+07	1.84725e+07	4.091e+06	2.86297e+06	1.37799e+07	7.98731e+06	1.1737e+07	6.61814e+06
	TRUE	3-(2-methylpropyl)-octahydropyrrolo[1,2-a]pyrazine-1,4-dione	C11 H18 N2 O2	Full match	Full match	No results	Full match	0.00063	3.02	210.137	211.145	14.598	1.33921e+07	1	3	0	72.2	69.5		69.5		72.2	DDA for preferred ion	[M+H]+1	1.30283e+07	6.68346e+06	6.34318e+06	6.70156e+06	6.36853e+06	5.28192e+06	4.08857e+06	4.35654e+06	2.40322e+06	5.76373e+06	8.86558e+06	8.55023e+06	1.1019e+07	2.48614e+06	1.04956e+07	1.64088e+06	8.42961e+06	6.69931e+06	1.1951e+07	4.78734e+06	3.18143e+06	1.55655e+06	3.75977e+06	2.39547e+06	3.58266e+06
	TRUE	Butoxytriglycol	C10 H22 O4	Full match	Full match	Full match	No results	0.00056	2.71	206.152	207.16	17.91	2.45359e+07	0	1	1	91.8	78.2		78.4	77.2	169	DDA for preferred ion	[M+H]+1	1.30273e+07	1.04303e+07	1.7934e+07	1.10691e+07	1.30299e+07	2.06354e+07	1.4576e+07	1.71564e+07	2.26693e+06	3.6895e+06	2.53526e+06	2.02036e+06	1.92627e+06	1.60553e+06	3.65752e+06	1.92553e+06	1.3684e+06	2.32606e+06	2.47499e+06	2.33271e+06	1.54421e+06	1.46961e+06	2.45359e+07	6.22993e+06	3.26472e+06
	TRUE	Butoxytriglycol	C10 H22 O4	Full match	Full match	Full match	No results	0.00059	2.86	206.152	207.16	17.827	2.61853e+07	0	1	1	83.7	66.8		67	70.3	154	DDA for preferred ion	[M+H]+1	1.29844e+07	1.1892e+07	2.5249e+07	1.13181e+07	1.29092e+07	2.03333e+07	1.43639e+07	1.71805e+07	7.16666e+06	1.19112e+07	4.88458e+06	3.41312e+06	3.54073e+06	5.25247e+06	7.59211e+06	5.50888e+06	2.54495e+06	5.88628e+06	4.78125e+06	5.96259e+06	5.04498e+06	3.80618e+06	2.61853e+07	1.77492e+07	7.7508e+06
	TRUE	(-)-L-Carnitine	C7 H15 N O3	Full match	No results	Full match	Full match	0.00058	3.6	161.106	162.113	8.547	1.62769e+09	3	0	1					50.9	50.9	DDA for preferred ion	[M+H]+1	1.29609e+07	1.23752e+07	1.08217e+07	9.49961e+08	5.38788e+08	2.45657e+08	2.01763e+08	5.31286e+08	1.60953e+08	1.23782e+08	1.39776e+09	4.36756e+08	3.55442e+08	3.57998e+08	2.37189e+08	2.94989e+08	1.62769e+09	2.50882e+08	3.25516e+08	1.72108e+08	1.42872e+08	5.18102e+08	3.00009e+08	2.28114e+08	1.82334e+08
	TRUE	L-(+)-Glutamic acid	C5 H9 N O4	Full match	Full match	Full match	Full match	0.00032	2.2	147.053	148.061	8.227	5.39357e+08	16	3	5	87.7	72.4		72.4	90.9	178.6	DDA for preferred ion	[M+H]+1	1.29308e+07	1.2238e+07	1.19931e+07	3.04298e+08	2.87677e+08	3.25286e+08	2.74043e+08	1.27244e+08	1.83078e+08	2.36869e+08	2.17497e+08	2.8559e+08	4.24649e+08	3.68265e+08	3.09538e+08	5.36347e+08	5.39357e+08	1.17094e+08	1.66946e+08	5.26234e+08	5.16936e+08	2.45414e+08	1.51478e+08	8.13647e+07	2.91117e+08
	TRUE	L-(+)-Glutamic acid	C5 H9 N O4	Full match	Full match	Full match	Full match	0.00037	2.51	147.054	148.061	8.28	5.34801e+08	16	1	5	88.7	73.7		74.4	83.2	171.9	DDA for preferred ion	[M+H]+1	1.29308e+07	1.2238e+07	1.20006e+07	3.03151e+08	2.85224e+08	3.21407e+08	2.71691e+08	1.26155e+08	1.83362e+08	2.36689e+08	2.17988e+08	2.86368e+08	4.24736e+08	3.64418e+08	3.08855e+08	5.32913e+08	5.34801e+08	1.17108e+08	1.67283e+08	5.23574e+08	5.11987e+08	2.45126e+08	1.51066e+08	8.13854e+07	2.89243e+08
	TRUE	L-(+)-Glutamic acid	C5 H9 N O4	Full match	Full match	Full match	Full match	0.00033	2.25	147.053	148.061	8.252	5.43426e+08	16	3	5	88.9	74		74	90.3	179.2	DDA for preferred ion	[M+H]+1	1.29308e+07	1.2238e+07	1.19966e+07	3.05051e+08	2.89008e+08	3.26332e+08	2.75482e+08	1.27275e+08	1.83084e+08	2.36883e+08	2.17834e+08	2.85876e+08	4.29887e+08	3.67721e+08	3.08855e+08	5.43426e+08	5.43187e+08	1.17098e+08	1.67283e+08	5.30805e+08	5.19716e+08	2.46411e+08	1.51793e+08	8.13746e+07	2.91632e+08
	TRUE	Suberic acid	C8 H14 O4	Full match	No results	Full match	Partial match	0.0007	4.04	174.09	175.097	16.015	1.66114e+07	8	0	1					75	75	DDA for preferred ion	[M+H]+1	1.28763e+07	1.49441e+07	1.53869e+07	1.17032e+07	9.892e+06	8.13713e+06	9.0822e+06	8.5395e+06	6.93738e+06	6.40008e+06	6.95525e+06	6.87491e+06	5.61095e+06	5.45677e+06	4.42771e+06	5.3111e+06	7.76149e+06	5.42321e+06	9.61407e+06	7.46994e+06	8.14111e+06	7.49462e+06	8.30336e+06	8.39549e+06	8.25387e+06
	TRUE	(4-Methylcyclohexyl)acetic acid	C9 H16 O2	Full match	No results	Full match	Partial match	0.00056	3.59	156.116	157.123	22.975	1.40598e+08	32	0	7					87.8	87.8	DDA for preferred ion	[M+H]+1	1.28718e+07	3.05138e+07	1.61313e+07	1.24155e+07	1.80495e+07	1.53701e+07	1.17999e+07	1.1102e+07	9.59707e+06	1.0484e+07	1.43645e+07	1.26701e+07	9.21611e+06	9.41933e+06	1.27832e+07	1.19314e+07	1.25135e+07	1.11088e+07	1.0932e+07	1.1472e+07	1.14273e+07	1.26208e+07	1.09131e+07	1.16271e+07	1.26943e+07
	TRUE	UNII:67GL43KSFC	C13 H20 O	Full match	No results	Full match	Partial match	0.00053	2.75	192.152	193.159	23.09	2.11683e+07	25	0	6					87.8	87.8	DDA for preferred ion	[M+H]+1	1.28388e+07	9.4897e+06	8.6601e+06	6.70308e+06	1.74462e+07	5.66062e+06	5.22259e+06	5.04454e+06	3.12347e+06	3.39892e+06	3.08992e+06	3.05333e+06	2.77428e+06	2.76859e+06	2.60153e+06	2.8465e+06	2.88846e+06	4.23208e+06	3.84904e+06	3.76049e+06	3.99461e+06	3.4594e+06	5.01422e+06	5.11506e+06	4.0881e+06
	TRUE	Jasmonic acid	C12 H18 O3	Full match	No results	Full match	Full match	0.00079	3.75	210.126	211.134	24.834	1.63905e+07	10	0	3					57.9	57.9	DDA for preferred ion	[M+H]+1	1.27877e+07	1.29736e+07	1.34565e+07	1.40591e+07	1.24723e+07	1.11552e+07	1.1492e+07	1.20229e+07	9.61194e+06	8.82197e+06	9.45542e+06	9.62683e+06	9.49626e+06	8.62645e+06	8.28124e+06	8.38235e+06	9.12403e+06	1.09461e+07	1.08672e+07	1.01975e+07	1.04955e+07	1.0184e+07	1.20731e+07	1.17844e+07	1.08629e+07
	TRUE	YQ3683000	C11 H18 O2	Full match	No results	Full match	Partial match	0.00053	2.91	182.131	183.138	24.099	4.01139e+07	20	0	5					75.8	75.8	DDA for preferred ion	[M+H]+1	1.27806e+07	1.15843e+07	1.3401e+07	1.20413e+07	1.01928e+07	8.92337e+06	8.19055e+06	9.31785e+06	9.07935e+06	8.51447e+06	8.88611e+06	8.8699e+06	8.22848e+06	8.71835e+06	7.72861e+06	7.67747e+06	8.06743e+06	1.02177e+07	1.08509e+07	9.43349e+06	9.91695e+06	9.27601e+06	1.07202e+07	1.06961e+07	9.55639e+06
	TRUE	6,7-dimethoxy-1-methyl-3-isoquinolyl 4-nitrobenzoate	C19 H16 N2 O6	Not the top hit	Full match	No results	No results	0.00098	2.66	368.102	369.109	14.304	1.41744e+07	0	5	0	89.4	9.5		72.8		89.4	DDA for preferred ion	[M+H]+1	1.27622e+07	5.45272e+06	5.46896e+06	8.43e+06	1.03646e+07	1.34731e+07	1.41744e+07	1.10882e+07	1.82418e+06	5.52554e+06	1.53192e+06	1.18581e+06	318331	1.71559e+06	1.17521e+06	1.53168e+06	954654	267767	784327	1.92213e+06	1.85106e+06	430271	3.80519e+06	564611	3.23113e+06
	TRUE	(+/-)-Sabinene	C10 H16	Full match	No results	Full match	Not the top hit	0.00039	2.88	136.126	137.133	17.548	1.65634e+07	50	0	10					80.2	80.2	DDA for preferred ion	[M+H]+1	1.27613e+07	1.01367e+07	9.56989e+06	8.25251e+06	7.57608e+06	8.49958e+06	9.22102e+06	9.88082e+06	1.02252e+07	9.18911e+06	9.39651e+06	8.79976e+06	8.51113e+06	7.95002e+06	9.04823e+06	9.33373e+06	1.00741e+07	1.27229e+07	1.24582e+07	1.17136e+07	1.19084e+07	1.12576e+07	1.21509e+07	1.28093e+07	1.24582e+07
	TRUE	4-(5,6-Dihydroxyheptyl)-3-methyl-2(5H)-furanone	C12 H20 O4	Full match	No results	Full match	Partial match	0.00072	3.17	228.137	229.144	22.321	1.63153e+07	2	0	1					72	72	DDA for preferred ion	[M+H]+1	1.27088e+07	1.21125e+07	1.21372e+07	1.11224e+07	1.02836e+07	9.61329e+06	1.01199e+07	9.85995e+06	8.77608e+06	7.95342e+06	8.37432e+06	8.15221e+06	8.19046e+06	7.56537e+06	7.63552e+06	7.38825e+06	7.37223e+06	9.3684e+06	8.67778e+06	8.70639e+06	9.21682e+06	8.3653e+06	9.70122e+06	9.23869e+06	9.41591e+06
	TRUE	(+/-)-Sabinene	C10 H16	Full match	No results	Full match	Not the top hit	0.00042	3.07	136.126	137.133	18.46	2.48876e+07	50	0	11					86.7	86.7	DDA for preferred ion	[M+H]+1	1.26768e+07	1.04615e+07	1.00278e+07	9.55536e+06	8.79518e+06	9.10241e+06	9.55819e+06	1.09779e+07	1.16062e+07	1.02939e+07	1.10026e+07	9.90231e+06	9.03297e+06	8.89961e+06	9.70092e+06	1.03324e+07	1.08588e+07	1.39725e+07	1.39325e+07	1.27984e+07	1.30541e+07	1.26139e+07	1.32189e+07	1.4857e+07	1.47527e+07
	TRUE	(+/-)-Sabinene	C10 H16	Full match	No results	Full match	Not the top hit	0.00042	3.08	136.126	137.133	18.427	1.23172e+08	50	0	11					86.3	86.3	DDA for preferred ion	[M+H]+1	1.26486e+07	1.03828e+07	1.00043e+07	9.56236e+06	8.70025e+06	9.04968e+06	9.03126e+06	1.23172e+08	1.14789e+07	1.02361e+07	1.00436e+07	9.09967e+06	9.11048e+06	8.71241e+06	9.76869e+06	1.01796e+07	1.09145e+07	1.35868e+07	1.34695e+07	1.28004e+07	1.25213e+07	1.25609e+07	1.35656e+07	1.44947e+07	1.45682e+07
	TRUE	1,4:3,6-Dianhydro-5-O-benzyl-2-[5-(4-biphenylyl)-1H-tetrazol-1-yl]-2-deoxy-D-glucitol	C26 H24 N4 O3	No match	Full match	No results	No match	-0.00213	-4.84	440.183	441.19	18.882	1.65397e+07	4	2	0	85.4	9.3		9.8		85.4	DDA for preferred ion	[M+H]+1	1.26012e+07	8.68929e+06	865378	1.11974e+07	7.53639e+06	8.95217e+06	1.01755e+07	7.16351e+06	6.47021e+06	1.65397e+07	4.18272e+06	4.3374e+06	3.75055e+06	5.86037e+06	5.73776e+06	6.03344e+06	3.79185e+06	3.46008e+06	2.6436e+06	5.60358e+06	4.67808e+06	3.70688e+06	3.4991e+06	3.83644e+06	7.60909e+06
	TRUE	1726111	C17 H32 O2	Full match	No results	Full match	Partial match	0.00092	3.43	268.241	269.248	24.476	3.46842e+07	7	0	2					59	59	DDA for preferred ion	[M+H]+1	1.26003e+07	1.72655e+07	1.36038e+07	1.27587e+07	1.16117e+07	9.4898e+06	8.87305e+06	9.58356e+06	6.27092e+06	5.0253e+06	5.85928e+06	6.09933e+06	6.01482e+06	4.7899e+06	4.59653e+06	4.61159e+06	5.0319e+06	7.20042e+06	6.95815e+06	6.5934e+06	7.60109e+06	6.21021e+06	8.60206e+06	8.50565e+06	6.14127e+06
	TRUE	Methyl (2R,4S,6S,12bS)-2-[(2-acetamidoethyl)amino]-4-(3,4-difluorophenyl)-1,2,3,4,6,7,12,12b-octahydroindolo[2,3-a]quinolizine-6-carboxylate	C27 H30 F2 N4 O3	No match	Full match	No results	No match	0.00169	3.4	496.23	497.238	14.185	1.45841e+07	1	1	0	95	9.7		36.8		95	DDA for preferred ion	[M+H]+1	1.25983e+07	1.19534e+07	1.0431e+07	1.44025e+07	1.05022e+07	1.23381e+07	1.45841e+07	1.14778e+07	5.22727e+06	1.08742e+07	4.64165e+06	4.95025e+06	3.37855e+06	4.55068e+06	3.52419e+06	4.23792e+06	3.12646e+06	3.92972e+06	2.47042e+06	5.80638e+06	5.41106e+06	3.83796e+06	6.62409e+06	4.99123e+06	7.63295e+06
	TRUE	5-(Chloromethyl)-1-phenyl-1H-1,2,4-triazole	C9 H8 Cl N3	No match	No results	Full match	No match	0.00075	3.87	193.041	194.049	8.473	2.80813e+08	1	0	1					51.7	51.7	DDA for preferred ion	[M+H]+1	1.2586e+07	1.1493e+07	8.25927e+06	2.99133e+07	5.01068e+07	2.48319e+08	2.80813e+08	1.20887e+07	7.85857e+07	7.30349e+07	4.04468e+06	2.20229e+07	4.16873e+07	3.81461e+07	6.13374e+07	6.3353e+07	6.28751e+06	5.19106e+06	3.23058e+06	2.97715e+07	5.23504e+07	3.44376e+06	1.07363e+07	5.59152e+06	1.67703e+08
	TRUE	2-hydroxybenzaldehyde 1-(4-amino-6-methyl-1,3,5-triazin-2-yl)hydrazone hydrochloride	C11 H12 N6 O	No match	Full match	No results	No results	0.00111	4.55	244.108	245.116	17.83	1.70827e+07	0	3	0	51.9	7.6		60.1		51.9	DDA for preferred ion	[M+H]+1	1.24223e+07	9.75268e+06	1.67694e+07	1.07661e+07	1.33153e+07	222794	1.63171e+07	1.55833e+07	2.17804e+06	3.69738e+06	2.81598e+06	2.11865e+06	2.95431e+06	4.57286e+06	7.37352e+06	5.26063e+06	1.43194e+06	2.55947e+06	2.00945e+06	3.58616e+06	2.47626e+06	2.01256e+06	1.70827e+07	9.24172e+06	5.54603e+06
	TRUE	(2E)-4-Hydroxy-2-nonen-8-ynal	C9 H12 O2	Full match	No results	Full match	Partial match	0.00059	3.88	152.084	153.092	15.837	2.04429e+08	16	0	3					68.7	68.7	DDA for preferred ion	[M+H]+1	1.23485e+07	1.15682e+07	1.11186e+07	1.03469e+07	9.48218e+06	1.15321e+07	1.04857e+07	8.81237e+06	2.04519e+07	1.23765e+07	2.57769e+07	1.32015e+07	2.49058e+07	2.72143e+07	3.07858e+07	2.51774e+07	1.45658e+07	2.76516e+07	2.99693e+07	4.96195e+07	2.68523e+07	3.23856e+07	1.01484e+07	1.11314e+07	2.46717e+07
	TRUE	N-Isobutyl-3-methylbutanamide	C9 H19 N O	Full match	Partial match	Full match	No results	0.00056	3.56	157.147	158.155	20.58	1.69787e+07	0	2	1	93.6	9.7		71.9	67.8	161.4	DDA for preferred ion	[M+H]+1	1.23221e+07	1.69787e+07	1.41389e+07	1.61866e+07	1.49509e+07	1.24833e+07	1.23096e+07	1.11627e+07	8.51193e+06	1.0827e+07	1.21717e+07	8.42207e+06	9.60833e+06	8.76192e+06	8.48137e+06	1.15291e+07	9.06278e+06	9.82052e+06	1.07954e+07	1.2095e+07	1.17677e+07	1.25387e+07	1.10133e+07	8.90762e+06	1.45774e+07
	TRUE	N-Isobutyl-3-methylbutanamide	C9 H19 N O	Full match	Partial match	Full match	No results	0.00054	3.45	157.147	158.154	20.671	1.78507e+07	0	2	1	88	54.8		64.9	51	139	DDA for preferred ion	[M+H]+1	1.23069e+07	1.78507e+07	1.38852e+07	1.64196e+07	1.49783e+07	1.26609e+07	1.34531e+07	1.16158e+07	8.38076e+06	1.09179e+07	1.15822e+07	7.82099e+06	9.67747e+06	8.67892e+06	8.53429e+06	1.15807e+07	9.14917e+06	9.96524e+06	1.11863e+07	1.20112e+07	1.21388e+07	1.27867e+07	1.10141e+07	9.42957e+06	1.46519e+07
	TRUE	Suberic acid	C8 H14 O4	Full match	No results	Full match	Partial match	0.00062	3.57	174.09	175.097	15.877	1.55872e+07	8	0	1					80.1	80.1	DDA for preferred ion	[M+H]+1	1.22567e+07	1.41666e+07	1.44427e+07	1.09182e+07	9.2127e+06	7.44641e+06	8.48712e+06	7.93747e+06	6.53793e+06	5.99898e+06	6.79487e+06	6.48531e+06	6.56073e+06	5.18318e+06	5.06989e+06	5.07125e+06	6.06615e+06	8.77524e+06	8.43735e+06	7.97528e+06	7.69502e+06	7.03645e+06	7.75808e+06	7.88642e+06	7.78927e+06
	TRUE	1,2,3,4-tetrahydronaphthalen-1-one 1-(4,5-dihydro-1H-imidazol-2-yl)hydrazone	C13 H16 N4	Not the top hit	Full match	No results	No match	-0.00075	-3.29	228.137	229.144	18.503	2.7343e+07	2	2	0	60.5	8		56.9		60.5	DDA for preferred ion	[M+H]+1	1.22339e+07	1.43758e+07	1.52207e+07	1.68404e+07	1.18314e+07	8.48033e+06	7.77953e+06	7.29237e+06	3.26502e+06	6.46133e+06	8.43468e+06	7.18351e+06	5.12274e+06	2.63528e+06	8.41985e+06	2.13472e+06	7.83929e+06	1.04368e+07	9.9392e+06	9.31167e+06	4.17688e+06	9.31136e+06	9.04275e+06	1.0203e+07	3.86775e+06
	TRUE	(-)-L-Carnitine	C7 H15 N O3	Full match	Full match	Full match	Full match	0.00053	3.31	161.106	162.113	8.625	1.72873e+09	3	3	2	79.2	49.6		49.6	66.6	145.8	DDA for preferred ion	[M+H]+1	1.22321e+07	1.16794e+07	1.13203e+07	1.00517e+09	5.58935e+08	2.49437e+08	2.14609e+08	5.66843e+08	1.72914e+08	1.19525e+08	1.48254e+09	4.63713e+08	3.77254e+08	3.82641e+08	2.53434e+08	2.9851e+08	1.72873e+09	2.65452e+08	3.4314e+08	2.03736e+08	1.50498e+08	5.49651e+08	3.19329e+08	2.44496e+08	1.9624e+08
	TRUE	(4S,4aR)-4-(Hydroxymethyl)-3,4a,8,8-tetramethyl-4a,5,6,7,8,8a-hexahydro-1(4H)-naphthalenone	C15 H24 O2	Full match	Not the top hit	Full match	Partial match	0.00084	3.56	236.178	237.186	22.311	1.22745e+08	43	4	9	79.5	74.8		74.8	82.8	162.3	DDA for preferred ion	[M+H]+1	1.22279e+07	9.20082e+06	7.70505e+06	6.07607e+06	5.26902e+06	5.10676e+06	4.70224e+06	4.68974e+06	4.22464e+06	3.87681e+06	4.07022e+06	3.91251e+06	3.89082e+06	3.52881e+06	3.5831e+06	3.45857e+06	3.37597e+06	4.81478e+06	4.89333e+06	4.8739e+06	4.62765e+06	4.6082e+06	4.76012e+06	4.877e+06	4.8765e+06
	TRUE	N-Isobutyl-3-methylbutanamide	C9 H19 N O	Full match	Partial match	Full match	No results	0.00059	3.78	157.147	158.155	20.779	1.76801e+07	0	2	1	93.7	69		72.4	71.3	165	DDA for preferred ion	[M+H]+1	1.22272e+07	1.76801e+07	1.03897e+07	1.62717e+07	1.52802e+07	1.37929e+07	1.33649e+07	1.18852e+07	5.75244e+06	5.95148e+06	5.77971e+06	5.21067e+06	5.42821e+06	5.38056e+06	5.05817e+06	6.16276e+06	5.30856e+06	6.23111e+06	5.68415e+06	6.8811e+06	7.29085e+06	6.50553e+06	1.05596e+07	7.58451e+06	8.87657e+06
	TRUE	3-Methylxanthine	C6 H6 N4 O2	No results	Full match	No results	Partial match	-0.00028	-1.67	166.049	167.056	16.957	4.67162e+07	6	3	0	83.7	9.2		63.3		83.7	DDA for preferred ion	[M+H]+1	1.22112e+07	1.15326e+07	1.12982e+07	1.17182e+07	9.73805e+06	8.7683e+06	8.49969e+06	8.77786e+06	8.31798e+06	5.11565e+06	8.79368e+06	8.29876e+06	8.79849e+06	5.08995e+06	7.66714e+06	4.73913e+06	7.98882e+06	9.25772e+06	9.12208e+06	9.31285e+06	5.10604e+06	8.91833e+06	9.20235e+06	9.52485e+06	9.70705e+06
	TRUE	N-Isobutyl-3-methylbutanamide	C9 H19 N O	Full match	Partial match	Full match	No results	0.00055	3.49	157.147	158.154	20.648	1.70071e+07	0	2	1	93.6	9.7		71.3	67.2	160.8	DDA for preferred ion	[M+H]+1	1.21919e+07	1.70071e+07	1.39211e+07	1.62133e+07	1.4774e+07	1.24711e+07	1.25437e+07	1.13947e+07	7.90182e+06	1.08983e+07	1.18949e+07	7.7325e+06	9.51401e+06	9.38906e+06	8.48953e+06	1.15418e+07	8.85355e+06	9.8852e+06	1.1766e+07	1.17952e+07	1.18382e+07	1.25715e+07	1.07139e+07	8.85561e+06	1.51873e+07
	TRUE	4-(5,6-Dihydroxyheptyl)-3-methyl-2(5H)-furanone	C12 H20 O4	Full match	Full match	Full match	Partial match	0.00074	3.24	228.137	229.144	20.464	2.77286e+07	2	2	1	70.4	44.4		62.4	61.3	131.7	DDA for preferred ion	[M+H]+1	1.21841e+07	1.67295e+07	1.13268e+07	1.18345e+07	1.04958e+07	1.37772e+07	1.2769e+07	9.21339e+06	1.10211e+07	8.47523e+06	7.61442e+06	7.65311e+06	9.61447e+06	7.39963e+06	7.00857e+06	7.08004e+06	7.35922e+06	1.07115e+07	8.31037e+06	1.20678e+07	8.68921e+06	7.94508e+06	1.012e+07	8.65671e+06	2.71172e+07
	TRUE	Butoxytriglycol	C10 H22 O4	Full match	Full match	Full match	No results	0.00065	3.17	206.152	207.16	17.771	2.56703e+07	0	1	1	73.9	53.4		53.4	63.8	137.7	DDA for preferred ion	[M+H]+1	1.21645e+07	1.12264e+07	2.41498e+07	1.0649e+07	1.20909e+07	1.88346e+07	1.34495e+07	1.56888e+07	7.82708e+06	1.37499e+07	8.56611e+06	4.68161e+06	6.5737e+06	6.13203e+06	1.46322e+07	6.70648e+06	4.77136e+06	1.02231e+07	8.34608e+06	9.37598e+06	5.39409e+06	4.88846e+06	2.56703e+07	1.71008e+07	7.56848e+06
	TRUE	Butoxytriglycol	C10 H22 O4	Full match	Full match	Full match	No results	0.00073	3.52	206.153	207.16	17.681	2.56842e+07	0	1	1	94.8	82.7		83	78.5	173.3	DDA for preferred ion	[M+H]+1	1.21563e+07	1.13253e+07	2.47014e+07	1.10123e+07	1.24382e+07	1.87768e+07	1.38708e+07	1.61725e+07	7.94213e+06	1.38904e+07	1.11383e+07	9.41988e+06	8.98106e+06	6.36385e+06	1.73715e+07	6.98261e+06	5.82728e+06	1.07424e+07	1.10364e+07	9.35213e+06	5.67049e+06	5.11299e+06	2.56842e+07	1.75406e+07	7.8527e+06
	TRUE	8-METHOXY-2-TETRALONE	C11 H12 O2	Full match	No results	Full match	Partial match	0.0007	3.97	176.084	177.092	17.715	1.34558e+07	23	0	12					75.6	75.6	DDA for preferred ion	[M+H]+1	1.21346e+07	1.26498e+07	1.17836e+07	1.03837e+07	9.01324e+06	8.06231e+06	7.81392e+06	7.70377e+06	6.92426e+06	6.71567e+06	6.77174e+06	6.54877e+06	6.89238e+06	6.56358e+06	6.18114e+06	6.1303e+06	6.31902e+06	7.34524e+06	7.33174e+06	7.00803e+06	6.94424e+06	6.973e+06	7.65524e+06	7.42521e+06	1.07556e+07
	TRUE	(2E)-4-Hydroxy-2-nonen-8-ynal	C9 H12 O2	Full match	No results	Full match	Partial match	0.00054	3.58	152.084	153.092	15.69	3.38688e+08	16	0	2					65.1	65.1	DDA for preferred ion	[M+H]+1	1.20743e+07	1.05612e+07	1.12237e+07	9.71258e+06	8.84122e+06	9.28293e+06	8.56178e+06	8.26837e+06	1.77917e+07	1.12929e+07	2.26967e+07	1.18758e+07	2.13966e+07	2.18977e+07	2.72489e+07	2.0637e+07	1.28217e+07	2.41887e+07	2.65682e+07	4.16083e+07	1.85206e+07	2.78323e+07	9.40449e+06	9.95199e+06	2.08991e+07
	TRUE	3408	C13 H22 O3	Full match	Not the top hit	Full match	Partial match	0.00068	3.01	226.158	227.165	16.106	1.20638e+07	3	2	1	55.1	63.6		63.7	52.5	107.6	DDA for preferred ion	[M+H]+1	1.20638e+07	1.12685e+07	1.17152e+07	7.78417e+06	5.33591e+06	3.66012e+06	3.09567e+06	3.33394e+06	3.0085e+06	2.50863e+06	3.33302e+06	2.9299e+06	2.45597e+06	2.42478e+06	2.32416e+06	2.03709e+06	2.62287e+06	3.70885e+06	3.86225e+06	3.177e+06	3.30176e+06	4.57876e+06	3.79384e+06	4.44126e+06	3.63814e+06
	TRUE	2-Methylpentadecanoic acid	C16 H32 O2	Full match	Partial match	Full match	Partial match	0.00068	2.66	256.241	257.248	23.998	7.80975e+07	11	1	5	69.1	67.7		69.8	78.4	147.5	DDA for preferred ion	[M+H]+1	1.20612e+07	1.46111e+07	7.80975e+07	1.59799e+07	1.18654e+07	1.00455e+07	8.3331e+06	9.5741e+06	1.3782e+07	3.05935e+07	7.24594e+07	1.618e+07	1.71161e+07	1.30298e+07	1.22387e+07	1.21669e+07	1.39498e+07	1.29216e+07	1.39257e+07	9.86654e+06	9.5968e+06	1.24947e+07	1.20109e+07	1.22314e+07	1.20647e+07
	TRUE	(20S)-20-Hydroxypregn-4-en-3-one	C21 H32 O2	Full match	Not the top hit	Full match	Full match	0.00102	3.23	316.241	317.249	24.362	8.37918e+07	26	5	10	80.8	75.8		75.8	68.1	148.9	DDA for preferred ion	[M+H]+1	1.20057e+07	1.46427e+07	1.24615e+07	8.18205e+06	6.57589e+06	5.66429e+06	4.97791e+06	4.37425e+06	2.63394e+06	806857	2.5444e+06	2.58929e+06	2.35081e+06	786047	653162	1.71788e+06	1.9599e+06	4.01954e+06	4.08153e+06	3.23014e+06	3.64285e+06	3.23013e+06	4.88079e+06	4.73134e+06	4.06642e+06
	TRUE	DJ2981225	C9 H8 O2	Full match	No results	Full match	Partial match	0.00055	3.71	148.053	149.06	19.971	4.157e+08	15	0	6					63.1	63.1	DDA for preferred ion	[M+H]+1	1.19788e+07	9.79961e+06	1.09739e+07	9.70583e+06	8.66371e+06	8.17364e+06	8.13546e+06	8.32676e+06	7.81004e+06	7.50138e+06	7.37472e+06	7.58227e+06	7.79132e+06	1.52768e+07	7.55999e+06	7.15017e+06	7.60081e+06	8.01974e+06	8.16108e+06	8.15618e+06	7.88536e+06	7.72739e+06	8.73886e+06	8.33077e+06	1.06695e+07
	TRUE	Texanol	C12 H24 O3	Full match	Full match	No results	Partial match	0.00068	3.13	216.173	217.18	24.005	2.06523e+07	4	1	0	63.4	43.1		43.1		63.4	DDA for preferred ion	[M+H]+1	1.19734e+07	1.10417e+07	1.16493e+07	1.15587e+07	1.12856e+07	1.07766e+07	1.08683e+07	1.17699e+07	1.05733e+07	1.10392e+07	1.05834e+07	1.08023e+07	9.4925e+06	1.07535e+07	1.07525e+07	9.85998e+06	1.11155e+07	1.04159e+07	1.15351e+07	1.02769e+07	1.08531e+07	1.05443e+07	1.21535e+07	1.30901e+07	1.16677e+07
	TRUE	MFCD07778534	C12 H10 O6	Full match	No results	Full match	Partial match	0.00074	2.96	250.048	251.056	15.255	1.19357e+07	2	0	1					53.6	53.6	DDA for preferred ion	[M+H]+1	1.19357e+07	6.03172e+06	3.53396e+06	5.14966e+06	7.45975e+06	7.63811e+06	5.86842e+06	6.27697e+06	1.46618e+06	479711	522371	966951	1.79407e+06	2.24978e+06	2.35405e+06	2.85785e+06	605481	358076	117993	972125	1.15079e+06	492887	2.70839e+06	965101	277291
	TRUE	Aspulvinone E	C17 H12 O5	Full match	Invalid mass	Full match	Not the top hit	0.0006	2.01	296.069	297.076	18.563	2.87637e+07	3	5	1	89.3	9.5		70.9	50.3	139.6	DDA for preferred ion	[M+H]+1	1.19103e+07	7.52809e+06	6.26592e+06	6.03767e+06	4.18826e+06	4.46685e+06	4.29702e+06	2.84333e+06	1.42251e+06	1.95759e+06	486544	1.48965e+06	1.16494e+06	1.20291e+06	1.3748e+06	1.32933e+06	1.23319e+06	1.40697e+06	1.16188e+06	706156	1.08395e+06	820577	1.27858e+06	1.12662e+06	2.10429e+06
	TRUE	N-Isobutyl-3-methylbutanamide	C9 H19 N O	Full match	Partial match	Full match	No results	0.00056	3.54	157.147	158.155	20.622	1.65251e+07	0	2	1	93.9	9.7		71.4	76.9	170.8	DDA for preferred ion	[M+H]+1	1.18856e+07	1.65251e+07	1.36437e+07	1.57858e+07	1.46105e+07	1.21596e+07	1.21005e+07	1.09332e+07	8.19595e+06	1.00033e+07	1.18958e+07	7.62263e+06	9.28849e+06	9.95238e+06	9.0896e+06	1.00099e+07	8.60313e+06	1.05211e+07	1.1628e+07	1.12703e+07	1.1525e+07	1.20605e+07	1.06724e+07	8.47682e+06	1.42232e+07
	TRUE	(-)-Perillic Acid	C10 H14 O2	Full match	No results	Full match	Partial match	0.00058	3.5	166.1	167.107	14.677	1.54295e+07	47	0	8					80.7	80.7	DDA for preferred ion	[M+H]+1	1.18008e+07	9.85801e+06	1.04905e+07	1.54295e+07	1.22688e+07	1.33323e+07	9.23703e+06	9.63847e+06	8.14629e+06	8.01567e+06	9.53671e+06	7.70213e+06	6.43936e+06	6.47638e+06	6.41681e+06	6.44959e+06	7.35681e+06	8.03934e+06	8.0186e+06	7.65636e+06	8.05519e+06	8.02343e+06	9.53562e+06	9.80391e+06	9.10777e+06
	TRUE	(9R,10R)-10-(acetyloxy)-8,8-dimethyl-2-oxo-2H,8H,9H,10H-pyrano[2,3-h]chromen-9-yl 2-methylbutanoate	C21 H24 O7	No match	Full match	No results	Partial match	-0.00098	-2.52	388.151	389.159	14.14	1.84775e+07	24	6	0	81.2	9.1		59.9		81.2	DDA for preferred ion	[M+H]+1	1.1731e+07	1.02453e+07	1.02264e+07	741814	599915	9.65992e+06	421719	8.29984e+06	8.72298e+06	1.84775e+07	7.08857e+06	6.40146e+06	4.83942e+06	6.94295e+06	4.94674e+06	6.63541e+06	5.34471e+06	5.87738e+06	3.76465e+06	9.96649e+06	8.04776e+06	6.80904e+06	6.22909e+06	6.96745e+06	1.02588e+07
	TRUE	5-(4-Hydroxypentyl)-1,3-benzenediol	C11 H16 O3	Full match	No results	Full match	Partial match	0.00065	3.33	196.111	197.118	18.012	1.419e+07	4	0	5					82	82	DDA for preferred ion	[M+H]+1	1.1707e+07	9.2519e+06	8.6771e+06	9.26478e+06	7.67478e+06	9.67463e+06	8.52177e+06	7.69962e+06	4.75233e+06	7.83263e+06	3.43372e+06	3.31009e+06	3.31933e+06	3.93549e+06	3.66268e+06	3.62996e+06	3.13757e+06	3.54024e+06	2.96116e+06	4.26978e+06	4.00427e+06	3.34934e+06	4.46631e+06	3.68496e+06	4.73993e+06
	TRUE	(2E)-4-Hydroxy-2-nonen-8-ynal	C9 H12 O2	Full match	No results	Full match	Partial match	0.00052	3.44	152.084	153.092	15.876	1.98108e+08	16	0	4					68.8	68.8	DDA for preferred ion	[M+H]+1	1.16892e+07	1.04548e+07	1.05463e+07	9.78982e+06	9.03765e+06	1.10437e+07	9.98187e+06	8.14498e+06	1.95993e+07	1.0881e+07	2.51665e+07	1.28716e+07	2.45508e+07	2.69721e+07	3.00788e+07	2.41531e+07	1.39722e+07	2.71729e+07	2.93441e+07	4.82734e+07	2.16224e+07	3.15852e+07	9.65388e+06	7.09196e+06	2.20856e+07
	TRUE	Benzophenone	C13 H10 O	Full match	Not the top hit	Full match	Full match	0.00067	3.7	182.074	183.081	23.945	6.49497e+07	7	2	3	92.4	9.6		73.2	79.3	171.7	DDA for preferred ion	[M+H]+1	1.16829e+07	1.20692e+07	1.53565e+07	1.23045e+07	1.28838e+07	1.1814e+07	1.21828e+07	1.17877e+07	1.05813e+07	1.25014e+07	1.17803e+07	1.21301e+07	1.09977e+07	1.28882e+07	1.17943e+07	1.12612e+07	1.19969e+07	1.21003e+07	1.32206e+07	1.19793e+07	1.14111e+07	1.24465e+07	1.48291e+07	1.40898e+07	1.22726e+07
	TRUE	Palmitic Acid	C16 H32 O2	Full match	Partial match	Full match	Partial match	0.0008	3.13	256.241	257.248	24.318	1.00597e+08	11	1	5	74	70.8		73.6	78.4	152.4	DDA for preferred ion	[M+H]+1	1.16327e+07	1.34742e+07	1.37034e+07	1.65806e+07	1.46974e+07	5.46014e+07	1.5314e+07	1.12877e+07	1.16095e+07	1.01984e+07	1.7225e+07	1.64784e+07	3.80458e+06	1.24931e+07	1.18958e+07	1.25491e+07	1.16606e+07	1.4714e+07	1.43312e+07	1.17345e+07	1.13286e+07	2.03517e+07	7.77442e+07	1.17566e+07	1.03597e+07
	TRUE	6-Aminonicotinic acid	C6 H6 N2 O2	Full match	No results	Full match	Partial match	0.00059	4.28	138.044	139.051	25.452	1.21638e+07	8	0	2					53	53	DDA for preferred ion	[M+H]+1	1.16274e+07	1.21638e+07	1.16393e+07	1.2017e+07	1.17981e+07	1.17705e+07	1.19747e+07	1.06052e+07	1.08131e+07	7.7698e+06	8.95351e+06	9.6258e+06	1.01922e+07	9.43902e+06	9.56365e+06	9.78773e+06	7.47439e+06	1.02298e+07	1.01403e+07	9.69353e+06	1.01302e+07	8.88803e+06	1.05672e+07	1.04683e+07	1.05911e+07
	TRUE	Suberic acid	C8 H14 O4	Full match	No results	Full match	Partial match	0.00061	3.49	174.09	175.097	16.302	1.56555e+07	8	0	1					66.1	66.1	DDA for preferred ion	[M+H]+1	1.16036e+07	1.31713e+07	1.32694e+07	1.01688e+07	8.59816e+06	7.6309e+06	6.40869e+06	8.59777e+06	6.05085e+06	5.58469e+06	6.06943e+06	5.69968e+06	6.03858e+06	4.86713e+06	4.58584e+06	4.67012e+06	5.45255e+06	7.94167e+06	7.39834e+06	7.30128e+06	7.01999e+06	6.40333e+06	7.22767e+06	7.14212e+06	7.14052e+06
	TRUE	Butoxytriglycol	C10 H22 O4	Full match	Full match	Full match	No results	0.00072	3.49	206.153	207.16	17.719	2.46106e+07	0	1	1	83.9	67.1		67.2	71	154.9	DDA for preferred ion	[M+H]+1	1.15722e+07	1.09697e+07	2.34526e+07	1.02778e+07	1.19827e+07	103704	1.27594e+07	1.51026e+07	7.72347e+06	1.35587e+07	1.13607e+07	9.15139e+06	9.31275e+06	6.19732e+06	1.75665e+07	6.78325e+06	6.0107e+06	1.10336e+07	1.14106e+07	9.71203e+06	5.2523e+06	5.13725e+06	2.46106e+07	1.70704e+07	7.52959e+06
	TRUE	4-Ethoxybenzoic acid	C9 H10 O3	Full match	No results	Full match	Partial match	0.00066	3.96	166.064	167.071	24.552	2.38005e+07	46	0	10					64.9	64.9	DDA for preferred ion	[M+H]+1	1.15253e+07	1.89987e+07	2.31627e+07	1.62488e+07	1.30708e+07	1.20586e+07	1.04349e+07	1.01499e+07	1.20485e+07	1.28128e+07	1.33705e+07	1.37795e+07	1.24429e+07	1.23479e+07	1.22234e+07	1.10349e+07	1.18249e+07	1.44003e+07	1.66418e+07	1.42376e+07	1.36932e+07	1.43384e+07	1.40753e+07	1.4397e+07	1.49005e+07
	TRUE	Acetylcarnitine	C9 H17 N O4	Full match	Full match	Full match	Full match	0.00071	3.51	203.116	204.124	8.812	7.00788e+08	5	1	3	59.4	42.5		42.5	55.7	115.1	DDA for preferred ion	[M+H]+1	1.14994e+07	1.09798e+07	1.15621e+07	6.259e+08	5.31409e+08	2.80876e+08	2.23232e+08	3.36044e+08	2.36881e+08	1.48299e+08	4.44977e+08	3.68007e+08	4.64599e+08	4.30118e+08	3.47932e+08	4.09839e+08	7.00788e+08	1.48344e+08	2.08335e+08	3.35589e+08	2.86309e+08	2.37176e+08	3.04735e+08	1.66692e+08	3.08471e+08
	TRUE	Urocanic acid	C6 H6 N2 O2	Full match	No results	Full match	Not the top hit	0.00053	3.83	138.043	139.051	25.609	1.21177e+07	8	0	4					62.1	62.1	DDA for preferred ion	[M+H]+1	1.14976e+07	1.21177e+07	1.15024e+07	1.18843e+07	1.17876e+07	1.16188e+07	1.17573e+07	1.05021e+07	1.06534e+07	9.43518e+06	9.39011e+06	9.46917e+06	1.01578e+07	9.43933e+06	9.58949e+06	9.43944e+06	9.29943e+06	1.00317e+07	1.00161e+07	9.54641e+06	1.00122e+07	9.23004e+06	1.04413e+07	1.03363e+07	1.0394e+07
	TRUE	(-)-L-Carnitine	C7 H15 N O3	Full match	Full match	Full match	Full match	0.00056	3.47	161.106	162.113	8.593	1.69194e+09	3	3	2	87.2	54.3		54.3	67.3	154.5	DDA for preferred ion	[M+H]+1	1.14944e+07	1.09751e+07	9.59731e+06	9.86834e+08	5.45642e+08	2.42695e+08	2.10423e+08	5.54208e+08	1.68708e+08	1.29721e+08	1.4939e+09	4.52505e+08	3.69488e+08	3.73998e+08	2.4734e+08	2.91639e+08	1.69194e+09	2.65452e+08	3.48449e+08	1.99183e+08	1.47922e+08	5.38493e+08	3.12507e+08	2.36748e+08	1.66379e+08
	TRUE	Butoxytriglycol	C10 H22 O4	Full match	Full match	Full match	No results	0.00068	3.31	206.152	207.16	17.656	2.44683e+07	0	1	1	72	50.8		50.9	61.7	133.7	DDA for preferred ion	[M+H]+1	1.14936e+07	1.05809e+07	2.34411e+07	121083	1.16207e+07	74116.5	1.26581e+07	1.44505e+07	7.61917e+06	1.33884e+07	1.14991e+07	8.99924e+06	8.98106e+06	6.19872e+06	1.74278e+07	6.77135e+06	6.06229e+06	1.0956e+07	1.10364e+07	9.8114e+06	5.42536e+06	4.98853e+06	2.44683e+07	1.69899e+07	7.48177e+06
	TRUE	L-(+)-glutamine	C5 H10 N2 O3	Full match	Full match	Full match	Full match	0.00036	2.44	146.07	147.077	8.229	3.71004e+09	9	3	3	99.2	97.2		97.2	89.7	188.9	DDA for preferred ion	[M+H]+1	1.14443e+07	5.09945e+06	4.08618e+06	1.1901e+08	3.01685e+08	1.37339e+09	1.18884e+09	8.87876e+07	3.4947e+08	1.33165e+09	2.48806e+08	9.37688e+08	3.06092e+09	3.25641e+09	3.26924e+09	2.75997e+09	1.33639e+09	1.01519e+08	1.69803e+08	1.634e+09	1.36786e+09	2.13843e+08	1.31791e+08	1.28832e+08	9.9838e+08
	TRUE	(4E)-11,11-Dimethyl-8-methylenebicyclo[7.2.0]undec-4-ene-4-carboxylic acid	C15 H22 O2	Full match	Not the top hit	Full match	Partial match	0.00065	2.78	234.163	235.17	21.623	9.23373e+07	73	9	10	84.9	78.7		79.5	79.8	164.7	DDA for preferred ion	[M+H]+1	1.14316e+07	3.49505e+07	1.36379e+07	1.02092e+07	8.9658e+06	9.05638e+06	8.05543e+06	8.47148e+06	7.88048e+06	6.82663e+06	1.2795e+07	7.20761e+06	6.45371e+06	6.13238e+06	6.4908e+06	6.32138e+06	6.43203e+06	8.18982e+06	8.00384e+06	7.92481e+06	7.51991e+06	1.70891e+07	8.93572e+06	8.97269e+06	8.24593e+06
	TRUE	Cyclo(leucylprolyl)	C11 H18 N2 O2	Full match	Full match	No results	Full match	0.00067	3.18	210.137	211.145	14.443	1.14198e+07	1	3	0	88.2	81.1		81.1		88.2	DDA for preferred ion	[M+H]+1	1.14198e+07	7.91584e+06	6.98815e+06	6.07297e+06	5.34342e+06	4.19676e+06	4.11202e+06	3.89663e+06	4.43996e+06	8.5491e+06	3.32671e+06	2.40701e+06	2.25606e+06	3.74963e+06	2.90653e+06	3.63382e+06	2.69736e+06	2.5357e+06	2.60815e+06	3.97407e+06	4.2409e+06	3.29368e+06	3.72438e+06	3.30206e+06	4.73098e+06
	TRUE	8-{2-[(1E)-3-Hydroxy-1-penten-1-yl]-5-oxo-3-cyclopenten-1-yl}octanoic acid	C18 H28 O4	Full match	Invalid mass	Full match	Partial match	0.00085	2.77	308.2	309.207	23.852	2.25824e+07	9	1	3	60.5	8		63.2	68.4	128.9	DDA for preferred ion	[M+H]+1	1.13842e+07	1.04315e+07	9.68704e+06	7.74577e+06	1.556e+06	8.07329e+06	5.38556e+06	4.932e+06	2.96022e+06	2.85845e+06	356566	2.63531e+06	2.53258e+06	2.40362e+06	2.15477e+06	528856	2.29532e+06	3.60054e+06	3.50389e+06	7.73228e+06	561265	3.15424e+06	5.37103e+06	5.16764e+06	3.84376e+06
	TRUE	Adenosine monophosphate	C10 H14 N5 O7 P	Not the top hit	Not the top hit	Full match	Full match	0.00094	2.71	347.064	348.071	8.391	1.16375e+08	9	2	4	98.9	9.9		84.9	91.2	190.1	DDA for preferred ion	[M+H]+1	1.1383e+07	8.39656e+06	4.895e+06	3.6029e+07	3.68989e+07	4.16821e+07	3.47723e+07	2.23664e+07	3.70634e+07	2.78726e+07	6.04396e+07	6.17359e+07	6.05496e+07	5.09055e+07	4.14102e+07	7.60441e+07	1.16375e+08	5.09324e+07	6.7161e+07	4.57941e+07	4.20765e+07	8.42626e+07	2.69024e+07	2.54781e+07	5.16808e+07
	TRUE	2,2,6,6-Tetramethyl-4-piperidinol	C9 H19 N O	Full match	Full match	No results	No results	0.00061	3.87	157.147	158.155	20.718	1.76437e+07	0	2	0	81.2	50.8		56.4		81.2	DDA for preferred ion	[M+H]+1	1.13801e+07	1.6721e+07	1.30033e+07	1.52161e+07	1.42745e+07	1.20202e+07	1.22838e+07	1.09813e+07	7.7412e+06	7.54116e+06	6.07925e+06	5.30118e+06	6.08363e+06	7.0632e+06	5.44761e+06	8.86516e+06	6.30204e+06	7.82536e+06	6.1121e+06	9.74165e+06	1.08785e+07	8.13083e+06	1.03981e+07	8.03301e+06	1.29604e+07
	TRUE	4-(5,6-Dihydroxyheptyl)-3-methyl-2(5H)-furanone	C12 H20 O4	Full match	No results	Full match	Partial match	0.00066	2.9	228.137	229.144	16.061	1.71011e+07	2	0	1					53.6	53.6	DDA for preferred ion	[M+H]+1	1.13341e+07	1.07192e+07	1.11154e+07	1.71011e+07	1.35044e+07	9.55229e+06	1.01506e+07	1.14842e+07	8.53337e+06	7.75899e+06	8.86539e+06	7.943e+06	7.37902e+06	7.40799e+06	6.92314e+06	6.60035e+06	7.10221e+06	7.60028e+06	8.10284e+06	7.67909e+06	8.15947e+06	7.72784e+06	1.03405e+07	9.53308e+06	9.81714e+06
	TRUE	Decarbamoyloxysaxitoxin	C9 H16 N6 O2	Full match	Full match	No results	No results	0.0009	3.73	240.134	241.142	21.368	1.87865e+07	0	2	0	91.5	9.6		77.5		91.5	DDA for preferred ion	[M+H]+1	1.11682e+07	9.54466e+06	1.09824e+07	1.37351e+07	1.11435e+07	1.35091e+07	1.17347e+07	7.074e+06	1.39261e+07	1.87865e+07	1.01935e+07	9.04952e+06	8.87964e+06	8.52469e+06	1.1312e+07	1.00309e+07	8.51908e+06	9.51865e+06	9.36854e+06	1.1728e+07	8.80563e+06	9.84679e+06	9.17682e+06	7.56039e+06	9.97463e+06
	TRUE	GU5140000	C14 H20 O2	Full match	Partial match	Full match	Partial match	0.0007	3.2	220.147	221.154	19.739	2.41839e+07	24	1	3	56.6	64		64	59.5	116.1	DDA for preferred ion	[M+H]+1	1.1164e+07	1.34828e+07	1.2519e+07	1.01667e+07	8.37585e+06	7.71406e+06	7.50172e+06	7.34257e+06	6.10048e+06	6.02116e+06	5.61583e+06	5.59961e+06	5.91964e+06	5.81397e+06	5.39589e+06	5.16294e+06	4.99521e+06	6.55901e+06	6.36994e+06	6.25162e+06	6.23817e+06	6.04106e+06	7.17556e+06	7.20002e+06	6.82271e+06
	TRUE	Lauryldimethylamine oxide	C14 H31 N O	Full match	No results	Full match	No results	0.00064	2.78	229.241	230.248	21.717	1.30884e+08	0	0	1					67.7	67.7	DDA for preferred ion	[M+H]+1	1.11122e+07	2.37084e+07	1.30884e+08	1.26681e+07	2.45753e+07	5.67218e+07	1.0118e+07	106114	2.35209e+06	2.98512e+06	2.1261e+06	1.89063e+06	1.49621e+06	4.55662e+06	1.74078e+06	2.11875e+06	1.86738e+06	3.91343e+06	2.9718e+06	3.57348e+06	2.93651e+06	3.43706e+06	5.6406e+06	1.04176e+07	1.05791e+07
	TRUE	5-methyl-L-uridine	C10 H14 N2 O6	Full match	No results	Full match	Full match	0.00066	2.55	258.086	259.093	8.418	3.51206e+09	3	0	2					83.6	83.6	DDA for preferred ion	[M+H]+1	1.1082e+07	8.49146e+06	5.20357e+06	2.14162e+09	2.60666e+09	1.70171e+09	1.77471e+09	1.49964e+09	2.09906e+09	1.33376e+09	1.58211e+09	2.16008e+09	3.50871e+09	3.51206e+09	2.80238e+09	2.92089e+09	2.03469e+09	5.49723e+08	1.14169e+09	1.1115e+09	1.87308e+09	1.07486e+09	1.7315e+09	6.05533e+08	1.28815e+09
	TRUE	Dibutyl terephthalate	C16 H22 O4	Full match	Partial match	Full match	Partial match	0.0009	3.24	278.153	279.16	23.596	1.44034e+08	15	5	4	97.7	9.9		83.8	85.6	183.3	DDA for preferred ion	[M+H]+1	1.10684e+07	6.07994e+07	9.12585e+07	1.61627e+07	1.27706e+07	1.05526e+07	1.02997e+07	1.57876e+07	6.99758e+06	7.18037e+06	6.47744e+06	6.44435e+06	6.26997e+06	6.4824e+06	5.88388e+06	5.90495e+06	6.15934e+06	8.12047e+06	7.95462e+06	7.13123e+06	7.61685e+06	7.2108e+06	1.05445e+07	9.53409e+06	8.09511e+06
	TRUE	ACETYL ARGININE	C8 H16 N4 O3	Full match	Full match	Full match	Full match	0.00059	2.75	216.123	217.13	8.675	1.12852e+08	2	2	1	72.9	52.1		70.7	56	128.9	DDA for preferred ion	[M+H]+1	1.10447e+07	1.05456e+07	1.07892e+07	1.12852e+08	1.02185e+08	6.27754e+07	6.47017e+07	4.56407e+07	2.28787e+07	7.22542e+06	1.07305e+07	2.73448e+07	1.10929e+07	7.82772e+06	6.49144e+06	1.29834e+07	4.65755e+06	4.55535e+06	1.57184e+07	5.18185e+07	2.36898e+07	4.69753e+06	6.90693e+07	1.55156e+07	5.09415e+07
	TRUE	Decarbamoyloxysaxitoxin	C9 H16 N6 O2	Full match	Full match	No results	No results	0.0009	3.74	240.134	241.142	21.387	1.88694e+07	0	2	0	87.2	9.4		72.3		87.2	DDA for preferred ion	[M+H]+1	1.10407e+07	9.47474e+06	1.09364e+07	1.36595e+07	1.18687e+07	1.33619e+07	1.16313e+07	7.00764e+06	1.42148e+07	1.88694e+07	8.53868e+06	8.50143e+06	8.66111e+06	8.58982e+06	1.1038e+07	9.96955e+06	8.54648e+06	9.58968e+06	7.97663e+06	1.16194e+07	8.78483e+06	9.43729e+06	9.13471e+06	7.5238e+06	1.00228e+07
	TRUE	Aspulvinone E	C17 H12 O5	Full match	Invalid mass	Full match	Full match	0.00094	3.18	296.069	297.077	18.19	2.95487e+07	3	5	2	91.6	9.6		75.2	76.7	168.3	DDA for preferred ion	[M+H]+1	1.10357e+07	7.44844e+06	5.72216e+06	6.06627e+06	4.12061e+06	3.91746e+06	3.86393e+06	2.67851e+06	1.30165e+06	1.81489e+06	809335	1.24793e+06	1.0216e+06	1.0116e+06	1.25684e+06	1.07438e+06	1.02634e+06	727502	731538	1.19753e+06	801651	672736	984163	893369	2.28578e+06
	TRUE	4-(Diethylamino)salicylaldehyde	C11 H15 N O2	Full match	Full match	No results	Partial match	0.00069	3.57	193.111	194.118	24.038	1.41763e+07	14	5	0	83.8	52.3		72.7		83.8	DDA for preferred ion	[M+H]+1	1.09946e+07	1.3635e+06	1.29117e+07	1.20323e+07	1.14788e+07	1.316e+07	1.15536e+07	8.86203e+06	9.06866e+06	8.09055e+06	7.6384e+06	8.15317e+06	8.1686e+06	9.22249e+06	7.40236e+06	8.44747e+06	8.58353e+06	8.27743e+06	7.5168e+06	7.80644e+06	8.97889e+06	7.22652e+06	1.0663e+07	1.10398e+07	9.04864e+06
	TRUE	Palmitic Acid	C16 H32 O2	Full match	Partial match	Full match	Partial match	0.00082	3.19	256.241	257.248	24.405	2.47748e+08	11	1	5	69.9	67.9		70.1	79.5	149.4	DDA for preferred ion	[M+H]+1	1.08978e+07	1.26801e+07	1.09314e+07	1.51079e+07	1.39171e+07	1.06914e+07	1.1284e+07	1.02504e+07	1.05284e+07	2.15262e+07	1.53351e+07	1.40547e+07	1.23286e+07	9.82818e+06	1.02086e+07	1.06231e+07	1.00215e+07	1.32676e+07	1.22088e+07	1.01718e+07	1.03148e+07	1.00146e+07	1.10586e+07	1.06143e+07	8.62597e+06
	TRUE	1,2,3,4-tetrahydronaphthalen-1-one 1-(4,5-dihydro-1H-imidazol-2-yl)hydrazone	C13 H16 N4	Not the top hit	Full match	No results	No match	-0.00065	-2.84	228.137	229.144	17.555	2.40867e+07	2	2	0	53.1	7.7		55.7		53.1	DDA for preferred ion	[M+H]+1	1.08932e+07	1.03848e+07	1.19306e+07	1.2362e+07	8.8667e+06	8.81668e+06	8.35837e+06	7.90587e+06	7.61573e+06	6.36999e+06	7.34406e+06	8.77195e+06	6.83754e+06	9.19451e+06	6.84423e+06	6.38668e+06	6.17041e+06	3.11434e+06	7.49942e+06	7.1861e+06	9.31513e+06	2.1045e+07	7.76551e+06	8.46722e+06	8.77614e+06
	TRUE	5-(4-Hydroxypentyl)-1,3-benzenediol	C11 H16 O3	Full match	Invalid mass	Full match	Partial match	0.00065	3.33	196.111	197.118	16.415	1.93694e+07	4	1	5	53.2	45		56.4	84.8	138	DDA for preferred ion	[M+H]+1	1.08557e+07	1.06709e+07	1.09688e+07	1.15576e+07	6.87023e+06	1.88409e+06	1.74107e+06	1.92839e+06	8.65875e+06	1.39264e+07	7.58914e+06	7.09257e+06	5.73483e+06	5.88047e+06	6.20191e+06	5.30703e+06	5.81256e+06	6.75032e+06	6.00195e+06	7.66199e+06	6.53429e+06	5.33914e+06	5.1835e+06	7.02259e+06	8.90482e+06
	TRUE	Sorbitol	C6 H14 O6	Full match	Full match	Full match	Full match	0.00047	2.57	182.08	183.087	8.268	1.73186e+09	13	1	5	84.2	78.2		78.2	87.9	172.1	DDA for preferred ion	[M+H]+1	1.0836e+07	5.40529e+06	3.86899e+06	1.73186e+09	1.2805e+09	7.0775e+08	5.17416e+08	1.18759e+09	3.04881e+08	2.07437e+08	9.28731e+08	7.17437e+08	1.5947e+08	9.4409e+07	6.06458e+07	1.66106e+08	5.01422e+08	3.46356e+08	5.43631e+08	1.71744e+08	2.0385e+08	6.56227e+08	1.3066e+09	9.71989e+08	5.88211e+08
	TRUE	Suberic acid	C8 H14 O4	Full match	No results	Full match	Partial match	0.00062	3.55	174.09	175.097	16.042	1.44165e+07	8	0	2					80.9	80.9	DDA for preferred ion	[M+H]+1	1.07534e+07	1.19887e+07	1.21793e+07	9.21988e+06	7.81981e+06	6.78762e+06	7.2648e+06	6.74596e+06	5.6417e+06	5.14248e+06	5.62909e+06	5.29434e+06	6.3859e+06	4.74052e+06	4.36522e+06	4.50388e+06	5.0282e+06	6.39879e+06	6.85234e+06	6.22134e+06	6.53441e+06	7.24478e+06	6.58103e+06	6.58991e+06	6.62643e+06
	TRUE	Adenosine	C10 H13 N5 O4	Full match	Full match	No results	Full match	0.00087	3.28	267.098	268.105	8.902	7.04126e+08	7	1	0	50.9	7.5		39.7		50.9	DDA for preferred ion	[M+H]+1	1.07381e+07	1.03897e+07	1.09407e+07	7.04126e+08	5.86781e+08	4.16639e+08	1.70953e+08	3.67959e+08	1.25616e+08	1.10987e+08	3.34539e+08	2.93201e+08	9.64375e+07	8.56861e+07	6.01961e+07	7.64146e+07	3.47334e+08	1.52124e+08	1.94024e+08	1.60661e+08	1.06135e+08	5.08594e+08	5.5358e+08	1.92987e+08	4.30331e+08
	TRUE	Benzophenone	C13 H10 O	Full match	Not the top hit	Full match	Full match	0.00063	3.45	182.074	183.081	24.041	6.3699e+07	7	2	3	93.7	9.7		73.2	76.5	170.2	DDA for preferred ion	[M+H]+1	1.07123e+07	1.24983e+07	1.42686e+07	1.19565e+07	1.13696e+07	1.11019e+07	1.05783e+07	1.0878e+07	1.00207e+07	1.07603e+07	1.04462e+07	1.0883e+07	1.02264e+07	1.1475e+07	1.06512e+07	1.0166e+07	1.12972e+07	1.09616e+07	1.27134e+07	1.06024e+07	1.06316e+07	1.07091e+07	1.32254e+07	1.38583e+07	1.13485e+07
	TRUE	(-)-L-Carnitine	C7 H15 N O3	Full match	Full match	Full match	Full match	0.00053	3.3	161.106	162.113	8.482	1.72371e+09	3	3	2	88.6	55.1		55.1	67.2	155.8	DDA for preferred ion	[M+H]+1	1.06972e+07	9.32319e+06	6.71323e+06	9.88737e+08	5.46943e+08	2.43332e+08	2.10946e+08	5.5528e+08	1.69096e+08	1.30142e+08	1.45571e+09	4.53464e+08	3.70297e+08	3.74807e+08	2.42781e+08	2.92415e+08	1.72371e+09	2.61014e+08	3.37894e+08	1.99649e+08	1.48143e+08	5.39822e+08	3.13263e+08	2.37495e+08	1.91606e+08
	TRUE	Idramantone [INN]	C10 H14 O2	Full match	Partial match	Full match	Partial match	0.00056	3.39	166.1	167.107	18.561	7.14721e+07	47	1	8	59.2	64.8		65.4	88.1	147.3	DDA for preferred ion	[M+H]+1	1.06843e+07	9.6891e+06	9.8299e+06	9.73968e+06	7.87335e+06	8.44626e+06	7.96949e+06	7.86259e+06	7.09964e+06	6.45288e+06	6.70355e+06	6.2258e+06	5.95381e+06	5.65422e+06	5.71365e+06	5.88691e+06	6.16379e+06	7.29227e+06	7.17449e+06	6.99995e+06	7.20058e+06	6.84978e+06	7.93669e+06	7.95638e+06	8.13679e+06
	TRUE	(-)-L-Carnitine	C7 H15 N O3	Full match	Full match	Full match	Full match	0.00049	3.07	161.106	162.113	8.512	1.66075e+09	3	2	1	55	41.8		41.8	55.6	110.6	DDA for preferred ion	[M+H]+1	1.06772e+07	9.75003e+06	7.0067e+06	9.70766e+08	5.38788e+08	2.38522e+08	2.06885e+08	5.44864e+08	1.65229e+08	1.11741e+08	1.42825e+09	4.45122e+08	3.74618e+08	3.77502e+08	2.46442e+08	2.94989e+08	1.66075e+09	2.56202e+08	3.31637e+08	1.95483e+08	1.45726e+08	5.29579e+08	3.07463e+08	2.33082e+08	1.86957e+08
	TRUE	Cyclo(leucylprolyl)	C11 H18 N2 O2	Full match	Full match	No results	Full match	0.00057	2.73	210.137	211.145	14.489	1.06577e+07	1	3	0	72.8	70		70		72.8	DDA for preferred ion	[M+H]+1	1.06577e+07	7.76638e+06	7.36374e+06	6.34131e+06	4.83741e+06	4.69313e+06	3.84652e+06	4.26225e+06	2.97961e+06	7.95831e+06	2.29394e+06	1.87448e+06	1.85042e+06	3.3724e+06	2.46415e+06	2.4146e+06	1.84091e+06	1.98457e+06	2.18272e+06	2.63447e+06	3.5197e+06	2.16413e+06	3.64782e+06	3.40407e+06	4.58558e+06
	TRUE	Methyl (2R,4S,6S,12bS)-2-[(2-acetamidoethyl)amino]-4-(3,4-difluorophenyl)-1,2,3,4,6,7,12,12b-octahydroindolo[2,3-a]quinolizine-6-carboxylate	C27 H30 F2 N4 O3	No match	Full match	No results	No match	0.002	4.03	496.231	497.238	14.231	1.23312e+07	1	1	0	95.5	9.8		36.8		95.5	DDA for preferred ion	[M+H]+1	1.06571e+07	7.92914e+06	7.07995e+06	1.00752e+07	8.96581e+06	1.0827e+07	1.23312e+07	1.06571e+07	4.41585e+06	8.66903e+06	4.01466e+06	4.20609e+06	2.90638e+06	3.72649e+06	861957	3.61717e+06	2.61319e+06	3.45694e+06	279425	4.83925e+06	4.61246e+06	1.37333e+06	4.79958e+06	3.4968e+06	5.34936e+06
	TRUE	val-phe	C14 H20 N2 O3	Full match	Full match	Full match	Not the top hit	0.00081	3.07	264.148	265.155	15.662	1.0584e+07	7	1	2	92.6	79.4		79.7	79	171.6	DDA for preferred ion	[M+H]+1	1.0584e+07	4.9684e+06	3.49732e+06	3.72867e+06	3.32962e+06	5.23862e+06	3.95345e+06	54564.3	2.2395e+06	3.34877e+06	848736	1.82918e+06	106620	3.19845e+06	1.18384e+06	1.74425e+06	1.6251e+06	1.038e+06	1.03987e+06	24443.5	2.39731e+06	1.02734e+06	33798.3	982629	29332.8
	TRUE	2-Carene-4-methanol	C11 H18 O	Full match	No results	Full match	Partial match	0.00065	3.88	166.136	167.144	20.913	3.60372e+07	10	0	7					73.7	73.7	DDA for preferred ion	[M+H]+1	1.05812e+07	1.01407e+07	8.86649e+06	7.61397e+06	6.46189e+06	7.03063e+06	6.76201e+06	5.79229e+06	5.94554e+06	5.32025e+06	5.45895e+06	4.99428e+06	5.40304e+06	4.68125e+06	4.77449e+06	4.54706e+06	4.69046e+06	6.802e+06	6.02222e+06	6.68406e+06	5.99625e+06	5.39358e+06	6.37144e+06	5.94501e+06	5.92975e+06
	TRUE	Palmitelaidic acid	C16 H30 O2	Full match	Full match	Full match	Not the top hit	0.00065	2.54	254.225	255.232	23.819	2.02078e+07	16	3	4	85.2	78.9		78.9	76.8	162	DDA for preferred ion	[M+H]+1	1.05509e+07	1.12622e+07	1.04126e+07	8.98883e+06	7.56369e+06	6.12081e+06	6.48312e+06	5.92109e+06	5.17086e+06	5.43547e+06	2.20812e+06	5.18645e+06	4.9992e+06	4.36507e+06	3.81211e+06	4.30674e+06	5.09335e+06	7.05216e+06	6.89377e+06	5.83931e+06	5.34196e+06	5.94885e+06	7.5772e+06	6.12776e+06	6.87944e+06
	TRUE	Palmitic Acid	C16 H32 O2	Full match	Partial match	Full match	Partial match	0.00074	2.89	256.241	257.248	23.952	4.1919e+07	11	1	5	71.2	68.8		71.3	79.5	150.7	DDA for preferred ion	[M+H]+1	1.05393e+07	1.24141e+07	1.39216e+07	3.67106e+07	9.71252e+06	8.53133e+06	7.20421e+06	7.49613e+06	1.13707e+07	2.58271e+07	1.58482e+07	1.38879e+07	1.47845e+07	1.09967e+07	9.52673e+06	1.02941e+07	1.17572e+07	1.06395e+07	1.06738e+07	8.05217e+06	8.25815e+06	9.6548e+06	1.04774e+07	1.0444e+07	9.4923e+06
	TRUE	DG8734020	C9 H10 O2	Full match	Full match	Full match	Partial match	0.0007	4.66	150.069	151.076	21.254	5.35441e+08	36	1	10	96.7	92		92	85.5	182.2	DDA for preferred ion	[M+H]+1	1.05316e+07	1.19451e+07	8.26477e+06	9.72263e+06	8.44842e+06	7.84465e+06	7.464e+06	7.28655e+06	7.9633e+06	8.60219e+06	7.81315e+06	7.36174e+06	7.7212e+06	4.03707e+06	7.2493e+06	2.32534e+07	7.54701e+06	7.8167e+06	8.62432e+06	3.21477e+06	8.25209e+06	8.08429e+06	7.55562e+06	7.80086e+06	9.42773e+06
	TRUE	5-methyl-L-uridine	C10 H14 N2 O6	Full match	No results	Full match	Not the top hit	0.00065	2.53	258.086	259.093	8.663	3.53432e+09	3	0	1					79.8	79.8	DDA for preferred ion	[M+H]+1	1.0492e+07	1.0018e+07	9.70997e+06	2.14873e+09	2.606e+09	1.70406e+09	1.77703e+09	1.50106e+09	2.13167e+09	1.33759e+09	1.58289e+09	2.16681e+09	3.53432e+09	3.53261e+09	2.82567e+09	2.9448e+09	2.044e+09	5.5506e+08	1.14584e+09	1.1187e+09	1.87831e+09	1.07905e+09	1.73667e+09	6.06564e+08	1.29407e+09
	TRUE	Sorbitol	C6 H14 O6	Full match	Full match	Full match	Full match	0.00043	2.37	182.079	183.087	8.214	1.73101e+09	11	1	4	81.2	76.1		76.1	86.4	167.6	DDA for preferred ion	[M+H]+1	1.04829e+07	4.98416e+06	3.9938e+06	1.73101e+09	1.28309e+09	7.1238e+08	5.23777e+08	1.18688e+09	3.13683e+08	2.09291e+08	9.43224e+08	7.25923e+08	1.62692e+08	9.70411e+07	6.24255e+07	1.69273e+08	5.07297e+08	3.54949e+08	5.50265e+08	1.75391e+08	2.06454e+08	6.62647e+08	1.31564e+09	9.79965e+08	5.95369e+08
	TRUE	3-sec-Butylhexahydropyrrolo[1,2-a]pyrazine-1,4-dione	C11 H18 N2 O2	Full match	Partial match	Full match	Partial match	0.00055	2.59	210.137	211.145	14.526	1.04494e+07	1	3	2	91.3	82.8		82.8	62.8	154.1	DDA for preferred ion	[M+H]+1	1.04494e+07	8.21399e+06	7.75285e+06	7.00825e+06	5.27344e+06	5.38776e+06	4.28539e+06	4.73578e+06	2.99319e+06	7.04118e+06	2.47118e+06	2.06196e+06	1.72109e+06	2.62401e+06	2.72013e+06	2.13471e+06	1.907e+06	2.00638e+06	1.71401e+06	2.46627e+06	2.95104e+06	2.00294e+06	3.85131e+06	3.44318e+06	4.69655e+06
	TRUE	4'-METHOXY-2,2,2-TRIFLUOROACETOPHENONE	C9 H7 F3 O2	No results	No results	Full match	No results	0.00083	4.09	204.041	205.048	12.561	1.38217e+08	0	0	2					58.1	58.1	DDA for preferred ion	[M+H]+1	1.03946e+07	1.34222e+07	9.38969e+06	1.41827e+07	2.5205e+06	680722	1.00673e+06	6.76931e+06	1.3011e+07	7.30169e+06	3.97017e+07	1.07145e+07	6.36015e+06	9.37888e+06	1.18994e+07	1.17863e+07	1.08809e+07	1.67603e+07	1.54265e+07	1.16275e+07	7.32328e+06	2.01242e+07	9.47219e+06	9.01906e+06	4.77557e+06
	TRUE	phenformin	C10 H15 N5	Not the top hit	No results	Full match	Full match	-0.00065	-3.18	205.132	206.139	18.138	1.10232e+07	4	0	1					51.5	51.5	DDA for preferred ion	[M+H]+1	1.03902e+07	1.10232e+07	9.07762e+06	6.39904e+06	4.51584e+06	2.97668e+06	3.47732e+06	3.04179e+06	2.21111e+06	3.04398e+06	2.2054e+06	206224	222095	303101	1.69551e+06	1.84033e+06	1.76675e+06	2.79896e+06	2.71271e+06	2.52076e+06	2.73196e+06	2.06861e+06	2.7271e+06	2.53718e+06	2.12211e+06
	TRUE	2-Carene-4-methanol	C11 H18 O	Full match	No results	Full match	Partial match	0.00062	3.75	166.136	167.144	20.715	2.03845e+07	10	0	7					76.1	76.1	DDA for preferred ion	[M+H]+1	1.03832e+07	1.01856e+07	8.66059e+06	7.38392e+06	6.26343e+06	6.57253e+06	6.03327e+06	5.81298e+06	7.09763e+06	5.15006e+06	5.20102e+06	4.90095e+06	5.342e+06	4.59106e+06	4.70003e+06	4.74735e+06	4.89254e+06	6.77949e+06	5.86443e+06	6.7457e+06	5.96129e+06	5.65726e+06	6.08554e+06	5.93789e+06	5.92872e+06
	TRUE	3-sec-Butylhexahydropyrrolo[1,2-a]pyrazine-1,4-dione	C11 H18 N2 O2	Full match	Partial match	Full match	Partial match	0.00068	3.22	210.137	211.145	14.555	1.03831e+07	1	3	1	83.4	77.6		77.6	50.2	133.6	DDA for preferred ion	[M+H]+1	1.03831e+07	5.98521e+06	5.94681e+06	5.85681e+06	4.80711e+06	4.80013e+06	3.84752e+06	4.06803e+06	2.57519e+06	4.14928e+06	1.82847e+06	1.50606e+06	1.64064e+06	1.71747e+06	2.01584e+06	1.7607e+06	1.6663e+06	1.64889e+06	1.72055e+06	1.89378e+06	2.4889e+06	1.69615e+06	3.38169e+06	1.97344e+06	2.85577e+06
	TRUE	Lauryldimethylamine oxide	C14 H31 N O	Full match	No results	Full match	No results	0.0004	1.74	229.241	230.248	21.664	1.70573e+08	0	0	1					76.4	76.4	DDA for preferred ion	[M+H]+1	1.03343e+07	1.54611e+08	1.70573e+08	1.24169e+07	2.49864e+07	5.77632e+07	1.01353e+07	59654.3	2.22053e+06	2.96017e+06	1.94015e+06	1.84633e+06	1.46753e+06	4.45241e+06	1.70406e+06	2.07863e+06	1.79416e+06	3.63976e+06	2.90728e+06	3.24708e+06	2.85102e+06	3.30872e+06	5.78677e+06	1.05057e+07	1.047e+07
	TRUE	Pyrazole-1-alanine	C6 H9 N3 O2	Full match	Partial match	Full match	Not the top hit	0.00053	3.45	155.07	156.077	8.711	1.34797e+09	6	1	3	73.5	8.7		46.2	71.5	145	DDA for preferred ion	[M+H]+1	1.02897e+07	9.82478e+06	1.00517e+07	9.64194e+07	1.66365e+08	3.9349e+08	2.6763e+08	5.84985e+07	2.38535e+08	2.0847e+08	9.95973e+07	3.33774e+08	1.34797e+09	1.07437e+09	9.14727e+08	9.78711e+08	3.23093e+08	5.85362e+07	1.17127e+08	3.20995e+08	3.94986e+08	1.38013e+08	1.193e+08	7.86914e+07	3.92229e+08
	TRUE	epi-jasmonic acid	C12 H18 O3	Full match	No results	Full match	Full match	0.00066	3.12	210.126	211.134	18.847	5.16301e+07	10	0	3					62.9	62.9	DDA for preferred ion	[M+H]+1	1.02683e+07	1.51153e+07	1.28845e+07	4.67756e+06	7.33458e+06	7.91493e+06	6.89704e+06	6.26291e+06	4.83128e+06	4.10156e+06	4.03689e+06	3.72026e+06	4.00453e+06	3.72678e+06	3.30486e+06	3.06462e+06	3.35785e+06	4.53924e+06	3.98452e+06	4.56992e+06	3.9536e+06	3.80719e+06	5.39303e+06	7.17612e+06	5.65242e+06
	TRUE	N,N-Bis(2-hydroxyethyl)dodecanamide	C16 H33 N O3	Full match	No results	Full match	Full match	0.0008	2.77	287.247	288.254	23.566	5.71389e+07	1	0	1					81.1	81.1	DDA for preferred ion	[M+H]+1	1.02612e+07	1.06041e+06	5.49842e+07	2.82374e+07	1.95254e+07	1.60041e+07	5.71389e+07	3.61832e+07	1.58869e+07	5.68514e+07	4.39966e+07	9.70422e+06	6.91177e+06	6.46977e+06	6.77712e+06	7.16803e+06	2.14855e+07	8.58462e+06	5.5207e+06	1.25981e+07	2.95251e+07	1.39183e+07	9.2467e+06	9.12146e+06	2.04508e+07
	TRUE	(9Z,12S,13R)-12,13-Dihydroxy-9-octadecenoic acid	C18 H34 O4	Full match	Not the top hit	Full match	Full match	0.0009	2.86	314.247	315.254	23.584	1.35819e+07	7	2	3	80.7	75.7		75.7	72.1	152.8	DDA for preferred ion	[M+H]+1	1.02009e+07	9.79734e+06	1.35819e+07	8.57294e+06	8.19278e+06	6.77884e+06	6.07815e+06	5.31624e+06	4.79455e+06	4.74355e+06	4.24087e+06	4.00172e+06	3.93457e+06	3.82663e+06	3.48464e+06	3.38643e+06	3.45407e+06	6.33872e+06	6.46955e+06	5.39807e+06	5.06275e+06	5.04439e+06	6.49469e+06	5.73138e+06	5.80817e+06
	TRUE	Palmitelaidic acid	C16 H30 O2	Full match	Full match	Full match	Not the top hit	0.00089	3.51	254.225	255.233	23.638	2.27507e+07	16	1	4	60	65		65	61.6	121.6	DDA for preferred ion	[M+H]+1	1.01522e+07	1.15503e+07	1.01977e+07	9.19498e+06	7.20426e+06	6.00535e+06	5.66794e+06	5.53346e+06	5.0569e+06	4.98795e+06	5.1378e+06	4.77697e+06	4.90241e+06	4.74139e+06	3.83932e+06	3.73451e+06	4.30649e+06	7.56556e+06	7.08876e+06	6.05563e+06	6.04015e+06	6.34998e+06	6.95451e+06	6.2825e+06	7.04195e+06
	TRUE	MFCD00041500	C16 H22 O4	Full match	Not the top hit	Full match	Partial match	0.00094	3.37	278.153	279.16	21.214	2.52499e+08	15	5	6	57.3	45.7		64.2	68.5	125.8	DDA for preferred ion	[M+H]+1	1.01508e+07	2.52499e+08	1.78791e+07	1.01716e+07	8.88284e+06	7.29098e+06	7.51062e+06	7.25387e+06	6.01795e+06	5.8261e+06	5.9494e+06	5.95936e+06	5.84929e+06	5.0652e+06	5.46865e+06	5.51494e+06	5.37317e+06	6.9648e+06	6.60032e+06	6.03012e+06	6.20821e+06	6.21444e+06	7.46303e+06	7.37819e+06	6.98867e+06
	TRUE	L-(+)-Arginine	C6 H14 N4 O2	Full match	Full match	Full match	Full match	0.00059	3.39	174.112	175.12	8.742	1.82876e+10	3	2	3	96.2	86.3		89.2	89.5	185.7	DDA for preferred ion	[M+H]+1	1.01291e+07	9.67144e+06	9.89484e+06	3.74871e+08	3.73949e+09	1.2735e+10	8.92948e+09	2.47854e+08	3.29905e+09	5.02288e+09	5.35054e+08	4.3406e+09	1.81497e+10	1.82876e+10	1.70015e+10	1.72005e+10	6.20502e+09	1.077e+08	3.84827e+08	1.35213e+10	9.32114e+09	2.98534e+08	1.178e+09	1.37031e+08	1.08273e+10
	TRUE	2-(6-Hydroxy-4a-methyl-8-methylenedecahydro-2-naphthalenyl)acrylic acid	C15 H22 O3	Full match	No results	Full match	Partial match	0.00077	3.1	250.158	251.165	24.238	3.96513e+07	35	0	4					58.5	58.5	DDA for preferred ion	[M+H]+1	1.0094e+07	9.0938e+06	8.59544e+06	9.01044e+06	8.24207e+06	7.21088e+06	1.21217e+07	2.23027e+07	7.04431e+06	6.24447e+06	7.07961e+06	6.87867e+06	6.54672e+06	6.48652e+06	5.81151e+06	6.02951e+06	6.22915e+06	7.53157e+06	7.93002e+06	7.06859e+06	7.7299e+06	7.48323e+06	8.18733e+06	8.73183e+06	7.348e+06
	TRUE	L-Citrulline	C6 H13 N3 O3	Full match	No results	Full match	Full match	0.00053	3.05	175.096	176.103	8.619	5.2496e+08	3	0	1					50.4	50.4	DDA for preferred ion	[M+H]+1	1.00734e+07	9.61826e+06	8.41083e+06	1.85134e+08	1.73047e+08	1.61736e+08	1.46988e+08	1.17917e+08	1.62933e+08	1.17948e+08	2.40009e+08	2.39713e+08	3.08235e+08	3.22641e+08	2.77708e+08	2.70465e+08	5.2496e+08	1.30746e+08	3.51127e+08	3.09664e+08	1.71344e+08	2.69263e+08	2.29635e+08	1.37904e+08	2.86543e+08
	TRUE	DL-Arginine	C6 H14 N4 O2	Full match	Full match	Full match	Full match	0.00058	3.33	174.112	175.12	8.766	1.81242e+10	3	2	3	95.3	83.8		87.2	91.8	187.1	DDA for preferred ion	[M+H]+1	9.99456e+06	9.54296e+06	9.76338e+06	3.68879e+08	3.71023e+09	1.28129e+10	8.92344e+09	2.47173e+08	3.26542e+09	4.94419e+09	5.30534e+08	4.27944e+09	1.79807e+10	1.81242e+10	1.68295e+10	1.70302e+10	6.14888e+09	1.04026e+08	3.81861e+08	1.33889e+10	9.37491e+09	2.95774e+08	1.16921e+09	1.36083e+08	1.07134e+10
	TRUE	1,4:3,6-Dianhydro-5-O-benzyl-2-[5-(4-biphenylyl)-1H-tetrazol-1-yl]-2-deoxy-D-glucitol	C26 H24 N4 O3	No match	Full match	No results	No match	-0.00192	-4.36	440.183	441.19	18.972	1.14191e+07	4	2	0	85.8	9.3		9.8		85.8	DDA for preferred ion	[M+H]+1	9.98284e+06	6.64609e+06	7.26408e+06	1.14191e+07	7.44911e+06	7.2998e+06	8.45383e+06	5.83862e+06	3.3754e+06	5.87671e+06	1.39708e+06	1.1821e+06	1.06947e+06	2.34428e+06	1.64465e+06	2.216e+06	1.2225e+06	1.08157e+06	835753	1.74342e+06	2.69567e+06	1.45412e+06	3.41393e+06	2.99664e+06	5.58954e+06
	TRUE	5-methyl-L-uridine	C10 H14 N2 O6	Full match	No results	Full match	Full match	0.00066	2.55	258.086	259.093	8.498	3.53545e+09	3	0	1					85.3	85.3	DDA for preferred ion	[M+H]+1	9.92483e+06	8.64999e+06	6.17185e+06	2.14231e+09	2.60164e+09	1.69678e+09	1.77067e+09	1.49682e+09	2.12418e+09	1.33291e+09	1.57834e+09	2.16112e+09	3.53545e+09	3.45662e+09	2.82731e+09	2.93561e+09	2.04333e+09	5.53613e+08	1.12714e+09	1.11537e+09	1.87355e+09	1.07826e+09	1.72858e+09	6.04461e+08	1.29588e+09
	TRUE	5-methyl-L-uridine	C10 H14 N2 O6	Full match	No results	Full match	Full match	0.0008	3.09	258.086	259.093	8.691	3.41866e+09	3	0	1					75.9	75.9	DDA for preferred ion	[M+H]+1	9.91048e+06	9.46267e+06	9.68124e+06	2.1047e+09	2.58077e+09	1.68341e+09	1.76061e+09	1.5025e+09	2.00438e+09	1.30827e+09	1.53352e+09	2.12339e+09	3.41126e+09	3.41866e+09	2.70878e+09	2.82783e+09	1.99318e+09	5.30946e+08	1.12165e+09	1.08028e+09	1.84457e+09	1.05777e+09	1.73768e+09	6.00359e+08	1.25512e+09
	TRUE	Monoelaidin	C21 H40 O4	Full match	No results	Full match	Full match	0.0011	3.08	356.294	357.301	24.088	7.74438e+07	7	0	1					51.2	51.2	DDA for preferred ion	[M+H]+1	9.88468e+06	1.23698e+07	1.54393e+07	1.54625e+07	1.39168e+07	1.30798e+07	1.28033e+07	1.21303e+07	1.36051e+07	1.367e+07	1.95038e+07	2.08631e+07	2.93035e+07	7.74438e+07	5.92181e+07	2.53873e+07	2.20982e+07	1.50355e+07	1.58207e+07	1.38075e+07	1.4887e+07	1.44467e+07	1.41223e+07	1.43081e+07	1.53215e+07
	TRUE	Lauryldimethylamine oxide	C14 H31 N O	Full match	No results	Full match	No results	0.00074	3.24	229.241	230.249	22.421	2.03457e+07	0	0	1					50.2	50.2	DDA for preferred ion	[M+H]+1	9.85044e+06	2.03457e+07	1.61739e+07	6.09132e+06	262435	9.33101e+06	5.03857e+06	4.37128e+06	2.92743e+06	2.99407e+06	2.5805e+06	2.53949e+06	2.53296e+06	2.65229e+06	2.62323e+06	2.3282e+06	2.19384e+06	3.45381e+06	2.89556e+06	3.06191e+06	3.12567e+06	2.98288e+06	4.05727e+06	4.14632e+06	4.18504e+06
	TRUE	PPG n4	C12 H26 O5	Full match	Full match	No results	No results	0.00087	3.46	250.179	251.186	15.879	1.12034e+08	0	1	0	85.7	69.6		69.6		85.7	DDA for preferred ion	[M+H]+1	9.82241e+06	1.12034e+08	1.65327e+07	1.01399e+08	9.45357e+06	5.69325e+06	9.57985e+06	1.01493e+07	1.39922e+06	7.83422e+06	6.13246e+06	6.27712e+06	5.61729e+06	1.59486e+07	6.50431e+06	5.52618e+06	6.03471e+06	9.1195e+06	9.94879e+06	9.11493e+06	6.98581e+06	6.81918e+06	9.64041e+06	1.09399e+07	2.68101e+07
	TRUE	5-(4-Hydroxypentyl)-1,3-benzenediol	C11 H16 O3	Full match	No results	Full match	Partial match	0.00072	3.65	196.111	197.118	16.843	3.29908e+07	4	0	2					51.9	51.9	DDA for preferred ion	[M+H]+1	9.79128e+06	7.37836e+06	7.10948e+06	9.10758e+06	9.62825e+06	1.36501e+07	1.27742e+07	1.12645e+07	3.73409e+06	6.0612e+06	3.2778e+06	2.80272e+06	2.64341e+06	2.87514e+06	2.72401e+06	2.75762e+06	2.41617e+06	3.07882e+06	2.63989e+06	3.18503e+06	3.16938e+06	2.82843e+06	4.51018e+06	3.4718e+06	4.32203e+06
	TRUE	Imidazolelactic acid	C6 H8 N2 O3	Full match	Full match	No results	Full match	0.00056	3.61	156.054	157.061	8.49	9.94743e+08	7	1	0	81.5	9.1		48.7		81.5	DDA for preferred ion	[M+H]+1	9.71924e+06	8.47081e+06	5.61027e+06	5.87974e+08	1.93699e+08	3.64591e+07	5.77512e+07	4.83658e+08	1.82082e+08	1.0448e+08	9.94743e+08	2.6952e+08	2.51479e+08	2.26575e+08	2.24777e+08	2.5748e+08	1.7225e+08	2.98984e+08	4.41599e+08	1.88362e+08	2.89994e+08	3.52616e+08	4.55019e+08	4.3763e+08	1.46719e+08
	TRUE	5-methyl-L-uridine	C10 H14 N2 O6	Full match	No results	Full match	Full match	0.00059	2.3	258.086	259.093	8.558	3.44349e+09	3	0	2					78.9	78.9	DDA for preferred ion	[M+H]+1	9.69892e+06	9.05322e+06	7.22092e+06	2.11437e+09	2.58783e+09	1.68917e+09	1.48354e+09	1.49577e+09	2.02612e+09	1.31525e+09	1.54366e+09	2.13463e+09	3.43664e+09	3.44349e+09	2.73327e+09	2.84919e+09	2.00379e+09	5.35075e+08	1.12692e+09	1.11675e+09	1.85201e+09	1.06208e+09	1.71918e+09	6.02069e+08	1.26451e+09
	TRUE	L-Histidine	C6 H9 N3 O2	Full match	Full match	Full match	Full match	0.00055	3.57	155.07	156.077	8.781	1.36284e+09	6	1	3	79.7	9		49.8	68	147.7	DDA for preferred ion	[M+H]+1	9.68571e+06	9.24806e+06	9.46168e+06	9.72828e+07	1.68544e+08	3.94063e+08	2.73501e+08	5.91811e+07	2.43477e+08	2.08481e+08	9.96274e+07	3.33154e+08	1.36284e+09	1.08965e+09	9.27861e+08	9.92144e+08	3.26382e+08	5.94625e+07	1.17419e+08	3.25116e+08	4.42526e+08	1.39329e+08	1.20708e+08	7.94081e+07	3.98517e+08
	TRUE	Lauryldimethylamine oxide	C14 H31 N O	Full match	No results	Full match	No results	0.00048	2.09	229.241	230.248	21.621	1.70318e+08	0	0	1					61	61	DDA for preferred ion	[M+H]+1	9.66746e+06	1.61781e+08	1.70318e+08	404044	2.45237e+07	5.48319e+07	9.71588e+06	2.89405e+06	2.16985e+06	2.87585e+06	2.01699e+06	1.89863e+06	1.47319e+06	4.03872e+06	1.61996e+06	2.01299e+06	1.76878e+06	3.70695e+06	2.82106e+06	3.35684e+06	2.76656e+06	3.30293e+06	58134.6	1.01269e+07	1.04572e+07
	TRUE	4-(2,3-dihydro-1,4-benzodioxin-2-yl)-6-(methylthio)-1,3,5-triazin-2-amine	C12 H12 N4 O2 S	Not the top hit	Full match	No results	No match	-0.00051	-1.86	276.068	277.075	14.502	9.64769e+06	2	1	0	50.6	7.5		40.4		50.6	DDA for preferred ion	[M+H]+1	9.64769e+06	499404	145524	291449	331348	132757	118742	87620.1	84085.9	101135	71084.1	66111.3	63551.3	76606.4	81049.1	78349.6	60572.9	70463.9	63742.9	78285.2	62359	86072.6	152266	91030.8	117894
	TRUE	1-Phenyl-1H-pyrazolo[3,4-d]pyrimidin-4-amine	C11 H9 N5	Not the top hit	Full match	No results	No match	-0.00067	-3.19	211.085	212.092	8.628	1.67491e+07	9	1	0	84	9.2		62.1		84	DDA for preferred ion	[M+H]+1	9.63038e+06	9.19523e+06	8.0409e+06	6.21198e+06	5.06363e+06	5.90432e+06	4.89591e+06	2.50733e+06	5.38819e+06	6.3002e+06	3.56981e+06	3.71682e+06	5.19644e+06	5.48976e+06	4.9745e+06	4.622e+06	3.73494e+06	3.97204e+06	2.757e+06	4.70399e+06	3.57376e+06	3.04928e+06	2.95358e+06	2.50335e+06	5.00872e+06
	TRUE	DG8734020	C9 H10 O2	Full match	Full match	Full match	Full match	0.00058	3.89	150.069	151.076	21.225	4.84156e+08	36	1	12	97.9	98.1		98.1	88	185.9	DDA for preferred ion	[M+H]+1	9.61426e+06	1.17762e+07	1.12927e+07	9.26573e+06	7.95561e+06	7.57425e+06	6.89417e+06	6.67394e+06	7.58259e+06	3.53735e+06	7.66065e+06	7.16522e+06	3.47166e+06	4.03707e+06	7.07031e+06	6.84485e+06	1.795e+07	8.05159e+06	8.36265e+06	8.15175e+06	7.85054e+06	3.44254e+06	7.28125e+06	7.55558e+06	4.86126e+06
	TRUE	Triethyl citrate	C12 H20 O7	Full match	No results	Full match	Full match	0.0007	2.52	276.122	277.129	20.688	9.58949e+06	1	0	1					54.9	54.9	DDA for preferred ion	[M+H]+1	9.58949e+06	7.35622e+06	7.03694e+06	6.86742e+06	6.50167e+06	4.97463e+06	4.70862e+06	4.98276e+06	4.73531e+06	3.60332e+06	4.68194e+06	4.51685e+06	5.50427e+06	5.19389e+06	6.95211e+06	5.50122e+06	4.84219e+06	5.09516e+06	5.3651e+06	7.05592e+06	5.03478e+06	4.33915e+06	5.06218e+06	4.90537e+06	5.17036e+06
	TRUE	3197885	C13 H20 O	Full match	No results	Full match	Partial match	0.00063	3.29	192.152	193.159	22.84	4.91213e+07	25	0	6					88.7	88.7	DDA for preferred ion	[M+H]+1	9.56689e+06	7.68089e+06	6.62541e+06	5.96814e+06	4.66839e+06	4.13327e+06	3.68807e+06	4.07683e+06	2.85164e+06	3.03165e+06	2.7832e+06	2.79441e+06	2.68486e+06	2.38059e+06	2.29296e+06	2.49706e+06	2.42269e+06	3.44843e+06	3.5319e+06	3.25384e+06	3.54993e+06	3.24248e+06	4.17399e+06	3.84922e+06	3.71615e+06
	TRUE	Triethyl citrate	C12 H20 O7	Full match	Full match	Full match	Full match	0.00075	2.73	276.122	277.129	20.825	9.56251e+06	1	1	1	93.8	69.4		69.4	86.1	179.9	DDA for preferred ion	[M+H]+1	9.56251e+06	7.30228e+06	6.53181e+06	6.66492e+06	6.48381e+06	4.90975e+06	4.80877e+06	4.03422e+06	4.77454e+06	2.7916e+06	2.92183e+06	3.01728e+06	3.51801e+06	3.63787e+06	3.74739e+06	3.52259e+06	3.2016e+06	3.81238e+06	3.52453e+06	4.43233e+06	3.88412e+06	3.17895e+06	4.92316e+06	4.64358e+06	3.91701e+06
	TRUE	Prostacyclin	C20 H32 O5	Full match	Not the top hit	Full match	Not the top hit	0.00092	2.61	352.226	353.233	20.339	7.80132e+07	39	7	10	62.8	65.8		68.4	72.9	135.7	DDA for preferred ion	[M+H]+1	9.55952e+06	7.42722e+06	7.52722e+06	6.65053e+06	449405	5.38507e+06	4.58386e+06	4.76965e+06	4.10619e+06	4.10041e+06	773522	2.48725e+06	2.53384e+06	3.16189e+06	2.75079e+06	2.86231e+06	2.13918e+06	2.37623e+06	2.02248e+06	3.24493e+06	99646.1	2.4227e+06	3.23061e+06	2.86953e+06	4.75325e+06
	TRUE	(2E)-4-Hydroxy-2-nonen-8-ynal	C9 H12 O2	Full match	No results	Full match	Partial match	0.00055	3.59	152.084	153.092	23.576	2.29411e+07	16	0	1					53.6	53.6	DDA for preferred ion	[M+H]+1	9.5516e+06	5.77717e+06	6.13448e+06	5.87689e+06	5.43843e+06	5.01671e+06	5.2383e+06	5.03327e+06	5.25476e+06	5.14517e+06	4.91291e+06	4.68905e+06	4.61363e+06	4.89706e+06	4.50403e+06	4.59125e+06	4.90143e+06	6.02383e+06	5.70164e+06	5.11951e+06	5.51009e+06	5.18584e+06	5.76309e+06	5.36048e+06	5.61726e+06
	TRUE	Imidazolelactic acid	C6 H8 N2 O3	Full match	Full match	No results	Full match	0.00058	3.73	156.054	157.061	8.458	9.61738e+08	7	1	0	76.8	8.8		46		76.8	DDA for preferred ion	[M+H]+1	9.48172e+06	7.2653e+06	4.45218e+06	5.61874e+08	1.85575e+08	3.62883e+07	5.68333e+07	4.62652e+08	1.77871e+08	1.0294e+08	9.61738e+08	2.59236e+08	2.4101e+08	2.18376e+08	2.19528e+08	2.46808e+08	1.66199e+08	2.98507e+08	4.25226e+08	3.49191e+08	2.79536e+08	3.38676e+08	4.33405e+08	4.18103e+08	1.42521e+08
	TRUE	3-sec-Butylhexahydropyrrolo[1,2-a]pyrazine-1,4-dione	C11 H18 N2 O2	Full match	Partial match	Full match	Partial match	0.00067	3.2	210.137	211.145	14.331	1.10899e+07	1	3	2	92.5	83.3		83.3	58.7	151.2	DDA for preferred ion	[M+H]+1	9.47234e+06	8.72322e+06	7.51142e+06	5.78844e+06	4.07467e+06	3.79222e+06	3.22268e+06	3.41931e+06	4.9181e+06	1.10899e+07	3.81278e+06	3.25076e+06	3.22495e+06	3.92466e+06	3.90903e+06	3.69451e+06	3.35658e+06	3.84387e+06	3.66383e+06	4.61936e+06	4.36832e+06	3.43038e+06	3.32491e+06	4.41421e+06	5.68828e+06
	TRUE	16(17)-EpDPE	C22 H32 O3	Not the top hit	No results	Full match	Not the top hit	0.00091	2.64	344.236	345.243	24.387	1.57793e+07	25	0	3					51.7	51.7	DDA for preferred ion	[M+H]+1	9.45263e+06	6.81887e+06	5.72448e+06	3.99986e+06	3.29462e+06	2.69993e+06	2.35299e+06	2.28765e+06	663000	766082	662601	749254	554952	746324	620154	638540	544578	1.34698e+06	1.3446e+06	925210	1.0901e+06	868265	2.02383e+06	2.01823e+06	1.32557e+06
	TRUE	UNII:67GL43KSFC	C13 H20 O	Full match	No results	Full match	Partial match	0.00066	3.41	192.152	193.159	18.406	9.43335e+06	25	0	5					72.2	72.2	DDA for preferred ion	[M+H]+1	9.43335e+06	7.40316e+06	7.2583e+06	5.83642e+06	4.15212e+06	3.61676e+06	3.40596e+06	3.4494e+06	3.24282e+06	3.0754e+06	2.97007e+06	2.94803e+06	2.81243e+06	2.54944e+06	2.43903e+06	2.59681e+06	2.69946e+06	3.56871e+06	3.59315e+06	3.54834e+06	3.43982e+06	3.40901e+06	3.48802e+06	3.50653e+06	3.61911e+06
	TRUE	MFCD00021308	C9 H18 N2 O	Full match	Partial match	Full match	No results	0.00052	3.07	170.142	171.15	18.52	1.09757e+07	0	1	2	56.9	42.1		42.2	56.9	113.8	DDA for preferred ion	[M+H]+1	9.38436e+06	9.94853e+06	9.57932e+06	1.09757e+07	6.15605e+06	1.00088e+07	6.06727e+06	8.79059e+06	4.43832e+06	8.2401e+06	281811	4.40036e+06	2.54964e+06	4.06576e+06	1.0096e+07	4.78165e+06	3.54856e+06	3.65152e+06	5.14759e+06	4.22466e+06	5.94414e+06	3.81039e+06	9.38867e+06	1.07378e+07	5.62428e+06
	TRUE	N~2~-Acetyl-L-ornithine	C7 H14 N2 O3	No results	No results	Full match	Full match	0.0008	4.59	174.101	175.109	8.285	1.49317e+09	9	0	1					77.4	77.4	DDA for preferred ion	[M+H]+1	9.37473e+06	4.17727e+06	3.34724e+06	3.51774e+08	4.77189e+08	1.17944e+09	7.63502e+08	2.769e+08	3.86535e+08	6.77481e+08	2.82864e+08	3.71829e+08	1.2521e+09	1.17523e+09	8.68861e+08	1.03207e+09	7.10491e+08	1.30142e+08	2.05091e+08	1.32171e+09	6.38248e+08	1.47504e+08	4.85416e+08	2.35087e+08	1.28305e+09
	TRUE	3-{[(1R,4aS,5R,6R,8aS)-6-Hydroxy-5-(hydroxymethyl)-5,8a-dimethyl-2-methylenedecahydro-1-naphthalenyl]acetyl}-2(5H)-furanone	C20 H28 O5	Not the top hit	No results	Full match	Partial match	0.00092	2.65	348.195	349.202	20.599	5.17865e+07	12	0	5					54.8	54.8	DDA for preferred ion	[M+H]+1	9.34058e+06	6.69214e+06	7.75083e+06	5.79489e+06	5.58034e+06	5.43037e+06	4.82637e+06	4.3969e+06	3.56523e+06	3.36155e+06	2.73274e+06	2.09488e+06	721585	2.61403e+06	465288	2.20553e+06	451361	2.2984e+06	2.02116e+06	2.59719e+06	1.66449e+06	2.25309e+06	2.98281e+06	2.58072e+06	3.64742e+06
	TRUE	L-Citrulline	C6 H13 N3 O3	Full match	No results	Full match	Full match	0.0005	2.84	175.096	176.103	8.524	5.07632e+08	3	0	1					53.5	53.5	DDA for preferred ion	[M+H]+1	9.33804e+06	8.13858e+06	5.86024e+06	1.79752e+08	1.68458e+08	1.56807e+08	1.42902e+08	1.15158e+08	1.59679e+08	1.117e+08	2.33125e+08	2.33502e+08	3.07715e+08	3.21991e+08	2.69302e+08	2.6201e+08	5.07632e+08	1.27315e+08	3.40981e+08	3.00024e+08	1.66166e+08	2.61177e+08	2.2386e+08	1.34749e+08	2.76496e+08
	TRUE	(-)-beta-Caryophyllene epoxide	C15 H24 O	Full match	Full match	Full match	Full match	0.00066	3	220.183	221.191	21.129	9.42934e+07	70	2	10	74.5	71.2		71.5	89.1	163.6	DDA for preferred ion	[M+H]+1	9.29839e+06	8.64641e+06	8.45359e+06	6.27129e+06	5.47562e+06	4.72501e+06	4.48527e+06	5.13579e+06	6.4229e+06	5.5746e+06	6.57797e+06	5.90041e+06	5.36393e+06	4.85031e+06	5.09332e+06	5.68211e+06	5.57925e+06	6.86128e+06	6.68041e+06	6.61616e+06	6.22681e+06	6.90316e+06	5.63179e+06	6.07296e+06	6.3353e+06
	TRUE	(+/-)-Muscone	C16 H30 O	Full match	Full match	Full match	Full match	0.00071	2.97	238.23	239.238	24.634	3.46378e+07	5	1	1	60.9	65.3		66.2	84.7	145.6	DDA for preferred ion	[M+H]+1	9.29058e+06	9.86591e+06	9.10203e+06	1.00134e+07	8.88101e+06	7.7707e+06	8.41399e+06	8.38655e+06	6.22634e+06	7.73863e+06	6.55429e+06	5.99097e+06	5.76509e+06	4.76227e+06	4.551e+06	4.62637e+06	4.85353e+06	6.71183e+06	6.63365e+06	5.90913e+06	6.35479e+06	5.6039e+06	8.49856e+06	8.01437e+06	5.97772e+06
	TRUE	Imidazolelactic acid	C6 H8 N2 O3	Full match	Full match	No results	Full match	0.00051	3.28	156.054	157.061	8.527	9.96839e+08	7	1	0	82.4	9.1		49.3		82.4	DDA for preferred ion	[M+H]+1	9.27313e+06	8.082e+06	6.0853e+06	5.91584e+08	1.95257e+08	3.55368e+07	5.78012e+07	4.85163e+08	1.82254e+08	1.0525e+08	9.96839e+08	2.69734e+08	2.50971e+08	2.27374e+08	2.27147e+08	2.56453e+08	1.72473e+08	2.9822e+08	4.31113e+08	3.62606e+08	2.92243e+08	3.53627e+08	4.56445e+08	4.40641e+08	1.47349e+08
	TRUE	4'-Hydroxy-3'-prenylacetophenone	C13 H16 O2	Full match	No results	Full match	Partial match	0.00075	3.67	204.116	205.123	23.5	1.95087e+07	15	0	8					66.7	66.7	DDA for preferred ion	[M+H]+1	9.24164e+06	8.6401e+06	8.54567e+06	8.57093e+06	7.34473e+06	5.34219e+06	6.10171e+06	6.36174e+06	5.42516e+06	5.60643e+06	5.71347e+06	5.59343e+06	5.08738e+06	5.1379e+06	4.74854e+06	4.62278e+06	4.9192e+06	6.60459e+06	7.17115e+06	5.97424e+06	6.35992e+06	6.0216e+06	6.94036e+06	7.11683e+06	6.52941e+06
	TRUE	[5-(tert-butyl)-2-thienyl](2-thienyl)methanone	C13 H14 O S2	Not the top hit	Full match	No results	No match	-7e-05	-0.26	250.049	251.056	15.206	1.09035e+07	2	2	0	63.3	8.2		58.9		63.3	DDA for preferred ion	[M+H]+1	9.22571e+06	4.76109e+06	2.88616e+06	4.56721e+06	7.00859e+06	7.03536e+06	5.99867e+06	6.01344e+06	390585	2.04937e+06	630405	1.01029e+06	1.56781e+06	1.90512e+06	2.00377e+06	2.35905e+06	484059	129243	507469	848261	968714	139119	3.61241e+06	1.26442e+06	888131
	TRUE	Pyrazole-1-alanine	C6 H9 N3 O2	Full match	Partial match	Full match	Not the top hit	0.00055	3.56	155.07	156.077	8.666	1.36385e+09	6	1	3	94.8	9.7		72.6	80.6	175.4	DDA for preferred ion	[M+H]+1	9.20364e+06	8.78777e+06	8.5176e+06	9.69065e+07	1.67395e+08	3.89812e+08	2.69353e+08	5.87609e+07	2.41506e+08	2.06838e+08	9.91118e+07	3.31541e+08	1.36385e+09	1.0855e+09	9.21629e+08	9.84671e+08	3.23535e+08	5.918e+07	1.16965e+08	3.22486e+08	4.40557e+08	1.3708e+08	1.19907e+08	7.90767e+07	4.01726e+08
	TRUE	Methyl 3,4-dihydroxybenzoate	C8 H8 O4	Full match	Partial match	Full match	Partial match	0.00068	4.07	168.043	169.05	14.282	1.36824e+09	27	1	4	76.5	48		66.6	66.7	143.2	DDA for preferred ion	[M+H]+1	9.19638e+06	6.5953e+06	6.27802e+06	1.65012e+08	1.32378e+08	4.83733e+07	4.49405e+07	1.35899e+08	3.34939e+07	3.51589e+07	7.78548e+07	5.78341e+07	3.10314e+06	4.19123e+06	3.49604e+06	3.92595e+06	3.4127e+06	3.03891e+07	3.62044e+07	3.81954e+07	1.79611e+07	3.40611e+07	1.15003e+08	1.3708e+08	4.96279e+07
	TRUE	Laurolactam	C12 H23 N O	Full match	Full match	No results	No results	0.00072	3.64	197.179	198.186	18.518	2.78385e+07	0	2	0	68.2	8.4		65.4		68.2	DDA for preferred ion	[M+H]+1	9.19511e+06	1.00642e+07	4.77595e+06	2.42952e+07	2.78385e+07	1.19788e+07	7.93274e+06	108341	7.59536e+06	7.82574e+06	5.8957e+06	1.54665e+07	3.53268e+06	6.92124e+06	4.69999e+06	6.5994e+06	1.14116e+07	1.51076e+07	1.87915e+07	1.18136e+07	2.08887e+07	1.30601e+07	1.41033e+07	1.65598e+07	1.39733e+07
	TRUE	3-Methylxanthine	C6 H6 N4 O2	Full match	Full match	No results	Partial match	-0.00028	-1.69	166.049	167.056	16.933	4.10737e+07	5	3	0	86.6	9.3		63.8		86.6	DDA for preferred ion	[M+H]+1	9.1799e+06	8.27986e+06	7.96966e+06	8.5027e+06	6.96696e+06	6.31546e+06	5.98886e+06	6.30935e+06	4.96277e+06	6.43391e+06	6.2995e+06	5.9368e+06	6.42578e+06	4.94809e+06	5.47917e+06	4.41257e+06	5.70063e+06	6.47082e+06	6.27286e+06	6.77726e+06	6.13777e+06	4.94766e+06	6.50698e+06	6.64583e+06	7.0376e+06
	TRUE	2,2'-[(2,6-Dihydroxybenzyl)imino]diacetic acid	C11 H13 N O6	Full match	No results	Full match	Partial match	0.00077	3.02	255.075	256.082	8.31	3.74323e+09	2	0	1					54.8	54.8	DDA for preferred ion	[M+H]+1	9.08855e+06	4.53362e+06	5.55445e+06	6.14162e+08	4.20236e+08	2.96414e+08	2.88165e+08	4.42559e+08	3.83919e+08	1.04798e+08	1.57022e+09	5.09652e+08	1.28075e+09	1.36659e+09	9.20334e+08	7.27924e+08	2.14889e+09	2.00561e+09	2.65427e+09	1.68581e+09	5.80289e+08	3.34319e+09	1.90607e+09	1.36727e+09	1.71426e+09
	TRUE	val-phe	C14 H20 N2 O3	Full match	Full match	Full match	Not the top hit	0.00077	2.93	264.148	265.155	15.608	9.06499e+06	7	1	2	92.1	78.7		79	73.7	165.8	DDA for preferred ion	[M+H]+1	9.06499e+06	4.91817e+06	3.70654e+06	2.9593e+06	3.1501e+06	5.25022e+06	3.99338e+06	49700.8	2.19281e+06	3.38147e+06	66612.6	1.87298e+06	1.03376e+06	3.06335e+06	1.18749e+06	1.84772e+06	1.31792e+06	529805	775134	28438	2.16559e+06	255299	33167.3	27875.8	31065.1
	TRUE	MFCD00021308	C9 H18 N2 O	Full match	Partial match	Full match	No results	0.00042	2.47	170.142	171.15	18.463	1.06579e+07	0	1	2	58.1	42.3		42.4	62.2	120.3	DDA for preferred ion	[M+H]+1	9.06031e+06	9.60888e+06	9.32234e+06	1.02769e+07	5.76705e+06	9.53022e+06	5.903e+06	8.41716e+06	4.83603e+06	8.53562e+06	4.54798e+06	9.78402e+06	5.52373e+06	4.35844e+06	1.78393e+06	5.29144e+06	5.05092e+06	5.69396e+06	9.24093e+06	5.94276e+06	6.05483e+06	4.26337e+06	9.27702e+06	1.06579e+07	5.42124e+06
	TRUE	UNII:67GL43KSFC	C13 H20 O	Full match	No results	Full match	Partial match	0.00069	3.62	192.152	193.159	23.423	2.07714e+07	25	0	6					88.7	88.7	DDA for preferred ion	[M+H]+1	9.05197e+06	6.76789e+06	5.97897e+06	4.75077e+06	3.87223e+06	3.95578e+06	3.71084e+06	3.14646e+06	1.99712e+06	2.30061e+06	2.21316e+06	2.10521e+06	1.91605e+06	1.79629e+06	1.97319e+06	1.78043e+06	1.96688e+06	2.96918e+06	2.64573e+06	2.49786e+06	3.03321e+06	2.43527e+06	3.0804e+06	3.22527e+06	2.74824e+06
	TRUE	1721454	C8 H16 O2	Full match	No results	Full match	Partial match	0.0004	2.76	144.115	145.123	21.421	1.73639e+07	34	0	3					58.7	58.7	DDA for preferred ion	[M+H]+1	9.02756e+06	1.66466e+07	1.24877e+07	1.73639e+07	1.27286e+07	4.53908e+06	4.19165e+06	4.95937e+06	8.58643e+06	8.73431e+06	7.67569e+06	7.28755e+06	6.98165e+06	8.27824e+06	7.36396e+06	7.93321e+06	7.42929e+06	8.94038e+06	7.84289e+06	9.24494e+06	7.72395e+06	8.14207e+06	1.21484e+07	1.305e+07	1.13393e+07
	TRUE	4-(5,6-Dihydroxyheptyl)-3-methyl-2(5H)-furanone	C12 H20 O4	Full match	Full match	Full match	Partial match	0.00057	2.52	228.137	229.144	16.121	1.56274e+07	2	2	1	54.2	63.3		63.5	53.2	107.4	DDA for preferred ion	[M+H]+1	9.00235e+06	8.57249e+06	8.95883e+06	1.16926e+07	1.06671e+07	7.80549e+06	8.31526e+06	9.73515e+06	6.75442e+06	6.05188e+06	7.15511e+06	6.22941e+06	5.77012e+06	5.54828e+06	5.65533e+06	5.22519e+06	5.51748e+06	6.23312e+06	6.53387e+06	6.11693e+06	6.42579e+06	6.08919e+06	7.40998e+06	7.31044e+06	6.95577e+06
	TRUE	MFCD00021308	C9 H18 N2 O	Full match	Partial match	Full match	No results	0.00051	2.99	170.142	171.15	18.417	1.66591e+07	0	1	2	54.3	41.7		41.7	59.4	113.7	DDA for preferred ion	[M+H]+1	8.9432e+06	9.48838e+06	9.3438e+06	123623	5.83973e+06	9.37587e+06	5.82925e+06	8.26185e+06	4.72582e+06	8.40884e+06	4.57168e+06	9.80153e+06	5.55781e+06	4.01787e+06	1.66591e+07	5.39247e+06	5.06353e+06	5.71496e+06	9.24194e+06	5.95103e+06	6.36973e+06	4.23855e+06	9.36035e+06	1.04479e+07	5.5267e+06
	TRUE	DK3970000	C14 H20 O2	Full match	No results	Full match	Partial match	0.00079	3.59	220.147	221.154	20.382	2.62037e+07	24	0	2					53.3	53.3	DDA for preferred ion	[M+H]+1	8.94213e+06	1.34222e+07	1.09719e+07	8.68103e+06	7.20953e+06	6.59413e+06	6.18287e+06	5.87271e+06	4.74575e+06	4.65403e+06	4.6302e+06	4.56788e+06	4.63482e+06	4.43583e+06	4.27859e+06	4.02915e+06	4.47516e+06	5.41146e+06	5.29678e+06	5.1749e+06	5.01676e+06	4.80022e+06	5.6688e+06	5.88016e+06	6.28656e+06
	TRUE	3-sec-Butylhexahydropyrrolo[1,2-a]pyrazine-1,4-dione	C11 H18 N2 O2	Full match	Partial match	Full match	Partial match	0.00064	3.04	210.137	211.145	14.291	8.92345e+06	1	3	1	88.7	81.5		81.5	51.1	139.8	DDA for preferred ion	[M+H]+1	8.92345e+06	6.49116e+06	6.5636e+06	5.298e+06	3.48696e+06	2.55694e+06	2.16139e+06	1.89309e+06	4.7889e+06	7.98601e+06	3.74092e+06	3.22418e+06	3.16684e+06	3.7517e+06	3.94655e+06	3.7482e+06	3.55872e+06	3.89183e+06	3.58086e+06	4.67256e+06	4.62375e+06	3.41248e+06	2.64872e+06	2.80845e+06	3.76985e+06
	TRUE	2,2'-[(2,6-Dihydroxybenzyl)imino]diacetic acid	C11 H13 N O6	Not the top hit	No results	Full match	Partial match	0.00063	2.49	255.075	256.082	8.472	3.58545e+09	2	0	1					60.1	60.1	DDA for preferred ion	[M+H]+1	8.87133e+06	6.79759e+06	5.70008e+06	6.07122e+08	4.17453e+08	2.7649e+08	2.8841e+08	4.42264e+08	3.70462e+08	1.03762e+08	1.52505e+09	4.99702e+08	1.24228e+09	1.33398e+09	8.93381e+08	7.06665e+08	2.09042e+09	1.9071e+09	2.55911e+09	1.64071e+09	5.61122e+08	3.25614e+09	1.85274e+09	1.32069e+09	1.67962e+09
	TRUE	N2-(3,4,5-Trimethoxyphenyl)-1,3,5-triazine-2,4-diamine	C12 H15 N5 O3	Not the top hit	Full match	No results	Partial match	-0.00057	-2.05	277.117	278.124	8.391	2.91941e+08	6	3	0	69.6	8.5		61.1		69.6	DDA for preferred ion	[M+H]+1	8.83005e+06	5.42038e+06	3.1363e+06	1.06388e+08	7.38332e+07	3.26658e+07	3.7437e+07	6.17711e+07	2.52684e+07	1.04333e+07	6.18829e+07	2.71979e+07	5.29964e+06	7.61308e+06	4.66229e+06	4.62921e+06	1.97994e+07	1.1338e+08	1.71413e+08	7.04632e+07	3.70787e+07	1.40562e+08	1.68448e+08	1.65345e+08	5.70529e+07
	TRUE	(4aR,5S,6S,8R,8aS)-6-Hydroxy-5-isopropyl-3,8-dimethyl-4a,5,6,7,8,8a-hexahydro-2(1H)-naphthalenone	C15 H24 O2	Full match	Not the top hit	Full match	Partial match	0.00049	2.08	236.178	237.185	20.468	7.6596e+07	43	3	9	82.7	77.1		77.1	83	165.7	DDA for preferred ion	[M+H]+1	8.81739e+06	6.92686e+06	6.08886e+06	6.55363e+06	5.48449e+06	4.85017e+06	4.59941e+06	5.51509e+06	3.9277e+06	3.73598e+06	4.19804e+06	3.64339e+06	3.47616e+06	3.31111e+06	3.17558e+06	3.17416e+06	3.42883e+06	4.4374e+06	4.36486e+06	4.25754e+06	3.97874e+06	4.47339e+06	4.56404e+06	4.66092e+06	4.85758e+06
	TRUE	Pyrazole-1-alanine	C6 H9 N3 O2	Full match	Partial match	Full match	Not the top hit	0.00055	3.54	155.07	156.077	8.594	1.34853e+09	6	1	3	90.2	9.5		56.1	79.8	170	DDA for preferred ion	[M+H]+1	8.77958e+06	8.19508e+06	6.53646e+06	9.64017e+07	1.66127e+08	3.86945e+08	2.67151e+08	5.84724e+07	2.43172e+08	2.05039e+08	9.86337e+07	3.29977e+08	1.34853e+09	1.07459e+09	9.15773e+08	9.81815e+08	3.23173e+08	5.64987e+07	1.1665e+08	3.2102e+08	4.38663e+08	1.37937e+08	1.19115e+08	7.85717e+07	3.92137e+08
	TRUE	Aspulvinone E	C17 H12 O5	Full match	Invalid mass	Full match	Not the top hit	0.00103	3.49	296.07	297.077	18.25	2.65791e+07	3	5	2	89.8	9.5		73.4	76.4	166.2	DDA for preferred ion	[M+H]+1	8.76877e+06	5.89475e+06	4.5318e+06	4.70875e+06	3.20534e+06	3.03209e+06	2.95671e+06	2.08629e+06	1.0333e+06	1.35075e+06	698111	1.0349e+06	774932	847318	992484	857032	792389	587415	539235	1.00856e+06	611709	575064	730039	764263	1.78017e+06
	TRUE	PPG n4	C12 H26 O5	Full match	Full match	No results	No results	0.00083	3.32	250.179	251.186	15.644	2.44122e+07	0	1	0	92.9	79.9		79.9		92.9	DDA for preferred ion	[M+H]+1	8.74573e+06	8.84459e+06	1.45295e+07	9.1913e+06	7.7672e+06	1.62013e+07	6.26995e+06	4.9914e+06	6.91437e+06	6.79369e+06	5.12797e+06	5.32239e+06	4.71613e+06	1.45491e+07	5.68603e+06	5.41101e+06	5.18441e+06	7.90059e+06	8.71674e+06	3.68438e+06	5.9401e+06	6.10929e+06	824662	9.4493e+06	2.44122e+07
	TRUE	2402	C12 H22 O	Full match	No results	Full match	Not the top hit	0.00073	3.98	182.168	183.175	23.491	2.71648e+07	9	0	1					51.7	51.7	DDA for preferred ion	[M+H]+1	8.73015e+06	8.35761e+06	8.3269e+06	8.31601e+06	4.00857e+06	3.43476e+06	3.09706e+06	3.04181e+06	2.80393e+06	2.44608e+06	2.53893e+06	2.3631e+06	2.50769e+06	2.35916e+06	2.30873e+06	2.06176e+06	2.2094e+06	3.28604e+06	3.30728e+06	2.81185e+06	3.05622e+06	2.95341e+06	3.32464e+06	3.27475e+06	3.21669e+06
	TRUE	(2E)-4-Hydroxy-2-nonen-8-ynal	C9 H12 O2	Full match	No results	Full match	Partial match	0.00049	3.25	152.084	153.091	23.757	1.93997e+07	16	0	3					58.4	58.4	DDA for preferred ion	[M+H]+1	8.72758e+06	6.36494e+06	6.54099e+06	6.06959e+06	6.16673e+06	5.45906e+06	5.64934e+06	5.44258e+06	5.83736e+06	1.70602e+07	5.05472e+06	5.04842e+06	5.14521e+06	5.38838e+06	4.78154e+06	4.84297e+06	5.36437e+06	1.73846e+07	6.21145e+06	5.61666e+06	6.04886e+06	5.57749e+06	6.18933e+06	6.5936e+06	5.81855e+06
	TRUE	DG8734020	C9 H10 O2	Full match	Full match	Full match	Full match	0.00063	4.22	150.069	151.076	21.286	5.86368e+08	36	1	10	98	91.5		98.4	90	188	DDA for preferred ion	[M+H]+1	8.7085e+06	9.28432e+06	9.85162e+06	8.26411e+06	6.83715e+06	6.31044e+06	6.19375e+06	6.26273e+06	3.87984e+06	7.51645e+06	6.41963e+06	6.22517e+06	6.53114e+06	7.64177e+06	5.85997e+06	5.66183e+06	6.1783e+06	7.8167e+06	7.13674e+06	6.92239e+06	6.67739e+06	6.98478e+06	6.25067e+06	2.15577e+07	7.88608e+06
	TRUE	4-(5,6-Dihydroxyheptyl)-3-methyl-2(5H)-furanone	C12 H20 O4	Full match	No results	Full match	Partial match	0.00067	2.92	228.137	229.144	19.634	2.82538e+07	2	0	1					50.1	50.1	DDA for preferred ion	[M+H]+1	8.69723e+06	7.96752e+06	7.41419e+06	8.04842e+06	7.14683e+06	6.90305e+06	7.17595e+06	6.82757e+06	5.78356e+06	5.75974e+06	5.26284e+06	5.21814e+06	4.88728e+06	4.84635e+06	4.64307e+06	4.23808e+06	4.37634e+06	5.7004e+06	5.59332e+06	5.71879e+06	5.49133e+06	5.27848e+06	6.19789e+06	6.20556e+06	6.34051e+06
	TRUE	val-phe	C14 H20 N2 O3	Full match	Full match	Full match	Not the top hit	0.00075	2.85	264.148	265.155	15.528	8.67643e+06	7	1	2	91.5	77.8		78.2	73	164.5	DDA for preferred ion	[M+H]+1	8.67643e+06	6.36667e+06	4.8258e+06	503892	2.74332e+06	4.69679e+06	3.65556e+06	56724.9	3.05952e+06	3.52074e+06	27225.7	1.60615e+06	2.45517e+06	2.83447e+06	2.59759e+06	3.05897e+06	1.13548e+06	24916.4	23950.7	23217.5	1.83843e+06	34270.8	32059.2	25605.2	31818.9
	TRUE	4-Hydroxy-6-pentyltetrahydro-2H-pyran-2-one	C10 H18 O3	Full match	Full match	Full match	Partial match	0.00055	2.98	186.126	187.133	22.346	3.32657e+07	21	1	1	71.5	69		69	53.6	125.1	DDA for preferred ion	[M+H]+1	8.6112e+06	8.91619e+06	7.95351e+06	8.42157e+06	7.20421e+06	6.79402e+06	6.46387e+06	6.41296e+06	5.43703e+06	5.41972e+06	5.65011e+06	5.23113e+06	5.05e+06	4.84901e+06	4.44515e+06	4.84212e+06	4.93889e+06	6.33582e+06	6.46864e+06	6.23647e+06	5.80436e+06	5.60967e+06	2.11342e+06	6.55328e+06	6.33902e+06
	TRUE	Adenosine	C10 H13 N5 O4	Not the top hit	Full match	No results	Full match	0.00088	3.31	267.098	268.105	8.871	6.45317e+08	7	1	0	59	8		40.8		59	DDA for preferred ion	[M+H]+1	8.58773e+06	8.74328e+06	9.20692e+06	6.45317e+08	4.9584e+08	3.20078e+08	2.75495e+08	2.64261e+08	8.67827e+07	7.42662e+07	2.46316e+08	2.4665e+08	7.38993e+07	6.11001e+07	4.44843e+07	5.6263e+07	1.58893e+08	1.20161e+08	1.48645e+08	1.14961e+08	8.15866e+07	2.3348e+08	4.04653e+08	1.39102e+08	2.94485e+08
	TRUE	DL-Arginine	C6 H14 N4 O2	Full match	Full match	Full match	Full match	0.00046	2.66	174.112	175.119	8.607	1.71403e+10	3	2	3	95.7	85		89	91.7	187.4	DDA for preferred ion	[M+H]+1	8.46585e+06	7.90224e+06	6.30289e+06	3.50779e+08	3.48615e+09	1.16125e+10	8.26392e+09	2.27176e+08	3.0605e+09	4.59545e+09	5.04815e+08	4.11143e+09	1.71403e+10	1.71146e+10	1.67294e+10	1.11612e+10	5.85719e+09	9.96184e+07	3.6428e+08	1.26304e+10	8.88509e+09	2.78681e+08	1.09754e+09	1.26169e+08	9.97649e+09
	TRUE	3197885	C13 H20 O	Full match	No results	Full match	Partial match	0.00069	3.6	192.152	193.159	20.323	4.11257e+07	25	0	6					90.8	90.8	DDA for preferred ion	[M+H]+1	8.46358e+06	6.5326e+06	5.23549e+06	3.88492e+06	2.94528e+06	2.48882e+06	2.52631e+06	2.76218e+06	2.46576e+06	2.63934e+06	3.67475e+06	3.2952e+06	2.35978e+06	2.2381e+06	2.30422e+06	2.23565e+06	2.30026e+06	3.00494e+06	3.94195e+06	3.00438e+06	2.80786e+06	3.15393e+06	2.43576e+06	2.60907e+06	2.89211e+06
	TRUE	1-(2-Butoxy-1-methylethoxy)propan-2-ol	C10 H22 O3	Full match	No results	Full match	No results	0.00046	2.39	190.157	191.165	20.536	8.45501e+06	0	0	2					83.9	83.9	DDA for preferred ion	[M+H]+1	8.45501e+06	5.71603e+06	3.70694e+06	3.44704e+06	2.91378e+06	2.08966e+06	3.3942e+06	3.13975e+06	1.63674e+06	1.31646e+06	1.42572e+06	1.27338e+06	1.4251e+06	1.65854e+06	1.68953e+06	1.55909e+06	1.79434e+06	1.60685e+06	1.52869e+06	1.95328e+06	1.36256e+06	1.32832e+06	2.855e+06	2.69571e+06	2.44726e+06
	TRUE	Triethyl citrate	C12 H20 O7	Full match	Full match	Full match	Full match	0.00075	2.72	276.122	277.129	20.495	8.33949e+06	1	1	1	89.6	55.7		55.7	83.5	173.1	DDA for preferred ion	[M+H]+1	8.33949e+06	6.22353e+06	6.2727e+06	6.19688e+06	5.5268e+06	4.44555e+06	4.07782e+06	4.42146e+06	5.35551e+06	3.1984e+06	4.26698e+06	4.05754e+06	4.89538e+06	4.66987e+06	6.32285e+06	4.95647e+06	4.42514e+06	4.58863e+06	4.84679e+06	6.36819e+06	4.36245e+06	4.05086e+06	4.47411e+06	4.21454e+06	4.65239e+06
	TRUE	MFCD00021308	C9 H18 N2 O	Full match	Partial match	Full match	No results	0.00053	3.1	170.142	171.15	18.388	1.42329e+07	0	1	2	59.4	42.5		42.6	65.1	124.5	DDA for preferred ion	[M+H]+1	8.29045e+06	8.86403e+06	8.76641e+06	123623	5.27898e+06	8.38784e+06	5.29382e+06	7.46711e+06	4.59611e+06	8.10163e+06	4.47661e+06	9.52306e+06	5.30407e+06	4.1931e+06	1.42329e+07	5.02078e+06	5.07837e+06	4.37505e+06	8.87777e+06	5.83941e+06	5.69555e+06	4.06112e+06	8.62664e+06	9.81047e+06	5.1268e+06
	TRUE	val-phe	C14 H20 N2 O3	Full match	Full match	Full match	Not the top hit	0.00074	2.8	264.148	265.155	15.479	8.25059e+06	7	1	2	90.3	76		76.1	73.2	163.5	DDA for preferred ion	[M+H]+1	8.25059e+06	6.09674e+06	4.62576e+06	52827	2.38477e+06	4.19832e+06	3.24633e+06	64939	2.96506e+06	3.26981e+06	35720.5	1.48287e+06	2.27404e+06	2.57112e+06	2.69036e+06	2.93062e+06	916044	36176.7	26800.8	26229.3	1.00536e+06	35914.5	32018.9	27607.6	34875.3
	TRUE	3-Methylxanthine	C6 H6 N4 O2	Full match	Full match	No results	Partial match	-0.00034	-2.03	166.049	167.056	17.01	3.98598e+07	5	3	0	78.7	8.9		62.3		78.7	DDA for preferred ion	[M+H]+1	8.24191e+06	7.26448e+06	7.16381e+06	7.91111e+06	6.46019e+06	5.82965e+06	5.59294e+06	5.85876e+06	5.65809e+06	6.03627e+06	5.82558e+06	5.35263e+06	5.93825e+06	5.91252e+06	5.00445e+06	5.1776e+06	5.15525e+06	5.87319e+06	5.5749e+06	6.17159e+06	5.64663e+06	5.67923e+06	6.00493e+06	6.83557e+06	5.74414e+06
	TRUE	L-(+)-Arginine	C6 H14 N4 O2	Full match	Full match	Full match	Full match	0.00052	2.99	174.112	175.119	8.672	1.79207e+10	3	2	3	96.1	86.2		88.9	91.1	187.2	DDA for preferred ion	[M+H]+1	8.23232e+06	7.86035e+06	6.8736e+06	3.6427e+08	3.6361e+09	1.2262e+10	8.69162e+09	2.39289e+08	3.1857e+09	4.82252e+09	5.20451e+08	4.24505e+09	1.77666e+10	1.79207e+10	1.64915e+10	1.67068e+10	6.09137e+09	1.03293e+08	3.75883e+08	1.32406e+10	9.25042e+09	1.42709e+08	1.14783e+09	1.33227e+08	1.0594e+10
	TRUE	GU5140000	C14 H20 O2	Full match	No results	Full match	Partial match	0.00058	2.65	220.147	221.154	20.297	2.04134e+07	24	0	2					58	58	DDA for preferred ion	[M+H]+1	8.2059e+06	1.1744e+07	9.87676e+06	7.59829e+06	6.22766e+06	5.8856e+06	5.3944e+06	5.35804e+06	4.21279e+06	4.1671e+06	4.23337e+06	4.16596e+06	4.18099e+06	4.0462e+06	3.63008e+06	3.67195e+06	3.93679e+06	4.75746e+06	4.71621e+06	4.5833e+06	4.32432e+06	4.39185e+06	5.22224e+06	5.15016e+06	5.54661e+06
	TRUE	Suberic acid	C8 H14 O4	Full match	No results	Full match	Partial match	0.00044	2.54	174.09	175.097	16.399	1.34065e+07	8	0	1					52.8	52.8	DDA for preferred ion	[M+H]+1	8.19937e+06	9.14913e+06	9.12089e+06	6.91298e+06	6.31844e+06	6.01031e+06	6.24857e+06	5.73893e+06	3.37173e+06	3.40037e+06	2.91992e+06	2.76398e+06	2.85896e+06	2.78111e+06	2.03759e+06	2.43432e+06	2.73355e+06	3.89056e+06	3.26511e+06	3.57823e+06	4.04784e+06	3.50252e+06	4.98076e+06	4.28557e+06	4.46901e+06
	TRUE	(9cis)-Retinal	C20 H28 O	Full match	Full match	No results	Full match	0.00056	1.98	284.215	285.222	24.047	2.4273e+08	16	3	0	56.6	7.8		61.3		56.6	DDA for preferred ion	[M+H]+1	8.16121e+06	6.51386e+06	6.8563e+06	7.3325e+06	6.32107e+06	4.38844e+06	6.50411e+06	1.15649e+07	3.36398e+06	2.8373e+06	3.39117e+06	3.07678e+06	2.7263e+06	2.10441e+06	2.10252e+06	2.06201e+06	2.35413e+06	5.45032e+06	5.41581e+06	5.20949e+06	5.30969e+06	3.87434e+06	8.75393e+06	7.48306e+06	8.27573e+06
	TRUE	906746	C10 H23 N	Full match	No results	Full match	No results	0.00055	3.47	157.184	158.191	17.34	1.08403e+07	0	0	3					63	63	DDA for preferred ion	[M+H]+1	8.11281e+06	1.08403e+07	7.4426e+06	2.38912e+06	4.33561e+06	6.30113e+06	5.71555e+06	3.89224e+06	3.81905e+06	90695.4	2.92738e+06	2.22803e+06	3.14953e+06	33718.1	2.33511e+06	3.27626e+06	552461	2.73621e+06	4.20179e+06	3.53655e+06	1.65943e+06	4.67275e+06	2.39663e+06	2.19428e+06	3.19345e+06
	TRUE	Diethyl phthalate	C12 H14 O4	Full match	Full match	Full match	Full match	0.00067	3.03	222.09	223.097	23.036	4.51474e+07	24	2	9	98	9.9		51.3	86.3	184.3	DDA for preferred ion	[M+H]+1	8.1054e+06	2.14462e+07	2.70016e+07	1.70575e+07	6.59185e+06	1.25197e+07	6.28303e+06	4.21589e+06	1.38197e+07	1.86242e+07	1.79586e+07	1.9256e+07	1.61967e+07	1.62241e+07	1.69632e+07	1.61887e+07	1.60608e+07	2.12722e+07	2.13363e+07	1.80557e+07	1.97709e+07	1.87382e+07	1.7802e+07	1.89143e+07	1.90313e+07
	TRUE	ile-pro	C11 H20 N2 O3	Full match	Partial match	Full match	Partial match	0.00076	3.33	228.148	229.155	11.818	1.58025e+08	2	1	2	96.9	79.1		79.1	82.4	179.3	DDA for preferred ion	[M+H]+1	8.05865e+06	6.4668e+06	5.40146e+06	2.32845e+07	2.38671e+07	5.16918e+07	3.81923e+07	1.04266e+07	4.45822e+07	4.57371e+07	1.22806e+07	4.34699e+07	1.35923e+08	1.58025e+08	1.07156e+08	1.20977e+08	4.41557e+07	7.46259e+06	1.68147e+07	6.66816e+07	5.36469e+07	1.31857e+07	1.45853e+07	8.12759e+06	4.15238e+07
	TRUE	ile-pro	C11 H20 N2 O3	Full match	Partial match	Full match	Partial match	0.00072	3.14	228.148	229.155	11.85	1.44004e+08	2	1	1	71.8	45.2		45.2	56.1	127.9	DDA for preferred ion	[M+H]+1	8.04858e+06	4.77238e+06	5.22558e+06	2.10691e+07	2.13159e+07	4.61767e+07	3.41782e+07	9.75802e+06	3.95868e+07	4.06695e+07	1.10482e+07	3.91832e+07	1.20973e+08	1.44004e+08	9.6884e+07	1.08967e+08	4.0764e+07	6.94225e+06	1.46993e+07	6.1254e+07	4.82733e+07	1.17757e+07	1.30938e+07	7.39992e+06	3.70503e+07
	TRUE	4-amino-3-phenylbutyric acid	C10 H13 N O2	Full match	No results	Full match	Partial match	0.00056	3.1	179.095	180.102	22.363	9.27584e+06	20	0	1					58.3	58.3	DDA for preferred ion	[M+H]+1	8.02982e+06	7.42611e+06	9.27584e+06	5.62728e+06	4.94607e+06	5.45557e+06	5.51836e+06	3.99716e+06	4.27419e+06	3.40852e+06	4.29607e+06	3.34638e+06	4.03518e+06	3.60398e+06	3.22073e+06	4.22718e+06	3.90683e+06	5.18363e+06	3.88788e+06	3.67243e+06	4.14724e+06	4.97743e+06	3.98495e+06	3.85908e+06	4.01761e+06
	TRUE	5-methyl-L-uridine	C10 H14 N2 O6	Full match	No results	Full match	Full match	0.0005	1.95	258.086	259.093	8.603	3.20618e+09	3	0	2					80.3	80.3	DDA for preferred ion	[M+H]+1	8.02388e+06	7.4897e+06	5.97384e+06	1.99585e+09	2.45978e+09	8.45016e+08	1.67634e+09	1.5046e+09	1.80942e+09	1.22559e+09	1.43422e+09	2.01739e+09	3.20618e+09	3.18187e+09	2.50009e+09	2.63829e+09	1.89312e+09	4.94954e+08	1.07076e+09	1.00848e+09	1.76055e+09	1.00666e+09	1.63522e+09	6.06789e+08	1.16296e+09
	TRUE	ile-pro	C11 H20 N2 O3	Full match	Partial match	Full match	Partial match	0.00075	3.29	228.148	229.155	11.885	1.38076e+08	2	1	1	73.3	46.2		46.2	58.3	131.6	DDA for preferred ion	[M+H]+1	7.97762e+06	6.21797e+06	5.18639e+06	2.06233e+07	2.09951e+07	4.51983e+07	3.34647e+07	9.67435e+06	3.74063e+07	3.98638e+07	8.48178e+06	4.07101e+07	1.14982e+08	1.38076e+08	9.27369e+07	1.05494e+08	3.90741e+07	6.82767e+06	1.47183e+07	6.00247e+07	4.76671e+07	1.15862e+07	1.28541e+07	7.27442e+06	3.61642e+07
	TRUE	3-Methylxanthine	C6 H6 N4 O2	No results	Full match	No results	Partial match	-0.00026	-1.58	166.049	167.056	16.897	3.3059e+07	6	3	0	88.7	9.4		65.1		88.7	DDA for preferred ion	[M+H]+1	7.97419e+06	7.00738e+06	6.70242e+06	7.4617e+06	5.98582e+06	5.30333e+06	5.04283e+06	5.37067e+06	5.23759e+06	5.56735e+06	5.08697e+06	5.09815e+06	5.25586e+06	5.47217e+06	4.25124e+06	4.85727e+06	4.95899e+06	6.86927e+06	5.26636e+06	5.64455e+06	5.24233e+06	5.27887e+06	5.4745e+06	5.56463e+06	6.05662e+06
	TRUE	3-Methylxanthine	C6 H6 N4 O2	Full match	Full match	No results	Partial match	-0.00025	-1.48	166.049	167.056	16.746	3.94584e+07	5	3	0	87.3	9.4		63.4		87.3	DDA for preferred ion	[M+H]+1	7.97277e+06	6.98631e+06	6.92403e+06	7.4219e+06	5.91953e+06	5.12125e+06	4.86965e+06	5.05197e+06	5.20677e+06	5.46876e+06	5.51621e+06	5.17198e+06	5.53648e+06	5.41559e+06	4.69912e+06	4.86942e+06	4.93195e+06	5.51688e+06	5.52479e+06	5.87196e+06	5.3282e+06	5.41043e+06	5.4323e+06	5.70009e+06	6.13464e+06
	TRUE	Benzophenone	C13 H10 O	Full match	Not the top hit	Full match	Full match	0.00066	3.64	182.074	183.081	24.11	5.7217e+07	7	2	3	88.8	9.4		77.4	75.4	164.2	DDA for preferred ion	[M+H]+1	7.961e+06	9.51913e+06	1.06445e+07	8.92876e+06	8.79313e+06	8.32545e+06	8.44203e+06	9.10954e+06	7.53911e+06	4.52412e+06	6.82355e+06	8.3185e+06	7.82101e+06	8.68633e+06	7.36705e+06	7.70883e+06	8.64238e+06	8.2683e+06	9.97554e+06	8.72493e+06	8.38853e+06	8.83943e+06	1.02715e+07	1.05904e+07	9.3399e+06
[truncated: 2,970 more rows]
[truncated: 53 more columns]
