# Supplementary material for: Decoding the chemical language of Suillus fungi: genome mining and untargeted metabolomics uncover terpene chemical diversity
Source: mSystems. 2024 Mar 12;9(4):e01225-23. doi: 10.1128/msystems.01225-23 (PMC11019867; doi:10.1128/msystems.01225-23)
Supplement: Table S3 — A non-redundant list of spectral matched compound features filtered to those with abundances significantly greater than media blank. [file msystems.01225-23-s0008.xlsx]

## Sheet: Supp. Table 3
A non-redundant list of spectral matched compound features filtered to those with abundances significantly greater than media blank (Log2FC >2 and adj. p-value < 0.05 ) .
Tags	Checked	Name	Formula	Annot. Source: Predicted Compositions	Annot. Source: mzCloud Search	Annot. Source: mzVault Search	Annot. Source: ChemSpider Search	Annot. DeltaMass [Da]	Annot. DeltaMass [ppm]	Calc. MW	m/z	RT [min]	Area (Max.)	# ChemSpider Results	# mzCloud Results	# mzVault Results	mzCloud Best Match	mzCloud Best Match Confidence	mzCloud Best Sim. Match	mzCloud Best Tree Match	mzVault Best Match	MS2	Reference Ion	Area: Aqueous_Control_1_1D_DDA_300-2000mz_QE3.raw (F1)	Area: Aqueous_Control_2_1D_DDA_300-2000mz_QE3.raw (F2)	Area: Aqueous_Control_3_1D_DDA_300-2000mz_QE3.raw (F3)	Area: Aqueous_EM16-EM16_1_1D_DDA_300-2000mz_QE3.raw (F4)	Area: Aqueous_EM16-EM16_2_1D_DDA_300-2000mz_QE3.raw (F5)	Area: Aqueous_EM16-EM16_3_1D_DDA_300-2000mz_QE3.raw (F6)	Area: Aqueous_EM16-EM16_4_1D_DDA_300-2000mz_QE3.raw (F7)	Area: Aqueous_EM16-EM16_5_1D_DDA_300-2000mz_QE3.raw (F8)	Area: Aqueous_EM49-EM16_2_1D_DDA_300-2000mz_QE3.raw (F9)	Area: Aqueous_EM49-EM16_3_1D_DDA_300-2000mz_QE3.raw (F10)	Area: Aqueous_EM49-EM16_4_1D_DDA_300-2000mz_QE3.raw (F11)	Area: Aqueous_EM49-EM16_5_1D_DDA_300-2000mz_QE3.raw (F12)	Area: Aqueous_EM49-EM49_1_1D_DDA_300-2000mz_QE3.raw (F13)	Area: Aqueous_EM49-EM49_2_1D_DDA_300-2000mz_QE3.raw (F14)	Area: Aqueous_EM49-EM49_3_1D_DDA_300-2000mz_QE3.raw (F15)	Area: Aqueous_EM49-EM49_4_1D_DDA_300-2000mz_QE3.raw (F16)	Area: Aqueous_EM49-EM49_5_1D_DDA_300-2000mz_QE3.raw (F17)	Area: Aqueous_EM49-VC_1_1D_DDA_300-2000mz_QE3.raw (F18)	Area: Aqueous_EM49-VC_2_1D_DDA_300-2000mz_QE3.raw (F19)	Area: Aqueous_EM49-VC_3_1D_DDA_300-2000mz_QE3.raw (F20)	Area: Aqueous_EM49-VC_4_1D_DDA_300-2000mz_QE3.raw (F21)	Area: Aqueous_EM49-VC_5_1D_DDA_300-2000mz_QE3.raw (F22)	Area: Aqueous_VC-EM16_1_1D_DDA_300-2000mz_QE3.raw (F23)	Area: Aqueous_VC-EM16_2_1D_DDA_300-2000mz_QE3.raw (F24)	Area: Aqueous_VC-EM16_3_1D_DDA_300-2000mz_QE3.raw (F25)	Area: Aqueous_VC-EM16_4_1D_DDA_300-2000mz_QE3.raw (F26)
9	TRUE	3-(Tetrahydrofuran-2-yl)propionic acid	C7 H12 O3	Full match	No results	Full match	Partial match	0.00047	3.28	144.079	145.086	13.159	8.2947e+06	9	0	2					70.6	DDA for preferred ion	[M+H]+1	3.02859e+07	5.17036e+07	7.09769e+07	8.61508e+07	7.15226e+07	5.85607e+07	8.06059e+07	6.56514e+07	5.19789e+07	5.11293e+07	6.6615e+07	4.98384e+07	4.401e+07	4.20057e+07	3.99627e+07	4.04372e+07	4.07203e+07	3.36823e+08	3.50355e+08	6.3296e+07	5.08739e+07	3.19941e+08	1.99561e+08	2.68265e+08	8.83987e+07	5.20396e+07
11	TRUE	NSC 337264	C9 H7 N O	Full match	Full match	Full match	Partial match	0.0004	2.75	145.053	146.06	18.412	3901577857	8	3	10	91.8	62.5		62.9	91.4	DDA for preferred ion	[M+H]+1	6.33298e+07	6.12921e+07	7.09317e+07	2717975463	1126886684	9.30292e+08	7.97703e+08	2140110642	4.5558e+08	2.40332e+08	1630093674	6.87799e+08	1.94639e+08	1.96681e+08	1.7897e+08	2.18458e+08	1.82886e+08	1365943028	1398125446	4.67589e+08	2.21453e+08	2116609664	2608794461	1988559509	1871152396	5.43257e+08
12	TRUE	5-Methylnorleucine	C7 H15 N O2	Full match	No results	Full match	Partial match	0.0004	2.78	145.111	146.118	10.972	5.46788e+08	4	0	8					80.7	DDA for preferred ion	[M+H]+1	6.46773e+06	5.48487e+06	3.96449e+06	3.11715e+07	1.75205e+07	2.54536e+07	2.039e+07	2.13921e+07	9.49148e+07	1.41897e+08	8.04129e+07	1.02632e+08	5.86843e+08	6.58141e+08	5.24361e+08	6.40958e+08	5.68222e+08	4.9279e+07	5.03293e+07	8.41053e+08	5.6281e+08	6.19035e+07	5.05231e+07	2.42231e+07	4.01089e+08	1634094451
13	TRUE	spermidine	C7 H19 N3	Full match	Full match	Full match	Full match	0.00045	3.08	145.158	146.166	26.101	350589119	1	1	2	89	74.2		81.5	85.6	DDA for preferred ion	[M+H]+1	1.69992e+06	1.35448e+06	1.10003e+06	1.86162e+06	7.51526e+06	1.57854e+07	1.00411e+07	3.07411e+06	1.71233e+07	1.38025e+07	437205	520612	581731	499711	1.10366e+06	2.42745e+06	431591	7.91139e+06	3.04964e+06	4.07071e+07	2.08354e+07	1.93139e+06	6.35587e+07	2.68269e+07	2.87941e+08	3.07019e+08
14	TRUE	L-(+)-glutamine	C5 H10 N2 O3	Full match	Full match	Full match	Full match	0.00039	2.65	146.07	147.077	8.324	3714547607	9	3	3	99.3	97.8		97.9	89.9	DDA for preferred ion	[M+H]+1	4.70947e+07	2.86958e+07	1.9702e+07	4.81548e+08	1226148942	5622101777	4876778257	3.90525e+08	1764094980	5476749497	1045413049	3823032054	12523147560	13512475709	13508779396	11448336711	5561752728	425769945	6.9287e+08	6662764597	5555898902	8.90526e+08	5.39382e+08	5.24844e+08	4081459136	15203328164
15	TRUE	L-(+)-Lysine	C6 H14 N2 O2	Full match	No results	Full match	Partial match	0.00045	3.09	146.106	147.113	8.6	1.8225e+08	10	0	1					53.8	DDA for preferred ion	[M+H]+1	5.88738e+06	5.13115e+06	3.69472e+06	5.68456e+07	7.90104e+07	169695515	1.19125e+08	3.42897e+07	4.31214e+07	4.8659e+07	2.86822e+07	5.80794e+07	1.22619e+08	1.13968e+08	9.96034e+07	1.19646e+08	6.47176e+07	1.88352e+07	3.6692e+07	1.8225e+08	1.12793e+08	3.95181e+07	4.91392e+07	2.26303e+07	1.52249e+08	1.30424e+08
17	TRUE	L-(+)-Glutamic acid	C5 H9 N O4	Full match	Full match	Full match	Full match	0.00032	2.2	147.053	148.061	8.227	5.39357e+08	16	3	5	87.7	72.4		72.4	90.9	DDA for preferred ion	[M+H]+1	4.07998e+07	3.85098e+07	3.72372e+07	9.33723e+08	8.89255e+08	1012879932	8.5963e+08	4.02891e+08	5.75387e+08	7.46862e+08	6.86088e+08	8.86761e+08	1325476380	1160076558	9.78669e+08	1687502278	1692484773	3.65856e+08	5.17983e+08	1632799180	1594151772	768521784	4.71182e+08	2.56803e+08	9.10401e+08	1275689292
22	TRUE	(-)-Myrtenal	C10 H14 O	Full match	No results	Full match	Partial match	0.0003	2.01	150.105	151.112	19.172	7.83728e+08	43	0	10					89.7	DDA for preferred ion	[M+H]+1	1.6511e+08	145253987	1.3658e+08	2.26485e+08	1.64532e+08	1.30657e+08	1.42615e+08	1.64744e+08	1.24217e+08	1.08636e+08	150266989	3.72701e+08	1.14138e+08	1.08131e+08	1.07406e+08	1.10351e+08	1.21876e+08	1.24289e+08	1.19512e+08	1.16845e+08	1.18812e+08	1.17426e+08	1.40192e+08	1.12746e+08	135771598	1.09945e+08
23	TRUE	1,2-Benzisothiazolin-3-one	C7 H5 N O S	Full match	Full match	No results	Partial match	0.00043	2.83	151.01	152.017	16.377	2.85771e+07	2	2	0	76.1	8.8		64.3		DDA for preferred ion	[M+H]+1	1.09496e+06	674287	567938	1.18321e+06	2.96379e+06	2.68697e+06	7.38448e+06	3.37118e+06	3.05639e+06	6.0088e+06	2.10732e+06	2.17062e+06	3.85183e+06	5.1645e+06	3.88686e+06	3.22846e+06	2.24141e+06	2.2548e+06	2.04688e+06	2.30432e+06	2.89771e+06	2.10598e+06	2.9575e+06	2.83309e+06	3.52279e+06	1.87748e+06
25	TRUE	D-(+)-arabitol	C5 H12 O5	Full match	Full match	Full match	Full match	0.00043	2.82	152.069	153.076	8.141	368007205	8	3	4	96.2	86.3		87.9	84	DDA for preferred ion	[M+H]+1	5.21695e+06	3.26273e+06	3.00466e+06	368007205	2.81907e+08	9.1656e+07	1.00541e+08	2.45444e+08	5.95132e+07	3.65435e+07	2.4837e+08	1.45688e+08	4.90474e+07	2.37618e+07	2.60345e+07	5.47965e+07	8.57145e+07	7.67987e+07	1.13402e+08	1.65069e+07	5.88671e+07	1.71579e+08	1.84934e+08	1.07414e+08	4.51689e+07	1.97403e+07
26	TRUE	(2E)-4-Hydroxy-2-nonen-8-ynal	C9 H12 O2	Full match	No results	Full match	Partial match	0.00062	4.07	152.084	153.092	15.775	288125630	16	0	3					70.4	DDA for preferred ion	[M+H]+1	1.14649e+08	1.00368e+08	9.88537e+07	9.30145e+07	8.2163e+07	9.52741e+07	8.84701e+07	7.66769e+07	1.58988e+08	1.13567e+08	1.88326e+08	1.08457e+08	1.8222e+08	2.03709e+08	2.1731e+08	1.83177e+08	118342254	2.13372e+08	2.17039e+08	3.46319e+08	1.75733e+08	240436042	8.96619e+07	9.40739e+07	1.88433e+08	2.38685e+08
28	TRUE	9-Decyn-1-ol	C10 H18 O	Full match	No results	Full match	Partial match	0.00032	2.09	154.136	155.143	19.291	3.24593e+07	97	0	8					78.8	DDA for preferred ion	[M+H]+1	8.56142e+07	7.19289e+07	7.20279e+07	8.00357e+07	6.93426e+07	5.29616e+07	5.22568e+07	6.7024e+07	5.26897e+07	4.99247e+07	6.14077e+07	7.19718e+07	4.85338e+07	4.64724e+07	4.58056e+07	4.66059e+07	5.46879e+07	6.54387e+07	1.17004e+08	5.52491e+07	5.78048e+07	7.03523e+07	5.75287e+07	5.85989e+07	5.75476e+07	5.46475e+07
29	TRUE	Pyrazole-1-alanine	C6 H9 N3 O2	Full match	Partial match	Full match	Not the top hit	0.00053	3.45	155.07	156.077	8.711	1347971280	6	1	3	73.5	8.7		46.2	71.5	DDA for preferred ion	[M+H]+1	4.35181e+07	4.10732e+07	3.96395e+07	4.07216e+08	7.04025e+08	1666795869	1164969947	2.70833e+08	1033178829	901326297	4.36055e+08	1389292571	5651381661	4625932601	3959646913	4213525826	1433801805	2.54989e+08	4.90555e+08	1348132709	1778055772	5.88708e+08	5.0615e+08	3.37972e+08	1673387681	1901397058
30	TRUE	Imidazolelactic acid	C6 H8 N2 O3	Full match	Full match	No results	Full match	0.00056	3.61	156.054	157.061	8.49	9.94743e+08	7	1	0	81.5	9.1		48.7		DDA for preferred ion	[M+H]+1	2.84741e+07	2.38181e+07	1.61477e+07	1741432110	5.74531e+08	1.08284e+08	1.72386e+08	1431473336	5.42207e+08	3.1267e+08	2953320040	7.9849e+08	7.4346e+08	6.72325e+08	6.71452e+08	7.6074e+08	5.10922e+08	8.95711e+08	1297937968	9.00159e+08	8.61774e+08	1044919775	1344869452	1296373591	4.3659e+08	4.13232e+08
31	TRUE	4,5-Dihydroxy-3-propyl-2-cyclopenten-1-one	C8 H12 O3	Full match	No results	Full match	Partial match	0.00058	3.72	156.079	157.087	16.386	8.69615e+07	2	0	2					58.9	DDA for preferred ion	[M+H]+1	1.05047e+07	2.63136e+07	3.02133e+07	1.02223e+08	1.03369e+08	9.6998e+07	9.9806e+07	1.14075e+08	1.14258e+08	1.0655e+08	1.22382e+08	110179560	8.77334e+07	8.39079e+07	7.80137e+07	7.38529e+07	8.44586e+07	105114178	1.05894e+08	9.95134e+07	109780923	1.07496e+08	119868244	1.25578e+08	1.2116e+08	1.09271e+08
36	TRUE	Phenylphosphonic acid	C6 H7 O3 P	Not the top hit	Full match	No results	No match	0.00072	4.58	158.014	159.021	14.093	1.55386e+07	4	1	0	50.6	7.5		41		DDA for preferred ion	[M+H]+1	320934	227565	162718	146916	116362	156466	119228	109089	1.27115e+06	630799	170362	323892	776549	1.11535e+06	1.45674e+06	2.12989e+06	156635	299164	595155	588186	575540	629422	89686.6	82745	132113	118633
37	TRUE	Succinylacetone	C7 H10 O4	Full match	No results	Full match	Partial match	0.00059	3.76	158.059	159.066	12.209	1.6122e+08	7	0	1					60	DDA for preferred ion	[M+H]+1	2.88344e+08	2.14673e+08	1.55494e+08	1.2787e+08	1.21718e+08	3.08701e+08	1.1617e+08	6.9829e+07	6.69535e+07	5.8571e+07	8.204e+07	7.29432e+07	8.48885e+07	9.091e+07	7.23653e+07	6.86853e+07	134984266	1.76107e+08	2.0566e+08	1.23556e+08	7.34557e+07	1.73708e+08	1.28591e+08	1.63275e+08	2.11848e+08	9.65792e+07
38	TRUE	(2-Oxo-4-morpholinyl)acetic acid	C6 H9 N O4	Full match	No results	Full match	Partial match	0.00056	3.55	159.054	160.061	11.236	6.09045e+07	5	0	2					63.9	DDA for preferred ion	[M+H]+1	3.43053e+06	2.74365e+06	2.52296e+06	3.62279e+06	2.75428e+06	2.09971e+06	2.04738e+06	2.03361e+06	2.1514e+06	2.53318e+06	2.28629e+06	2.83842e+06	2.37273e+06	1.73993e+06	1.57245e+06	1.58434e+06	3.45089e+06	4.14227e+06	4.24155e+06	1.92496e+06	1.45329e+06	3.18928e+06	2.28311e+06	3.2945e+06	1.91946e+06	2.00461e+06
39	TRUE	2-Amino-1-naphthol	C10 H9 N O	Full match	No results	Full match	Partial match	0.00049	3.06	159.069	160.076	14.505	1.13866e+07	8	0	4					65.9	DDA for preferred ion	[M+H]+1	567103	316667	248695	7.45149e+06	1.17073e+07	9.07144e+06	9.00238e+06	1.80835e+06	1.23777e+06	1.34871e+06	912767	2.32797e+06	288211	428676	390702	211082	540583	160301	243517	165169	191029	266490	1.94157e+06	1.46751e+06	2.40895e+06	871120
40	TRUE	N-Acetylvaline	C7 H13 N O3	Full match	No results	Full match	Full match	0.00059	3.68	159.09	160.097	12.492	2.9268e+07	18	0	1					55.7	DDA for preferred ion	[M+H]+1	1.47595e+06	1.41884e+06	942466	7.09031e+06	7.45589e+06	1.18007e+07	1.52298e+07	2.64438e+06	1.53462e+07	1.2761e+07	6.43004e+06	1.08896e+07	2.18866e+07	1.73762e+07	2.43567e+07	2.9268e+07	1.01898e+07	8.38484e+06	8.04376e+06	1.10482e+07	1.09543e+07	6.46745e+06	4.1043e+06	5.14114e+06	2.26309e+06	7.04368e+06
42	TRUE	2-Butoxyethyl acetate	C8 H16 O3	Full match	Full match	No results	Partial match	0.00041	2.59	160.11	161.118	21.466	3.63659e+06	19	1	0	63.8	8.2		8.2		DDA for preferred ion	[M+H]+1	233654	607125	371256	3.63659e+06	1.81124e+06	81362.8	400217	2.04178e+06	969773	210063	462642	136330	510162	689125	481111	607248	682026	1.35958e+06	696168	1.75133e+06	55777.8	910726	2.80574e+06	3.12311e+06	2.58963e+06	1.28168e+06
43	TRUE	2-Indolylformic acid	C9 H7 N O2	Full match	Not the top hit	Full match	Partial match	0.00048	2.95	161.048	162.055	16.402	3.25772e+07	11	3	6	84.8	9.2		68.7	57.7	DDA for preferred ion	[M+H]+1	6.01872e+07	5.56498e+07	4.73745e+07	4.91587e+08	4.3832e+08	5.06944e+08	562904637	3.20236e+08	4873526624	4276866067	1631335799	3121990479	6456076733	3662424898	2908415602	1772778187	3280949755	1729249856	1077833497	1215267955	1517985325	7.23117e+08	1.52857e+08	1.09532e+08	2.4129e+08	3.64663e+08
44	TRUE	Tryptophol	C10 H11 N O	Full match	Full match	Full match	Full match	0.00038	2.34	161.084	162.092	18.979	2.75648e+07	6	1	7	91.9	9.6		70.1	80.1	DDA for preferred ion	[M+H]+1	133827	99114.8	68424.3	114729	427936	483932	513731	108313	116883	43133.2	24168.7	22640.6	112898	64423.2	37572.7	29308	34262.5	58499.9	67415.1	47222.3	44434.2	49992.9	30792.3	48671.1	212034	72995.7
45	TRUE	(-)-L-Carnitine	C7 H15 N O3	Full match	No results	Full match	Full match	0.00058	3.6	161.106	162.113	8.547	1627691774	3	0	1					50.9	DDA for preferred ion	[M+H]+1	5.80619e+07	5.4103e+07	4.54593e+07	4901463854	2729095159	1219643744	1044625347	2752480931	8.36899e+08	6.14912e+08	7258150880	2251561399	1847099517	1866945240	1227185139	1472541565	8432827644	1299001282	1686635792	9.70159e+08	7.35159e+08	2675647574	1552571535	1179935087	9.23516e+08	6.19388e+08
47	TRUE	Levoglucosan	C6 H10 O5	Full match	No results	Full match	Not the top hit	0.00036	2.21	162.053	163.06	8.242	1699736350	36	0	10					92.5	DDA for preferred ion	[M+H]+1	22874256581	25612341735	25800809248	16076648796	14883101782	14503558998	15002395221	11758654023	9239455895	9794293480	9689635705	9585854803	9607248467	9859823162	9737796547	9576076123	9202799057	10874588895	10792045894	11537471342	12146215267	10599232220	10582859382	10231913626	10318163774	11072991067
51	TRUE	L-(-)-Phenylalanine	C9 H11 N O2	Full match	Full match	Full match	Full match	0.00067	4.05	165.08	166.087	25.033	7.25824e+07	17	1	12	74.8	54.6		54.7	64.3	DDA for preferred ion	[M+H]+1	6.02719e+06	6.33859e+06	5.57874e+06	5.5008e+07	5.57707e+07	1.28157e+08	1.05927e+08	5.45586e+07	3.69423e+07	3.91585e+07	3.18284e+07	2.94829e+07	2.94624e+07	3.34562e+07	3.27219e+07	3.44164e+07	2.81206e+07	3.02689e+07	4.91884e+07	3.88697e+07	2.66493e+07	4.6193e+07	4.61546e+07	3.73533e+07	8.45203e+07	7.64019e+07
55	TRUE	(-)-Perillic Acid	C10 H14 O2	Full match	No results	Full match	Partial match	0.00058	3.51	166.1	167.107	18.173	1.25849e+08	47	0	8					83	DDA for preferred ion	[M+H]+1	4.88034e+07	4.44675e+07	4.45546e+07	8.23561e+07	4.31227e+07	4.30418e+07	4.00503e+07	3.90478e+07	3.5745e+07	4.09235e+07	3.60487e+07	3.214e+07	2.88096e+07	2.81469e+07	2.72324e+07	2.73925e+07	2.92735e+07	3.50594e+07	3.41986e+07	3.34427e+07	3.29001e+07	3.31085e+07	5.16332e+07	4.41056e+07	4.20929e+07	3.8716e+07
58	TRUE	Methyl 3,4-dihydroxybenzoate	C8 H8 O4	Full match	Partial match	Full match	Partial match	0.00068	4.07	168.043	169.05	14.282	1368242124	27	1	4	76.5	48		66.6	66.7	DDA for preferred ion	[M+H]+1	6.8947e+07	5.35883e+07	6.04359e+07	2130246429	1562708504	4.8892e+08	4.95955e+08	1457840386	4.61796e+08	4.59693e+08	9.18277e+08	7.20255e+08	4.55936e+07	5.75536e+07	5.31175e+07	63578984	5.04115e+07	3.02911e+08	3.59357e+08	4.17831e+08	2.14773e+08	3.46643e+08	1379817621	1614208915	2156548686	1239674952
60	TRUE	jasmine lactone	C10 H16 O2	Full match	Invalid mass	Full match	Not the top hit	0.00047	2.82	168.115	169.123	19.012	6.35875e+08	54	2	10	92.7	83.3		84	86.5	DDA for preferred ion	[M+H]+1	2.15859e+08	1.92432e+08	1.84156e+08	1.82706e+08	1.48928e+08	1.36571e+08	1.29537e+08	1.43852e+08	1.26197e+08	1.27256e+08	6.76252e+07	2.31572e+08	1.3003e+08	1.24811e+08	1.16251e+08	1.1516e+08	1.23965e+08	1.42392e+08	1.37973e+08	1.34514e+08	1.33758e+08	1.31154e+08	1.45939e+08	1.49684e+08	1.47474e+08	1.40122e+08
61	TRUE	Phloroglucinol carboxylic acid	C7 H6 O5	Full match	No results	Full match	Not the top hit	0.00067	3.97	170.022	171.029	13.546	2.24667e+06	4	0	1					52.4	DDA for preferred ion	[M+H]+1	284095	206886	159125	1.70305e+06	1.22247e+06	327396	251614	1.61784e+06	1.30072e+06	634265	1.04643e+06	549102	1.1828e+06	1.41691e+06	1.05123e+06	2.24667e+06	615629	399131	1.82599e+06	750354	59151.2	1.04544e+06	1.87044e+06	1.44344e+06	429825	328798
62	TRUE	Penicillic acid	C8 H10 O4	Full match	Full match	No results	Full match	0.00062	3.63	170.059	171.066	12.932	1.09696e+08	17	1	0	50.1	41		60.3		DDA for preferred ion	[M+H]+1	35083659	2.54477e+07	2.34354e+07	153798063	1.50111e+08	1.73737e+08	8.3556e+07	9.64031e+07	7.75362e+07	5.62175e+07	6.07451e+07	4.66669e+07	5.25011e+07	6.11452e+07	7.5155e+07	1.10544e+08	1.63639e+07	7.81502e+07	1.07156e+08	7.91189e+07	9.48457e+07	7.99494e+07	9.3475e+07	9.7774e+07	5.50526e+07	4.0647e+07
65	TRUE	3-SUCCINIMIDOPROPIONIC ACID	C7 H9 N O4	Full match	No results	Full match	Partial match	0.00048	2.83	171.054	172.061	8.476	1.31685e+08	4	0	1					62.8	DDA for preferred ion	[M+H]+1	9.24902e+06	7.84719e+06	5.61678e+06	2.62956e+08	1.94264e+08	1.07556e+08	1.13646e+08	2.25424e+08	7.86969e+07	6.07388e+07	1.11251e+08	9.35886e+07	2.87839e+07	2.74666e+07	2.77518e+07	2.63605e+07	3.0616e+07	1.09038e+08	9.03896e+07	1.1251e+08	7.05607e+07	7.62767e+07	1.31128e+08	1.81373e+08	1.26246e+08	8.39189e+07
68	TRUE	2-Quinolinecarboxylic acid	C10 H7 N O2	Full match	No results	Full match	Partial match	0.00061	3.55	173.048	174.056	14.377	1.07894e+07	5	0	2					56.4	DDA for preferred ion	[M+H]+1	780646	546670	675731	1.01294e+07	4.27454e+06	2.23498e+06	2.42754e+06	4.96294e+06	2.14404e+06	1.42771e+06	8.74625e+06	2.93374e+06	430269	303007	362755	470231	575553	9.67823e+06	9.66667e+06	2.24936e+06	970530	1.20031e+07	7.48738e+06	6.1951e+06	8.81937e+06	1.61678e+06
69	TRUE	(1S,3R)-ACPD	C7 H11 N O4	Full match	No results	Full match	Partial match	0.00069	3.99	173.07	174.077	14.137	1.08619e+07	5	0	1					55.8	DDA for preferred ion	[M+H]+1	2.12685e+06	1.7184e+06	1.29973e+06	3.77267e+06	4.30373e+06	1.08619e+07	7.33829e+06	3.94326e+06	2.84324e+06	2.92336e+06	2.30245e+06	2.44882e+06	2.03848e+06	2.44144e+06	2.41701e+06	2.45736e+06	1.41938e+06	997768	1.01099e+06	1.83674e+06	1.51707e+06	1.12944e+06	2.54692e+06	2.47874e+06	5.16782e+06	5.57248e+06
70	TRUE	N-ACETYL-DL-LEUCINE	C8 H15 N O3	Full match	No results	Full match	Full match	0.00075	4.36	173.106	174.113	15.104	2.55071e+07	8	0	1					52.1	DDA for preferred ion	[M+H]+1	7.21865e+06	6.79441e+06	7.19389e+06	3.35087e+07	2.84998e+07	1.21168e+08	1.0749e+08	1.20189e+07	4.33413e+08	4.09505e+08	4.81851e+07	1.71895e+08	6.99933e+08	7.99168e+08	8.11561e+08	9.72244e+08	1.05622e+08	1.25823e+08	1.33701e+08	5.52487e+08	5.80247e+08	8.49365e+07	3.83495e+07	3.55691e+07	1.51034e+08	2.76404e+08
73	TRUE	N~2~-Acetyl-L-ornithine	C7 H14 N2 O3	No results	No results	Full match	Full match	0.0008	4.59	174.101	175.109	8.285	1493167660	9	0	1					77.4	DDA for preferred ion	[M+H]+1	1.15527e+07	5.76555e+06	4.48619e+06	3.6431e+08	4.99762e+08	1260158810	8.31119e+08	3.02226e+08	4.13712e+08	7.30297e+08	3.15067e+08	3.80193e+08	1388676668	1321007697	1053019514	1120125964	817063890	1.40627e+08	2.15617e+08	1347751579	6.77462e+08	1.65063e+08	5.05926e+08	2.47817e+08	1359905428	9.33071e+08
74	TRUE	DL-Arginine	C6 H14 N4 O2	Full match	Full match	Full match	Full match	0.00046	2.66	174.112	175.119	8.607	17140346011	3	2	3	95.7	85		89	91.7	DDA for preferred ion	[M+H]+1	1.30795e+08	1.20061e+08	1.15464e+08	3977701981	39876086726	140000000000	102000000000	6917703266	37196251394	57470397417	8210257254	47025596968	193000000000	208000000000	196000000000	187000000000	75283613236	2530907590	4685448074	143000000000	101000000000	5536583286	13058420637	2017473662	117000000000	154000000000
75	TRUE	4-methoxy-2H-isoquinolin-1-one	C10 H9 N O2	Not the top hit	No results	Full match	Partial match	0.00063	3.6	175.064	176.071	20.843	1.0908e+06	13	0	6					57.7	DDA for preferred ion	[M+H]+1	81360.9	66044.5	48160.5	44818.3	31373.1	30957.2	35400.8	19958.5	31929.4	25237	34388.2	30692.5	17670.5	27591.8	20718.6	20857.3	27195.2	25149.5	37341.2	25918	18539.7	30119.8	42999.5	15546.5	23397.3	47515.3
76	TRUE	EGLU	C7 H13 N O4	Full match	No results	Full match	Partial match	0.00062	3.56	175.085	176.092	8.763	2.8391e+08	8	0	3					55.5	DDA for preferred ion	[M+H]+1	2.22398e+07	2.07907e+07	2.21317e+07	8.03455e+08	4.83648e+08	1.8239e+08	2.12186e+08	8.71225e+08	1.47363e+08	1.28772e+08	4.57114e+08	4.23105e+08	3.6099e+08	2.18599e+08	2.28004e+08	2.25469e+08	5.01337e+08	265555893	2.71972e+08	1.8435e+08	2.26847e+08	1.84572e+08	5.9849e+08	6.58913e+08	1.69052e+08	1.32352e+08
77	TRUE	L-Citrulline	C6 H13 N3 O3	Full match	No results	Full match	Full match	0.0005	2.84	175.096	176.103	8.524	5.07632e+08	3	0	1					53.5	DDA for preferred ion	[M+H]+1	5.71967e+07	4.86853e+07	3.89023e+07	8.17736e+08	8.04241e+08	8.10089e+08	738715455	5.63385e+08	8.15075e+08	6.32587e+08	1135373302	1134480352	1468680182	1595447137	1429394013	1381442934	2487058231	598615009	1536630291	1440661285	8.03216e+08	1220747746	1049642962	6.5455e+08	1390567848	8.54642e+08
79	TRUE	isopropylmalic acid	C7 H12 O5	Full match	Full match	Full match	Full match	0.0005	2.83	176.069	177.076	13.09	6.99994e+08	13	1	1	93.2	67.5		74	85.2	DDA for preferred ion	[M+H]+1	3.62734e+06	2.522e+06	2.13765e+06	5.70991e+06	5.4724e+06	2.18742e+07	9.27654e+06	5.23208e+06	6.04859e+06	2.15325e+06	8.59249e+06	5.44004e+06	1.03671e+06	1.17144e+06	1.11907e+06	1.08492e+06	970052	755048080	1143990833	1.02601e+07	5.26418e+06	7.77298e+08	3.0113e+08	597862473	2.44187e+07	4.51075e+06
81	TRUE	4-Methyl-1-phenyl-3-pentanone	C12 H16 O	Full match	No results	Full match	Partial match	0.00064	3.63	176.121	177.128	16.338	1.02618e+07	5	0	2					56.9	DDA for preferred ion	[M+H]+1	2.15599e+07	1.74242e+07	1.83078e+07	3.05172e+07	2.52084e+07	2.75739e+07	2.46779e+07	2.82221e+07	1.35227e+07	1.71516e+07	1.33844e+07	1.18444e+07	1.10198e+07	1.26621e+07	1.07059e+07	1.25131e+07	9.98153e+06	1.128e+07	1.10036e+07	1.19829e+07	1.19227e+07	1.35224e+07	1.77334e+07	1.4295e+07	1.74097e+07	1.35707e+07
82	TRUE	5-Hydroxytryptophol	C10 H11 N O2	Full match	No results	Full match	Partial match	0.0006	3.4	177.08	178.087	14.073	2.99883e+07	7	0	11					76.8	DDA for preferred ion	[M+H]+1	7.5248e+06	5.71718e+06	6.59116e+06	4.09833e+08	4.66353e+08	2.98634e+08	3.59767e+08	2.04723e+08	1.12331e+08	5.16554e+07	6.44454e+07	7.3804e+07	1.12116e+07	1.35843e+07	1.00559e+07	1.06037e+07	7.05488e+06	2.32287e+07	2.00066e+07	4.81695e+07	1.82274e+07	1.89682e+07	1.90667e+08	8.6003e+07	1.92893e+08	1.71631e+08
83	TRUE	Esculetin	C9 H6 O4	Full match	Full match	No results	Not the top hit	0.00071	4.01	178.027	179.035	18.788	5.65024e+06	10	1	0	69.5	48		62.5		DDA for preferred ion	[M+H]+1	187741	115658	86864.5	107399	62848.3	60272.9	50460.4	40439.3	128347	45765.2	314392	140939	194475	161676	208958	134897	161803	74623.8	36474.2	131934	43523.6	71547.1	37540.6	798989	83629.6	45703.9
86	TRUE	Adrenochrome	C9 H9 N O3	Full match	Partial match	Full match	Partial match	0.00052	2.92	179.059	180.066	14.686	6.57592e+07	9	1	4	73.2	8.7		45.7	75.1	DDA for preferred ion	[M+H]+1	2.20551e+06	1.88633e+06	2.27452e+06	1.81057e+06	2.34483e+06	2.2812e+06	2.85538e+06	1.7583e+06	2.10985e+06	1.88834e+06	1.1536e+06	1.49183e+06	1.54252e+06	1.31347e+06	1.79904e+06	2.26835e+06	899187	1.16594e+06	893258	2.49217e+06	1.44614e+06	849745	1.53889e+06	699313	2.62621e+06	4.48521e+06
90	TRUE	3-Hydroxy-7-methoxy-2-benzofuran-1(3H)-one	C9 H8 O4	Full match	No results	Full match	Partial match	0.0007	3.88	180.043	181.05	13.727	1.72877e+07	20	0	3					63.8	DDA for preferred ion	[M+H]+1	4.56473e+07	3.92181e+07	3.87082e+07	4.36141e+07	3.75873e+07	3.64895e+07	3.38287e+07	3.61879e+07	2.82861e+07	2.80065e+07	3.55821e+07	2.9075e+07	3.27121e+07	2.81762e+07	2.72306e+07	2.67748e+07	3.59785e+07	2.57549e+07	3.12089e+07	2.93863e+07	2.68221e+07	2.57533e+07	3.13853e+07	3.09041e+07	3.07694e+07	3.09955e+07
92	TRUE	[5-(2-thienyl)-3-isoxazolyl]methanol	C8 H7 N O2 S	Full match	Full match	No results	No results	0.00067	3.72	181.02	182.028	16.639	2.27418e+07	0	1	0	62	46.6		59.4		DDA for preferred ion	[M+H]+1	885414	566632	376750	320265	332556	802609	492092	205750	1.19393e+06	1.52549e+06	141132	200843	215691	220488	300810	302408	135704	119881	107497	143639	132255	127318	150953	138254	219615	242843
93	TRUE	2044025	C9 H7 Cl O2	Full match	No results	Full match	No results	0.00072	3.98	182.014	183.021	13.917	2.74417e+06	0	0	1					56.9	DDA for preferred ion	[M+H]+1	686746	474008	357894	321345	267180	350914	273743	228011	225687	239622	177817	143457	278323	324758	331627	685450	154823	177707	190878	264247	153462	251721	224218	230218	481854	261823
94	TRUE	Coenzyme Q0	C9 H10 O4	No results	Partial match	Full match	Not the top hit	0.00029	1.61	182.058	183.065	18.885	33207671058	37	1	10	60.3	46.3		62.7	93.3	DDA for preferred ion	[M+H]+1	7.37991e+08	4.26429e+08	3.98941e+08	9825605147	4205696926	1138828314	9.24061e+08	8456697271	6.01415e+08	3.64375e+08	2735259495	6.59366e+08	1.32046e+08	1.47564e+08	1.34114e+08	1.83914e+08	1.35407e+08	2.20369e+08	2.17661e+08	2.23333e+08	1.63931e+08	2.44e+08	3169155415	2981149370	1398890004	7.02663e+08
96	TRUE	Sorbitol	C6 H14 O6	Full match	Full match	Full match	Full match	0.00047	2.57	182.08	183.087	8.268	1731864506	13	1	5	84.2	78.2		78.2	87.9	DDA for preferred ion	[M+H]+1	3.66116e+07	2.10093e+07	1.77191e+07	8654299727	6411530314	3556970727	2607363006	5934439001	1560198451	1048226707	4711999238	3620974608	8.13194e+08	4.82979e+08	3.09714e+08	843379163	2531164319	1766438523	2735859200	8.75543e+08	1029264485	3306934635	6559607047	4901936702	2975830565	1004440746
99	TRUE	Phosphocholine	C5 H14 N O4 P	Full match	No results	Full match	No results	0.0005	2.73	183.067	184.074	7.941	1637371865	0	0	1					56.5	DDA for preferred ion	[M+H]+1	2.80505e+06	2.39802e+06	2.23366e+06	9.8678e+08	7.23724e+08	7.06662e+08	7.23598e+08	1608186126	3.8535e+08	3.70851e+08	7.17172e+08	4.44072e+08	1200016240	1273997961	1370432265	7.46377e+08	3.18694e+08	4.87025e+08	5.25727e+08	7.23422e+08	5.27437e+08	5.52643e+08	9.96093e+08	1637371865	1299526475	8.1027e+08
100	TRUE	LW8000000	C8 H8 O5	Full match	No results	Full match	Partial match	0.00062	3.36	184.038	185.045	17.496	3.07932e+06	10	0	1					64.1	DDA for preferred ion	[M+H]+1	305004	201281	135843	119174	84934.4	107046	94829.1	73458.8	69181.1	84034.9	241916	105235	49840.7	64253	76286.9	63755.7	51756.7	47264.4	42926.9	48318.1	45540.7	46783.6	116418	208039	114524	88615.6
101	TRUE	5-amino-1-phenyl-1H-pyrazole-4-carbonitrile	C10 H8 N4	No match	Full match	No results	No match	-0.00089	-4.85	184.074	185.081	16.336	1351698679	20	2	0	54	45.1		62.1		DDA for preferred ion	[M+H]+1	3.32577e+07	2.91756e+07	3.39279e+07	1.80916e+08	107101565	5.5066e+07	4.6244e+07	1.20655e+08	4.42844e+07	4.89039e+07	7.83936e+07	6.75555e+07	1.91434e+07	1.88279e+07	1.91367e+07	1.92405e+07	1.80651e+07	6.47354e+07	6.99845e+07	7.49224e+07	4.63572e+07	5.3958e+07	2.61487e+08	3.76701e+08	2.42545e+08	1.08156e+08
103	TRUE	5-Amino-1-(2-pyridinyl)-1H-pyrazole-4-carbonitrile	C9 H7 N5	No match	No results	Full match	No match	-0.00087	-4.68	185.069	186.077	15.614	3.76803e+06	2	0	1					54.6	DDA for preferred ion	[M+H]+1	1.02075e+06	798946	1.10427e+06	847469	844408	1.84219e+06	2.99994e+06	1.3183e+06	1.40755e+06	1.95207e+06	1.21467e+06	1.27761e+06	1.7384e+06	1.82129e+06	1.96171e+06	1.90517e+06	1.32067e+06	730136	814995	1.71609e+06	1.30338e+06	1.0295e+06	1.14412e+06	931198	1.68847e+06	2.00012e+06
105	TRUE	Dihexylamine	C12 H27 N	Full match	Full match	No results	No results	0.0006	3.23	185.215	186.222	21.882	6.39614e+06	0	4	0	76.5	8.8		46.6		DDA for preferred ion	[M+H]+1	233637	193524	86141.9	53707.8	80840.3	180564	126505	37505.3	34005.3	38720.7	27866.5	26255.5	27668.7	44504.5	39339.7	33142.5	32438.2	39357.3	36481.2	32386.1	35921.6	29766.5	75856.4	70279	47542.2	36660.7
106	TRUE	6-Hydroxy-2-(methylsulfanyl)-4-pyrimidinecarboxylic acid	C6 H6 N2 O3 S	No match	Full match	No results	No match	-0.00084	-4.5	186.009	187.016	21.532	2.81198e+07	1	1	0	51	44.6		44.8		DDA for preferred ion	[M+H]+1	95866.1	589772	204465	52579.6	43645.1	453126	51330.3	34909.3	27262.1	32425.6	21995.5	20863.6	19044.6	47342.9	25182.5	25977.9	19879.6	21796.9	19159	27399.9	19588.7	55123.5	25427.9	28037.1	104011	51754
107	TRUE	(5S,6R)-5-Hydroxy-3-[(2S)-2-hydroxypropyl]-6-methyl-5,6-dihydro-2H-pyran-2-one	C9 H14 O4	Full match	Partial match	Full match	Partial match	0.00061	3.28	186.09	187.097	12.502	2.29169e+08	3	1	2	64.5	66.3		66.3	73.9	DDA for preferred ion	[M+H]+1	3.36028e+07	5.83666e+07	6.61229e+07	6.15844e+08	3.86584e+08	8.69487e+07	9.16858e+07	3.55592e+08	326580064	3.41478e+08	1255620061	6.80911e+08	6.97473e+07	5.96986e+07	6.55754e+07	5.31315e+07	8.40551e+07	3.37883e+08	3.8524e+08	2.38663e+08	1.64689e+08	288698674	397743837	5.55221e+08	2.87765e+08	2.2823e+08
109	TRUE	Indoleacrylic acid	C11 H9 N O2	Full match	Full match	Full match	Full match	0.00064	3.41	187.064	188.071	12.495	1470251719	1	3	11	92.9	79.8		80.4	90.7	DDA for preferred ion	[M+H]+1	3.50397e+06	3.43514e+06	2.55164e+06	2.44006e+08	3.86952e+08	1487824015	7.51442e+08	1.56338e+06	2.63218e+08	2.18758e+08	9.40962e+07	1.3503e+08	2.33747e+08	2.63578e+08	2.45537e+08	2.72971e+08	1.83181e+08	7.12536e+07	8.8259e+07	4.12889e+08	1.9312e+08	1.27098e+08	1.04712e+08	3.29886e+07	829238641	1053769425
110	TRUE	(8S)-8-Amino-7-oxononanoic acid	C9 H17 N O3	No results	No results	Full match	Full match	0.00047	2.5	187.121	188.129	15.714	1.77969e+08	4	0	1					52.5	DDA for preferred ion	[M+H]+1	1.13881e+07	1.30122e+07	1.06634e+07	1.55291e+07	1.11459e+07	1.6454e+07	1.76366e+07	1.18126e+07	4.42769e+07	2.62757e+07	3.73993e+07	2.11782e+07	5.79962e+07	6.28716e+07	6.78883e+07	6.46493e+07	2.42766e+07	4.70418e+07	5.47715e+07	9.07574e+07	5.12633e+07	5.25763e+07	1.30996e+07	1.35387e+07	3.815e+07	8.33498e+07
111	TRUE	10-Aminodecanoic acid	C10 H21 N O2	Full match	No results	Full match	Partial match	0.00058	3.1	187.158	188.165	18.166	5.8105e+06	2	0	1					55.5	DDA for preferred ion	[M+H]+1	1.69701e+07	3.19732e+07	2.18283e+07	4.08245e+07	3.49798e+07	2.25176e+07	1.94862e+07	3.18413e+07	1.06504e+07	7.98089e+06	1.19965e+07	8.80992e+06	6.99369e+06	5.66591e+06	4.48844e+06	4.80178e+06	5.76882e+06	5.5756e+06	5.94924e+06	4.5744e+06	6.05753e+06	6.69144e+06	1.35343e+07	2.03791e+07	1.36945e+07	1.0981e+07
112	TRUE	Plumbagin	C11 H8 O3	Full match	Invalid mass	Full match	Not the top hit	0.00063	3.35	188.048	189.055	14.487	3.20308e+06	5	1	5	57.3	64.2		65.6	66.8	DDA for preferred ion	[M+H]+1	755085	1.34592e+06	654570	497644	539232	293884	260878	195373	2.00121e+06	1.00021e+06	460212	1.04204e+06	1.90865e+06	2.85122e+06	4.68585e+06	6.03453e+06	132168	145217	367891	480746	1.26994e+06	599164	260019	171618	233220	224778
113	TRUE	Aceglutamide	C7 H12 N2 O4	Full match	No results	Full match	Full match	0.00046	2.44	188.08	189.087	8.302	2.38795e+08	3	0	1					86.8	DDA for preferred ion	[M+H]+1	5.84026e+06	2.60393e+06	2.1168e+06	7.84046e+07	5.77519e+07	2.38795e+08	2.17242e+08	1.15624e+07	6.67624e+07	7.52675e+07	3.26988e+06	2.78909e+07	2.66258e+07	3.65323e+07	3.78033e+07	2.67239e+07	4.34731e+06	1.6227e+06	4.88404e+06	1.98898e+08	1.06375e+08	1.76598e+06	2.4848e+07	4.98074e+06	1.40384e+08	2.13359e+08
115	TRUE	Myrmicacin	C10 H20 O3	Full match	No results	Full match	Partial match	0.00046	2.46	188.142	189.149	19.688	2.23195e+07	16	0	2					86.6	DDA for preferred ion	[M+H]+1	2.38525e+06	4.36665e+06	2.99597e+06	7.39771e+06	5.76754e+06	5.63312e+06	4.36494e+06	5.95585e+06	4.07754e+06	1.73762e+06	3.62802e+06	3.07599e+06	3.57585e+06	1.78091e+06	1.94502e+06	2.29081e+06	2.86628e+06	4.50992e+06	3.34125e+06	4.42873e+06	3.68625e+06	3.46255e+06	5.56304e+06	5.89479e+06	4.51824e+06	2.92367e+06
117	TRUE	N-Acetyl-L-glutamic acid	C7 H11 N O5	Full match	Full match	Full match	Full match	0.00071	3.73	189.064	190.072	8.357	3.08694e+07	7	2	1	61.6	8.1		8.1	94	DDA for preferred ion	[M+H]+1	1.62198e+07	2.65746e+07	2.0539e+07	1.3355e+08	1.02434e+08	8.31937e+07	9.78091e+07	1.21132e+08	2.69773e+07	3.43998e+07	4.49567e+07	4.9391e+07	5.00359e+07	1.54782e+07	4.92471e+07	4.61203e+07	1.49996e+07	4.85004e+07	3.94303e+07	1.32831e+08	1.13038e+08	3.75785e+07	6.63462e+07	5.60835e+07	7.76454e+07	1.16855e+08
118	TRUE	NSC 78007	C11 H11 N O2	No results	No results	Full match	Partial match	0.00055	2.92	189.08	190.087	16.46	1.5031e+06	6	0	5					78.4	DDA for preferred ion	[M+H]+1	1.64747e+06	1.20891e+06	775707	690351	4.89536e+06	3.42734e+06	2.93437e+06	565148	1.15569e+07	1.20528e+07	364909	2.71802e+06	5.03802e+06	4.84354e+06	4.26987e+06	3.27834e+06	487888	3.49778e+06	1.87931e+06	885393	922905	5.33669e+06	967404	1.19208e+06	3.73357e+06	1.54789e+06
119	TRUE	5,8-Dihydroxy-1,4-naphthoquinone	C10 H6 O4	Full match	Partial match	Full match	Partial match	0.00058	3.07	190.027	191.034	12.896	9.25286e+08	12	1	2	95.1	9.8		69.8	55	DDA for preferred ion	[M+H]+1	8.33516e+06	6.68486e+06	4.58934e+06	9.43116e+08	2.27145e+08	4.72299e+06	3.78375e+06	1132833643	1.90336e+08	1.16206e+08	1357701339	2.91393e+08	3.02234e+08	3.49018e+08	2.87935e+08	3.267e+08	3.26122e+08	6.55405e+08	8.94865e+08	1.90939e+08	1.5856e+08	1215180828	1374414056	3728828026	1.67143e+08	9.35966e+07
121	TRUE	Diethyleneglycol diacetate	C8 H14 O5	Full match	Full match	No results	Partial match	0.00063	3.33	190.085	191.092	13.806	2.85614e+06	4	1	0	75.3	8.8		8.8		DDA for preferred ion	[M+H]+1	6.5557e+06	6.04549e+06	3.42048e+06	3.06155e+06	3.956e+06	2.92368e+06	2.7506e+06	2.73603e+06	2.04671e+06	1.57081e+06	1.42528e+06	1.23243e+06	863425	1.17941e+06	869593	1.03202e+06	488244	1.3316e+06	1.08155e+06	1.44848e+06	1.07483e+06	1.04463e+06	1.49263e+06	2.71462e+06	2.68578e+06	1.71366e+06
132	TRUE	Gibepyrone D	C10 H10 O4	Full match	No results	Full match	Partial match	0.00082	4.24	194.059	195.066	15.009	4.78716e+06	32	0	6					60.9	DDA for preferred ion	[M+H]+1	7.1336e+06	9.74768e+06	8.84858e+06	7.49031e+06	7.03682e+06	7.84084e+06	7.95537e+06	6.67918e+06	5.88799e+06	5.79549e+06	6.88503e+06	5.71252e+06	7.55783e+06	7.8002e+06	8.28322e+06	5.38317e+06	7.05361e+06	8.48757e+06	7.95265e+06	8.9174e+06	8.70704e+06	6.74376e+06	7.19491e+06	6.54096e+06	7.5652e+06	8.87088e+06
135	TRUE	3-Amino-4-(4-hydroxyphenyl)butanoic acid	C10 H13 N O3	Full match	Partial match	Full match	Partial match	0.00072	3.68	195.09	196.098	11.653	3.21167e+07	12	2	2	63.3	46.8		46.8	67.2	DDA for preferred ion	[M+H]+1	1.37972e+06	1.12521e+06	984726	4.3778e+07	6.43752e+07	1.02305e+07	8.70422e+06	1.38023e+07	2.85275e+07	2.54983e+07	5.59784e+06	1.0683e+07	1.25546e+06	2.02067e+06	2.48624e+06	666642	885806	1.85509e+06	1.17787e+06	1.07669e+06	848382	889608	1.40575e+07	1.47007e+07	1.71805e+07	2.98137e+06
136	TRUE	Cantharidin	C10 H12 O4	Full match	No results	Full match	Full match	0.00094	4.78	196.075	197.082	17.96	5.53165e+06	32	0	3					58.1	DDA for preferred ion	[M+H]+1	710535	2.09549e+06	1.02436e+06	540719	2.70065e+06	2.01618e+06	2.00653e+06	2.13438e+06	3.1715e+06	3.29559e+06	2.85454e+06	2.40835e+06	2.84021e+06	1.74538e+06	2.4419e+06	2.39619e+06	1.76792e+06	3.28318e+06	3.36983e+06	3.28706e+06	1.9208e+06	2.92338e+06	3.67757e+06	3.77166e+06	4.12157e+06	2.67108e+06
140	TRUE	Ethyl gallate	C9 H10 O5	Full match	Invalid mass	Full match	Not the top hit	0.00038	1.9	198.053	199.06	16.442	3157233720	14	1	1	58.2	7.9		64.5	59.5	DDA for preferred ion	[M+H]+1	2.52505e+07	1.03213e+07	1.37218e+07	2013535877	9.0694e+08	1.58439e+08	1.39445e+08	2324823399	5.08762e+07	6.18281e+07	1124624413	2.19771e+08	1.42118e+07	2.26612e+07	2.14508e+07	2.29218e+07	1.59766e+07	1.34861e+08	1.46893e+08	9.74439e+07	4.92776e+07	1.72344e+08	8.91118e+08	9.77202e+08	3.06006e+08	1.60775e+08
141	TRUE	Methyl 2,2-dimethyl-4,6-dioxocyclohexanecarboxylate	C10 H14 O4	Full match	No results	Full match	Partial match	0.00091	4.61	198.09	199.097	18.497	2.45378e+07	14	0	1					70.7	DDA for preferred ion	[M+H]+1	4.0756e+06	3.24966e+06	3.83706e+06	5.45744e+06	4.47169e+06	4.17548e+06	4.56542e+06	4.15366e+06	3.23031e+06	2.84806e+06	3.15258e+06	3.2151e+06	3.41088e+06	3.21308e+06	3.36422e+06	2.729e+06	2.89776e+06	3.74904e+06	3.60735e+06	3.47203e+06	3.47912e+06	3.34414e+06	4.0369e+06	3.96878e+06	3.78858e+06	4.00644e+06
142	TRUE	TCMDC-124301	C10 H9 N5	Not the top hit	No results	Full match	Partial match	-0.00067	-3.34	199.085	200.092	12.676	5.29025e+07	3	0	2					56.2	DDA for preferred ion	[M+H]+1	1.20526e+06	185088	201162	7.43579e+06	1.81396e+06	398330	707340	2.53861e+06	3.46349e+06	3.42804e+06	1.69035e+07	5.2469e+06	4.44649e+06	2.84205e+06	4.65857e+06	4.93839e+06	4.55403e+06	1.33566e+07	1.00002e+07	5.0139e+06	4.58793e+06	1.16331e+07	4.21564e+06	6.47755e+06	1.7907e+06	1.57866e+06
143	TRUE	(3-Thienylmethyl)malonic acid	C8 H8 O4 S	Full match	No results	Full match	Partial match	0.00066	3.3	200.015	201.022	13.703	2.02243e+07	2	0	1					53	DDA for preferred ion	[M+H]+1	493429	659702	838400	257367	287128	403467	359179	155826	171517	179130	133633	91399.2	107921	140380	133239	128403	105086	140396	171798	166701	98089.4	454448	135972	168187	191489	186496
144	TRUE	N-(2-THIAZOLYL)SUCCINAMIC ACID	C7 H8 N2 O3 S	No match	No results	Full match	No match	-0.00086	-4.32	200.025	201.032	13.967	1.0266e+06	3	0	2					62.3	DDA for preferred ion	[M+H]+1	364971	245571	173895	174193	155833	194380	154037	104012	103281	133584	86414.5	72165.2	82404.4	97924.4	89673.4	94480.7	78617.6	88809.8	99143.3	124551	79131.1	119923	130451	137663	349666	138735
145	TRUE	[(4-Methoxyphenyl)hydrazono]malononitrile	C10 H8 N4 O	Not the top hit	No results	Full match	No match	-0.00086	-4.28	200.069	201.076	18.473	4.1842e+07	2	0	1					54	DDA for preferred ion	[M+H]+1	2.09476e+06	1.77918e+06	2.47029e+06	3.79928e+06	3.01503e+06	5.26851e+06	6.03633e+06	5.0505e+06	1.70627e+06	2.84425e+06	4.48291e+06	2.35049e+06	1.70352e+06	2.20232e+06	2.08756e+06	1.98068e+06	1.52077e+06	2.22481e+06	1.79986e+06	3.09624e+06	1.75067e+06	1.21531e+06	2.68623e+06	2.61152e+06	2.96938e+06	3.34204e+06
146	TRUE	N-(3-Methylbutanoyl)valine	C10 H19 N O3	Full match	No results	Full match	Partial match	0.00058	2.87	201.137	202.144	18.157	6.73754e+07	5	0	1					93.1	DDA for preferred ion	[M+H]+1	3.29594e+06	1.29997e+06	3.72302e+06	2.52985e+06	1.96479e+06	2.0395e+06	2.84988e+06	2.58448e+06	5.38566e+06	8.8686e+06	870709	3.25698e+06	2.82269e+06	1.5823e+06	3.6074e+06	3.29122e+06	940692	3.25989e+07	5.07618e+07	3.26325e+06	2.54786e+06	3.76549e+07	4.44088e+06	6.99146e+06	2.72813e+06	1.52976e+06
148	TRUE	4-Phosphonobenzoic acid	C7 H7 O5 P	Not the top hit	Invalid mass	Full match	Partial match	0.00076	3.78	202.004	203.011	18.157	1.0243e+08	1	1	1	77.7	48.7		57	54.8	DDA for preferred ion	[M+H]+1	984462	1.16735e+06	619934	1.90558e+06	379729	901471	273296	211650	331413	356988	285791	296584	259919	540311	330076	348105	299942	297285	276483	313352	224575	325747	335333	403563	1.9029e+06	315131
149	TRUE	Bergaptol	C11 H6 O4	Full match	No results	Full match	Full match	0.00067	3.29	202.027	203.035	15.117	1.36332e+06	4	0	5					52	DDA for preferred ion	[M+H]+1	282655	167396	132182	103397	98686.2	117714	98382.4	419425	75102.8	90568.3	251854	52521.2	58281.7	86238.2	70248.1	72542.9	48874.2	53194.6	48725.3	1.25124e+06	57659.7	59360.2	60990	62410.6	75132.5	270652
150	TRUE	6-Ethyl-3-formylchromone	C12 H10 O3	Full match	No results	Full match	Partial match	0.00067	3.32	202.064	203.071	17.519	887167	6	0	3					61.6	DDA for preferred ion	[M+H]+1	148923	97054.2	65724.2	44744.3	41470.6	52266.8	45694.5	35867.5	32863.1	38299.7	26307.6	26811.3	24323.1	29560.8	30968.8	30087	25271.1	23077.6	20959.8	23498.3	21891.5	22842.9	23195.4	22072.7	30577.7	43268.1
154	TRUE	Acetylcarnitine	C9 H17 N O4	Full match	Full match	Full match	Full match	0.00071	3.51	203.116	204.124	8.812	7.00788e+08	5	1	3	59.4	42.5		42.5	55.7	DDA for preferred ion	[M+H]+1	3.40929e+07	3.52851e+07	3.55519e+07	1298406260	1104136681	5.9837e+08	4.81124e+08	7.03526e+08	5.22249e+08	3.3425e+08	9.33325e+08	7.78573e+08	9.75058e+08	9.15151e+08	7.51569e+08	8.58983e+08	1461564737	3.55272e+08	4.85732e+08	767299675	6.36683e+08	5.49412e+08	6.70227e+08	3.72007e+08	6.99279e+08	4.54218e+08
155	TRUE	5-Chloro-2-(methylthio)pyrimidine-4-carboxylic acid	C6 H5 Cl N2 O2 S	No match	No results	Full match	No results	-0.00082	-4.04	203.975	204.982	20.617	1.3585e+06	0	0	1					56.3	DDA for preferred ion	[M+H]+1	149190	140336	76996.4	59044.9	48211.5	65252.2	52383.2	35944.8	34028	53773.6	35876.1	27946.4	31944.1	39341.3	38259.7	40551.6	31505.2	22179.7	26846	39308.1	32845.7	28571.1	29075	28628.1	46340.2	44101.6
157	TRUE	4-[(Cyanoacetyl)amino]benzoic acid	C10 H8 N2 O3	Full match	No results	Full match	No results	0.00054	2.66	204.054	205.061	14.537	3.20313e+06	0	0	1					50.6	DDA for preferred ion	[M+H]+1	656422	401550	329527	510974	635407	495460	490256	265514	186137	211258	150300	140904	166728	161689	211016	177429	133944	157120	225993	579680	695726	232910	2.21037e+06	922086	1.65126e+06	586898
158	TRUE	D-(+)-tryptophan	C11 H12 N2 O2	Full match	Full match	Full match	Full match	0.00068	3.35	204.091	205.098	12.541	1345423588	12	3	5	97.6	9.9		80.2	85.2	DDA for preferred ion	[M+H]+1	1.79274e+06	2.13147e+06	1.33505e+06	2.19611e+08	3.54891e+08	1345423588	6.9692e+08	4.25263e+07	2.25155e+08	1.96261e+08	8.14812e+07	1.18726e+08	2.07111e+08	2.31535e+08	2.1021e+08	2.46339e+08	1.60817e+08	6.27534e+07	2.37877e+07	3.67923e+08	1.74462e+08	1.09728e+08	9.18444e+07	2.96436e+07	724602054	925566698
160	TRUE	Xanthurenic acid	C10 H7 N O4	Full match	Full match	Full match	Full match	0.00062	3.05	205.038	206.045	14.881	1.5703e+07	3	1	2	88.6	55.1		55.1	79.6	DDA for preferred ion	[M+H]+1	6.93341e+06	4.56924e+06	3.63536e+06	1.20509e+07	1.56909e+07	1.26222e+07	1.41929e+07	6.00858e+06	2.23648e+07	2.68814e+07	7.15838e+06	8.46415e+06	6.26683e+06	9.06879e+06	6.1482e+06	8.84536e+06	8.2112e+06	5.79388e+07	1.12149e+08	154076590	1.32204e+08	7.24793e+07	6.15593e+07	6.1572e+07	1.87963e+08	2.87237e+08
161	TRUE	Ethyl (2-cyanophenoxy)acetate	C11 H11 N O3	No match	No results	Full match	Partial match	5e-05	0.26	205.074	206.081	11.179	4.9077e+06	8	0	1					69.3	DDA for preferred ion	[M+H]+1	1.37675e+07	1.68469e+07	1.41273e+07	9.66131e+07	5.01832e+07	185931632	2.0425e+08	5.14889e+07	5.81667e+07	2.88566e+07	3.16962e+07	2.71924e+07	1.51327e+07	1.48426e+07	1.50279e+07	1.60789e+07	1.19168e+07	9.06547e+07	7.70584e+07	2.57707e+08	1.26287e+08	6.72414e+07	1.03571e+08	8.14055e+07	1.62517e+08	6.00645e+08
165	TRUE	Citropten	C11 H10 O4	Full match	Partial match	Full match	Partial match	0.00056	2.72	206.058	207.066	23.848	1.34139e+07	14	2	10	94.4	71.6		72.5	72.9	DDA for preferred ion	[M+H]+1	67022.6	62136.8	169537	48664.1	49686.8	122034	52321.9	47326.3	176265	199328	148809	112788	163209	317645	344518	539738	315008	62767.4	71523	190407	96889.9	103278	112138	105357	137922	130994
166	TRUE	trans-Isoeugenol acetate	C12 H14 O3	Full match	No results	Full match	Partial match	0.00086	4.15	206.095	207.102	13.341	1.71691e+06	18	0	9					64.9	DDA for preferred ion	[M+H]+1	1.19159e+06	737508	641578	5.63422e+06	4.34308e+06	2.44237e+06	2.25712e+06	2.45221e+06	2.94196e+06	2.01329e+06	2.47733e+06	2.16893e+06	2.13238e+06	1.993e+06	1.28288e+06	2.08509e+06	1.75592e+06	3.72131e+06	3.75651e+06	4.2156e+06	2.54528e+06	3.6554e+06	4.29877e+06	3.66233e+06	6.59093e+06	3.9932e+06
170	TRUE	3-Oxo-2,11-dioxatricyclo[5.4.0.0~4,8~]undeca-5,9-diene-10-carboxamide	C10 H9 N O4	Full match	No results	Full match	Partial match	0.00071	3.45	207.054	208.061	12.61	3.22123e+07	5	0	6					84.6	DDA for preferred ion	[M+H]+1	4.2682e+06	3.67461e+06	3.46019e+06	1.70306e+07	1.93766e+07	4.76529e+07	4.70591e+07	7.31471e+06	9.07152e+06	5.10199e+06	4.27142e+06	4.89465e+06	1.53515e+06	1.66389e+06	1.79847e+06	1.60408e+06	953127	4.30526e+06	3.99128e+06	2.93279e+06	1.88142e+06	4.71104e+06	1.07176e+07	1.10643e+07	1.10776e+07	6.09263e+06
171	TRUE	MFCD00063866	C11 H13 N O3	Full match	Full match	Full match	Full match	0.00057	2.74	207.09	208.097	16.753	4.88136e+06	10	1	6	88.6	73.5		73.5	78.3	DDA for preferred ion	[M+H]+1	3.88677e+06	2.58138e+06	3.06294e+06	1.13257e+07	8.27322e+06	3.99647e+07	3.89441e+07	7.95233e+06	3.08272e+07	4.17285e+07	1.22489e+07	1.16997e+07	3.99755e+07	5.71456e+07	5.7456e+07	6.05062e+07	1.02625e+07	9.35009e+07	3.22072e+07	4.81212e+07	2.4885e+07	4.43342e+07	1.13833e+07	1.52846e+07	2.14395e+07	3.71217e+07
172	TRUE	Fraxetin	C10 H8 O5	Full match	Full match	Full match	Full match	0.00092	4.44	208.038	209.045	14.567	1.21132e+07	2	2	4	94.8	9.7		79	56	DDA for preferred ion	[M+H]+1	6.47564e+06	1.13129e+07	2.43119e+07	1.14309e+08	3.34977e+07	7.19493e+06	8.231e+06	1.25827e+08	3.82924e+07	1.95393e+07	1.62395e+08	4.4537e+07	4.86945e+07	4.25633e+07	4.15614e+07	4.76425e+07	4.54585e+07	9.02911e+07	1.17061e+08	3.2219e+07	2.66318e+07	1.31934e+08	1.44333e+08	3.88368e+08	2.73803e+07	2.21221e+07
174	TRUE	4-(3-methylbutoxy)benzoic acid	C12 H16 O3	Full match	No results	Full match	Partial match	0.00088	4.23	208.111	209.118	17.919	5.18862e+07	25	0	1					60.5	DDA for preferred ion	[M+H]+1	1.04432e+06	845553	1.22005e+06	5.11905e+06	4.27178e+06	3.93803e+06	3.99327e+06	2.04477e+06	3.40002e+06	2.26975e+06	1.50425e+06	1.57461e+06	945175	822073	823349	669728	638902	998958	925343	950751	4.73371e+06	929193	1.82887e+06	1.52267e+06	3.10259e+06	2.04035e+06
175	TRUE	1-Ethynylcyclododecanol	C14 H24 O	Full match	No results	Full match	Partial match	0.00027	1.28	208.183	209.19	18.88	2.30899e+07	3	0	7					75.2	DDA for preferred ion	[M+H]+1	1.75653e+07	1.47226e+07	1.43717e+07	2.00379e+07	1.17119e+07	8.08454e+06	7.43232e+06	1.41068e+07	6.43737e+06	6.03772e+06	6.67672e+06	6.20837e+06	5.32251e+06	4.99534e+06	5.04513e+06	5.3355e+06	5.08797e+06	7.80592e+06	7.49248e+06	7.1047e+06	7.59651e+06	7.17559e+06	9.84659e+06	8.75064e+06	7.46334e+06	7.69248e+06
176	TRUE	3-Oxo-3,4-dihydro-2H-1,4-benzothiazine-7-carboxylic acid	C9 H7 N O3 S	Full match	No results	Full match	No results	0.00084	4.04	209.016	210.023	15.21	1.06986e+07	0	0	2					51.5	DDA for preferred ion	[M+H]+1	2.69894e+06	1.59091e+06	1.29817e+06	1.09722e+06	1.32852e+06	3.79472e+06	3.04683e+06	799541	2.31939e+06	2.44055e+06	1.11153e+06	1.11722e+06	2.07375e+06	2.16663e+06	2.67289e+06	1.51697e+06	1.97692e+06	2.28529e+06	2.14781e+06	2.9562e+06	989059	892258	619994	613494	1.08486e+06	1.77405e+06
177	TRUE	MFCD00158827	C10 H11 N O2 S	No results	No results	Full match	No results	0.00064	3.06	209.052	210.059	14.459	1.90048e+07	0	0	1					55.5	DDA for preferred ion	[M+H]+1	1.26421e+06	1.77028e+06	969232	1.82509e+06	2.93045e+06	1.23837e+06	677480	885485	2.15378e+06	489864	561338	551183	255811	377219	315541	311702	269047	294074	270783	358537	268956	325523	625607	903326	1.13666e+06	771872
180	TRUE	MFCD09673329	C10 H10 O5	Full match	Partial match	Full match	Partial match	0.00055	2.59	210.053	211.061	15.621	6.43805e+07	14	1	1	76.5	48		49.5	82.3	DDA for preferred ion	[M+H]+1	4.4967e+06	5.52028e+06	6.96836e+06	8.16089e+07	4.83192e+07	1.7275e+07	2.636e+07	8.03676e+07	3.18398e+07	1.43657e+07	1.54925e+08	4.54888e+07	4.61824e+07	5.99955e+07	4.70544e+07	3.25183e+07	8.26445e+07	3.39823e+07	3.20432e+07	4.2866e+07	1.77301e+07	4.73499e+07	3.62258e+07	4.85734e+07	2.11404e+07	1.35145e+07
187	TRUE	prohexadione	C10 H12 O5	Full match	No results	Full match	Partial match	0.00074	3.51	212.069	213.076	14.346	9.80055e+06	19	0	1					59.2	DDA for preferred ion	[M+H]+1	2.52287e+06	1.62453e+06	1.55717e+06	8.92078e+06	1.0624e+07	3.38165e+07	1.00787e+07	9319839	2.07978e+06	2.42712e+06	3.35439e+06	1.6928e+06	2.59083e+06	2.41417e+06	2.73064e+06	3.51213e+06	1.16951e+06	2.24968e+06	3.88456e+06	3.68832e+06	3.22586e+06	2.05415e+06	6.65886e+06	6.14396e+06	4.71905e+06	1.94044e+06
188	TRUE	Pinosylvin	C14 H12 O2	Full match	Full match	Full match	Partial match	0.00065	3.05	212.084	213.092	22.086	2.06402e+08	13	2	4	79.3	9		9.7	61.6	DDA for preferred ion	[M+H]+1	2.05086e+06	2.58684e+08	7.41679e+07	9.14814e+07	1.19886e+07	3.03905e+07	2.35638e+06	1.37697e+06	611128	3.44798e+06	467799	396115	429364	5.4089e+06	422317	721088	2.98831e+06	2.73695e+06	456034	2.33194e+06	1.83164e+06	902740	1.64562e+06	2.25691e+07	3.20867e+07	2.08914e+06
190	TRUE	N-(9-Oxodecyl)acetamide	C12 H23 N O2	Full match	No results	Full match	No results	0.0008	3.77	213.174	214.181	20.794	3.72422e+08	0	0	1					51	DDA for preferred ion	[M+H]+1	9.15678e+07	7.11395e+07	8.86414e+07	8.03022e+07	7.51336e+07	6.5229e+07	1.35804e+08	1.00222e+08	8.86201e+07	1.33162e+08	6.85316e+07	8.26146e+07	1.24906e+08	6.01476e+07	4.90585e+07	5.73605e+07	5.17968e+07	8.39474e+07	1.33898e+08	1.07391e+08	1.76577e+08	7.90904e+07	1.38347e+08	6.64332e+07	4.71489e+07	1.25269e+08
191	TRUE	Phenyl salicylate	C13 H10 O3	Full match	Not the top hit	Full match	Partial match	0.00076	3.54	214.064	215.071	19.003	1.95025e+08	14	2	2	81.2	9.1		46.8	61.8	DDA for preferred ion	[M+H]+1	2.26359e+06	1.5834e+06	1.1425e+06	6.47834e+07	3.1965e+07	5.2162e+07	2.07404e+07	4.92868e+07	1.8575e+07	6.72624e+06	4.26025e+07	1.77672e+07	2.03723e+07	2.16322e+07	1.14895e+07	1.02836e+07	5.43025e+07	6.44202e+07	5.60164e+07	4.96668e+07	2.5183e+07	4.99976e+07	73611481	6.49684e+07	5.9952e+07	2.37563e+07
192	TRUE	2,4-dimethyl-2,3-dihydrochromeno[4,3-c]pyrazol-3-one	C12 H10 N2 O2	Full match	Full match	No results	No results	0.00085	3.99	214.075	215.082	13.594	5.72139e+07	0	3	0	66.7	8.3		63.7		DDA for preferred ion	[M+H]+1	334833	242061	198817	5.05919e+06	8.58406e+06	5.72139e+07	2.89935e+07	1.77034e+06	1.08721e+07	7.13914e+06	2.12421e+06	3.58824e+06	5.34139e+06	7.14971e+06	7.06686e+06	8.9255e+06	2.14381e+06	1.30656e+06	1.68521e+06	3.36687e+06	1.63289e+06	323898	3.02593e+06	2.56912e+06	155627	5.16667e+06
193	TRUE	(+)-dethiobiotin	C10 H18 N2 O3	Full match	Full match	Full match	Full match	0.00098	4.57	214.133	215.14	15.533	6.86469e+07	4	1	2	94.1	9.7		79.3	83.8	DDA for preferred ion	[M+H]+1	979162	592998	458278	149748774	188254878	2.22343e+08	2.5105e+08	8.31542e+07	1.03193e+08	7.82793e+07	1.78327e+07	3.22632e+07	4.93954e+06	5.80728e+06	4.41682e+06	5.80593e+06	1.85404e+06	6.04565e+06	4.38189e+06	9.93062e+06	7.34149e+06	4.98136e+06	7.65976e+07	3.92844e+07	1.03675e+08	1.27817e+08
195	TRUE	3-Chlorotyrosine	C9 H10 Cl N O3	Full match	No results	Full match	Full match	0.00066	3.05	215.036	216.043	10.974	9.89762e+07	2	0	1					82.9	DDA for preferred ion	[M+H]+1	5.75952e+06	4.84532e+06	4.61199e+06	4.95575e+07	1.01605e+08	4.78369e+08	2.68851e+08	3.30392e+07	1.15245e+08	1.36944e+08	3.55455e+07	6.73468e+07	2.57907e+07	2.72573e+07	3.82157e+07	4.73747e+07	1.456e+07	3.17489e+07	5.06516e+07	7.20054e+07	3.22381e+07	5.66162e+07	3.32452e+07	2.63197e+07	3.29333e+08	4.003e+08
196	TRUE	ACETYL ARGININE	C8 H16 N4 O3	Full match	Full match	Full match	Full match	0.00059	2.75	216.123	217.13	8.675	1.12852e+08	2	2	1	72.9	52.1		70.7	56	DDA for preferred ion	[M+H]+1	1.10447e+07	1.05456e+07	1.07892e+07	1.12852e+08	1.02185e+08	6.27754e+07	6.47017e+07	4.56407e+07	2.28787e+07	7.22542e+06	1.07305e+07	2.73448e+07	1.10929e+07	7.82772e+06	6.49144e+06	1.29834e+07	4.65755e+06	4.55535e+06	1.57184e+07	5.18185e+07	2.36898e+07	4.69753e+06	6.90693e+07	1.55156e+07	5.09415e+07	3.53006e+07
199	TRUE	5-[(3-Pyridinylmethyl)amino]-1H-pyrazole-4-carboxamide	C10 H11 N5 O	Not the top hit	No results	Full match	Partial match	-0.00076	-3.48	217.096	218.103	14.506	1.20992e+07	2	0	1					51	DDA for preferred ion	[M+H]+1	442631	247163	195587	1.09727e+06	1.02952e+06	735085	254347	687206	368929	248023	1.144e+06	676022	571377	403369	473714	397279	881365	1.13072e+06	1.3709e+06	445558	110305	1.15815e+06	886708	679881	550066	319161
200	TRUE	N-(2-Hydroxy-3-methylbutanoyl)valine	C10 H19 N O4	Full match	No results	Full match	Partial match	0.00076	3.48	217.132	218.139	15.878	2.1075e+07	3	0	1					57.3	DDA for preferred ion	[M+H]+1	398368	540030	652409	1.45239e+06	1.45954e+06	1.3794e+06	1.22772e+06	1.0673e+06	2.2687e+06	2.31799e+06	938123	1.48202e+06	3.30957e+06	4.38237e+06	4.85969e+06	3.59483e+06	1.21773e+06	6.66965e+06	5.09286e+06	1.23432e+07	6.648e+06	7.35289e+06	8.81148e+06	6.51553e+06	1.75166e+07	1.52502e+07
202	TRUE	[(4-Chlorophenyl)sulfinyl]acetic acid	C8 H7 Cl O3 S	Full match	No results	Full match	No results	0.0009	4.12	217.981	218.989	19.482	1.33517e+06	0	0	1					56	DDA for preferred ion	[M+H]+1	150397	125990	79257.5	56669.7	50214.8	56424.5	53655.7	38442.7	35468.5	42348.6	28034.7	26391.4	28005.1	36367.7	41822.2	36141.4	27722.5	23565.5	23413.1	27942.1	26117.6	28157.3	29741.7	27837	40815.1	41939.1
206	TRUE	EUPATORIOCHROMENE	C13 H14 O3	Full match	No results	Full match	Partial match	0.00057	2.62	218.095	219.102	22.869	2.8661e+06	4	0	3					65.7	DDA for preferred ion	[M+H]+1	651846	366036	303573	457465	740864	255608	128902	328218	117171	147413	75799.3	169804	153343	179536	106698	119456	90435.7	57564.8	242523	166439	201705	102178	163270	237448	245379	88728.9
207	TRUE	3,5-di-tert-Butylbenzaldehyde	C15 H22 O	Full match	Full match	No results	Partial match	0.00078	3.58	218.168	219.175	21.787	1.0176e+08	49	1	0	52.5	44.9		44.9		DDA for preferred ion	[M+H]+1	3.20454e+06	2.76033e+06	2.81234e+06	2.3251e+06	1.78056e+06	1.64671e+06	1.53486e+06	1.64273e+06	2.72379e+06	2.69119e+06	2.72879e+06	2.70237e+06	2.75389e+06	2.22894e+06	2.49786e+06	2.59824e+06	2.48957e+06	2.88793e+06	7.25324e+06	3.33664e+06	3.0384e+06	3.09224e+06	1.70651e+06	2.34943e+06	2.42189e+06	2.98188e+06
210	TRUE	7,8-dimethoxy-1,3-dihydro-3-benzazepin-2-one	C12 H13 N O3	Full match	No results	Full match	Partial match	0.00049	2.25	219.09	220.097	18.391	13735207	5	0	2					62.4	DDA for preferred ion	[M+H]+1	850207	715253	453644	1.73791e+06	1.69541e+06	1.86316e+06	2.67929e+06	3.64306e+06	345189	249071	623064	483896	163628	219158	202248	217172	150288	537003	776126	1.93669e+06	422473	447571	2.37985e+06	2.34179e+06	4.2951e+06	2.68691e+06
211	TRUE	pantothenic acid	C9 H17 N O5	Full match	No results	Full match	Full match	0.00049	2.24	219.111	220.118	11.122	8.58756e+07	4	0	1					64.4	DDA for preferred ion	[M+H]+1	1.12507e+07	9.25166e+06	8.58211e+06	6.98692e+07	6.28807e+07	6.28364e+07	5.41396e+07	5.80705e+07	171701834	4.63384e+07	3.06801e+08	2.13937e+08	3.26123e+08	4.47676e+08	3.12037e+08	3.45965e+08	3.54706e+08	4.76634e+08	1.95255e+08	1.48234e+08	8.31974e+07	6.23081e+08	2.21511e+08	2.61024e+08	2.13208e+08	8.03124e+07
213	TRUE	7-HYDROXY-4-METHYL-3-(2-HYDROXY-ETHYL)COUMARIN	C12 H12 O4	Full match	Invalid mass	Full match	Partial match	0.00053	2.4	220.074	221.081	17.437	3.40394e+06	5	1	2	53	63		63	71.7	DDA for preferred ion	[M+H]+1	409140	272862	194964	140223	135222	149243	134063	102321	95296.9	121171	68281.4	67035.7	71855	89253.7	97071.5	86413.7	74073.3	70916	58015.7	73201.6	71529.9	65025.3	70585.3	63760.2	92435.7	114276
217	TRUE	(-)-beta-Caryophyllene epoxide	C15 H24 O	Full match	Full match	Full match	Full match	0.00044	2	220.183	221.19	19.106	1.70894e+07	70	2	10	78.2	73.8		73.8	81.8	DDA for preferred ion	[M+H]+1	1.52326e+08	1.48827e+08	146770619	1.89943e+08	148882098	1.39206e+08	9.10124e+07	1.63038e+08	1.06646e+08	9.57851e+07	1.18778e+08	1.35179e+08	8.90533e+07	8.31089e+07	9.62069e+07	9.10299e+07	9.43488e+07	1.1055e+08	1.12519e+08	1.06633e+08	1.08578e+08	1.35573e+08	1.20833e+08	1.28576e+08	1.12851e+08	169511555
218	TRUE	BUTTPARK 35\07-27	C11 H11 N O4	Full match	No results	Full match	Partial match	0.00075	3.4	221.07	222.077	13.817	3.12467e+06	3	0	1					55.3	DDA for preferred ion	[M+H]+1	6.31056e+06	4.51661e+06	4.20994e+06	5.30205e+06	9.51747e+06	5.9064e+07	3.9312e+07	3.24323e+06	1.62537e+07	9.15121e+06	7.16412e+06	3.55239e+06	3.13375e+06	3.79834e+06	3.44772e+06	3.18552e+06	3.57585e+06	1.03535e+07	1.11768e+07	8.82778e+06	8.85611e+06	1.19991e+07	4.57528e+06	4.00802e+06	1.40098e+07	2.17646e+07
219	TRUE	3,4-EDMC	C12 H15 N O3	Full match	Full match	No results	Partial match	0.0008	3.62	221.106	222.113	17.917	4.32597e+06	3	2	0	56.3	7.8		60.9		DDA for preferred ion	[M+H]+1	1.49589e+06	2.41474e+06	1.25388e+06	4.04768e+06	3.63753e+06	5.43736e+06	3.92805e+06	1.76851e+06	3.12249e+06	2.85456e+06	1.52384e+06	1.52851e+06	2.30118e+06	2.3069e+06	2.74721e+06	2.32989e+06	968061	1.07845e+06	910862	2.27874e+06	1.45151e+06	1.34554e+06	2.12933e+06	1.98118e+06	3.86781e+06	3.48088e+06
221	TRUE	L-Cystathionine	C7 H14 N2 O4 S	Not the top hit	No results	Full match	Partial match	-0.00102	-4.61	222.066	223.074	19.875	2.15074e+07	9	0	1					63.2	DDA for preferred ion	[M+H]+1	6.62533e+07	5.75044e+07	3.6633e+07	2331572009	4619909887	9274419587	10940617707	9.53966e+08	5179690361	2225838686	8.35695e+08	1786488757	1672122979	1240444164	1145755984	1629186877	2065425228	193927477	313077358	3.18263e+08	5.48845e+08	6.27775e+08	610611254	1.11295e+08	6639086630	5575491013
223	TRUE	5-Hydroxy-10,10-dimethyl-6-methylenebicyclo[7.2.0]undecan-2-one	C14 H22 O2	Full match	No results	Full match	Not the top hit	0.00072	3.24	222.163	223.17	22.233	2.0101e+07	9	0	3					63.7	DDA for preferred ion	[M+H]+1	4.56111e+07	3.24113e+07	3.12163e+07	2.84138e+07	2.47433e+07	3.35632e+07	2.47009e+07	2.78781e+07	1.66362e+07	1.32669e+07	1.78435e+07	2.52959e+07	1.50475e+07	1.28012e+07	1.02336e+07	1.23496e+07	1.27233e+07	1.81149e+07	1.71949e+07	1.60575e+07	1.6665e+07	1.5618e+07	2.11599e+07	2.42491e+07	1.82298e+07	1.8698e+07
224	TRUE	2-[3-(4-pyridyl)-1H-1,2,4-triazol-5-yl]pyridine	C12 H9 N5	Not the top hit	Full match	No results	No match	-0.00062	-2.8	223.085	224.092	13.516	3.87616e+07	10	3	0	53.6	7.7		59.2		DDA for preferred ion	[M+H]+1	3.56307e+07	2.78595e+07	2.76645e+07	9.67825e+07	7.48257e+07	1.17906e+08	1.34239e+08	3.80061e+07	3.29942e+07	4.46791e+07	3.13967e+07	3.33753e+07	1.63236e+07	1.53076e+07	1.75896e+07	1.16861e+07	9.83373e+06	1.15147e+08	1.20607e+08	9.48498e+07	4.12355e+07	3.33321e+07	5.50562e+07	3.68998e+07	90008069	1.84822e+08
225	TRUE	3-(methylsulfonyl)-2H-chromen-2-one	C10 H8 O4 S	Full match	Full match	No results	No results	0.00074	3.32	224.015	225.022	11.61	1.56548e+07	0	3	0	81.8	51.1		66.9		DDA for preferred ion	[M+H]+1	3.0976e+06	2.47738e+06	2.27811e+06	2.19279e+06	1.89897e+06	1.89594e+06	1.89155e+06	1.54442e+06	1.47245e+06	1.8457e+06	1.16031e+06	1.06755e+06	1.12939e+06	1.33284e+06	1.3212e+06	1.23208e+06	1.02407e+06	1.29609e+06	909561	1.65513e+06	1.05379e+06	1.10002e+06	1.25492e+06	1.22311e+06	1.73318e+06	1.62392e+06
226	TRUE	3-(5-Chloro-1H-benzimidazol-2-yl)propanoic acid	C10 H9 Cl N2 O2	No match	No results	Full match	No results	0.00094	4.18	224.036	225.043	8.464	1.42316e+07	0	0	1					54.7	DDA for preferred ion	[M+H]+1	3.5209e+07	1.88046e+07	2.1464e+07	7.28027e+07	2.66368e+07	1.00142e+07	1.34972e+07	6.80281e+07	1.77605e+07	1.50588e+07	6.67756e+07	2.81579e+07	1.5443e+07	1.31048e+07	1.37255e+07	1.2696e+07	2.32223e+07	3.08241e+07	3.9277e+07	1.57714e+07	1.43722e+07	3.30381e+07	3.81773e+07	5.3246e+07	1.43689e+07	1.47015e+07
227	TRUE	Mevinphos	C7 H13 O6 P	Not the top hit	Full match	No results	Full match	0.00089	3.98	224.046	225.053	14.472	4.82849e+06	1	1	0	57.8	7.9		41.4		DDA for preferred ion	[M+H]+1	8.23594e+06	7.537e+06	5.3206e+06	1.05016e+07	1.02931e+07	1.93658e+07	1.53222e+07	9.6086e+06	2.35334e+07	1.9111e+07	1.55814e+07	1.27093e+07	1.48524e+07	1.71463e+07	2.54383e+07	1.76061e+07	9.88632e+06	1.72074e+07	1.66301e+07	2.45851e+07	1.77552e+07	2.6269e+07	1.68373e+07	1.24095e+07	2.9649e+07	3.2929e+07
230	TRUE	7,8-Dihydroxy-3,5,7-trimethyl-8,8a-dihydro-1H-isochromen-6-one	C12 H16 O4	Full match	No results	Full match	Partial match	0.00073	3.24	224.106	225.113	16.753	8.65715e+06	16	0	1					58.5	DDA for preferred ion	[M+H]+1	4.11997e+06	5.09451e+06	3.58487e+06	1.52648e+07	1.38207e+07	1.31272e+07	1.22292e+07	7.32014e+06	1.34113e+07	5.31369e+06	6.48651e+06	6.38997e+06	5.39521e+06	4.51983e+06	4.28957e+06	4.22277e+06	3.78245e+06	9.32607e+06	1.06478e+07	9.75152e+06	6.61066e+06	8.07384e+06	1.24168e+07	1.05e+07	1.86019e+07	1.27046e+07
234	TRUE	2-Methyl-4-[(4-methyl-3-thienyl)amino]-4-oxobut-2-enoic acid	C10 H11 N O3 S	Full match	Full match	No results	No results	0.00066	2.91	225.047	226.054	17.491	8.09697e+07	0	1	0	58.6	7.9		8.1		DDA for preferred ion	[M+H]+1	865472	1.12736e+06	501907	1.73772e+06	3.84047e+06	9.61802e+06	1.51509e+07	475766	5.85154e+06	6.81518e+06	1.60552e+06	1.79961e+06	163421	284311	198597	207225	131780	126876	111544	153484	139503	138106	232892	128984	900944	1.42638e+06
236	TRUE	Genipin	C11 H14 O5	Not the top hit	No results	Full match	Partial match	0.00062	2.75	226.085	227.092	12.254	5.86792e+06	14	0	1					62	DDA for preferred ion	[M+H]+1	781006	577055	485765	439322	499242	678741	550544	363452	301954	353822	622096	329512	258340	263679	285630	414342	270422	2.55491e+06	2.22538e+06	2.42929e+06	1.77499e+06	1.75155e+06	2.25543e+06	1.83608e+06	4.40172e+06	2.70942e+06
237	TRUE	3-Methyl-N-(6-methyl-2-pyridinyl)benzamide	C14 H14 N2 O	Full match	Not the top hit	Full match	Partial match	0.00066	2.91	226.111	227.119	15.793	1.10871e+07	1	4	1	89.2	74.4		74.4	50.1	DDA for preferred ion	[M+H]+1	181306	112261	80396.5	641362	729556	2.34292e+06	839340	44553.4	268553	55124.5	29867.5	26245.8	31090	41816.2	43268.6	40211.4	26541.1	27924.9	31323.1	33677.6	33611.3	35353.2	39602.3	35871.6	40354.1	58874.5
241	TRUE	2-(2-Hydroxyethyl)-1,2-benzothiazol-3(2H)-one 1,1-dioxide	C9 H9 N O4 S	Full match	No results	Full match	No match	0.00072	3.19	227.026	228.033	15.455	3.07692e+06	1	0	1					67	DDA for preferred ion	[M+H]+1	279078	155401	123124	212625	427667	1.04024e+06	981117	72860.6	998604	85134.2	64540.8	70107.5	1.38693e+06	1.09423e+06	1.42484e+06	1.83685e+06	64917.1	65365.1	54845.2	47391.8	153731	64891.3	57852.6	52951.7	264837	69152.6
242	TRUE	NP-015145	C14 H13 N O2	Full match	Full match	No results	Partial match	0.0003	1.34	227.095	228.102	16.583	2.29857e+07	5	4	0	89.1	9.5		63.7		DDA for preferred ion	[M+H]+1	1.24081e+06	761613	528209	6.27885e+06	6.17836e+06	1.21504e+07	7.79598e+06	633300	3.97681e+06	432219	195793	391436	197606	259316	239835	252197	193346	174306	165189	212803	186481	174593	624329	1.01887e+06	644522	319420
243	TRUE	2-(2-thienyl)-4H-chromen-4-one	C13 H8 O2 S	Not the top hit	Full match	No results	No results	0.00086	3.78	228.025	229.033	8.409	1.63154e+07	0	1	0	83.1	9.2		74.8		DDA for preferred ion	[M+H]+1	1.53589e+06	757008	615391	661008	611237	600191	550919	429261	772687	512571	404200	445860	583677	644587	633127	577348	483282	5.6381e+06	4.59835e+06	533741	430664	1.84071e+06	610963	1.26756e+06	512849	586073
244	TRUE	10-Methylbenzo[g]pteridine-2,4(3H,10H)-dione	C11 H8 N4 O2	No match	No results	Full match	No match	-0.00056	-2.44	228.064	229.071	18.246	1256715961	8	0	2					56.4	DDA for preferred ion	[M+H]+1	840885	729931	515211	2.76332e+07	9.13205e+06	347726	288822	5.69329e+07	291109	331011	2.63273e+07	2.38858e+06	146211	404852	210538	290237	152055	1.39608e+06	1.59233e+06	218409	202718	2.26982e+06	1.92615e+07	2.57002e+07	2.04969e+06	192614
247	TRUE	ile-pro	C11 H20 N2 O3	Full match	Partial match	Full match	Partial match	0.00076	3.33	228.148	229.155	11.818	158025080	2	1	2	96.9	79.1		79.1	82.4	DDA for preferred ion	[M+H]+1	7.54351e+07	52905007	4.68075e+07	1.73618e+08	171491160	3.89699e+08	2.77619e+08	7.81403e+07	2.97094e+08	3.30993e+08	8.64198e+07	3.06178e+08	9.00669e+08	1119780550	7.25799e+08	825480647	3.12191e+08	5.48063e+07	1.21106e+08	4.92224e+08	3.86339e+08	9.77833e+07	1.06303e+08	6.14952e+07	3.25362e+08	4.26702e+08
250	TRUE	Diethyl (3-hydroxyphenyl)phosphonate	C10 H15 O4 P	Not the top hit	Invalid mass	Full match	Partial match	-0.00096	-4.19	230.07	231.077	13.897	5.58748e+07	1	2	2	75.9	8.8		53.3	68.3	DDA for preferred ion	[M+H]+1	2.29513e+06	1.95229e+06	1.47353e+06	2.47101e+07	3.218e+07	4.15498e+07	4.09803e+07	1.08556e+07	5.88092e+06	2.67098e+06	1.48312e+06	3.84632e+06	879608	1.70849e+06	1.00408e+06	1.63263e+06	856115	2.07677e+06	2.61905e+06	3.66988e+06	1.71817e+06	1.41182e+06	6.59186e+06	4.30897e+06	1.47173e+07	1.56469e+07
251	TRUE	Aspartyl-L-proline	C9 H14 N2 O5	Full match	No results	Full match	Full match	0.00071	3.11	230.091	231.098	8.765	3.44319e+08	6	0	1					82.5	DDA for preferred ion	[M+H]+1	1.2682e+07	1.15966e+07	1.04158e+07	1.02375e+08	1.82157e+08	6.88638e+08	5.93736e+08	3.6543e+07	261138460	147058902	4.74864e+07	2.01271e+08	4.42792e+08	3.58723e+08	326332941	3.52025e+08	1.76448e+08	1.68645e+07	6.90082e+07	5.24323e+08	5.37283e+08	3.95952e+07	4.86875e+07	1.68529e+07	4.79146e+08	4.81714e+08
252	TRUE	DEHYDROCOSTUS LACTONE	C15 H18 O2	Full match	Invalid mass	Full match	Partial match	0.00051	2.22	230.131	231.138	14.194	2.49976e+06	16	7	10	81.7	76.4		76.4	76	DDA for preferred ion	[M+H]+1	1.41633e+06	836933	622464	2.00605e+06	2.25275e+06	848086	855484	2.16184e+06	562035	394239	2.12823e+06	692483	353358	390129	438014	300712	632346	3.37137e+06	3.68123e+06	5.53037e+06	2.36345e+06	2.38407e+06	4.24642e+06	1.13333e+06	4.10006e+06	1.57986e+06
256	TRUE	4138517	C11 H21 N O4	Full match	Not the top hit	Full match	Not the top hit	0.00073	3.15	231.148	232.155	11.7	3.28542e+08	5	3	2	69.4	8.5		47	88.1	DDA for preferred ion	[M+H]+1	8.55431e+06	7.38956e+06	7.49821e+06	1928689205	1942976312	7.37889e+08	5.02222e+08	1055004027	6.18795e+08	6.1439e+08	1271526340	825708128	436092594	5.30143e+08	3.44271e+08	5.53252e+08	1031549108	4.09957e+08	6.64407e+08	2.17974e+08	4.04724e+08	8.59538e+08	8.14618e+08	3.37158e+08	5.38955e+08	2.552e+08
258	TRUE	N-(3-Indoleacetyl)-glycine	C12 H12 N2 O3	Full match	No results	Full match	Partial match	0.00058	2.51	232.085	233.093	16.406	8.28468e+07	3	0	2					91.2	DDA for preferred ion	[M+H]+1	1.94167e+06	1.15902e+06	740296	1.17356e+07	2.07843e+08	8.3846e+08	1106817674	1.90758e+06	1.21455e+08	3.88335e+07	297238	1.8254e+07	822027	873864	781126	776869	293739	6.67503e+06	8.43006e+06	2.72403e+07	1.74321e+07	4.27134e+06	8.09966e+06	1.20806e+06	2.35178e+08	4.14551e+08
261	TRUE	4-Chlorophenylsulfonylacetic acid	C8 H7 Cl O4 S	Full match	No results	Full match	No results	0.00064	2.72	233.976	234.983	15.602	1.19852e+06	0	0	1					58.1	DDA for preferred ion	[M+H]+1	275785	177494	129472	100232	90824.3	108258	90522.6	79196.1	67791	77984.2	46929.4	42240.4	46468.6	58105.6	53884.3	58248.3	42830.2	46041	43258.4	66095.4	46925.7	46724.3	63433	51320.4	60021.5	63825.3
262	TRUE	3-(3,4-dimethylthieno[2,3-b]thiophen-2-yl)-1H-pyrazole	C11 H10 N2 S2	Full match	Full match	No results	Partial match	-7e-05	-0.29	234.028	235.036	12.276	6.67666e+06	1	1	0	74.5	8.7		63.9		DDA for preferred ion	[M+H]+1	241424	194371	154463	150695	139911	143903	142142	109264	91740.9	103080	76878.8	68399.4	65642.3	82220.3	81642.6	75196.3	62250.1	575356	655614	2.78837e+06	332440	702514	108886	92352.5	840343	605119
263	TRUE	Ethyl umbelliferone-3-carboxylate	C12 H10 O5	Full match	No results	Full match	Partial match	0.00066	2.83	234.053	235.061	16.169	4.5939e+06	10	0	4					65.2	DDA for preferred ion	[M+H]+1	6.2798e+06	8.96805e+06	2.19974e+07	4.13271e+07	2.96115e+07	1.90175e+07	1.58822e+07	2.32101e+07	6.83474e+07	5.10197e+07	3.68245e+07	5.57688e+07	4.77256e+07	5.96401e+07	8.15024e+07	9.7494e+07	3.65542e+07	1.36755e+07	2.09554e+07	2.69477e+07	2.90214e+07	1.96691e+07	4.79622e+07	4.28382e+07	3.80308e+07	3.49082e+07
264	TRUE	GTRI-02	C13 H14 O4	Full match	Full match	Full match	Partial match	0.00051	2.17	234.09	235.097	20.69	2.55405e+08	7	1	3	82.9	65.7		67.4	74.8	DDA for preferred ion	[M+H]+1	1.93294e+06	1.50712e+06	1.00946e+06	1.95866e+06	1.27888e+06	823193	710783	1.23815e+06	600207	717156	1.5589e+06	702723	511990	716116	484326	529084	755195	1.10404e+06	1.28734e+06	2.12635e+06	1.03574e+06	1.20233e+06	2.16649e+06	1.0239e+06	5.15294e+06	1.93153e+06
266	TRUE	1-({1-[(1-Propoxy-2-propanyl)oxy]-2-propanyl}oxy)-2-propanol	C12 H26 O4	Full match	No results	Full match	No results	0.00061	2.6	234.184	235.191	23.518	2.65263e+07	0	0	1					56.8	DDA for preferred ion	[M+H]+1	285855	190689	209710	136620	124564	166358	138520	115518	114383	117957	99773.8	85310.6	93205.2	114388	115944	105519	99882.2	95623.6	85732.8	95751.1	96389.2	106130	108822	99411.2	123591	117940
267	TRUE	N-Benzoylisoleucine	C13 H17 N O3	Full match	No results	Full match	Partial match	0.00074	3.16	235.122	236.129	19.504	2.27154e+07	2	0	2					55.3	DDA for preferred ion	[M+H]+1	456278	361283	230880	215708	173985	375236	335608	139144	412735	928087	5.86386e+06	394832	312882	365094	424023	274563	80986.7	645608	175421	160820	85539.1	1.12669e+06	180501	244041	1.56879e+06	186620
268	TRUE	Radicinin	C12 H12 O5	Full match	Full match	No results	Partial match	0.00047	1.99	236.069	237.076	18.925	5.34533e+07	8	5	0	86.3	9.3		59.3		DDA for preferred ion	[M+H]+1	510452	353324	252045	6.17012e+06	1.0141e+07	1.56362e+07	1.92086e+07	4.94579e+06	1.2937e+07	8.56864e+06	2.44329e+06	5.42186e+06	4.6091e+06	4.13954e+06	4.31592e+06	5.82252e+06	4.39499e+06	2.22837e+06	2.71768e+06	2.54754e+06	3.35861e+06	2.22035e+06	2.65107e+06	293632	1.02574e+07	5.36106e+07
270	TRUE	(4aR,5S,6S,8R,8aS)-6-Hydroxy-5-isopropyl-3,8-dimethyl-4a,5,6,7,8,8a-hexahydro-2(1H)-naphthalenone	C15 H24 O2	Full match	Not the top hit	Full match	Partial match	0.00049	2.08	236.178	237.185	20.468	7.6596e+07	43	3	9	82.7	77.1		77.1	83	DDA for preferred ion	[M+H]+1	402028905	3.38661e+08	3.1336e+08	5.28397e+08	424815316	335548657	3.3206e+08	4.33811e+08	2.94877e+08	2.4729e+08	3.4424e+08	2.80418e+08	2.92751e+08	2.44704e+08	2.42833e+08	219404889	2.10483e+08	451804635	4.41191e+08	4.06841e+08	3.52137e+08	5.43633e+08	4.93515e+08	5.17326e+08	5.30036e+08	3.9258e+08
271	TRUE	2-Amino-3-phenyl-4H-chromen-4-one	C15 H11 N O2	Full match	Partial match	Full match	Partial match	0.00034	1.42	237.079	238.087	20.604	3.80298e+07	3	6	1	73.8	8.7		73.8	65.2	DDA for preferred ion	[M+H]+1	451290	380279	244092	1.00725e+06	155971	193572	154208	2.20725e+06	106444	143212	709230	84723.9	87464.8	113017	112415	114340	91587	244451	98240.4	100199	84192.2	323747	1.71078e+06	1.97244e+06	144716	130363
272	TRUE	2-[(1R,2S,6R,7S)-3,5-Dioxo-4-azatricyclo[5.2.1.0~2,6~]dec-4-yl]propanoic acid	C12 H15 N O4	Full match	No results	Full match	Partial match	0.00073	3.06	237.101	238.108	15.258	5.59409e+06	6	0	3					68.5	DDA for preferred ion	[M+H]+1	421245	237429	246882	1.18765e+06	653884	523925	716731	206017	540144	820465	2.60959e+06	1.03167e+06	965173	859266	1.0316e+06	783106	603745	788930	308701	952145	877986	1.27787e+06	863840	1.09579e+06	1.2785e+06	2.38572e+06
273	TRUE	CB7600000	C15 H10 O3	No match	No results	Full match	No match	-5e-05	-0.2	238.063	239.07	25.318	1.98335e+08	1	0	2					54.1	DDA for preferred ion	[M+H]+1	1.72861e+07	1.26876e+07	8.68331e+06	3.91393e+08	7.21811e+08	1024906620	1163350564	3.64587e+08	8.66005e+08	4.87495e+08	1.92957e+08	3.32963e+08	2.86443e+08	2.86144e+08	2.33158e+08	2.97457e+08	3.78897e+08	1.20073e+08	1.43472e+08	97920446	1.90721e+08	1.15617e+08	1.31375e+08	4.87434e+07	6.15462e+08	7.15822e+08
276	TRUE	[(1S)-5-Methyl-1-(4-methyl-3-penten-1-yl)-2-oxabicyclo[2.2.2]oct-4-yl]methanol	C15 H26 O2	Full match	Invalid mass	Full match	Partial match	0.00066	2.79	238.194	239.201	21.563	3.32116e+07	37	1	6	75	71.5		71.5	80	DDA for preferred ion	[M+H]+1	5.59643e+06	4.15834e+06	3.95505e+06	2.54936e+06	2.05293e+06	1.64531e+06	1.68366e+06	1.71467e+06	1.2083e+06	1.04007e+06	1.21142e+06	1.10037e+06	1.02439e+06	950366	904267	881884	911796	1.50102e+06	1.35156e+06	1.29878e+06	1.26886e+06	1.40497e+06	1.57953e+06	1.57548e+06	1.37588e+06	1.5212e+06
281	TRUE	4,6,8-Trihydroxy-7-methoxy-3-methyl-3,4-dihydro-1H-isochromen-1-one	C11 H12 O6	Not the top hit	No results	Full match	Partial match	0.00075	3.14	240.064	241.071	15.224	5.51067e+06	8	0	3					51	DDA for preferred ion	[M+H]+1	344263	548095	731594	7.92991e+06	2.21994e+06	257669	385342	6.14474e+06	445184	142145	3.98339e+06	670760	338414	843022	732647	1.11808e+06	1.77544e+06	2.5344e+06	1.24821e+06	1.12967e+06	305481	1.77744e+06	1.13035e+06	4.66766e+06	1.1973e+06	309999
282	TRUE	(2E)-1,3-Bis(3-hydroxyphenyl)-2-propen-1-one	C15 H12 O3	Full match	No results	Full match	Partial match	0.00065	2.7	240.079	241.087	16.732	1.23673e+07	19	0	5					80.5	DDA for preferred ion	[M+H]+1	1.82658e+06	1.1242e+06	765429	592347	513704	621504	562955	656035	367092	471839	275340	257884	371185	499193	381068	850496	281664	1.15224e+06	829796	530306	485130	2.19364e+06	1.14318e+06	969064	384544	422708
285	TRUE	3-(5-Chloro-1,3-benzothiazol-2-yl)propanoic acid	C10 H8 Cl N O2 S	Full match	No results	Full match	No results	0.00077	3.21	240.997	242.004	18.038	880910	0	0	1					65.9	DDA for preferred ion	[M+H]+1	1.08533e+06	884432	551270	379224	690873	539049	341414	255035	259902	309807	207600	242246	213843	326062	227785	245561	237485	152084	179711	204160	174504	167934	181257	182834	275403	631067
286	TRUE	3-[(4-Nitrobenzyl)sulfanyl]propanoic acid	C10 H11 N O4 S	Full match	Invalid mass	Full match	No results	0.0006	2.5	241.041	242.049	12.964	1.08814e+07	0	1	1	76.6	8.8		47.5	50.7	DDA for preferred ion	[M+H]+1	4.81551e+06	3.21356e+06	2.49198e+06	3.13612e+06	4.73119e+06	1.81232e+07	2.03225e+07	2.03793e+06	2.79663e+06	1.76118e+06	1.36081e+06	1.43157e+06	1.07064e+06	1.39972e+06	1.40643e+06	1.26572e+06	1.02395e+06	1.57782e+06	1.55009e+06	1.67241e+06	1.04614e+06	1.69703e+06	1.90921e+06	1.74602e+06	3.04743e+06	3.0554e+06
287	TRUE	Moxonidine	C9 H12 Cl N5 O	No match	Full match	No results	Full match	-0.00085	-3.51	241.072	242.079	19.489	6.73369e+06	1	4	0	95	9.7		9.8		DDA for preferred ion	[M+H]+1	285883	212831	141460	97050.2	89239.4	98841.7	96051.3	69260.4	63323.8	77324.4	48122	47931.9	53958.6	67670.1	76075.8	64529	49385.5	42002.7	41434.4	53838.4	49019.8	48818.6	50230.7	50119.5	85825.1	108142
289	TRUE	Lumichrome	C12 H10 N4 O2	Full match	Partial match	Full match	Full match	0.00072	2.98	242.081	243.088	17.791	7.01457e+07	1	4	1	96.3	9.8		76.2	62.5	DDA for preferred ion	[M+H]+1	5.06568e+06	6.86808e+06	4.94189e+06	1.15558e+08	2.09967e+08	352700282	249396996	3.9355e+07	6.49025e+07	7.62148e+07	2.86512e+07	7.67645e+07	3.29558e+07	3.79421e+07	5.31598e+07	7.21716e+07	1.48597e+07	7.12313e+07	7.37427e+07	4.54046e+07	3.07292e+07	8.28332e+07	8.99665e+07	5.33267e+07	1.04744e+08	7.97534e+07
291	TRUE	3-(3,4,5-Trimethoxyphenyl)-1,2-propanediol	C12 H18 O5	Full match	No results	Full match	No match	0.00077	3.17	242.116	243.123	15.079	1.69362e+06	1	0	1					50.1	DDA for preferred ion	[M+H]+1	1.11428e+07	1.14221e+07	1.16187e+07	4.4283e+07	2.88574e+07	2.40042e+07	2.64772e+07	2.2358e+07	2.04978e+07	1.58271e+07	1.53866e+07	1.58751e+07	1.1136e+07	8.94018e+06	8.76745e+06	8.62607e+06	1.02467e+07	6.59513e+07	6.5777e+07	8.07043e+07	5.26976e+07	8.05707e+07	6.58716e+07	8.05663e+07	1.31633e+08	6.47426e+07
293	TRUE	AKOS B029037	C10 H9 Cl O5	Full match	No results	Full match	No results	0.00082	3.37	244.015	245.022	18.169	8.83459e+06	0	0	1					50.7	DDA for preferred ion	[M+H]+1	548630	461540	308324	413255	329353	266008	152491	114663	334783	204000	1.5134e+06	479536	504851	572101	449608	376432	546944	654312	437607	724426	140867	550878	106187	158052	599658	450166
294	TRUE	4-Nitro-N-(2-pyrimidinyl)benzamide	C11 H8 N4 O3	Not the top hit	No results	Full match	No match	-0.00077	-3.16	244.059	245.066	13.766	2.97664e+07	1	0	3					66.1	DDA for preferred ion	[M+H]+1	1.64204e+06	1.18708e+06	975009	885880	955507	1.34266e+06	1.19528e+06	540304	570775	607415	521153	381547	392651	467158	472165	447455	387306	798240	1.06141e+06	658762	345359	1.58841e+06	562673	600279	1.50822e+06	658399
295	TRUE	Uridine	C9 H12 N2 O6	Full match	No results	Full match	Full match	0.00081	3.34	244.07	245.078	8.342	5.24671e+07	4	0	1					69.6	DDA for preferred ion	[M+H]+1	3.22949e+06	2.06036e+06	1.87415e+06	3.85095e+07	1.44962e+07	2.12453e+07	1.97374e+07	1.3933e+07	1.0197e+07	5.63979e+06	6.61172e+06	1.27822e+06	3.87155e+06	2.82023e+06	4.74063e+06	4.75246e+06	3.5305e+06	3.14694e+07	2.42392e+07	3.74125e+07	1.2271e+07	2.17419e+07	3.74398e+07	2.24974e+07	4.15481e+07	3.84691e+07
296	TRUE	2-hydroxybenzaldehyde 1-(4-amino-6-methyl-1,3,5-triazin-2-yl)hydrazone hydrochloride	C11 H12 N6 O	No match	Full match	No results	No results	0.00111	4.55	244.108	245.116	17.83	1.70827e+07	0	3	0	51.9	7.6		60.1		DDA for preferred ion	[M+H]+1	1.24223e+07	9.75268e+06	1.67694e+07	1.07661e+07	1.33153e+07	222794	1.63171e+07	1.55833e+07	2.17804e+06	3.69738e+06	2.81598e+06	2.11865e+06	2.95431e+06	4.57286e+06	7.37352e+06	5.26063e+06	1.43194e+06	2.55947e+06	2.00945e+06	3.58616e+06	2.47626e+06	2.01256e+06	1.70827e+07	9.24172e+06	5.54603e+06	2.24023e+06
298	TRUE	4-oxododecanedioic acid	C12 H20 O5	Full match	Full match	No results	Not the top hit	0.00067	2.74	244.132	245.139	16.735	1.45115e+07	2	2	0	72	69.4		69.4		DDA for preferred ion	[M+H]+1	1.51748e+07	1.86355e+07	1.85398e+07	2.61258e+07	1.91182e+07	2.7943e+07	2.43767e+07	1.57264e+07	1.74828e+07	1.56976e+07	1.2221e+07	1.25041e+07	1.0675e+07	1.01157e+07	8.37194e+06	6.9872e+06	8.37671e+06	1.23939e+07	1.16519e+07	1.03399e+07	1.21399e+07	1.00573e+07	1.325e+07	1.22081e+07	1.40373e+07	1.51729e+07
300	TRUE	Ile-Ile	C12 H24 N2 O3	Full match	No results	Full match	Not the top hit	0.00082	3.34	244.18	245.187	14.035	1.62469e+07	6	0	3					56.1	DDA for preferred ion	[M+H]+1	6.86473e+06	2.18116e+06	802015	1.34503e+07	1.13789e+07	1.77501e+07	1.21264e+07	8.48717e+06	1.24156e+06	3.04268e+06	5.22164e+06	1.37952e+06	498108	2.02352e+06	379022	841763	1.62861e+06	2.34939e+06	2.54047e+06	5.7715e+06	1.3643e+06	6.1062e+06	9.21975e+06	4.39198e+06	1.29855e+07	3.89671e+06
301	TRUE	5946880	C12 H23 N O4	Full match	Invalid mass	Full match	Partial match	0.00083	3.4	245.164	246.171	13.846	2906928926	4	3	2	66.6	8.3		39.9	89	DDA for preferred ion	[M+H]+1	4.22408e+06	5.56578e+06	5.22265e+06	3014712550	2658327504	4.28591e+08	6.83954e+08	904702552	1492652158	8.49525e+08	4599547881	1888249355	3.18417e+08	4.02311e+08	2.85015e+08	5.65626e+08	1160740762	13959091239	19082492098	772615357	1270626821	29417393811	3134505741	4815846022	1682418062	6.85017e+08
302	TRUE	N-(4-Methylphenyl)-5-nitro-2-furamide	C12 H10 N2 O4	Full match	No results	Full match	Partial match	0.00062	2.53	246.065	247.072	18.612	3.46771e+07	1	0	1					59.8	DDA for preferred ion	[M+H]+1	4.55049e+06	1.18044e+07	1.56157e+07	9.19474e+06	7.08659e+06	1.89312e+07	2.45788e+07	6.13823e+06	7.68245e+06	1.39813e+07	1.23359e+06	4.88385e+06	3.12831e+06	5.82683e+06	8.65588e+06	4.90885e+06	3.49156e+06	1.58008e+06	1.57052e+06	5.66399e+06	5.44415e+06	2.88307e+06	2.88837e+06	2.46811e+06	4.28549e+06	3.16077e+06
303	TRUE	(5S,6S)-5-Hydroxy-4-methoxy-6-[(E)-2-phenylvinyl]-5,6-dihydro-2H-pyran-2-one	C14 H14 O4	Full match	Not the top hit	Full match	Partial match	0.00085	3.45	246.09	247.097	16.132	2.10294e+07	22	6	1	91	9.6		64.5	51.2	DDA for preferred ion	[M+H]+1	773386	468910	325650	256034	239749	281710	245104	173010	3.4654e+06	2.29295e+06	5.03497e+06	4.23528e+06	1.26141e+07	1.37046e+07	1.24145e+07	7.44665e+06	1.09426e+07	1.77165e+06	1.57424e+06	2.61594e+06	3.0424e+06	3.54387e+06	146751	138206	158271	174481
304	TRUE	N-(1H-Indol-3-ylacetyl)alanine	C13 H14 N2 O3	Full match	No results	Full match	Partial match	0.00077	3.15	246.101	247.108	18.355	2.02955e+06	6	0	1					87.6	DDA for preferred ion	[M+H]+1	290566	221907	152757	130702	108233	143322	117148	110898	74748	94502.2	57919.7	51269.6	57172.1	79512	67135.2	68519.3	56238.8	46952.1	45257.2	57664.6	47334.7	53102.9	67259.4	61928.8	220080	969500
305	TRUE	dichlorprop-methyl	C10 H10 Cl2 O3	Full match	No results	Full match	Partial match	0.0008	3.23	248.001	249.009	24.602	1.58751e+07	1	0	1					72.2	DDA for preferred ion	[M+H]+1	706775	667031	420024	289158	274301	443698	331557	270502	268392	284593	257455	197932	221830	251574	259399	256968	210137	192489	190432	235578	209558	188386	222567	213132	322625	256816
306	TRUE	5-Chloro-4-hydroxy-3-biphenylcarboxylic acid	C13 H9 Cl O3	No match	No results	Full match	No results	0.00106	4.29	248.025	249.032	18.015	5.69476e+06	0	0	1					71.4	DDA for preferred ion	[M+H]+1	204008	726486	302136	331904	538610	956552	906609	511098	879259	1.11718e+06	400327	206531	744835	1.20778e+06	1.26254e+06	1.06784e+06	249011	89079.3	134069	629550	552390	496762	147580	227665	158408	796709
307	TRUE	Ethyl 7-methoxy-2-oxo-2H-chromene-3-carboxylate	C13 H12 O5	Full match	No results	Full match	Partial match	0.00063	2.55	248.069	249.076	18.855	2.87004e+07	1	0	1					63.2	DDA for preferred ion	[M+H]+1	3.32705e+06	2.21593e+06	1.5865e+06	2.01155e+06	1.48427e+06	2.06384e+06	2.44383e+06	1.07315e+06	4.15833e+06	3.04921e+06	1.08654e+06	1.41677e+06	2.05737e+06	2.61924e+06	2.26873e+06	5.96001e+06	928024	1.19915e+06	1.00621e+06	781967	1.45435e+06	625270	738821	653437	866912	962589
308	TRUE	MFCD00238543	C15 H20 O3	Full match	No results	Full match	Partial match	0.00065	2.6	248.142	249.149	16.226	3.86918e+06	60	0	10					74.6	DDA for preferred ion	[M+H]+1	6.48683e+06	6.39082e+06	4.17802e+06	2.00982e+07	1.39199e+07	5.43153e+06	5.30751e+06	1.5366e+07	4.1218e+06	2.93868e+06	8.4603e+06	5.02798e+06	2.39419e+06	2.34478e+06	2.28746e+06	2.40168e+06	2.77596e+06	2.18284e+07	2.56057e+07	1.67669e+07	6.35935e+06	2.74138e+07	2.77631e+07	2.14691e+07	2.50608e+07	1.03723e+07
310	TRUE	3-(3-Methyl-2-buten-1-yl)tyrosine	C14 H19 N O3	Full match	No results	Full match	Partial match	0.00086	3.47	249.137	250.145	21.629	5.49186e+06	4	0	1					53.2	DDA for preferred ion	[M+H]+1	88115	337261	81970.9	119243	45464.8	295039	44351.2	29634.5	29673.6	28215.9	23278.9	20301.3	19125.9	31086.7	27088.7	25857.3	22489.2	22114.4	19039.2	29169.5	20340.9	22445.8	27750.9	44839.7	57541.4	31041.3
311	TRUE	MFCD03423689	C7 H7 Cl N2 O4 S	No match	No results	Full match	Not the top hit	-0.00033	-1.34	249.981	250.988	13.943	1.53387e+07	2	0	1					71.5	DDA for preferred ion	[M+H]+1	642426	432258	343166	306616	274299	342150	275574	217805	186010	235136	212677	134979	146575	184223	159078	167325	140825	186940	195577	268834	140938	315107	229621	244968	615487	244715
312	TRUE	MFCD07778534	C12 H10 O6	Full match	No results	Full match	Partial match	0.00074	2.96	250.048	251.056	15.255	1.19357e+07	2	0	1					53.6	DDA for preferred ion	[M+H]+1	4.2404e+07	2.58429e+07	1.26814e+07	1.79627e+07	1.98499e+07	1.81749e+07	1.50693e+07	1.73043e+07	1.94588e+07	1.53466e+07	1.2881e+07	1.58486e+07	4.37603e+07	3.22927e+07	4.43188e+07	4.58786e+07	5.51113e+06	9.63686e+06	1.2061e+07	1.50465e+07	1.59705e+07	1.20124e+07	1.48897e+07	1.04081e+07	5.46845e+06	5.86322e+06
313	TRUE	Citrinin	C13 H14 O5	Full match	No results	Full match	Partial match	0.00073	2.92	250.085	251.092	16.163	3.70164e+06	8	0	2					53.8	DDA for preferred ion	[M+H]+1	2.69763e+06	1.94775e+06	1.57721e+06	2.14776e+06	1.96503e+06	1.37795e+06	1.61441e+06	1.39172e+06	1.22613e+06	1.1686e+06	2.12351e+06	1.56336e+06	1.76854e+06	1.37173e+06	1.34562e+06	1.60535e+06	1.19308e+06	2.05473e+06	2.4043e+06	1.45741e+06	1.37127e+06	1.94438e+06	1.76513e+06	2.3248e+06	1.80947e+06	1.32323e+06
314	TRUE	(4aR,5S)-9-Hydroxy-3,4a,5-trimethyl-4a,5,6,7,8,8a,9,9a-octahydronaphtho[2,3-b]furan-2(4H)-one	C15 H22 O3	Full match	Partial match	Full match	Partial match	0.00031	1.25	250.157	251.164	18.375	2.26953e+07	35	8	10	81.6	9.1		71.7	65.2	DDA for preferred ion	[M+H]+1	2.98859e+08	285518178	2.54633e+08	9.77915e+08	7.15972e+08	4.04939e+08	4.37578e+08	8.14118e+08	2.51352e+08	1.96107e+08	4.11677e+08	2.8619e+08	1.70906e+08	1.70813e+08	1.62224e+08	1.58674e+08	1.64498e+08	2.17129e+08	2.08289e+08	2.1507e+08	1.94279e+08	2.21983e+08	4.9157e+08	4.84419e+08	3.13579e+08	2.53892e+08
316	TRUE	2-[(3-Ethoxy-3-oxopropanoyl)amino]benzoic acid	C12 H13 N O5	Not the top hit	No results	Full match	Partial match	0.0007	2.78	251.08	252.087	12.285	2.68534e+07	3	0	3					62.4	DDA for preferred ion	[M+H]+1	9.12169e+07	9.37623e+07	8.29273e+07	1.53043e+06	7.01385e+06	5.01149e+06	4.8193e+06	1.19406e+06	2.51846e+07	3.85711e+07	4.2087e+06	8.9266e+06	1.9929e+07	2.0048e+07	2.59577e+07	2.21376e+07	6.6877e+06	9.08971e+06	7.22868e+06	1.1639e+07	1.25568e+07	4.8289e+06	1.16974e+06	1.59149e+06	1.11767e+07	3.60805e+07
318	TRUE	(2R)-7-Hydroxy-8-(2-hydroxyethyl)-5-methoxy-2-methyl-2,3-dihydro-4H-chromen-4-one	C13 H16 O5	Full match	No results	Full match	Partial match	0.00062	2.47	252.1	253.108	15.675	7.14136e+06	6	0	1					53.3	DDA for preferred ion	[M+H]+1	1.23907e+06	759055	577981	5.33354e+06	4.11164e+06	1.01072e+06	821099	1.17772e+07	1.57241e+06	944679	3.63213e+06	1.5939e+06	877728	883613	487145	827116	1.06176e+06	5.58952e+06	5.50919e+06	6.24159e+06	2.70611e+06	4.70557e+06	4.87475e+06	5.84944e+06	9.99058e+06	5.25183e+06
319	TRUE	6-Hydroxy-4-(hydroxymethyl)-3,4a,8,8-tetramethyl-4a,5,6,7,8,8a-hexahydro-1(4H)-naphthalenone	C15 H24 O3	Full match	Partial match	Full match	Partial match	0.00052	2.05	252.173	253.18	20.773	1.99447e+08	24	4	8	70.1	68		68	75.2	DDA for preferred ion	[M+H]+1	2.14556e+08	2.19215e+08	2.08152e+08	5.68712e+08	3.72602e+08	2.2649e+08	2.55211e+08	4.2623e+08	2.08907e+08	1.63187e+08	2.56571e+08	1.91378e+08	1.35425e+08	1.37418e+08	1.17441e+08	1.28107e+08	1.35164e+08	2.01545e+08	1.93633e+08	1.89311e+08	1.74503e+08	1.76372e+08	3.11748e+08	3.1989e+08	2.65393e+08	2.62858e+08
321	TRUE	Methyl 5-amino-4-cyano-3-(2-methoxy-2-oxoethyl)-2-thiophenecarboxylate	C10 H10 N2 O4 S	Not the top hit	No results	Full match	Partial match	-0.00068	-2.66	254.035	255.043	14.061	1.32117e+07	1	0	1					64.6	DDA for preferred ion	[M+H]+1	1.88499e+06	1.29601e+06	943643	887153	752353	970776	761569	607418	6.83197e+06	3.32147e+06	664889	1.52242e+06	9.69477e+06	9.38511e+06	1.20368e+07	1.53825e+07	1.70933e+06	2.27023e+06	3.83287e+06	4.2358e+06	3.14627e+06	3.60696e+06	624492	624357	1.42532e+06	716356
322	TRUE	Chrysin	C15 H10 O4	Full match	Full match	No results	Not the top hit	0.0007	2.74	254.059	255.066	15.478	4.42463e+06	33	4	0	68.6	8.4		64.4		DDA for preferred ion	[M+H]+1	829915	647133	412048	358458	287343	369002	271572	228278	200260	233175	179313	159147	152918	241832	181792	214530	178314	170430	148636	185245	155986	173093	171521	164896	255245	216554
323	TRUE	2'-Hydroxy-2-methoxychalcone	C16 H14 O3	Full match	No results	Full match	Partial match	0.00065	2.56	254.095	255.102	18.212	3.46906e+06	15	0	2					64.7	DDA for preferred ion	[M+H]+1	446078	373793	385820	555857	200185	163007	112887	89246.9	153058	168322	170794	191374	150567	229559	168285	162097	160633	123020	168448	152627	106443	142725	120377	148152	446779	254002
327	TRUE	8-Isopropyl-4,11-dimethyl-5,12-dioxatricyclo[9.1.0.0~4,6~]dodecan-7-ol	C15 H26 O3	Full match	No results	Full match	Partial match	0.00084	3.3	254.189	255.196	24.377	6.87149e+07	11	0	3					64.1	DDA for preferred ion	[M+H]+1	287105966	2.10332e+08	1.7211e+08	2.47698e+08	2.06109e+08	1.67203e+08	1.67158e+08	1.69082e+08	1.03012e+08	7.36407e+07	1.09811e+08	9.96202e+07	6.61273e+07	5.50407e+07	5.14886e+07	5.37356e+07	4.89525e+07	9.68485e+07	1.05112e+08	8.69724e+07	8.13846e+07	8.14592e+07	1.65274e+08	1.52307e+08	135726668	1.19307e+08
329	TRUE	3-(1,1-Dioxido-3-oxo-1,2-benzothiazol-2(3H)-yl)propanoic acid	C10 H9 N O5 S	Full match	Invalid mass	Full match	No match	0.00053	2.07	255.021	256.028	18.816	3.74673e+06	1	1	2	51.5	44.7		51.6	81.9	DDA for preferred ion	[M+H]+1	283972	247348	124731	111385	117790	325337	445498	63303.4	58420.3	87085	43590.3	42367.7	52216	138191	66614.8	60700.9	49010.1	38081.2	37035.5	47829.2	43919.8	40351.5	50944.8	46167.2	66651.4	88521.9
330	TRUE	Alrestatin	C14 H9 N O4	Full match	Not the top hit	Full match	Full match	0.00045	1.78	255.054	256.061	20.608	1.64714e+07	1	5	1	97.5	9.9		9.9	54.2	DDA for preferred ion	[M+H]+1	2.48623e+06	2.29262e+06	1.28274e+06	9.27989e+06	4.9704e+06	5.4544e+06	9.67675e+06	4.40312e+06	7.99138e+06	1.02724e+07	6.49856e+06	6.87043e+06	485926	960914	621797	622476	442983	372124	362223	1.1883e+06	393152	424201	4.64852e+06	5.17691e+06	8.87797e+06	1.1789e+07
331	TRUE	2,2'-[(2,6-Dihydroxybenzyl)imino]diacetic acid	C11 H13 N O6	Full match	No results	Full match	Partial match	0.00077	3.02	255.075	256.082	8.31	3743227280	2	0	1					54.8	DDA for preferred ion	[M+H]+1	1.79599e+07	11331209	1.12545e+07	1221284085	8.37688e+08	5.72904e+08	5.76575e+08	8.84823e+08	7.54381e+08	2.0856e+08	3095262944	1009353986	2523035818	2700579266	1813715604	1434588823	4239308992	3912715950	5213380361	3326518697	1141411038	6599331421	3758815513	2687953642	3393874178	2157724852
333	TRUE	Ethofumesate 2-keto	C11 H12 O5 S	Full match	Full match	No results	Partial match	-0.00031	-1.19	256.04	257.048	19.742	7.51581e+07	4	5	0	92.2	9.6		51		DDA for preferred ion	[M+H]+1	221414	170086	115204	70863.1	68661.3	78384.5	73106.3	47525.4	49171.6	61011	36693.5	36389.8	40467.5	48975	50940.9	49058.6	39572.9	32069.9	31414.8	43584.6	39842.5	51100	39777.8	37378.8	48491.7	54997.6
334	TRUE	Dihydrodaidzein	C15 H12 O4	Not the top hit	No results	Full match	Not the top hit	0.00077	3	256.074	257.082	15.04	2.81499e+06	30	0	1					52.7	DDA for preferred ion	[M+H]+1	867633	641657	442104	362600	289460	366231	318455	265223	218472	290353	189435	174855	188007	256185	238593	221703	171288	171557	150094	192386	176127	172264	198519	180229	249220	283384
335	TRUE	NP-020418	C15 H28 O3	Full match	Full match	No results	Partial match	0.00022	0.86	256.204	257.211	18.977	1.62983e+07	1	1	0	57.3	64.2		64.2		DDA for preferred ion	[M+H]+1	1.40298e+06	1.09699e+06	4.10501e+06	7.54122e+06	6.02948e+06	2.29027e+06	963026	8.13041e+06	1.12598e+06	357055	2.76924e+06	2.38587e+06	1.22512e+06	943901	869988	319306	760322	1.64165e+06	1.73619e+06	1.31202e+06	1.37243e+06	1.32999e+06	3.21638e+06	2.5338e+06	2.12025e+06	1.75926e+06
337	TRUE	L-alpha-Glycerylphosphorylcholine	C8 H20 N O6 P	Full match	Invalid mass	Full match	Full match	0.00063	2.47	257.103	258.111	7.999	21388795652	2	3	1	55.2	7.8		61.7	92.9	DDA for preferred ion	[M+H]+1	1495553151	1347004799	1194912290	155000000000	120000000000	91941611519	82402063752	96294290148	61959554642	35369962352	142000000000	87466560296	80207096676	79918719998	67024816476	83531176282	130000000000	74889208964	100000000000	45649466051	57470645938	140000000000	121000000000	72166272762	76942156330	44606487591
338	TRUE	3-Carbethoxypsoralen	C14 H10 O5	Full match	Partial match	Full match	Partial match	0.00079	3.06	258.054	259.061	13.912	1.29288e+07	14	1	7	58.9	64.7		64.7	79.8	DDA for preferred ion	[M+H]+1	5.86638e+06	4.81871e+06	3.03404e+06	1.38696e+07	1.7003e+07	1.15968e+08	5.86309e+07	1.24053e+07	1.66232e+07	4.70546e+06	1.11399e+07	4.78402e+06	1.09868e+07	1.28018e+07	6.94195e+06	1.00051e+07	1.50328e+07	1.66068e+07	1.21656e+07	6.83472e+06	6.25162e+06	1.50324e+07	5.18688e+06	5.44865e+06	4.98799e+06	3.01955e+06
339	TRUE	5-methyl-L-uridine	C10 H14 N2 O6	Full match	No results	Full match	Full match	0.00066	2.55	258.086	259.093	8.418	3512061253	3	0	2					83.6	DDA for preferred ion	[M+H]+1	7.38079e+07	6.47022e+07	5.20971e+07	15165873906	18666508079	10084808495	12660789512	10922158432	14973349461	9725556468	11390915527	15560701635	25207659239	25530746627	20540123979	21376026979	14987104309	3919868629	8079303034	7968098545	13321320714	7743803278	12353927500	4437739497	9286458942	14118630211
340	TRUE	Acadesine	C9 H14 N4 O5	Invalid mass	No results	Full match	Full match	-4e-05	-0.17	258.096	259.104	11.3	5.91804e+07	1	0	1					61.1	DDA for preferred ion	[M+H]+1	1.18663e+08	7.79474e+07	6.96115e+07	4.23323e+07	3.15083e+07	2.58895e+07	5.2433e+07	1.69133e+07	1.36069e+07	3.27175e+07	2.88267e+07	2.39256e+07	1.23542e+07	1.34011e+07	1.53946e+07	1.09935e+07	1.31443e+07	4.07071e+07	1.27758e+07	3.52206e+07	1.43135e+07	1.51648e+07	1.68512e+07	2.80469e+07	2.77292e+07	4.11952e+07
342	TRUE	Ro 5-3335	C13 H10 Cl N3 O	No match	No results	Full match	No results	0	-0.02	259.051	260.059	17.202	1.04639e+06	0	0	1					59.8	DDA for preferred ion	[M+H]+1	158878	91756.1	68158.1	55179.6	42933.9	52970.7	43080.3	34725.4	33745.3	44316.8	23025.3	21347.6	26255.5	30803	36260.2	32628.9	21325.1	20659.3	18380.2	27998.3	22653.8	24356.9	24830.5	24469.6	31493.5	34601.8
343	TRUE	3a,4,5,9b-Tetrahydro-3H-cyclopenta[c]quinoline-4,8-dicarboxylic acid	C14 H13 N O4	Full match	No results	Full match	Partial match	0.00092	3.57	259.085	260.093	19.66	2.2316e+06	4	0	1					52.5	DDA for preferred ion	[M+H]+1	327516	293986	183795	115605	102439	117174	116627	81008.4	73532.1	90199.9	61303.7	58112.4	64220.9	81061	76992.5	83366.1	61333.6	50904.3	48309.9	67124	59173	53594.9	55608.9	53209.3	82675.2	89914.8
344	TRUE	Ethyl 4-hydroxy-6-isopropylquinoline-3-carboxylate	C15 H17 N O3	Full match	No results	Full match	Partial match	0.00089	3.45	259.122	260.129	19.511	603357	4	0	1					58.9	DDA for preferred ion	[M+H]+1	375929	289323	455167	133333	111298	137332	125680	84331.4	82129.4	102120	65823.2	61686.7	66196.2	83523.8	88588.7	83097.1	66743.2	56720.7	57673.6	73539.1	62856.5	60545.1	68042.1	59602.4	96315.2	121264
345	TRUE	L-Hexanoylcarnitine	C13 H25 N O4	Full match	Full match	Full match	Full match	0.0007	2.69	259.179	260.186	15.965	9.01715e+06	2	1	1	69.6	44.1		48	58.8	DDA for preferred ion	[M+H]+1	2.0506e+06	1.58987e+06	2.40279e+06	2.79502e+06	1.49931e+06	1.38367e+06	1.14005e+06	1.53808e+06	1.89034e+06	349738	1.34921e+07	1.585e+06	1.17745e+06	3.58856e+06	755156	1.99891e+06	6.2244e+06	8.1676e+06	1.33943e+07	2.20583e+07	3.71551e+06	1.94354e+07	8.58164e+06	7.58153e+06	3.05047e+07	2.06892e+07
348	TRUE	gamma-Glutamylleucine	C11 H20 N2 O5	Full match	No results	Full match	Partial match	0.00062	2.37	260.138	261.145	12.396	1.63406e+07	7	0	3					60.7	DDA for preferred ion	[M+H]+1	7.39598e+06	5.21036e+06	4.1524e+06	2.76352e+07	2.65268e+07	4.57608e+07	3.17939e+07	1.2767e+07	8.52466e+06	1.2952e+07	6.04106e+06	7.11481e+06	1.23711e+07	2.16549e+07	1.5916e+07	1.81584e+07	8.8732e+06	6.49208e+06	8.39948e+06	2.22017e+07	1.30864e+07	1.14429e+07	2.00215e+07	1.03053e+07	3.52253e+07	3.94705e+07
349	TRUE	Lotaustralin	C11 H19 N O6	Not the top hit	No results	Full match	Full match	0.00079	3.02	261.122	262.129	16.714	602962	8	0	2					53.8	DDA for preferred ion	[M+H]+1	133142	80355.7	55047.7	44370.9	49814.2	51643.9	45759.9	31496.7	77420.8	115715	28465.8	105124	476513	448502	461877	354979	265287	31504.9	19597.2	602962	313854	22414.4	67261.4	51883.5	125303	240743
350	TRUE	1,8-Dihydroxy-9-oxo-1,2,3,9-tetrahydrocyclopenta[b]chromene-6-carboxylic acid	C13 H10 O6	Full match	Invalid mass	Full match	Partial match	0.0008	3.06	262.049	263.056	13.118	2.15548e+07	3	4	2	57.6	7.9		61	72.6	DDA for preferred ion	[M+H]+1	5.24985e+06	4.99023e+06	3.43157e+06	8.81349e+06	1.733e+07	3.06322e+06	3.39214e+06	4.09152e+06	1.01818e+08	6.59259e+07	2.58838e+07	6.20882e+07	110226324	1.15457e+08	1.71128e+08	2.14343e+08	1.31963e+07	1.72328e+07	3.1556e+07	3.3966e+07	6.08426e+07	35156988	1.06878e+07	9.16778e+06	1.19045e+07	7.30431e+06
351	TRUE	5-[(4-Ethoxyphenoxy)methyl]-2-furoic acid	C14 H14 O5	Full match	No results	Full match	Partial match	0.0008	3.04	262.085	263.092	17.247	1.41307e+07	13	0	1					59.3	DDA for preferred ion	[M+H]+1	329598	216017	154011	115356	96809	112866	106162	77265.1	74220.4	96613.6	56280.8	49622.3	55955.7	72032.1	81998.6	68234.6	57731.2	214088	160802	60292.4	49637.5	115990	180270	583688	71668.7	81922.7
352	TRUE	Solvent orange 2	C17 H14 N2 O	Full match	Full match	No results	Full match	0.00086	3.28	262.111	263.119	20.844	5.30223e+06	1	2	0	52.7	7.6		40.6		DDA for preferred ion	[M+H]+1	91148.5	73989.5	53954.1	38809.3	31139.5	34681.3	32297.7	22359.5	20702.2	28273	19030.1	16243	24494.6	43378.3	23211.1	23366.5	19641.4	17313.8	16115.5	21384.7	17907.4	17787.9	18641.8	17416.7	26211.9	27884.5
354	TRUE	(3Z)-3-Hexen-1-yl beta-D-glucopyranoside	C12 H22 O6	Full match	No results	Full match	Partial match	0.00057	2.18	262.142	263.149	16.247	955274	2	0	1					57.7	DDA for preferred ion	[M+H]+1	1.42682e+07	9.55185e+06	1.19646e+07	1.30932e+07	1.37692e+07	2.06758e+07	1.86754e+07	1.05854e+07	5.45889e+06	9.77948e+06	5.0546e+06	4.98232e+06	3.48362e+06	4.0061e+06	3.13166e+06	2.70418e+06	3.06951e+06	4.95986e+06	3.92608e+06	3.68829e+06	5.31958e+06	3.69259e+06	5.68403e+06	6.50474e+06	8.18893e+06	4.36991e+06
355	TRUE	FARNESYL ACETONE	C18 H30 O	Full match	Invalid mass	Full match	Partial match	0.0009	3.42	262.231	263.238	24.495	6.42193e+08	4	1	11	79.7	74.9		79.5	89.8	DDA for preferred ion	[M+H]+1	2.40444e+07	3.08813e+07	3.26769e+07	2.87994e+07	3.07379e+07	2.761e+07	2.62804e+07	2.53759e+07	1.08153e+07	6.11339e+06	1.71026e+07	1.72661e+07	1.68984e+07	1.54122e+07	1.38543e+07	1.42336e+07	1.47975e+07	2.25188e+07	2.30161e+07	2.03441e+07	2.10682e+07	1.91485e+07	2.53952e+07	2.50215e+07	2.02507e+07	2.09746e+07
356	TRUE	2-[(E)-2-(4-Hydroxyphenyl)vinyl]-8-quinolinol	C17 H13 N O2	No results	Partial match	Full match	Partial match	0.00051	1.95	263.095	264.102	17.472	2.42675e+06	5	3	3	95.3	9.8		9.8	63.6	DDA for preferred ion	[M+H]+1	152519	117908	79575.4	153145	49339	62706.1	55549.8	380210	40525.5	47528.5	26705.1	24794.9	29196.1	35384.4	35961.9	37347.4	26016.3	24528.3	21643.3	28304.2	26062.7	27405.3	25507.4	26481.4	39441.3	42764.8
357	TRUE	2,3,4,5-Tetrafluorobenzoylacetic acid, ethyl ester	C11 H8 F4 O3	No match	No results	Full match	No results	-4e-05	-0.15	264.041	265.048	12.653	8.57927e+06	0	0	1					51.8	DDA for preferred ion	[M+H]+1	1.14723e+06	786995	912932	9.86768e+06	5.25615e+06	3.97031e+06	1.8896e+06	9.91183e+06	1.27337e+06	938508	3.89616e+06	1.51883e+06	1.34551e+06	1.25271e+06	541788	645113	1.06306e+06	5.17567e+06	4.80145e+06	2.41309e+06	459067	6.3249e+06	1.49263e+07	2.1994e+07	5.79963e+06	1.88419e+06
358	TRUE	NP-010026	C13 H12 O6	Full match	Full match	No results	No results	0.00061	2.32	264.064	265.071	14.598	1.3551e+07	0	1	0	58.9	7.9		32.9		DDA for preferred ion	[M+H]+1	550990	295202	245946	435728	1.12648e+06	366088	362243	915726	1.58498e+06	971893	322664	422092	1.86931e+06	1.76801e+06	2.35827e+06	4.02145e+06	519218	138834	752256	613708	760522	453690	246709	283234	194562	172700
359	TRUE	Antheindurolide A	C15 H20 O4	Full match	Partial match	Full match	Partial match	0.00057	2.17	264.137	265.144	19.256	2.12532e+07	53	17	10	84.9	78.7		78.7	78.6	DDA for preferred ion	[M+H]+1	4.90654e+06	3.69647e+06	3.41295e+06	9.65497e+06	6.65059e+06	6.44238e+06	5.49855e+06	5.4217e+06	3.93076e+06	1.99994e+06	2.73722e+06	1.90872e+06	1.39398e+06	1.54452e+06	1.29057e+06	1.17893e+06	1.12233e+06	2.51523e+06	2.11619e+06	1.98633e+06	2.05203e+06	1.43684e+06	3.81572e+06	2.47469e+06	3.52878e+06	2.97491e+06
362	TRUE	4695945	C14 H19 N O4	Full match	No results	Full match	Partial match	0.00088	3.31	265.132	266.14	17.678	2.26213e+07	4	0	1					53.3	DDA for preferred ion	[M+H]+1	266838	183784	129480	103459	82734.7	107243	92663.8	65330.3	143397	314562	194099	120638	120700	185101	62147.6	70569.4	439718	3.519e+06	2.41902e+06	225429	59608.7	3.68096e+06	86870.8	1.36643e+06	156190	71873
363	TRUE	7-Chloro-9-oxo-9H-indeno[1,2-b]pyrazine-2,3-dicarbonitrile	C13 H3 Cl N4 O	Not the top hit	No results	Full match	No results	-0.00044	-1.67	265.999	267.006	16.311	2.11875e+07	0	0	1					61.7	DDA for preferred ion	[M+H]+1	617746	356435	249170	214286	185321	208692	188637	136120	143344	174695	95121	94062.2	100858	127587	126534	131242	94897.6	2.32971e+07	3.94626e+07	2.7826e+07	3.26283e+07	2.09894e+07	4.87025e+06	1.13824e+07	8.56707e+06	6.43939e+06
364	TRUE	5923	C14 H9 F3 O2	No match	No results	Full match	Full match	0.00101	3.8	266.056	267.064	16.733	5.5915e+06	1	0	1					56.6	DDA for preferred ion	[M+H]+1	4.78463e+06	3.11097e+06	2.44776e+06	3.71984e+06	2.89315e+06	1.51423e+06	2.81741e+06	2.1952e+06	2.51646e+06	5.5915e+06	1.3825e+06	1.21959e+06	1.58372e+06	2.20453e+06	2.16464e+06	1.94888e+06	1.33409e+06	1.01862e+06	766403	1.34435e+06	1.22205e+06	1.13688e+06	1.29559e+06	1.09976e+06	1.74041e+06	1.52961e+06
365	TRUE	N1-(4,4-dimethyl-5-methylidene-1,3-thiazolan-2-yliden)-3-chloro-2-methylaniline	C13 H15 Cl N2 S	No match	Full match	No results	No match	0.00046	1.73	266.065	267.072	14.298	5.15741e+06	4	3	0	74.9	47		65.8		DDA for preferred ion	[M+H]+1	233425	134475	111593	5.15741e+06	2.79353e+06	241120	1.99792e+06	127805	900323	1.16496e+06	309948	694405	154307	246228	349540	280446	192127	1.45058e+06	1.26798e+06	854258	417924	2.09224e+06	3.8607e+06	4.82456e+06	4.00944e+06	1.02218e+06
366	TRUE	dihydrocitrinone	C13 H14 O6	Full match	Not the top hit	Full match	Invalid mass	0.0009	3.39	266.08	267.087	13.347	1.61717e+07	1	4	1	85.1	9.3		71.4	55.5	DDA for preferred ion	[M+H]+1	3.67656e+06	2.45084e+06	1.86328e+06	1.95848e+06	1.77663e+06	1.72638e+06	1.82051e+06	1.53163e+06	1.23568e+06	1.52774e+06	1.3967e+06	1.04073e+06	1.96116e+06	1.80742e+06	1.33613e+06	3.12114e+06	1.00788e+06	1.96655e+06	2.13976e+06	1.34392e+06	1.21704e+06	1.53078e+06	2.37758e+06	2.74367e+06	2.67968e+06	2.86042e+06
371	TRUE	MFCD00064342	C10 H13 N5 O4	Full match	Full match	Full match	Full match	0.00093	3.46	267.098	268.105	9.211	9.3958e+08	7	1	1	98.5	9.9		51.2	93.3	DDA for preferred ion	[M+H]+1	8.78734e+07	9.04888e+07	9.49348e+07	5237423299	4606403876	3494874768	2189652482	2430894339	9.40081e+08	8.93611e+08	2443532826	2220670375	6.98012e+08	673864988	4.46577e+08	5.75418e+08	2117244187	9.38846e+08	1088077918	1186657959	7.07905e+08	2977088669	4000397367	1358900622	3290048965	1618572095
372	TRUE	Coumestrol	C15 H8 O5	Not the top hit	Full match	No results	Full match	-0.00125	-4.67	268.036	269.043	10.963	3.10833e+08	2	1	0	52.5	41.4		42.7		DDA for preferred ion	[M+H]+1	3.46459e+06	4.1667e+06	2.66526e+06	3.74496e+06	1.24746e+07	3.35753e+07	3.96974e+07	2.18697e+06	2.12683e+08	2.43367e+08	4.87979e+06	3.52381e+07	1.14902e+08	1.3931e+08	2.05654e+08	1.49408e+08	9.65676e+06	1.15624e+08	3.10833e+08	2.51309e+08	3.08091e+08	8.84077e+07	1.11029e+07	1.50305e+07	5.40424e+07	8.2758e+07
374	TRUE	7-Hydroxy-3-(4-hydroxyphenyl)-4-methyl-2H-chromen-2-one	C16 H12 O4	Full match	No results	Full match	Partial match	0.00071	2.66	268.074	269.082	17.743	3.00553e+07	20	0	2					53.2	DDA for preferred ion	[M+H]+1	255672	635916	203057	445090	86254.3	92931.5	88710.4	186127	104420	70764.8	163989	43190.9	61407.6	67681.9	60609.6	119787	89103	681741	440430	103460	67420	595836	234150	198466	125201	62816.9
376	TRUE	(2Z)-2-(9-Decen-1-yl)-2-pentenedioic acid	C15 H24 O4	Not the top hit	Full match	Full match	Partial match	0.00076	2.82	268.168	269.175	22.245	1.17815e+07	7	3	3	67.1	67.1		67.1	72.8	DDA for preferred ion	[M+H]+1	5.48791e+07	5.57009e+07	5.60446e+07	1.98825e+08	1.75813e+08	1.2777e+08	1.10194e+08	1.72885e+08	6.48796e+07	4.48691e+07	8.96209e+07	5.5199e+07	4.32088e+07	3.38701e+07	3.34017e+07	2.99894e+07	3.51591e+07	4.88679e+07	4.67813e+07	4.58148e+07	3.96366e+07	5.02154e+07	1.1655e+08	1.0962e+08	7.96804e+07	6.14984e+07
378	TRUE	1-(2,4-dichlorophenyl)-5-(dimethylamino)penta-1,4-dien-3-one	C13 H13 Cl2 N O	Unused	Full match	No results	No results	-0.00109	-4.06	269.036	270.044	16.287	3.28392e+06	0	1	0	68.8	44		45.7		DDA for preferred ion	[M+H]+1	2.47143e+06	2.29025e+06	1.39495e+06	7.84717e+07	7.90838e+07	1.23409e+08	1.5783e+08	5.55916e+07	9.77132e+07	1.01312e+08	3.96469e+07	5.66979e+07	444821	582242	574265	575484	435473	1.69872e+06	2.3165e+06	5.72454e+06	2.62268e+06	1.7735e+06	3.31091e+07	2.30645e+07	1.30762e+08	1.11754e+08
379	TRUE	4-cyclopropyl-6-(methylthio)-2-pyrazin-2-ylpyrimidine-5-carbonitrile	C13 H11 N5 S	Not the top hit	Full match	No results	No results	-0.00047	-1.76	269.073	270.08	16.695	2.04039e+06	0	2	0	62.5	8.1		42.4		DDA for preferred ion	[M+H]+1	323491	190460	130778	103499	93715.3	113569	105572	75936.1	138502	91387.2	48820.9	44133.1	51868.3	66493.1	62752.6	63620.6	43338.4	42199.6	37220.7	47859.6	48849.9	44403.1	48128.2	47309.3	56242.7	70096.8
380	TRUE	Ethyl 4-(benzoylamino)benzoate	C16 H15 N O3	Full match	Invalid mass	Full match	Partial match	0.00088	3.26	269.106	270.113	20.78	5.32179e+06	1	1	3	74.3	46.7		46.7	61.5	DDA for preferred ion	[M+H]+1	321886	231329	154565	106912	197937	121584	99303.8	92671.4	69934.4	447840	99750.9	52689.5	57443.2	239086	78727.7	94668.3	57651.6	51369.6	47348.7	70730.6	52043.1	56386.9	57125.3	54069.4	120921	84015.8
381	TRUE	Pelargonidin	C15 H10 O5	Not the top hit	Full match	No results	Partial match	-0.00123	-4.56	270.052	271.059	13.432	6.47945e+06	39	3	0	51	7.5		61.9		DDA for preferred ion	[M+H]+1	6.85935e+06	9.34962e+06	5.24755e+06	6.83781e+06	3.35233e+06	1.06075e+07	3.42271e+06	7.1825e+06	9.70955e+06	6.81701e+06	3.4726e+06	2.23601e+06	4.80783e+06	6.63723e+06	4.14684e+06	4.19968e+06	2.67902e+06	1.38731e+07	1.75268e+07	4.94365e+06	4.14243e+06	1.44762e+07	1.0221e+07	8.67899e+06	7.41143e+06	3.24534e+06
382	TRUE	4-Nitro-N-(1-phenylethyl)benzamide	C15 H14 N2 O3	Full match	No results	Full match	Partial match	0.00078	2.88	270.101	271.108	20.54	610360	2	0	2					56.8	DDA for preferred ion	[M+H]+1	330085	293252	180175	152885	125617	151706	117107	83950.5	78546	100689	72419.6	62157.9	72291.8	84212.9	82933.8	88218.9	65946.9	59071.7	58560.6	79287.7	70287.9	66555.4	63157.3	65551	104611	96188
383	TRUE	2-[(5-chloro-3-pyridyl)oxy]-5-(1H-pyrrol-1-yl)pyridine	C14 H10 Cl N3 O	No match	Full match	No results	No match	0.00099	3.65	271.052	272.06	13.346	4.41278e+06	1	1	0	61.1	8.1		45.8		DDA for preferred ion	[M+H]+1	1.32988e+06	868576	697032	1.60726e+06	1.59017e+06	6.01628e+06	8.70248e+06	1.14056e+06	1.40946e+06	795704	1.21566e+06	865084	285392	378141	364195	585677	278226	303188	307747	416726	303402	560180	1.40438e+06	2.18517e+06	1.15166e+06	1.5427e+06
385	TRUE	Quinalizarin	C14 H8 O6	Full match	No results	Full match	No results	0.00082	3	272.033	273.04	17.171	7.50033e+06	0	0	1					74.2	DDA for preferred ion	[M+H]+1	5.49585e+06	3.70646e+06	2.55922e+06	3.69571e+07	3.12518e+07	2.9079e+07	5.8641e+07	3.32679e+07	1.3006e+07	8.94168e+06	1.23659e+07	7.8366e+06	1.52771e+07	1.93949e+07	2.48382e+07	3.08465e+07	8.39268e+06	4.48172e+06	3.78757e+06	5.28679e+06	3.93117e+06	4.7645e+06	5.33172e+06	6.14561e+06	1.01726e+07	6.37627e+06
386	TRUE	(2S,3S)-3,7-Dihydroxy-2-(4-hydroxyphenyl)-2,3-dihydro-4H-chromen-4-one	C15 H12 O5	Full match	Partial match	Full match	Partial match	0.00074	2.71	272.069	273.076	14.07	2.88998e+06	51	2	4	75.3	8.8		66.6	80	DDA for preferred ion	[M+H]+1	1.69507e+06	1.36709e+06	1.00775e+06	1.80793e+06	1.78725e+06	1.0784e+06	867500	1.29292e+06	1.12994e+06	1.04256e+06	863909	456322	1.01972e+06	1.07021e+06	978594	1.52888e+06	799943	942098	849359	548654	336590	1.05535e+06	528314	954475	796215	510937
387	TRUE	Benzyl 2,6-dimethoxybenzoate	C16 H16 O4	Full match	No results	Full match	Partial match	0.00079	2.89	272.106	273.113	18.415	1.79895e+06	33	0	1					51.3	DDA for preferred ion	[M+H]+1	321422	263863	150825	121477	211700	158487	101115	75931.3	78346.8	91354.8	56296.7	70914.2	62666.4	101599	68199.8	71472.8	74259.8	44954.8	49745.9	78946.6	50061.5	52532.8	55258	56176.7	90386.6	228538
388	TRUE	2,6-Dihydroxy-1,1,7-trimethyl-1,9,10,10a-tetrahydro-3(2H)-phenanthrenone	C17 H20 O3	Full match	Full match	Full match	Partial match	0.00076	2.8	272.142	273.149	18.008	2.02792e+06	6	10	1	71.5	50.2		50.2	73.3	DDA for preferred ion	[M+H]+1	224723	270785	121028	234309	176778	361470	232764	63608.8	53687.6	63676.3	41540.5	38733.1	38161.8	77420.5	45658.8	48724	40883.7	34821.3	30778.3	48577.4	40482.2	37062.3	41477.1	76960.4	99482	95621.6
389	TRUE	5a-Androst-2-en-17-one	C19 H28 O	Full match	Invalid mass	Full match	Partial match	0.00059	2.18	272.215	273.222	19.336	5.9479e+06	4	2	11	82.5	9.1		72.4	71.9	DDA for preferred ion	[M+H]+1	232647	177063	126703	430677	441198	406059	187914	237667	208162	71740.5	210807	144896	151402	120263	107932	70585.4	91654.7	72400.3	130938	90417.3	53096.4	66436.5	240715	202738	267579	189608
390	TRUE	4-(3-Aminophenoxy)phthalic acid	C14 H11 N O5	Full match	Invalid mass	Full match	Partial match	0.00059	2.17	273.064	274.072	17.415	2.32439e+06	2	1	1	70.5	44.5		68.2	60.6	DDA for preferred ion	[M+H]+1	302051	374983	168500	102957	93004.3	360289	104570	103580	71654.7	108789	79928.5	49803.5	57562.4	68030.8	70260.5	73103.5	47736	46025	40971	56707.4	53018	48184.6	52827.4	117267	74403.4	81925.3
391	TRUE	5-Chloro-4,6,8-trihydroxy-7-methoxy-3-methyl-3,4-dihydro-1H-isochromen-1-one	C11 H11 Cl O6	Full match	No results	Full match	No results	0.00049	1.8	274.025	275.032	15.882	5.51943e+06	0	0	1					56.7	DDA for preferred ion	[M+H]+1	471629	324797	225605	172380	141680	171578	158673	115432	166031	140611	472631	169541	81271	104881	104905	116659	78511.3	86756.3	80605.7	146949	79518.8	99036.6	87913.3	82166.4	106123	115537
392	TRUE	2-((4-chlorophenyl)acetyl)benzoic acid	C15 H11 Cl O3	Not the top hit	No results	Full match	No results	-0.00117	-4.29	274.038	275.046	17.878	3.44283e+06	0	0	1					74.7	DDA for preferred ion	[M+H]+1	3.84059e+06	3.50632e+06	2.83157e+06	3.31649e+06	1.62364e+06	644177	382110	218760	3.94095e+06	7.01861e+06	2.37832e+06	2.54295e+06	2.71238e+06	3.36584e+06	3.49673e+06	3.24325e+06	2.29089e+06	1.61407e+06	1.61749e+06	3.04274e+06	2.13077e+06	2.0545e+06	1.71482e+06	1.53449e+06	3.054e+06	3.43755e+06
393	TRUE	Anomalin A	C14 H10 O6	Full match	Full match	Full match	Partial match	0.00067	2.44	274.048	275.056	14.492	1.17827e+08	11	1	3	61.7	42.8		44.2	84.4	DDA for preferred ion	[M+H]+1	2.98335e+06	1.81088e+06	1.37544e+06	8.39902e+06	5.93285e+06	3.53939e+07	1.85413e+07	4.88087e+06	4.61999e+07	1.8991e+07	9.96913e+06	9.68592e+06	4.98801e+07	4.64747e+07	5.50995e+07	1.08269e+08	1.16518e+07	1.61335e+07	2.56357e+07	1.37006e+07	2.50156e+07	1.53562e+07	2.09569e+06	4.88076e+06	1.00867e+06	904888
396	TRUE	4,5-Dihydropiperlonguminine	C16 H21 N O3	Full match	No results	Full match	Not the top hit	0.00084	3.06	275.153	276.16	17.953	1.81838e+06	12	0	2					54.4	DDA for preferred ion	[M+H]+1	491915	625527	1.0234e+06	1.96267e+06	163078	301532	178168	131555	120951	553089	106514	94647.9	107816	211242	121593	133546	101569	101440	92228.9	123392	124202	206781	102311	325595	959826	144898
397	TRUE	4-(2,3-dihydro-1,4-benzodioxin-2-yl)-6-(methylthio)-1,3,5-triazin-2-amine	C12 H12 N4 O2 S	Not the top hit	Full match	No results	No match	-0.00051	-1.86	276.068	277.075	14.502	9.64769e+06	2	1	0	50.6	7.5		40.4		DDA for preferred ion	[M+H]+1	1.4029e+07	662124	279736	531630	627279	334551	318416	172280	155508	185309	134570	125156	121746	142981	162679	146284	115126	134457	120598	155516	121159	150089	288256	160169	225140	201784
398	TRUE	5-Oxoprolylphenylalanine	C14 H16 N2 O4	Full match	No results	Full match	Partial match	0.00091	3.3	276.112	277.119	15.412	2.88344e+06	2	0	1					66	DDA for preferred ion	[M+H]+1	643291	381947	447087	4.11194e+06	2.19006e+06	1.41608e+06	1.28316e+06	1.97919e+06	5.11207e+06	5.65106e+06	4.01813e+06	2.93748e+06	8.78696e+06	1.14726e+07	1.03678e+07	1.17693e+07	5.53189e+06	7.14202e+06	5.88516e+06	1.12296e+07	5.77348e+06	6.36946e+06	4.49731e+06	5.14611e+06	7.01221e+06	8.38577e+06
400	TRUE	Stearidonic acid	C18 H28 O2	Full match	Invalid mass	Full match	Full match	0.00064	2.32	276.21	277.217	21.236	1.10035e+07	10	1	10	72.5	8.6		66.2	78.3	DDA for preferred ion	[M+H]+1	3.42921e+06	2.77085e+06	2.4618e+06	1.62197e+06	1.17127e+06	1.21545e+06	1.73336e+06	927881	351533	262665	399777	407357	335812	254560	207486	143336	229170	528965	384788	452646	162584	157724	693314	624910	441733	510857
401	TRUE	N2-(3,4,5-Trimethoxyphenyl)-1,3,5-triazine-2,4-diamine	C12 H15 N5 O3	Not the top hit	Full match	No results	Partial match	-0.00057	-2.05	277.117	278.124	8.391	2.91941e+08	6	3	0	69.6	8.5		61.1		DDA for preferred ion	[M+H]+1	8.83005e+06	5.42038e+06	3.1363e+06	1.06388e+08	7.38332e+07	3.26658e+07	3.7437e+07	6.17711e+07	2.52684e+07	1.04333e+07	6.18829e+07	2.71979e+07	5.29964e+06	7.61308e+06	4.66229e+06	4.62921e+06	1.97994e+07	1.1338e+08	1.71413e+08	7.04632e+07	3.70787e+07	1.40562e+08	1.68448e+08	1.65345e+08	5.70529e+07	2.69829e+07
402	TRUE	Tyrosyl-L-proline	C14 H18 N2 O4	Full match	No results	Full match	Partial match	0.00087	3.12	278.128	279.135	11.415	1.46872e+07	6	0	1					63.3	DDA for preferred ion	[M+H]+1	1.23978e+06	991541	911786	877639	1.05443e+06	4.9378e+06	4.39286e+06	618134	4.01134e+06	3.84619e+06	464400	3.97729e+06	1.44808e+07	1.46872e+07	1.02688e+07	1.24582e+07	3.84096e+06	518744	617958	6.7065e+06	6.47187e+06	440271	539883	489535	3.82741e+06	6.40582e+06
404	TRUE	Tolycaine	C15 H22 N2 O3	No results	Full match	No results	Partial match	0.00092	3.3	278.164	279.171	17.068	6.72983e+06	4	1	0	68.5	8.4		8.4		DDA for preferred ion	[M+H]+1	6.14681e+07	3.71859e+07	2.85192e+07	1.59138e+08	1.40948e+08	1.84835e+08	1.39656e+08	6.78919e+07	4.19089e+07	3.30563e+07	4.82183e+07	3.30369e+07	1.62059e+07	2.16973e+07	1.77541e+07	1.65815e+07	2.33421e+07	2.74911e+07	3.2326e+07	2.58673e+07	1.8156e+07	5.52328e+07	8.37057e+07	4.14649e+07	6.52157e+07	5.5119e+07
405	TRUE	2-(4-Methoxyphenyl)-4-quinolinecarboxylic acid	C17 H13 N O3	Full match	Partial match	Full match	Partial match	0.0008	2.87	279.09	280.098	21.063	7.65274e+06	3	1	5	59.5	46.1		57.5	63.7	DDA for preferred ion	[M+H]+1	401364	293068	226590	176656	141931	164026	151219	92832.7	99133.3	109757	80258.1	76392	80306.1	109421	103546	95646.1	83668.9	72276.1	68728.2	91009.6	84408.9	74027.7	85991.5	78714.2	133265	124004
406	TRUE	3-(4-benzylpiperazino)pyrazine-2-carbonitrile	C16 H17 N5	Not the top hit	Full match	No results	No match	-0.00047	-1.7	279.148	280.155	14.383	1.00087e+08	3	5	0	73.1	8.7		45.1		DDA for preferred ion	[M+H]+1	232283	153723	121521	7.24384e+07	1.00087e+08	2.68886e+07	2.17123e+07	774439	1.74227e+06	7.91979e+06	522608	310350	90939.3	55898.3	57399.5	62039	44056.5	1.95907e+06	1.61623e+06	64458.9	48256.2	2.52537e+06	2.38359e+06	4.09638e+06	779116	89084.6
409	TRUE	Amitriptyline-d3	C20 H20 [2]H3 N	No match	Full match	No results	No results	0.0002	0.71	280.202	281.209	20.22	6.58501e+06	0	1	0	81.1	50.7		50.7		DDA for preferred ion	[M+H]+1	188139	214941	121386	213336	86357.3	133065	65318.1	49037.7	43036.7	49156.3	41443.5	35866.7	35121.3	50263.7	49443.2	48485.9	37463.1	37973.3	32743.2	42006.5	36713.1	36504.1	42795.5	47590.9	93159.5	58515.9
413	TRUE	1-cyclopropyl-6-fluoro-1,4-dihydro-4-oxo-1,8-naphthylridine carboxylic acid	C12 H8 Cl F N2 O3	No match	No results	Full match	No results	-0.00083	-2.95	282.02	283.027	15.597	1.03924e+06	0	0	1					72.2	DDA for preferred ion	[M+H]+1	161319	97138.4	75734.1	56814.3	53127.4	63325.2	52951	41087.4	39654.2	44315.5	27451.2	24708.4	27181.7	33988.7	31519.5	32030.5	25053.4	25139.9	25303.9	33830.2	27449.1	27331.2	35055.7	30019.7	33093.4	37334.4
414	TRUE	Damnacanthal	C16 H10 O5	Full match	No results	Full match	Partial match	0.0009	3.19	282.054	283.061	16.576	2.77463e+07	5	0	1					53	DDA for preferred ion	[M+H]+1	1.54427e+06	1.03829e+06	647460	994531	640496	787897	469373	1.38207e+06	324453	463277	1.54028e+06	406208	297868	467362	379279	312656	1.54379e+06	1.61957e+06	1.30655e+06	712244	275999	1.46117e+06	631214	1.22646e+06	349279	367293
415	TRUE	1-phthalazinol, 4-(4-amino-3-nitrophenyl)-	C14 H10 N4 O3	Not the top hit	No results	Full match	No results	-0.00055	-1.95	282.075	283.082	16.114	1.45616e+07	0	0	2					72.5	DDA for preferred ion	[M+H]+1	253908	156609	107825	77123.3	74262.2	91319	79358.3	51899.9	54897.6	68415	104632	37127.5	38959.6	48870.2	46563.8	53115	40499.2	36195.6	34234.1	44025.9	39009.8	34830.1	51041.2	44411.1	50381.7	55084.9
416	TRUE	Methyl 3-(3,4-dihydroxy-5-phenyltetrahydro-2-furanyl)-3-hydroxypropanoate	C14 H18 O6	Not the top hit	No results	Full match	Partial match	0.0008	2.85	282.111	283.118	16.197	4.25187e+06	9	0	1					57.5	DDA for preferred ion	[M+H]+1	1.37463e+06	831730	574227	1.49712e+06	689879	630141	443351	1.72796e+06	977628	614433	2.78671e+06	1.63868e+06	4.43316e+06	4.77335e+06	4.27834e+06	2.21203e+06	3.73219e+06	912138	788326	1.19137e+06	1.28776e+06	1.48692e+06	1.02067e+06	968627	280734	306850
417	TRUE	(4E)-8-Hydroxy-4-(1-hydroxy-2-propanylidene)-10-oxatricyclo[7.2.1.0~1,5~]dodecane-8-carboxylic acid	C15 H22 O5	Full match	Partial match	Full match	Partial match	0.00049	1.74	282.147	283.154	19.193	3.30505e+07	12	2	2	53.4	63.1		74.7	61.3	DDA for preferred ion	[M+H]+1	1.29104e+07	1.38779e+07	1.33893e+07	3.84953e+07	2.92514e+07	3.23902e+07	2.36571e+07	2.49104e+07	2.13957e+07	1.31668e+07	1.36721e+07	1.11403e+07	9.17158e+06	6.62241e+06	5.08896e+06	5.04126e+06	6.02191e+06	1.97963e+07	2.10492e+07	1.98632e+07	1.42248e+07	1.88113e+07	1.63176e+07	1.9621e+07	3.45598e+07	2.54003e+07
418	TRUE	Dibutyl (3S)-3-hydroxybutyl phosphate	C12 H27 O5 P	Not the top hit	No results	Full match	No match	0.00109	3.87	282.161	283.168	21.944	3.53714e+06	19	0	1					90.6	DDA for preferred ion	[M+H]+1	800458	582318	411544	264047	215985	316172	228230	164861	176992	206215	124472	123389	144620	191592	177115	166658	139557	133003	119790	158803	129411	138901	137176	151906	209980	188968
420	TRUE	Koninginin E	C16 H26 O4	Full match	No results	Full match	Partial match	0.00071	2.53	282.184	283.191	18.018	4.74657e+06	5	0	3					63.4	DDA for preferred ion	[M+H]+1	1.22429e+06	1.61968e+06	1.84114e+06	2.54592e+06	2.44124e+06	718978	1.73859e+06	1.73473e+06	1.24067e+06	786494	916849	852757	334447	395550	236564	386047	161518	745038	160936	697228	485216	682514	1.0708e+06	974824	1.03592e+06	839666
423	TRUE	ethyl 2-[2-(2,4-difluorophenyl)-1,3-thiazol-4-yl]acetate	C13 H11 F2 N O2 S	No match	Full match	No results	No results	0.00116	4.11	283.049	284.056	18.364	7.07276e+06	0	1	0	51.1	7.6		37.2		DDA for preferred ion	[M+H]+1	2.2606e+06	3.86567e+06	670978	511837	470993	514584	425987	474530	281221	316841	215976	204782	206640	275950	269524	256976	215986	686610	759751	3.68548e+06	2.25122e+06	775732	1.09629e+06	368767	4.00679e+06	6.05771e+06
424	TRUE	Guanosine	C10 H13 N5 O5	Full match	No results	Full match	Partial match	0.0008	2.83	283.092	284.1	8.521	905967	6	0	1					89.7	DDA for preferred ion	[M+H]+1	1.00092e+06	442153	332623	330665	297327	313100	272487	196290	491228	307576	222321	218903	318642	345946	350530	322310	242991	242992	225658	280264	263193	224197	215581	185196	299248	323791
425	TRUE	N-(Phenylacetyl)phenylalanine	C17 H17 N O3	Full match	No results	Full match	Partial match	0.00067	2.36	283.122	284.129	21.004	2.76686e+07	8	0	1					88.2	DDA for preferred ion	[M+H]+1	292420	247409	190991	139432	96780	118524	103816	67606.7	113766	97865.8	565593	67485.7	63686.2	97127.9	80455.6	83340.6	67697.8	76844.2	58996	81034.1	76661.2	65126.7	93125	131353	124078	98230.3
429	TRUE	N'2-(2-furylcarbonyl)-3-chloro-4-methylthiophene-2-carbohydrazide	C11 H9 Cl N2 O3 S	No match	Full match	No results	No results	0.00126	4.44	284.003	285.011	15.51	1.53455e+06	0	1	0	62.9	8.1		8.1		DDA for preferred ion	[M+H]+1	296688	160297	125643	159836	191790	112436	180133	83793.3	68310.7	79060.9	67212.1	46634.1	48491.3	75815.4	62643.9	67465.9	52339.6	64896.8	50428.7	67930	50961.1	69285.9	65193.7	51946.7	65621.8	69837.1
430	TRUE	(2Z)-6-hydroxy-2-[(4-hydroxy-3-methoxyphenyl)methylidene]-2,3-dihydro-1-benzofuran-3-one	C16 H12 O5	No match	Full match	No results	Partial match	-0.00139	-4.9	284.067	285.074	16.261	6.89607e+06	42	10	0	80.2	9		48.8		DDA for preferred ion	[M+H]+1	7.05468e+06	4.73866e+06	3.44922e+06	1.72083e+07	5.17172e+06	2.76918e+06	2.59054e+06	5.58669e+06	5.48629e+06	2.41482e+06	6.58166e+06	2.41155e+06	4.56249e+06	6.00109e+06	5.73585e+06	7.26449e+06	5.89832e+06	2.34135e+07	2.32484e+07	9.03672e+06	4.43716e+06	2.69146e+07	5.78507e+06	2.3535e+07	6.7612e+06	2.3719e+06
431	TRUE	Xanthosine	C10 H12 N4 O6	Full match	No results	Full match	Full match	0.00086	3.02	284.077	285.084	8.434	981729	2	0	1					76.4	DDA for preferred ion	[M+H]+1	331450	358539	456387	981729	435931	134790	120972	525428	278529	286347	938116	105335	137100	388047	128020	204549	247275	674829	792272	253973	187485	630640	242241	347129	162107	123547
434	TRUE	(4E,6E)-2-(Hydroxymethyl)-3-(3-methoxy-3-oxopropyl)-4,6-decadienoic acid	C15 H24 O5	Full match	No results	Full match	Partial match	0.00044	1.54	284.163	285.17	20.629	1.15303e+07	1	0	1					51.2	DDA for preferred ion	[M+H]+1	8.87145e+06	1.27314e+07	6.75864e+06	1.12002e+07	9.3519e+06	8.70337e+06	7.98925e+06	8.9291e+06	2.86641e+06	3.53273e+06	5.74848e+06	4.92361e+06	4.09061e+06	2.94925e+06	3.22626e+06	2.33441e+06	3.51848e+06	5.91596e+06	7.29963e+06	3.4888e+06	2.93743e+06	5.64338e+06	6.90137e+06	5.51667e+06	4.97549e+06	5.64006e+06
436	TRUE	(9cis)-Retinal	C20 H28 O	Full match	Full match	No results	Full match	0.00056	1.98	284.215	285.222	24.047	2.4273e+08	16	3	0	56.6	7.8		61.3		DDA for preferred ion	[M+H]+1	8.55111e+06	7.05468e+06	7.08513e+06	7.61803e+06	6.60797e+06	4.8169e+06	6.66597e+06	1.20269e+07	3.47357e+06	2.94757e+06	3.53191e+06	3.21405e+06	2.84067e+06	2.20744e+06	2.19084e+06	2.15251e+06	2.43493e+06	5.77608e+06	5681365	5.57786e+06	5.64398e+06	4.05182e+06	9.14671e+06	7.80421e+06	8.66275e+06	7.16062e+06
438	TRUE	7-Aminoclonazepam	C15 H12 Cl N3 O	No match	Full match	No results	No match	0.00111	3.91	285.068	286.075	13.449	1.71287e+07	1	3	0	82.6	9.1		61.1		DDA for preferred ion	[M+H]+1	543397	388679	300350	1.40015e+07	3.83757e+07	4.43414e+07	4.11947e+07	8.56141e+06	9.37974e+06	1.5388e+07	3.40297e+06	4.52811e+06	121672	152024	148783	141542	121281	186267	223011	744378	1.06048e+06	282215	2.6054e+06	774704	1.30669e+07	2.51545e+07
440	TRUE	Cynodontin	C15 H10 O6	Full match	Partial match	Full match	Partial match	0.00084	2.95	286.049	287.056	13.872	1.81996e+07	35	2	10	67.9	67.3		67.3	69.7	DDA for preferred ion	[M+H]+1	1.51754e+06	1.02799e+06	772075	972822	1.24565e+06	739764	588481	975596	1.52874e+06	895429	1.40298e+06	1.02672e+06	2.02846e+06	3.67432e+06	1.5331e+06	1.89069e+06	2.67461e+06	2.70829e+06	3.11651e+06	2.91783e+06	1.29521e+06	2.79913e+06	1.61254e+06	1.1947e+06	1.74682e+06	589845
441	TRUE	MFCD29037223	C16 H14 O5	Full match	Full match	Full match	Partial match	0.00083	2.91	286.085	287.092	15.582	1.73244e+06	65	1	1	54	63.2		64.7	53.5	DDA for preferred ion	[M+H]+1	2.34997e+06	1.73489e+06	1.12826e+06	1.38148e+06	840077	1.04919e+06	858147	732285	590052	728479	1.03118e+06	605301	746882	622827	1.22074e+06	911221	1.02757e+06	745818	928786	1.21432e+06	392693	511410	479410	449180	886422	916426
442	TRUE	KG7749500	C18 H22 O3	Full match	No results	Full match	Partial match	0.0008	2.79	286.158	287.165	22.404	5.6409e+06	11	0	2					54.4	DDA for preferred ion	[M+H]+1	236844	197490	130817	82824.7	74710.1	94648	87392.2	62094.2	59902	63292.5	52164	46878.1	54058.3	57864.1	58060.5	57736.1	46457.3	46754.2	44864.8	59817.3	55425.8	50464	47609.6	48778.4	72389.9	73358.7
443	TRUE	NP-011878	C15 H26 O5	No results	Full match	No results	No match	0.00061	2.12	286.179	287.186	19.049	4.10688e+06	2	1	0	64.8	66.4		66.9		DDA for preferred ion	[M+H]+1	1.66214e+06	1.80744e+06	1.38597e+06	1.58447e+07	1.20138e+07	6.35213e+06	4.38429e+06	1.15311e+07	6.87927e+06	3.5958e+06	8.84189e+06	5.99392e+06	6.22337e+06	6.99688e+06	7.21402e+06	5.89609e+06	6.87469e+06	4.61464e+06	4.65053e+06	3.66622e+06	2.92541e+06	5.045e+06	8.06505e+06	8.42088e+06	3.08008e+06	3.98032e+06
444	TRUE	5-(4-Chlorophenyl)-4-phenyl-2,4-dihydro-3H-1,2,4-triazole-3-thione	C14 H10 Cl N3 S	No match	Full match	No results	No results	0.00103	3.61	287.029	288.037	15.553	1.00722e+06	0	2	0	89.6	9.5		64.2		DDA for preferred ion	[M+H]+1	322383	207136	146031	115042	110792	408808	220385	94177.9	661499	334522	65758.1	60337.2	249307	233947	170092	112206	65086.4	520192	414025	352734	424847	257910	120815	176390	103329	166351
445	TRUE	5955761	C15 H29 N O4	Full match	Invalid mass	Full match	Full match	0.001	3.49	287.211	288.218	19.28	4.80174e+07	1	1	1	64	8.2		48.7	55.5	DDA for preferred ion	[M+H]+1	269426	660219	194236	165736	1.13743e+06	254298	661178	369480	869813	1.48607e+06	1.86952e+06	368100	1.18778e+06	609985	1.36059e+06	1.72273e+06	506668	42763.9	372828	106775	594111	36722.1	1.88642e+06	3.47163e+06	1.44164e+06	2.13035e+06
447	TRUE	Violaceic acid	C15 H12 O6	Full match	Partial match	Full match	Partial match	0.00075	2.6	288.064	289.071	15.615	3.66949e+06	51	1	4	52.4	62.8		62.8	62.9	DDA for preferred ion	[M+H]+1	4.33095e+06	3.18021e+06	3.07804e+06	5.62676e+07	6.36788e+07	2.27574e+06	2.97667e+06	4.57527e+07	3.49811e+06	4.69604e+06	1.12475e+07	6.59882e+06	1.14529e+06	1.95867e+06	1.41699e+06	1.48495e+06	1.81968e+06	1.79496e+06	2.41289e+06	2.34755e+06	1.36214e+06	2.09421e+06	1.38973e+07	1.00623e+07	4.64905e+06	1.50712e+06
449	TRUE	(E)-3,10-Dihydroxy-4,9-dimethyldodec-6-enedioic acid	C14 H24 O6	Not the top hit	No results	Full match	No results	0.00075	2.61	288.158	289.165	17.74	3.46654e+06	0	0	1					78.6	DDA for preferred ion	[M+H]+1	1.33364e+06	3.75358e+06	1.99776e+06	1.04131e+06	1.13358e+06	2.25956e+06	1.89845e+06	548016	1.17816e+06	1.83633e+06	405321	1.11253e+06	255838	300242	349332	305121	231819	248338	201278	244768	242185	218037	558698	437041	1.20761e+06	565740
450	TRUE	4-methyl-5-[6-(2,2,2-trifluoroethoxy)-3-pyridyl]-4H-1,2,4-triazole-3-thiol	C10 H9 F3 N4 O S	No match	Full match	No results	No results	-0.00143	-4.92	290.043	291.051	14.804	2.28281e+06	0	2	0	58.5	7.9		61.8		DDA for preferred ion	[M+H]+1	587451	379460	288779	240535	224994	273673	245434	281946	686300	407246	334020	225787	1.38148e+06	1.26833e+06	1.86701e+06	2.21197e+06	393154	527711	1.14756e+06	734575	1.09931e+06	648211	280866	320737	218200	195365
451	TRUE	Fonsecin	C15 H14 O6	Not the top hit	No results	Full match	Partial match	-4e-05	-0.15	290.079	291.086	18.947	4.28964e+06	43	0	2					55	DDA for preferred ion	[M+H]+1	712793	1.67613e+06	548746	4.8962e+06	1.24042e+07	5.98282e+06	777815	7.76144e+06	2.68828e+06	532409	5.06149e+06	3.04872e+06	305127	315500	170109	461817	1.99247e+06	807067	159903	1.04277e+06	355111	696622	1.68868e+06	2.92377e+06	3.01309e+06	1.58824e+06
453	TRUE	Carboxycyclophosphamide	C7 H15 Cl2 N2 O4 P	Not the top hit	No results	Full match	Full match	0.00012	0.43	292.015	293.022	19.054	1.06811e+06	3	0	1					65	DDA for preferred ion	[M+H]+1	173332	126862	77756.6	59927.8	50441.2	59245.2	52386.1	41539.3	39773.6	45546.1	25942.1	30835.7	28851.1	37232	36106.5	39077.5	27436.3	24630.4	22993.9	26964	27332.7	25576.2	32987	25314.8	46143	45493.8
454	TRUE	(2S,3S,4aS)-2,3,7-Trihydroxy-9-methoxy-4a-methyl-2,3,4,4a-tetrahydro-6H-benzo[c]chromen-6-one	C15 H16 O6	Not the top hit	No results	Full match	Partial match	0.00075	2.56	292.095	293.103	17.965	3.37717e+06	14	0	4					67.2	DDA for preferred ion	[M+H]+1	554883	547301	430752	1.38835e+06	499265	589683	196860	146869	146087	280790	757268	193245	108455	320723	141981	244695	96755.5	95868.3	92067.9	123048	95330.7	527318	110704	537500	6.75321e+06	191854
455	TRUE	12-Hydroxy-14-methoxy-3-methyl-3,4,5,6,7,8,9,10-octahydro-1H-2-benzoxacyclododecin-1-one	C17 H24 O4	Not the top hit	Invalid mass	Full match	Partial match	-0.00135	-4.63	292.166	293.173	20.007	2.84093e+07	10	2	2	80	50.1		58.9	55.9	DDA for preferred ion	[M+H]+1	3.14874e+06	5.3568e+06	6.95745e+06	1.73888e+07	1.34177e+07	1.38554e+07	1.20081e+07	9.88617e+06	1.1657e+07	1.03769e+07	6.75254e+06	7.33536e+06	2.84882e+06	2.03169e+06	2.34512e+06	2.08196e+06	3.12094e+06	4.67113e+06	4.49075e+06	3.27508e+06	3.88149e+06	4.47934e+06	7.08613e+06	9.6937e+06	9.22521e+06	1.88994e+07
456	TRUE	13-EPI-12-OXO PDA	C18 H28 O3	Full match	Not the top hit	Full match	Full match	0.00097	3.32	292.205	293.212	19.613	6.66525e+06	12	5	10	65	66.4		66.4	80.5	DDA for preferred ion	[M+H]+1	1.24073e+06	1.03869e+06	1.73535e+06	2.34661e+06	1.24167e+06	3.75821e+06	1.18453e+06	1.72219e+06	1.1645e+06	792006	1.01195e+06	991271	530927	1.07385e+06	389152	255522	571363	324731	804525	799473	920972	599918	1.33628e+06	388418	1.2089e+06	1.3251e+06
457	TRUE	2-(2-Carboxyphenyl)-4-quinolinecarboxylic acid	C17 H11 N O4	Full match	No match	Full match	No results	0.00079	2.7	293.07	294.077	18.162	2.58859e+07	0	2	2	71.9	8.6		48.5	87.4	DDA for preferred ion	[M+H]+1	983847	1.79725e+06	784084	1.28755e+06	435123	1.24622e+06	311932	240702	424380	398215	323147	334572	273700	553737	360777	376674	305737	414014	780969	331732	244456	776889	1.03681e+06	2.54221e+06	1.73608e+06	394134
458	TRUE	N1-(4-chlorophenyl)-2-[(5-methylisoxazol-3-yl)carbonyl]hydrazine-1-carboxamide	C12 H11 Cl N4 O3	No match	Full match	No results	No match	-0.00128	-4.34	294.051	295.058	24.635	1.01485e+07	3	1	0	71.4	8.6		36.3		DDA for preferred ion	[M+H]+1	1.08253e+06	1.26746e+06	1.25828e+06	926085	735571	1.0507e+06	1.32986e+06	1.67817e+06	1.20937e+06	6.35298e+06	1.44013e+06	1.209e+06	2.96327e+06	4.11868e+06	4.87455e+06	4.49758e+06	578572	2.02702e+06	345513	3.97802e+06	2.92261e+06	2.96405e+06	1.16343e+06	1.59307e+06	3.49841e+06	3.99193e+06
459	TRUE	Cyclopenin	C17 H14 N2 O3	Not the top hit	Full match	No results	Full match	-0.00112	-3.8	294.099	295.107	13.758	4.7793e+06	2	2	0	67.3	8.4		62.4		DDA for preferred ion	[M+H]+1	114215	85001.7	57311	56716.9	46836.9	77333.8	55770.9	36971	304433	40826.9	26428.9	58670.9	1.11293e+06	1.2532e+06	963410	1.07416e+06	111416	33732.7	240211	3.38283e+06	643753	75397.9	128564	28858.6	1.21495e+06	1.24648e+06
460	TRUE	7-Methoxy-6-(1,2,3-trihydroxy-3-methylbutyl)-2H-chromen-2-one	C15 H18 O6	Not the top hit	No results	Full match	Partial match	0.00066	2.24	294.111	295.118	18.408	890533	3	0	1					60.7	DDA for preferred ion	[M+H]+1	114029	90428.7	53441.1	52933.2	37411.2	50298.6	38936	31558.4	368416	227615	160639	509251	22201.4	31040.6	28573.1	27335.2	20022.8	17588.2	17604.2	21335.2	18841.9	20338.9	47955.4	388040	399978	197557
461	TRUE	Glu-Phe	C14 H18 N2 O5	Full match	No results	Full match	Partial match	0.00086	2.93	294.122	295.13	13.198	4.24332e+07	11	0	1					64.8	DDA for preferred ion	[M+H]+1	2.42246e+06	1.82363e+06	2.02269e+06	1.30729e+07	1.91499e+07	1.40892e+08	7.88659e+07	5.18797e+06	1.19316e+07	2.65284e+07	5.42545e+06	4.49084e+06	1.2456e+07	2.17489e+07	1.46325e+07	1.53202e+07	6.66788e+06	5.89147e+06	9.86123e+06	3.58599e+07	1.51496e+07	1.21961e+07	1.2353e+07	9.72182e+06	1.05228e+08	1.06886e+08
462	TRUE	(6E)-7-(4-Methoxy-3-methyl-2-oxo-2H-pyran-6-yl)-5-methyl-6-octenoic acid	C16 H22 O5	Not the top hit	Invalid mass	Full match	Partial match	0.00078	2.64	294.147	295.155	20.239	4.67284e+06	3	1	1	56	41.9		51.1	69	DDA for preferred ion	[M+H]+1	2.00977e+06	1.70215e+06	1.6837e+06	2.17539e+06	1.65864e+06	1.27174e+06	1.145e+06	1.0854e+06	726380	638065	660094	551237	575602	594446	539620	584955	568343	1.06514e+06	877963	821876	1.02873e+06	688972	1.39667e+06	1.15873e+06	906888	713006
463	TRUE	N1-(3-{[(2,2-dimethylhydrazino)carbonyl]amino}-4-methylphenyl)-2,2-dimethylhydrazine-1-carboxamide	C13 H22 N6 O2	Full match	Full match	No results	No results	0.0007	2.36	294.181	295.188	20.402	2.42403e+07	0	1	0	57.1	64.1		69.6		DDA for preferred ion	[M+H]+1	4.48174e+06	5.74512e+06	3.07811e+06	6.30889e+07	6.01743e+07	3.47418e+07	4.14361e+07	5.44241e+07	1.86954e+07	8.7532e+06	8.79726e+06	7.99965e+06	5.30878e+06	6.69e+06	4.83975e+06	4.8674e+06	2.10029e+06	2.09961e+06	1.96957e+06	1.78013e+06	1.5802e+06	2.66475e+06	1.44824e+07	1.34678e+07	1.81078e+07	8.16128e+06
465	TRUE	4-(2-furyl)-6-(methylthio)-2-pyrazin-2-ylpyrimidine-5-carbonitrile	C14 H9 N5 O S	Not the top hit	Full match	No results	No results	-0.00052	-1.76	295.052	296.06	18.493	1.99331e+06	0	1	0	52.3	7.6		44.5		DDA for preferred ion	[M+H]+1	145107	320499	1.1237e+06	300494	190403	818583	703553	285117	155765	397541	80436.1	96415.9	63126.1	105996	103148	144836	39085.6	50452.6	44253.7	102624	48318.2	69540.9	103643	82468.9	99079.1	205536
466	TRUE	CZ4330000	C14 H17 N O6	Full match	No results	Full match	Partial match	0.00091	3.09	295.106	296.114	15.703	2.42686e+06	6	0	1					57.4	DDA for preferred ion	[M+H]+1	244387	141552	111265	268807	317931	556895	479797	61969.3	62565.6	66501.8	42543.6	36522.1	54441.7	97818.2	55748.4	59082.2	81282.4	88353.7	75966.3	180574	37118.7	76112.1	397421	261148	193174	121496
467	TRUE	Enilconazole	C14 H14 Cl2 N2 O	No results	Full match	No results	Full match	-0.00106	-3.59	296.047	297.055	19.148	1.97517e+07	2	1	0	52	62.7		63.8		DDA for preferred ion	[M+H]+1	262701	189474	342666	773537	1.58633e+06	1.48944e+06	1.95013e+06	674537	1.03841e+06	724128	198275	390355	42770.8	58185.1	59986.1	60265.9	45073.6	133834	112740	172093	139320	70481.5	146763	238443	143574	1.15614e+06
468	TRUE	Aspulvinone E	C17 H12 O5	Full match	Invalid mass	Full match	Not the top hit	0.00058	1.97	296.069	297.076	17.516	2.64092e+07	3	4	2	70.4	8.5		65.9	65.7	DDA for preferred ion	[M+H]+1	5.17684e+08	3.42867e+08	2.82265e+08	2.69645e+08	2.04244e+08	2.33985e+08	2.26799e+08	164699457	8.78527e+07	1.78078e+08	94319939	8.71939e+07	6.32947e+07	7.47465e+07	8.81628e+07	8.23063e+07	8.10817e+07	7.25603e+07	6.61506e+07	1.07392e+08	7.82194e+07	6.60775e+07	8.25009e+07	8.4917e+07	1.35324e+08	120529087
469	TRUE	Deoxynivalenol	C15 H20 O6	Full match	Full match	No results	Full match	0.00066	2.24	296.127	297.134	18.921	9.65572e+06	8	2	0	51.4	62.5		62.5		DDA for preferred ion	[M+H]+1	171546	116354	85367.2	141658	69220.1	298472	131514	59439.2	101012	61985.3	130983	161160	46778.4	37952.2	43697.7	34907.6	44130	32189.2	30832.7	52519.7	27194.1	63220.6	77278.2	164364	86701.5	88145.5
471	TRUE	17Î±-Ethynylestradiol	C20 H24 O2	Full match	Full match	No results	Full match	0.00113	3.83	296.179	297.186	20.493	3.67324e+06	8	4	0	77.9	48.8		48.8		DDA for preferred ion	[M+H]+1	107560	89987.4	61625.1	45026	38444.1	45876.9	36862.4	25560.2	27637.8	33309.1	22683	20076.7	21080.1	24604.9	27998.7	25329.1	24435	19417	17850	21808.9	24446.6	19479.4	19974.2	21826	37715.5	27774.2
473	TRUE	Adenylthiomethylpentose	C11 H15 N5 O3 S	Full match	Full match	Full match	Full match	0.00088	2.96	297.09	298.098	12.122	1802431330	4	2	1	99.1	87.9		87.9	91.3	DDA for preferred ion	[M+H]+1	2.69876e+06	2.05342e+06	1.66807e+06	4.75846e+08	3.22663e+08	3.82713e+07	2.5511e+07	8.21886e+07	1596281510	1051944762	10336288702	6110627372	3700388355	4826945571	3884042817	3623732193	8052860891	9.1309e+08	1497131873	8.19339e+08	2094350029	4407536355	360260859	7.5342e+07	4.3893e+08	2.58758e+08
474	TRUE	3,8-dihydroxy-1-methylanthraquinone-2-carboxylic acid	C16 H10 O6	Full match	Not the top hit	Full match	Partial match	0.00084	2.81	298.049	299.056	18.803	4.78582e+07	16	5	2	90	9.5		68.1	77	DDA for preferred ion	[M+H]+1	4.95592e+06	3.47912e+06	2.37364e+06	1.47398e+07	2.00284e+06	2.66402e+06	1.63568e+06	7.47048e+06	2.45657e+06	3.57898e+06	5.93104e+06	3.00905e+06	2.1917e+06	2.40046e+06	3.6548e+06	3.8064e+06	1.94829e+06	5.54674e+06	5.77255e+06	6.25994e+06	1.59072e+06	6.92872e+06	1.02885e+07	8.13114e+06	3.53916e+06	2.58803e+06
476	TRUE	ID-8	C16 H14 N2 O4	Full match	No results	Full match	Partial match	0.00074	2.49	298.096	299.103	19.735	1.24544e+07	1	0	1					51.9	DDA for preferred ion	[M+H]+1	124336	95512.1	64693.3	37437.7	38557	42331.9	41053.1	26688	226252	409092	20605.4	63038.5	186492	342384	130757	123878	134374	18009	16874.7	61442	22373.7	19406.4	22337.4	19799.5	46325.1	30884.1
478	TRUE	(8R,9S,10R,13S,14S,17S)-10,13-Dimethyl-7,8,9,10,11,12,13,14,15,16-decahydrospiro[cyclopenta[a]phenanthrene-17,2'-oxiran]-3(6H)-one	C20 H26 O2	Full match	No results	Full match	Partial match	0.00085	2.85	298.194	299.201	19.975	4.18546e+06	9	0	10					63.7	DDA for preferred ion	[M+H]+1	311640	995574	331484	262497	241607	154123	102218	86823.2	219858	84061.8	248376	183819	66041	65736.2	67597	72108.6	56411.3	47795.9	42383.2	55509.1	52177.2	54781	52291.3	50531.5	71730.5	113330
480	TRUE	2,6,10,14-Tetramethylpentadecanoic acid	C19 H38 O2	Full match	No results	Full match	Not the top hit	0.00089	3	298.288	299.295	23.969	3.50602e+07	9	0	1					51.9	DDA for preferred ion	[M+H]+1	1.61248e+06	1.04464e+06	3.84732e+06	4.02779e+06	4.20604e+06	775833	1.15687e+06	3.73877e+06	2.13048e+06	2.02048e+06	2.6614e+06	2.70392e+06	2.4662e+06	699315	1.71655e+06	1.66314e+06	1.97983e+06	4.08048e+06	4.30689e+06	3.10097e+06	3.55815e+06	3.34541e+06	4.76802e+06	4.59414e+06	3.18186e+06	2.98258e+06
481	TRUE	Chlordiazepoxide	C16 H14 Cl N3 O	No match	Not the top hit	Full match	Full match	0.00108	3.62	299.084	300.091	17.707	3.86064e+06	2	3	1	70.1	8.5		65.8	56.7	DDA for preferred ion	[M+H]+1	138614	87400.6	67933.3	51559.1	42237.6	65307.8	194846	34337.7	30514.2	35321.9	22054.3	21728.3	22714.5	31232.4	32345.5	27801	22989.8	21982.4	19953.6	24948.4	22521.5	17364.1	26914.1	21715.5	37925.1	32656.2
482	TRUE	MFCD00266828	C17 H17 N O4	Not the top hit	No results	Full match	Partial match	0.00076	2.56	299.117	300.124	20.301	1.8083e+06	4	0	1					61.7	DDA for preferred ion	[M+H]+1	109017	107003	62594.9	51415.6	36012.8	51740.9	37756.8	28912.9	23699.5	32065	20376.7	19284.8	49375.9	26828.6	23506.8	23928	20428.3	24622.8	16263.7	51429.8	18703.4	18726.8	17332.6	21657.6	39626.1	39778.4
483	TRUE	Emodic acid	C15 H8 O7	Full match	Invalid mass	Full match	Partial match	0.00101	3.35	300.028	301.035	18.007	6.70387e+06	6	4	1	91.5	9.6	58.3	65.9	58.7	DDA for preferred ion	[M+H]+1	876351	738256	460910	1.09639e+06	469965	394756	262049	201568	6.48111e+06	5.24706e+06	378036	1.50565e+06	4.63472e+06	7.29374e+06	4.54724e+06	8.80899e+06	320906	642829	546649	534680	2.21307e+06	525965	221688	279596	724404	590434
485	TRUE	Isokaempferide	C16 H12 O6	Full match	Full match	No results	Full match	0.00106	3.52	300.064	301.071	17.672	8.96548e+06	53	1	0	52.8	62.9		62.9		DDA for preferred ion	[M+H]+1	3.80184e+06	4.9203e+06	1.90727e+06	3.49043e+06	1.38814e+06	1.50715e+06	1.39957e+06	2.96255e+06	1.20355e+07	7.1622e+06	4.78658e+06	4.34176e+06	2.14441e+07	2.09857e+07	2.50921e+07	3.50957e+07	4.6535e+06	1.17919e+07	1.97063e+07	9.75289e+06	1.23386e+07	1.32384e+07	3.48792e+06	5.07363e+06	2.04848e+06	1.40231e+06
486	TRUE	NPPB	C16 H16 N2 O4	Full match	No results	Full match	Full match	0.00097	3.24	300.112	301.119	16.421	534333	3	0	2					66.9	DDA for preferred ion	[M+H]+1	117294	68679	43246.4	36335	28737.3	33266.3	29073.6	25067.5	47243	31890.5	209883	140169	52586.9	24069	36204.2	23416.2	138241	71220	94028.5	46458.3	18240.3	115739	17259.7	16519.3	22510.7	55280
487	TRUE	5?-pregn-2-en-20-one	C21 H32 O	Full match	No results	Full match	Not the top hit	0.00083	2.76	300.246	301.253	20.019	1.29421e+06	4	0	3					67.4	DDA for preferred ion	[M+H]+1	228820	1.22895e+06	515464	81692.7	68598.3	84739	74355.9	53140	50371.2	56793.9	39456	42343.6	40816.8	52351.4	52330.4	50990.6	42474.1	34122.1	32305.6	45090.8	39906.4	34489.2	40204.8	39028.1	56232.2	64235.2
488	TRUE	1-(4-Bromophenyl)-1,4-dihydroisoquinolin-3(2H)-one	C15 H12 Br N O	No match	Full match	No results	No results	-0.00145	-4.8	301.009	302.016	16.079	5.42456e+06	0	3	0	88	9.4		58.2		DDA for preferred ion	[M+H]+1	366347	231280	163750	2.54069e+06	2.03604e+06	133664	111319	350808	1.08426e+07	3.74702e+06	403537	1.40818e+06	189781	114810	173500	218370	57434	208693	237783	664910	898905	236730	855671	818413	3.1777e+06	3.49443e+06
489	TRUE	5-(1,3-benzodioxol-5-yl)-3-(4-chlorophenyl)-4,5-dihydro-1H-1,2,4-triazole	C15 H12 Cl N3 O2	No match	Full match	No results	No match	0.0011	3.65	301.063	302.07	17.517	1.36744e+06	1	2	0	51.3	7.6		55.2		DDA for preferred ion	[M+H]+1	161485	105241	71268.3	51379.6	44968.8	1.20295e+06	1.36744e+06	38893	464707	559892	126680	344348	26374.8	32054.3	33581.1	32625	27402.8	25024.3	22727.8	77844.7	57886.3	24769.7	47142	25454.9	584922	734418
490	TRUE	L-Tryptophyl-L-proline	C16 H19 N3 O3	Full match	No results	Full match	Not the top hit	0.00093	3.08	301.144	302.151	14.68	1.00134e+07	5	0	1					78.6	DDA for preferred ion	[M+H]+1	931994	519413	425964	2.46428e+06	3.48799e+06	2.76983e+07	2.17227e+07	377562	8.15338e+06	1.17891e+07	1.01264e+06	7.85786e+06	2.02847e+07	2.57577e+07	1.54201e+07	1.98242e+07	9.28395e+06	431809	4.26872e+06	6.07919e+06	1.75359e+07	1.87667e+06	591319	204215	3.53065e+06	2.19647e+07
491	TRUE	leu-gly-leu	C14 H27 N3 O4	Full match	No results	Full match	No results	0.00089	2.97	301.201	302.208	15.1	1.02765e+07	0	0	2					57.3	DDA for preferred ion	[M+H]+1	2.10065e+07	1.25351e+07	7.86204e+06	8.86378e+07	8.01824e+07	1.05181e+08	7.04938e+07	3.40191e+07	2.37675e+07	2.29501e+07	3.33015e+07	2.22038e+07	1.12155e+07	1.44222e+07	8.47092e+06	1.0138e+07	1.87915e+07	2.54353e+07	3.66713e+07	2.16264e+07	1.02424e+07	7.44583e+07	4.7761e+07	3.06214e+07	6.10543e+07	4.68978e+07
492	TRUE	sphinganine	C18 H39 N O2	Full match	Not the top hit	Full match	Full match	0.00086	2.87	301.299	302.306	22.92	6.91325e+08	2	3	1	95	9.7		36.9	50.5	DDA for preferred ion	[M+H]+1	5.17591e+06	727742525	2.86768e+07	6.28015e+06	3.21945e+06	2.75916e+08	7.41905e+06	2.48314e+06	752002	769058	664718	702961	678828	1.2939e+06	486575	698800	782086	1.08252e+06	878452	988042	968587	899971	1.9354e+06	1.98171e+06	2.97283e+07	1.62815e+06
493	TRUE	(2Z)-4,6-Dihydroxy-2-(3,4,5-trihydroxybenzylidene)-1-benzofuran-3(2H)-one	C15 H10 O7	Full match	Partial match	Full match	Not the top hit	0.00095	3.15	302.044	303.051	13.454	6.80904e+06	23	5	10	60	42.6		45.1	61.4	DDA for preferred ion	[M+H]+1	1.49174e+06	1.01931e+06	795821	770051	1.14246e+06	1.41408e+07	9.10139e+06	823953	652193	610169	987118	345736	765807	806391	507474	574425	2.2717e+06	1.16472e+06	1.05182e+06	697801	887243	1.00463e+06	439612	494971	737244	595417
494	TRUE	5,7-dihydroxy-2-(4-hydroxy-3-methoxyphenyl)-3,4-dihydro-2H-1-benzopyran-4-one	C16 H14 O6	Full match	Full match	No results	Not the top hit	0.00084	2.79	302.08	303.087	21.476	7.26479e+06	55	7	0	73.5	8.7		63.8		DDA for preferred ion	[M+H]+1	155280	855691	415563	81249.5	73323.2	70192.8	57343.4	48562	44724.7	45327.8	30727.2	33459.2	28160.8	43809.6	40469.3	41578.2	30356	31142.5	30930.4	37620.5	30020.3	31746	50505.9	45823.1	59032.9	49356.4
495	TRUE	SANDARACOPIMARIC ACID	C20 H30 O2	Full match	Not the top hit	Full match	Partial match	0.0008	2.65	302.225	303.233	24.372	3.5522e+08	51	5	10	53.9	63.2		63.2	68.2	DDA for preferred ion	[M+H]+1	4.05269e+07	3.1195e+07	2.55016e+07	1.96059e+07	1.80711e+07	1.82226e+07	1.69537e+07	2.92587e+07	8.92227e+06	4.99544e+06	8.46738e+06	7.96374e+06	7.05668e+06	6.34484e+06	5.95714e+06	5.69201e+06	6.43022e+06	7.08603e+06	1.14006e+07	1.03181e+07	1.02204e+07	8.67634e+06	1.64883e+07	1.43737e+07	1.29977e+07	1.13126e+07
497	TRUE	Taxifolin	C15 H12 O7	Full match	Full match	Full match	Full match	0.00081	2.67	304.059	305.066	14.021	2.68744e+07	36	1	4	54.6	63.4		64.4	58.1	DDA for preferred ion	[M+H]+1	5.80229e+06	3.89096e+06	2.96954e+06	3.07968e+06	2.73045e+06	2.91955e+06	2.34665e+06	2.72952e+06	7.37466e+06	3.83598e+06	2.64648e+06	2.77947e+06	2.82009e+07	2.7e+07	1.2804e+07	1.84876e+07	1.24605e+07	1.2356e+07	1.48253e+07	1.33256e+07	5.67229e+06	1.08611e+07	5.32019e+06	3.9141e+06	3.92687e+06	2.26978e+06
498	TRUE	4-(2,3-dihydroxy-3-methylbutoxy)-7H-furo[3,2-g]chromen-7-one	C16 H16 O6	Not the top hit	Full match	No results	Partial match	-0.00147	-4.85	304.093	305.1	16.169	3.25425e+06	42	6	0	96.8	9.8		9.8		DDA for preferred ion	[M+H]+1	708885	451169	306215	236215	210388	263634	208763	156237	334592	283494	387097	250126	867065	1.08012e+06	1.15266e+06	647172	663210	128821	97712.3	163766	186184	263797	133224	115173	141116	142448
499	TRUE	11b-Hydroxytestosterone	C19 H28 O3	Full match	No results	Full match	Not the top hit	0.00073	2.41	304.205	305.212	20.595	6.82068e+06	29	0	8					67.3	DDA for preferred ion	[M+H]+1	6.22046e+06	1.03176e+07	6.66766e+06	5.43995e+06	5.16628e+06	3.43271e+06	2.96778e+06	2.89552e+06	1.29395e+06	829535	1.00383e+06	1.03567e+06	1.0954e+06	729747	576302	708811	696223	1.79951e+06	2.39895e+06	1.35938e+06	1.23889e+06	1.70165e+06	2.84174e+06	2.47972e+06	1.20296e+06	1.16111e+06
501	TRUE	Mesterolone	C20 H32 O2	Full match	Not the top hit	Full match	Partial match	0.00044	1.46	304.241	305.248	20.579	1.59295e+07	33	8	10	86.7	80		80	78.2	DDA for preferred ion	[M+H]+1	1.89277e+06	3.87381e+06	1.88709e+06	9.05826e+06	6.17932e+06	3.62444e+06	2.89229e+06	6.73798e+06	1.01165e+06	727482	1.55299e+06	1.35009e+06	700655	481910	676289	922129	519170	760271	1.11572e+06	1.636e+06	1.02912e+06	478011	2.82685e+06	2.09736e+06	1.53146e+06	1.13474e+06
503	TRUE	enoxamast	C13 H10 N2 O5 S	No match	No results	Full match	Partial match	-0.00052	-1.69	306.031	307.038	20.18	880722	1	0	1					63	DDA for preferred ion	[M+H]+1	644910	615054	355439	551007	289573	1.28022e+06	211639	164812	146298	175830	136925	108742	113091	155048	140184	143175	116840	99077.7	93090.4	135588	113229	110998	122125	194000	274470	175711
504	TRUE	Glutathione	C20 H32 N6 O12 S2	No match	No results	Full match	Full match	0.00156	2.54	612.154	307.084	8.597	2.56107e+08	2	0	1					85.4	DDA for other ion	[M+2H]+2	8.96651e+06	7.81476e+06	5.17577e+06	2.97788e+07	2.69345e+07	6.19135e+07	4.40876e+07	8.3224e+06	2.94347e+07	4.90789e+07	3.57748e+07	7.18742e+07	3.85272e+08	1.92731e+08	3.54209e+08	4.9647e+08	189323612	1.83915e+07	4.20292e+07	3.60483e+07	1.70952e+08	3.63748e+07	3.46192e+07	1.47285e+07	3.59609e+07	2.86537e+07
505	TRUE	2-Methyl-3-oxo-5,6-diphenyl-2,3-dihydro-4-pyridazinecarboxylic acid	C18 H14 N2 O3	Full match	Not the top hit	Full match	No results	0.00108	3.52	306.102	307.109	17.137	4.0729e+06	0	4	2	85.7	9.3		59.3	61.7	DDA for preferred ion	[M+H]+1	1.02523e+06	612845	434657	3.44703e+06	798840	355815	299436	1.99653e+06	259954	251944	1.87952e+06	208166	215784	258014	226942	202559	736267	7.32742e+06	6.50501e+06	1.63138e+06	310143	1.11919e+07	6.25105e+06	9.06211e+06	2.88443e+06	497374
506	TRUE	9a-Hydroxy-3,8a-dimethyl-5-methylene-2-oxo-2,4,4a,5,6,7,8,8a,9,9a-decahydronaphtho[2,3-b]furan-6-yl acetate	C17 H22 O5	No match	Not the top hit	Full match	No match	-0.00144	-4.69	306.145	307.153	19.474	6.96525e+06	2	7	2	87.2	9.4		64.3	64.5	DDA for preferred ion	[M+H]+1	356284	272781	182764	143625	172740	126130	125721	98185.8	81733.4	100154	63786.2	63403.6	68867.9	90597.1	91212.7	84246.7	66976.4	56024.6	54474.4	73381.2	64436.7	63296.3	68428.8	66011.2	89408.8	93732.6
507	TRUE	17-EPIOXANDROLONE	C19 H30 O3	Full match	No results	Full match	Partial match	0.00072	2.34	306.22	307.227	21.784	6.47051e+06	10	0	2					56.1	DDA for preferred ion	[M+H]+1	2.83166e+07	1.44348e+07	1.55295e+07	1.31995e+07	1.02418e+07	7.20631e+06	7.92828e+06	8.11635e+06	3.89384e+06	2.37886e+06	3.33847e+06	2.63733e+06	3.07081e+06	2.13135e+06	1.58656e+06	2.11027e+06	2.07791e+06	9.04961e+06	9.94519e+06	6.56905e+06	6.06594e+06	8.10283e+06	9.3996e+06	1.03992e+07	8.36761e+06	5.49401e+06
508	TRUE	L-Glutathione (reduced)	C10 H17 N3 O6 S	No match	Full match	No results	No match	0.00148	4.82	307.085	308.093	22.797	4.4555e+06	3	1	0	73	52.2		52.2		DDA for preferred ion	[M+H]+1	114568	82675.6	75883.8	66933.8	208365	788228	813766	158586	31210.6	70343.8	25818.7	61221.2	432800	341830	391307	876586	476462	26594.8	22469.2	31382.2	25058.6	26634.8	63952.7	30577	53081.7	67503.5
509	TRUE	fulvic acid	C14 H12 O8	Not the top hit	No results	Full match	No results	0.00095	3.1	308.054	309.061	13.457	5.4037e+06	0	0	1					51.4	DDA for preferred ion	[M+H]+1	480130	308870	224251	226539	237159	425140	474930	357253	1.78203e+06	817034	518148	515305	3.02693e+06	3.69522e+06	3.89857e+06	5.4037e+06	940336	920722	1.49025e+06	1.17038e+06	2.39347e+06	1.1136e+06	183907	123112	299500	183549
510	TRUE	amfonelic acid	C18 H16 N2 O3	Full match	No results	Full match	Partial match	0.00094	3.05	308.117	309.124	20.74	1.00795e+08	5	0	1					51.4	DDA for preferred ion	[M+H]+1	1.12977e+06	941134	668868	461468	392593	492380	422485	298097	1.10799e+07	9.726e+06	2.2473e+06	2.74458e+06	1.47561e+07	2.11022e+07	9.99663e+06	6.27488e+06	1.06025e+07	2.27029e+06	1.3664e+06	5.66405e+06	2.26244e+06	2.39485e+06	230913	218120	339025	338297
511	TRUE	3-(2,4-Dihydroxypentyl)-6,8-dimethoxy-1H-isochromen-1-one	C16 H20 O6	Full match	No results	Full match	Partial match	0.00118	3.82	308.127	309.134	18.012	2.21942e+06	5	0	1					56.4	DDA for preferred ion	[M+H]+1	104296	105844	53141.9	36223.6	119398	67515.3	34646.9	24371.7	30006	29289.5	20193.1	27790.4	79117.4	53038.6	63311.3	24598.1	18331.4	16206.2	14023.3	20207.4	16255.7	20832.5	17812.5	17683.6	23884.7	62421.7
512	TRUE	3-(4-Hydroxy-5,7-dimethyl-3-methylene-2-oxo-3,3a,4,5,8,8a-hexahydro-2H-cyclohepta[b]furan-6-yl)propyl acetate	C17 H24 O5	Not the top hit	Not the top hit	Full match	Full match	-0.00142	-4.6	308.161	309.168	16.976	5.91572e+06	5	4	1	95.4	9.8		59	58.2	DDA for preferred ion	[M+H]+1	2.12409e+06	1.42007e+06	1.13932e+06	2.74924e+07	2.29539e+07	1.33467e+07	1.4354e+07	2.08711e+07	3.47914e+06	2.57899e+06	4.0492e+06	3.07224e+06	867818	823353	1.03298e+06	1.01885e+06	891305	1.01674e+06	664716	761303	551103	875037	4.2193e+06	4.67823e+06	3.816e+06	1.63198e+06
515	TRUE	MFCD00673431	C20 H36 O2	Full match	No results	Full match	Not the top hit	0.00051	1.64	308.272	309.279	20.529	8.69103e+06	8	0	2					62	DDA for preferred ion	[M+H]+1	3.93113e+06	6.13977e+06	3.41828e+06	6.99221e+06	8.84204e+06	1.69376e+07	1.55481e+07	7.39956e+06	7.14535e+06	6.32495e+06	3.38449e+06	2.9983e+06	939227	1.52529e+06	1.15501e+06	1.15352e+06	1.05878e+06	2.5023e+06	2.22241e+06	1.64991e+06	1.04667e+06	976337	3.96206e+06	4.58083e+06	7.61734e+06	5.49114e+06
516	TRUE	Fenthion sulfone	C10 H15 O5 P S2	Not the top hit	Full match	No results	No results	-0.00091	-2.92	310.009	311.016	18.559	7.41331e+06	0	2	0	80.2	50.2		66.4		DDA for preferred ion	[M+H]+1	2.54397e+06	2.16789e+06	1.48906e+06	3.52794e+06	1.04308e+06	879254	1.37765e+06	541160	1.18096e+07	9.11897e+06	710571	2.65855e+06	6.16427e+06	5.3e+06	1.36334e+07	1.92587e+07	716927	741367	735151	1.47989e+06	4.92359e+06	914126	940104	1.24985e+06	4.19917e+06	852316
519	TRUE	8-[(4aR,5R,7aS)-2,6-Dioxooctahydrocyclopenta[b]pyran-5-yl]-6-oxooctanoic acid	C16 H22 O6	No match	No results	Full match	Partial match	-0.00153	-4.92	310.14	311.147	20.545	790323	1	0	3					61.8	DDA for preferred ion	[M+H]+1	3.29719e+06	2.44153e+06	1.81681e+06	2.54391e+06	2.0735e+06	1.84015e+06	1.59187e+06	1.05853e+06	1.41718e+06	779020	801334	948215	615202	1.08148e+06	1.01066e+06	662812	1.10797e+06	918856	914889	1.22215e+06	1.18104e+06	1.53166e+06	1.45146e+06	975998	960390	725781
520	TRUE	NP-020273	C17 H26 O5	Not the top hit	Full match	No results	Partial match	-0.00081	-2.6	310.177	311.185	16.946	5.53851e+06	4	3	0	74.5	8.7		55.9		DDA for preferred ion	[M+H]+1	4.72742e+06	3.1516e+06	2.5002e+06	7.29394e+07	4.19389e+07	1.22179e+07	1.24161e+07	4.71276e+07	7.52525e+06	4.30441e+06	2.32369e+07	1.25491e+07	2.62921e+06	2.93023e+06	1.93557e+06	2.27178e+06	2.37357e+06	2.7563e+06	2.32035e+06	2.4225e+06	1.35782e+06	2.39447e+06	2.04934e+07	1.4592e+07	6.30423e+06	4.12529e+06
521	TRUE	Altrenogest	C21 H26 O2	Full match	Full match	No results	Not the top hit	0.00089	2.88	310.194	311.201	20.377	5.12528e+06	6	3	0	59.6	42.5		61.7		DDA for preferred ion	[M+H]+1	107538	96385.7	58714.1	90242.4	56724.1	70164.5	40235.9	23878	22462.5	29191	20751.4	18670.4	19591.5	29927.4	24313.7	25449.4	20097.5	18140	16223.3	21551.8	18155.2	20975.5	29162.7	39652.7	61354	29960.7
524	TRUE	2-[6-(1H-benzo[d]imidazol-2-yl)-2-pyridyl]-1H-benzo[d]imidazole	C19 H13 N5	Not the top hit	Full match	No results	No match	-0.00051	-1.65	311.117	312.124	22.057	4.90635e+06	8	3	0	54.1	7.7		55.4		DDA for preferred ion	[M+H]+1	109892	109646	76576.5	48941.4	36475.9	47561.1	39661.3	27542.2	30806.9	33007.2	23525.5	23435.2	24600.9	34571.2	30433.9	31272.6	23697.3	23353.2	21230.3	25878.6	23048.6	23089.2	25162.4	26517.8	37051.8	36540.4
525	TRUE	N2-Dimethylguanosine	C12 H17 N5 O5	Full match	No results	Full match	Partial match	0.00084	2.71	311.124	312.131	11.316	6.51177e+07	2	0	1					77	DDA for preferred ion	[M+H]+1	3.15301e+06	2.59375e+06	2.35732e+06	2.79072e+08	2.61021e+08	1.39765e+08	1.33158e+08	1.49764e+08	5.37433e+07	7.09541e+07	5.18458e+07	5.1258e+07	1.20111e+06	1.59258e+06	1.61168e+06	1.4108e+06	1.09199e+06	2.31614e+07	2.34469e+07	2.78203e+07	1.01418e+07	2.92074e+07	1.10088e+08	1.09778e+08	1.38693e+08	7.18333e+07
527	TRUE	MFCD00020424	C18 H20 N2 O3	Full match	No results	Full match	Full match	0.00083	2.67	312.148	313.156	17.881	2.96639e+06	1	0	2					78	DDA for preferred ion	[M+H]+1	5.02991e+06	1.1338e+06	921854	1.15332e+07	1.40524e+07	1.55265e+07	1.15459e+07	3.30665e+06	2.84659e+06	1.71263e+06	247010	1.94378e+06	634964	1.19777e+06	518327	635142	1.29766e+06	244359	602099	850692	908049	405153	3.32032e+06	485004	2.6411e+06	1.47283e+06
528	TRUE	(3E,5S,8R,11E,13S,16R)-5,13-dihydroxy-8,16-dimethyl-1,9-dioxacyclohexadeca-3,11-diene-2,10-dione	C16 H24 O6	Full match	Full match	No results	No match	0.00084	2.7	312.158	313.165	18.767	1.0653e+07	1	3	0	70.2	8.5		43.6		DDA for preferred ion	[M+H]+1	1.56608e+06	1.12142e+06	1.72191e+06	1.32556e+06	1.51581e+06	1.05272e+06	689545	466173	6.91103e+06	3.55503e+06	1.38692e+06	1.90263e+06	5.32064e+06	6.31123e+06	4.57344e+06	5.7056e+06	1.78974e+06	4.68136e+06	4.38747e+06	5.29023e+06	2.33977e+06	2.55783e+06	2.1655e+06	1.89165e+06	5.93792e+06	3.49255e+06
529	TRUE	(8R,9S,10R,13S,14S)-10,13-Dimethyl-7,8,9,10,11,12,13,14,15,16-decahydrospiro[cyclopenta[a]phenanthrene-6,2'-oxirane]-3,17-dione	C20 H24 O3	Not the top hit	Invalid mass	Full match	No match	-0.00129	-4.13	312.171	313.179	18.85	1.12738e+07	1	1	1			54.2		60.4	DDA for preferred ion	[M+H]+1	123666	89222.9	64685.7	7.37515e+06	6.6252e+06	1.57783e+06	1.39627e+06	1.12738e+07	744868	314648	1.43578e+06	533703	23770.3	27464.9	26442.1	27909.6	17846.8	16071.9	15869.7	25294.9	20701.1	16943.8	1.74721e+06	1.87394e+06	1.18763e+06	216816
530	TRUE	Tibolone	C21 H28 O2	Not the top hit	No results	Full match	Partial match	0.00094	3.02	312.21	313.217	23.048	4.8495e+06	13	0	10					59.3	DDA for preferred ion	[M+H]+1	1.71553e+06	2.02429e+06	2.28995e+06	1.52764e+06	1.19813e+06	1.23304e+06	843026	616580	472610	548305	401820	418923	377992	514306	487590	477537	386652	494107	437706	454511	514301	416682	490217	435654	628372	590350
533	TRUE	6-(4-nitrophenyl)-2-(trifluoromethyl)imidazo[2,1-b][1,3,4]thiadiazole hydrobromide	C11 H5 F3 N4 O2 S	No match	Full match	No results	No results	-0.00131	-4.18	314.007	315.014	17.708	2.31945e+07	0	2	0	55.4	7.8		42.9		DDA for preferred ion	[M+H]+1	2.74169e+06	8.38866e+06	4.37511e+06	962560	860215	4.30181e+06	886091	684296	6.7225e+06	5.68946e+06	1.23568e+06	4.62429e+06	4.13563e+06	2.35749e+06	5.21937e+06	6.77723e+06	722364	589093	495964	610660	4.32339e+06	536527	505328	425748	688249	709388
534	TRUE	NP-003469	C16 H10 O7	No match	Full match	No results	Partial match	-0.00144	-4.57	314.041	315.048	11.768	3.96202e+07	9	3	0	89.5	9.5		50.5		DDA for preferred ion	[M+H]+1	395956	432559	373170	1.68989e+06	2.51954e+06	247451	2.19439e+06	1.0874e+06	167438	652886	806107	103365	160008	284687	165404	296720	354864	7.15246e+06	1.58386e+07	503326	166418	9.05504e+06	4.85998e+06	1.38424e+07	364648	416082
535	TRUE	4-{5-[(4-Nitrobenzyl)sulfanyl]-1,3,4-oxadiazol-2-yl}pyridine	C14 H10 N4 O3 S	Not the top hit	Full match	No results	No match	-0.00021	-0.68	314.047	315.054	14.483	4.94214e+06	2	2	0	58	42.2		56.7		DDA for preferred ion	[M+H]+1	1.13524e+06	629005	476348	1.06175e+07	3.85388e+06	504637	1.50292e+06	7.57364e+06	1.85969e+06	2.35454e+06	7.65844e+06	2.96727e+06	206636	319333	268770	355062	247368	564640	1.11239e+06	270455	289304	467590	1.0073e+07	1.47067e+07	1.9606e+06	1.50271e+06
536	TRUE	NP-004020	C17 H14 O6	No match	Full match	No results	Not the top hit	-0.00133	-4.22	314.078	315.085	17.456	1.46695e+07	41	9	0	83.8	9.2		63.5		DDA for preferred ion	[M+H]+1	120596003	8.45389e+07	6.2277e+07	8.61309e+07	7.68457e+07	8.81228e+07	7.77581e+07	5.85901e+07	2.08994e+08	1.68108e+08	290428558	1.38101e+08	1.41861e+08	2.11472e+08	2.55203e+08	2.25261e+08	2.6978e+08	2.60517e+08	2.69822e+08	2.76694e+08	1.16071e+08	1.76437e+08	5.46121e+07	4.0396e+07	8.36448e+07	1.13822e+08
538	TRUE	(5alpha)-Androsta-2,16-dien-17-yl acetate	C21 H30 O2	Full match	Partial match	Full match	Partial match	0.00103	3.29	314.226	315.233	24.438	5.41935e+07	18	7	12	58.9	64.7		64.7	69.2	DDA for preferred ion	[M+H]+1	1.0443e+07	8.87161e+06	1.0801e+07	6.67693e+06	3.62492e+06	5.01003e+06	3.93326e+06	4.01097e+06	3.11719e+06	2.08138e+06	3.09427e+06	3.11511e+06	2.65182e+06	2.11117e+06	2.14401e+06	1.59046e+06	1.91812e+06	4.36205e+06	1.62839e+07	1.03158e+07	5.92087e+06	4.27343e+06	4.57669e+06	4.58685e+06	3.5925e+06	3.5936e+06
540	TRUE	ethyl 2-(4-chlorophenyl)-7-methylpyrazolo[1,5-a]pyrimidine-6-carboxylate	C16 H14 Cl N3 O2	No match	Full match	No results	No results	0.00077	2.46	315.078	316.086	14.545	1.25021e+07	0	3	0	64.4	8.2		51.6		DDA for preferred ion	[M+H]+1	708488	444448	357938	4.53265e+07	5.66117e+07	4.15755e+07	3.17975e+07	2.32867e+07	8.04651e+06	1.25465e+07	6.63424e+06	7.12052e+06	160809	181718	189452	190725	138208	155359	148079	544684	2.11031e+06	166744	2.45933e+07	1.5089e+07	1.34627e+07	2.44613e+07
541	TRUE	4-(4-{5-[(2S)-1-Methyl-2-pyrrolidinyl]-1,2,4-oxadiazol-3-yl}-2-pyridinyl)morpholine	C16 H21 N5 O2	Not the top hit	Full match	No results	Partial match	-0.0004	-1.28	315.169	316.176	15.912	4.09835e+07	1	4	0	82.5	9.1		63.3		DDA for preferred ion	[M+H]+1	671393	450705	325036	1.08978e+06	825394	266733	237592	179136	3.33067e+06	1.31864e+06	1.20012e+07	8.65825e+06	7.47077e+06	2.57849e+06	270404	1.47641e+06	2.31143e+08	8.62102e+06	4.47495e+06	130116	151971	1.79641e+07	152556	135606	168158	168536
542	TRUE	N3-[3-(dimethylamino)propyl]-2,5-dichlorothiophene-3-sulfonamide	C9 H14 Cl2 N2 O2 S2	Not the top hit	Full match	No results	No results	0.00135	4.26	315.989	316.996	21.829	1.72003e+07	0	1	0	86.6	70.9		70.9		DDA for preferred ion	[M+H]+1	415383	840266	493437	659747	1.14455e+06	981050	1.238e+06	823073	1.79981e+06	1.67068e+06	914525	1.09157e+06	1.26502e+06	1.48301e+06	1.79804e+06	1.87883e+06	1.08038e+06	798347	838810	1.10415e+06	909863	1.00653e+06	959770	802912	939148	1.55928e+06
543	TRUE	3-(Hydroxymethyl)-7-methoxy-6-oxo-6H-oxepino[2,3-b]chromene-5-carboxylic acid	C16 H12 O7	Full match	No results	Full match	Partial match	0.00121	3.84	316.06	317.067	18.135	1.17465e+07	33	0	3					59.9	DDA for preferred ion	[M+H]+1	203773	202991	154551	483910	406366	560774	219092	1.01006e+06	120818	123914	107620	96584.9	78971.7	197868	119290	127757	98578.8	100560	104799	102877	73633	128989	346715	250713	371338	95810.6
544	TRUE	(1S,2R,9R,11R,12R,15R)-11-Hydroxy-2,6,9,15-tetramethyl-13-oxatetracyclo[10.2.1.0~2,10~.0~5,9~]pentadeca-4,6-diene-3,8,14-trione	C18 H20 O5	Full match	No results	Full match	Partial match	0.00101	3.21	316.132	317.139	18.101	844375	17	0	1					65.7	DDA for preferred ion	[M+H]+1	124055	102561	62920.5	258967	47101.2	46824.3	34890.8	28926.2	50462.3	56975.5	65158.9	85273.3	61179.6	58795.8	61279.1	38556.3	58428.7	53721	67078	60976.2	28862.3	68218.1	17087.4	18553.2	28062.6	71082.6
545	TRUE	11a-Hydroxy-4,4,9-trimethyl-9-vinyl-1,2,3,4,9,10,11,11a-octahydrodibenzo[c,e]oxepine-5,7-dione	C19 H24 O4	Full match	No results	Full match	Partial match	0.00086	2.73	316.168	317.176	20.805	9.87912e+07	11	0	1					60.2	DDA for preferred ion	[M+H]+1	526434	421336	287980	206859	182124	222261	194593	133962	119502	165554	107180	97966.1	106306	153686	130787	132733	104058	821030	1103709	723847	104329	624041	624020	713301	773388	198650
546	TRUE	(5beta,8alpha,9beta,10alpha,12alpha,13R)-13-Hydroxyatis-16-ene-3,14-dione	C20 H28 O3	Full match	Not the top hit	Full match	Partial match	0.00055	1.75	316.204	317.212	20.557	3.22305e+07	38	8	10	57.1	64.1		64.1	63.4	DDA for preferred ion	[M+H]+1	2.35036e+06	2.12671e+06	1.26204e+06	9.09573e+06	7.8604e+06	2.75268e+06	3.16473e+06	7.38038e+06	6.09955e+06	4.80988e+06	4.82412e+06	2.48484e+06	4.96913e+06	5.18651e+06	6.09408e+06	6.86696e+06	2.93698e+06	2.25403e+06	1.58386e+06	2.70089e+06	1.85962e+06	2.02629e+06	2.25646e+06	1.884e+06	2.90437e+06	1.20408e+06
547	TRUE	heneicosapentaenoic acid	C21 H32 O2	Full match	Partial match	Full match	Partial match	0.00088	2.78	316.241	317.248	24.107	5.74419e+07	26	4	14	80.8	75.8		75.8	72.6	DDA for preferred ion	[M+H]+1	6.57042e+07	8.9002e+07	7.87136e+07	48226193	3.52964e+07	3.17248e+07	2.99879e+07	3.0033e+07	1.49929e+07	1.10837e+07	1.05998e+07	1.33489e+07	1.34578e+07	7.43105e+06	7.63788e+06	9.40645e+06	1.15824e+07	2.39825e+07	2.4463e+07	1.93729e+07	1.98764e+07	1.84422e+07	2.90313e+07	2.77904e+07	2.38029e+07	2.14222e+07
548	TRUE	4-[2-(2-chloro-6-fluorophenyl)hydrazono]-3-phenyl-4,5-dihydroisoxazol-5-one	C15 H9 Cl F N3 O2	No match	Full match	No results	No results	0.00023	0.72	317.037	318.044	17.943	1.51941e+06	0	7	0	69	8.4		58.5		DDA for preferred ion	[M+H]+1	125786	150540	63854.3	40964.3	34647.4	157760	45769.5	28668.2	28827.1	54819.2	20746.4	17976.1	26811.6	117052	35001.3	34372.5	19693.9	18831.4	18177.8	26092.3	19560.4	19303.2	19757.6	19297.4	31642.8	30577.7
549	TRUE	2-Amino-1,3,4-octadecanetriol	C18 H39 N O3	Full match	Full match	No results	Full match	0.00105	3.31	317.294	318.301	22.948	1.39849e+07	1	1	0	88.1	9.4		44.4		DDA for preferred ion	[M+H]+1	5.10038e+07	1262987978	2.69334e+08	1.13289e+08	3.03907e+07	1230790953	3.27062e+07	1.51881e+07	8.01455e+06	1.01497e+07	6.94376e+06	7.74238e+06	7.35732e+06	2.75125e+07	6.67712e+06	5.81461e+06	1.09598e+07	1.60226e+07	9.66663e+06	2.04402e+07	1.01689e+07	8.4624e+06	1.59568e+07	3.06601e+07	1.73793e+08	2.63808e+07
551	TRUE	Quercetagetin	C15 H10 O8	Full match	Partial match	Full match	Not the top hit	0.0008	2.51	318.038	319.046	16.658	7.36048e+06	19	2	2	54.6	7.7		41.8	61.8	DDA for preferred ion	[M+H]+1	1.53917e+07	1.78838e+06	1.17873e+06	2.21552e+07	2.82261e+07	3.85007e+06	5.79472e+06	2.08415e+07	6.84389e+07	8.22155e+07	3.40491e+07	5.8507e+07	4.29325e+07	5.12753e+07	4.68774e+07	4.43623e+07	3.3523e+07	6.58768e+07	6.11795e+07	4.86781e+07	9.50363e+07	5.5481e+07	3.20726e+07	3.631e+07	4.89345e+07	2.95178e+07
552	TRUE	Padmatin	C16 H14 O7	Not the top hit	No results	Full match	Partial match	0.00105	3.3	318.075	319.082	15.202	6.55158e+06	37	0	3					59.9	DDA for preferred ion	[M+H]+1	725282	1.18681e+06	630900	265223	262754	864764	372873	195771	2.27217e+06	1.33065e+06	549294	737241	3.34053e+06	3.4949e+06	4.18969e+06	5.85766e+06	593358	2.3142e+06	5.9375e+06	1.98875e+06	2.42119e+06	2.91689e+06	487078	598704	394456	229374
553	TRUE	Zearalenone	C18 H22 O5	Not the top hit	Full match	No results	Full match	-0.00115	-3.62	318.146	319.153	15.59	2.49984e+06	7	4	0	90.5	9.5		63.3		DDA for preferred ion	[M+H]+1	2.8333e+06	3.01487e+06	2.87312e+06	4.43702e+06	3.33531e+06	3.29941e+06	5.8845e+06	1.96921e+06	828349	884435	791465	750240	779615	865543	896914	754990	712992	953312	681613	954036	708766	841840	1.93642e+06	952028	941631	987235
555	TRUE	2-CHLORO-1,3,8-TRIHYDROXY-6-(HYDROXYMETHYL)ANTHRAQUINONE	C15 H9 Cl O6	No match	No results	Full match	No results	0.00118	3.68	320.01	321.017	8.443	1.62218e+08	0	0	1					55.1	DDA for preferred ion	[M+H]+1	3.20454e+08	2.14181e+08	2.05255e+08	1.71921e+08	1.07143e+08	7.01794e+07	6.73211e+07	9.09167e+07	7.75936e+07	1.28386e+08	4.18625e+07	3.92863e+07	1.91759e+07	3.03798e+07	3.64982e+07	2.52824e+07	2.77098e+07	8.50498e+07	3.98252e+07	6.31474e+07	3.97899e+07	3.70486e+07	3.88573e+07	6.15012e+07	6.54558e+07	4.47408e+07
556	TRUE	NP-015468	C20 H16 O4	Not the top hit	Full match	No results	Partial match	-0.00123	-3.83	320.104	321.111	18.866	1.72552e+06	3	5	0	66.1	8.3		55.9		DDA for preferred ion	[M+H]+1	1.24376e+06	1.20755e+06	602438	1.07253e+06	1.07409e+06	1.77474e+06	1.53062e+06	239855	189044	339458	122842	88722.4	108919	120245	135614	61136.8	103010	186963	189280	378834	150207	247035	303802	197120	1.04506e+06	687473
557	TRUE	Mycophenolic acid	C17 H20 O6	Full match	Full match	No results	Full match	0.0009	2.81	320.127	321.134	19.594	3.53971e+06	15	3	0	54.5	41.7		43.3		DDA for preferred ion	[M+H]+1	131227	97821.3	67389.2	47871.1	39326.8	47418.4	47157.1	30165.5	28647	37274.4	25953.3	23840.1	23961.5	30904.6	29344.6	29955.7	25222.9	20308.9	20827.2	26186.9	23237.7	22271.4	25213.7	20115.4	35698.9	32463
558	TRUE	(3S)-3-Methyl-5-[(1S,8aR)-2,5,5,8a-tetramethyl-4-oxo-1,4,4a,5,6,7,8,8a-octahydro-1-naphthalenyl]pentanoic acid	C20 H32 O3	Full match	Not the top hit	Full match	Partial match	0.00087	2.72	320.236	321.243	22.388	1.06024e+07	47	19	10	83.3	9.2		77.9	73.7	DDA for preferred ion	[M+H]+1	1.70097e+07	1.40421e+07	1.07781e+07	1.42297e+07	7.2014e+06	1.08753e+07	7.03947e+06	9.2296e+06	2.26166e+06	4.64462e+06	4.04467e+06	3.74288e+06	3.38397e+06	3.2459e+06	1.97671e+06	2.68598e+06	2.42871e+06	5.87654e+06	6.30304e+06	5.88263e+06	2.3712e+06	5.83583e+06	8.76178e+06	8.50611e+06	5.8695e+06	6.32341e+06
559	TRUE	5-(2,4-dichlorobenzyl)-2-mercapto-4,6-dimethylnicotinonitrile	C15 H12 Cl2 N2 S	No match	Full match	No results	No results	-0.00082	-2.55	322.009	323.016	20.702	4.11024e+06	0	2	0	92.2	9.6		62.7		DDA for preferred ion	[M+H]+1	120911	82086.3	62939.9	49024.1	40516	46651.6	56104	31971.3	27783.6	32319.7	24390.3	22353.5	22841.3	30208.9	28412.9	28027.2	24016.8	20399.2	18687.3	23593.1	24324.1	22086.1	25536.6	19975.1	34255.8	34845.4
560	TRUE	3,8-Dihydroxy-3-methyl-3,4-dihydro-1,7,12(2H)-tetraphenetrione	C19 H14 O5	Not the top hit	No results	Full match	Partial match	-0.0007	-2.18	322.083	323.091	18.324	1.37961e+06	6	0	1					55.2	DDA for preferred ion	[M+H]+1	144699	120483	79935.7	74702.6	58492.6	87418.3	75643.6	83794.4	49073	48269.6	32254.7	25203.5	30537.1	36998.7	35719.6	38468.7	26991.3	23174.1	20817	27938.1	20920.5	27232.1	35785.3	34562.2	74628.2	41461.6
561	TRUE	8-Hydroxy-3-(7-hydroxyheptyl)-6-oxo-4,6-dihydro-3H-isochromene-7-carboxylic acid	C17 H22 O6	Full match	No results	Full match	Partial match	0.00096	2.97	322.143	323.15	20.779	4.1949e+06	2	0	1					71.7	DDA for preferred ion	[M+H]+1	128851	104071	72342.9	49312.4	39209.6	55523.2	51174.5	35718.2	30732.1	42027.2	25264.8	25649.3	27272.7	33401	33728.3	32550	25995	22000.9	21380.5	28136	25886.3	24292.1	27088.8	23283	36943.3	35578
562	TRUE	Sterigmatocystin	C18 H12 O6	Full match	Full match	No results	Full match	0.0011	3.39	324.064	325.072	18.614	3.47906e+07	7	9	0	91	9.6		9.6		DDA for preferred ion	[M+H]+1	159915	109092	77400.5	84301.1	56267.6	59345.7	53984.6	48458.1	4.48176e+06	1.4542e+06	7.41824e+06	3.76336e+06	1.33571e+06	2.37945e+06	2.4506e+06	2.10836e+06	5.95723e+06	5.17787e+06	5.30574e+06	5.94378e+06	1.28434e+06	3.60936e+06	107270	53344.6	282108	153665
565	TRUE	1,4-Dihydroxy-2-(4-morpholinyl)-9,10-anthraquinone	C18 H15 N O5	Full match	No results	Full match	Partial match	0.00074	2.28	325.096	326.103	20.827	6.0417e+06	1	0	1					67.2	DDA for preferred ion	[M+H]+1	177923	133559	92376.8	68492.9	59139.4	70708	67633	42661.7	41179.7	52589.3	34834.4	32804.6	34717.1	51520	45431.4	47047.2	34770.3	33021.8	29493.6	40263.7	34691.9	33508.5	37674	32442	47479.8	56009.1
566	TRUE	Monocrotaline	C16 H23 N O6	Full match	Full match	No results	Full match	0.00061	1.88	325.153	326.16	12.96	4.11264e+06	4	3	0	84.7	9.2		69.3		DDA for preferred ion	[M+H]+1	1.46871e+06	1.03939e+06	863559	772399	635769	776472	664131	498896	462412	562859	417932	343218	1.46703e+06	1.46867e+06	2.07004e+06	1.34562e+06	371054	383890	310410	522668	346170	397685	445477	348029	631292	634018
569	TRUE	Coproporphyrin III	C36 H38 N4 O8	Not the top hit	No results	Full match	Full match	0.002	3.05	654.271	328.143	21.708	1.20793e+07	7	0	2					88	DDA for other ion	[M+2H]+2	394884	1.03791e+06	300471	279371	167727	942715	178771	113671	126298	142572	94666.8	85642.8	79627.9	126806	114795	105152	91221.8	87727.5	83493.6	118034	97339.3	90929.6	112853	182346	234000	140936
570	TRUE	Kaempferol 3,7,4'-trimethyl ether	C18 H16 O6	Full match	Invalid mass	Full match	Partial match	0.00095	2.91	328.096	329.103	21.657	5.51399e+06	28	5	2	89.9	9.5		62.1	54.5	DDA for preferred ion	[M+H]+1	81295.2	226770	63378.2	61116.4	36692.6	172860	36936.1	23920.2	27629.5	31189.6	20709.7	18060.7	17419.7	23690.7	22289.1	23003.5	19868.3	18480.4	16937.9	23938.3	17618.7	18664.6	24688.1	32375.6	41088.8	28991.9
571	TRUE	4-(9-Decen-1-yl)-3-hydroxy-5-oxotetrahydro-2,3-furandicarboxylic acid	C16 H24 O7	Not the top hit	No results	Full match	Partial match	0.00105	3.19	328.153	329.161	15.856	525558	1	0	1					54.4	DDA for preferred ion	[M+H]+1	124622	71742.2	58645.2	56826.8	42859.9	53646.4	49341.7	35523.8	36896	45374.2	29417.4	44061	24961.4	30336.7	30053.9	34099.2	23105.1	26705.8	52781.5	53751.4	22434.8	73637.9	78675	59450.3	32470	35156.2
573	TRUE	(7alpha,17alpha)-10,17-Dihydroxy-7-methyl-19-norpregn-4-en-20-yn-3-one	C21 H28 O3	Full match	Partial match	Full match	Partial match	0.00063	1.9	328.204	329.212	20.662	1.25808e+07	12	1	7	62.7	65.8		66.1	53.1	DDA for preferred ion	[M+H]+1	99121.6	83494.7	53616.2	145498	165182	106713	65939.3	176925	23271.5	29960	21332.2	18037.1	21743.1	23849.7	24969.3	23967.7	18743.8	17617.2	17083.5	22753.5	21379.1	18065.4	26625.9	23190.3	30416.1	29299.7
574	TRUE	Malvidin	C17 H14 O7	Full match	Full match	No results	Partial match	0.00101	3.06	330.075	331.082	18.077	5.45173e+06	32	1	0	82.7	65.5		73.9		DDA for preferred ion	[M+H]+1	525444	406004	252818	757481	241625	217313	161901	126241	163403	192159	189430	234507	182006	186689	210293	186929	172413	158169	187399	179165	102683	193203	87914.6	90050.3	119016	387980
576	TRUE	MFCD00133294	C21 H30 O3	Full match	Not the top hit	Full match	Not the top hit	0.0007	2.11	330.22	331.227	20.228	5.91785e+06	38	6	10	72.2	8.6		66.2	65.6	DDA for preferred ion	[M+H]+1	2.91684e+06	3.64419e+06	2.17819e+06	1.27365e+06	1314353	1.44427e+06	836333	842691	372307	428983	389933	358875	313273	374040	363975	375855	323286	448924	480057	442941	461272	306672	478996	536280	654538	511433
578	TRUE	3-{2-[(4-chlorophenyl)thio]-5-nitrophenyl}-1H-pyrazole	C15 H10 Cl N3 O2 S	No match	Full match	No results	No results	0.00113	3.42	331.019	332.027	17.468	1.57802e+06	0	2	0	77.6	8.9		59.5		DDA for preferred ion	[M+H]+1	137768	106504	71879.1	212569	175709	146138	245614	440372	36606	42931.7	24122.3	22396.8	26372.4	31962.2	32483.8	33735.3	23500.1	22156	18068.4	25566.7	23542	24754.7	33295.1	23920.2	35626.7	38628.8
579	TRUE	N-(1,3-benzodioxol-5-yl)-3,4,5-trimethoxybenzamide	C17 H17 N O6	Full match	Full match	No results	Partial match	0.00105	3.18	331.107	332.114	15.249	1.29127e+07	2	2	0	55.8	7.8		53.8		DDA for preferred ion	[M+H]+1	417054	259120	213895	1.11475e+07	8.20686e+06	1.05033e+06	411251	6.64216e+06	3.07624e+07	2.6745e+07	1.71514e+07	3.64251e+07	2.49993e+07	1.7887e+07	1.06261e+07	4.71491e+06	1.43515e+07	6.80878e+06	4.32598e+06	3.51097e+06	3.0649e+06	1.86871e+06	716933	5.76527e+06	2.6231e+06	178859
580	TRUE	thr-val-leu	C15 H29 N3 O5	Full match	No results	Full match	Partial match	0.00116	3.51	331.212	332.219	15.211	6.3358e+06	1	0	1					59.5	DDA for preferred ion	[M+H]+1	2.13794e+06	1.28943e+06	1.04338e+06	3.06059e+07	2.73138e+07	5.11552e+07	2.98373e+07	1.42439e+07	6.13183e+06	4.35844e+06	1.36574e+07	6.59587e+06	2.12633e+06	3.0281e+06	1.43679e+06	2.66545e+06	6.25775e+06	8.56542e+06	1.1533e+07	5.48046e+06	1.44129e+06	2.77979e+07	2.15095e+07	8.46984e+06	2.70706e+07	1.17675e+07
581	TRUE	Methyl (7-hydroxy-11-methyl-2,9-dioxo-12,15-dioxatetracyclo[8.4.1.0~1,10~.0~3,8~]pentadeca-3,5,7-trien-13-yl)acetate	C17 H16 O7	Full match	No results	Full match	Partial match	0.00049	1.47	332.09	333.097	19.114	4.74826e+06	20	0	1					72.4	DDA for preferred ion	[M+H]+1	1.18428e+06	959116	648389	414101	381029	574267	392967	392100	279762	315498	215901	230935	209309	293265	260587	256688	211557	206087	181569	249145	199591	211619	239377	219640	312249	310750
582	TRUE	4-(4-methoxyphenyl)-2-(methylanilino)-6-oxo-1,6-dihydropyrimidine-5-carbonitrile	C19 H16 N4 O2	Not the top hit	Full match	No results	No match	-0.00028	-0.84	332.127	333.134	19.096	1.38319e+06	5	2	0	51.4	7.6		60.3		DDA for preferred ion	[M+H]+1	127202	103269	74914.1	46024.1	41669.5	47134.4	44637.4	33814	28123	32228	21269.3	20909.6	22842.5	29723.2	27436.7	33682.4	20012	18760.7	19188.4	24365	21500.8	19368.1	24925.7	21494.6	32764.3	31827.9
583	TRUE	Gibberellin A4	C19 H24 O5	No match	Not the top hit	Full match	Not the top hit	-0.00164	-4.95	332.161	333.168	20.805	7.683e+06	19	6	2	97.7	9.9		9.9	67.9	DDA for preferred ion	[M+H]+1	911436	748790	359248	233146	172524	256386	265558	119346	241527	139964	97064.3	94762.1	100151	130335	126088	122835	101287	92488.3	84706.5	111288	97168.4	89824.9	103190	98105.6	193337	150604
585	TRUE	Prostaglandin B3	C20 H28 O4	Full match	Partial match	Full match	Partial match	0.00123	3.7	332.2	333.207	20.49	1.58252e+07	25	12	10	67.1	67.1		67.1	80.4	DDA for preferred ion	[M+H]+1	1.14951e+06	1.26487e+06	1.55006e+06	7.62242e+06	6.19323e+06	4.03677e+06	2.85732e+06	5.20529e+06	3.69592e+06	2.76364e+06	2.19474e+06	2.64883e+06	1.89254e+06	2.59138e+06	2.48703e+06	1.68129e+06	2.49258e+06	1.47588e+06	1.18953e+06	2.13671e+06	948555	1.48427e+06	2.62515e+06	959232	3.15586e+06	2.34423e+06
586	TRUE	(3R,4R,5R)-3-[(11E)-11,15-Hexadecadien-9-yn-1-yl]-4-hydroxy-5-methyldihydro-2(3H)-furanone	C21 H32 O3	Full match	Not the top hit	Full match	Partial match	0.00088	2.66	332.236	333.243	24.407	4.53852e+07	24	3	10	65.5	66.6		67.2	72.6	DDA for preferred ion	[M+H]+1	1.76594e+07	6.50158e+06	9.43579e+06	9.96872e+06	8.88515e+06	5.45925e+06	4.44703e+06	4.20097e+06	1.67069e+06	1.36403e+06	1.56227e+06	1.24235e+06	980056	869996	918909	767702	714255	3.07119e+06	3.6463e+06	2.67234e+06	2.74546e+06	1.86467e+06	4.64206e+06	5.11218e+06	4.15592e+06	3.21762e+06
589	TRUE	Nicotinamide ribotide	C11 H15 N2 O8 P	Not the top hit	Full match	Full match	Full match	0.0008	2.39	334.057	335.065	8.278	9.00082e+07	1	1	1	91.4	9.6		9.6	77.4	DDA for preferred ion	[M+H]+1	1.44699e+07	1.0431e+07	5.85337e+06	5.53652e+07	5.55366e+07	6.63269e+07	5.27554e+07	4.40495e+07	4.21961e+07	2.34585e+07	5.00342e+07	5.13798e+07	3.71369e+07	2.9077e+07	2.50913e+07	4.19249e+07	5.82729e+07	4.73392e+07	5.08235e+07	5.1731e+07	3.46306e+07	6.36898e+07	6.28038e+07	8.56837e+07	9.00082e+07	4.34821e+07
590	TRUE	5,5'-Dehydrodivanillate	C16 H14 O8	Not the top hit	No results	Full match	Partial match	0.00083	2.48	334.07	335.077	13.164	6.74006e+06	27	0	1					51.6	DDA for preferred ion	[M+H]+1	418539	306146	234922	205984	160443	189775	170117	127170	1.82527e+06	512383	486009	1.03567e+06	4.86444e+06	4.4001e+06	5.00133e+06	6.77446e+06	669191	3.43736e+06	6.00058e+06	2.05531e+06	2.44135e+06	4.16852e+06	872600	2.17382e+06	168216	150737
591	TRUE	(5E,11E)-7,8,14,16-Tetrahydroxy-3-methyl-3,4,7,8,9,10-hexahydro-1H-2-benzoxacyclotetradecin-1-one	C18 H22 O6	Full match	No results	Full match	Not the top hit	0.00111	3.33	334.143	335.15	21.75	3.62864e+06	2	0	1					61.7	DDA for preferred ion	[M+H]+1	1.04586e+06	1.18767e+06	592885	613753	488846	837584	359351	254448	853967	614112	1.22271e+06	334506	281583	449061	306249	912597	1.09723e+06	659063	649866	1.17983e+06	242388	328189	195747	257465	407544	478582
593	TRUE	(+/-)8(9)-EPETRE METHYL ESTER	C21 H34 O3	Full match	No results	Full match	Partial match	0.00093	2.79	334.252	335.259	22.373	2.33319e+07	12	0	4					66.6	DDA for preferred ion	[M+H]+1	232495	226778	1.94934e+06	1.58672e+06	1.13806e+06	921034	124709	819547	413650	223893	52125.6	418920	378727	213285	60324.8	141398	214587	585968	643281	56698.3	52535.8	563943	102158	174607	659979	67443.7
594	TRUE	(4a,9,10a-Trihydroxy-1-methyl-5,10-dioxo-3,4,4a,5,10,10a-hexahydro-1H-benzo[g]isochromen-3-yl)acetic acid	C16 H16 O8	Not the top hit	Invalid mass	Full match	Partial match	-0.00028	-0.84	336.084	337.092	15.404	2.16048e+06	24	4	1	89	9.4		44.2	60.5	DDA for preferred ion	[M+H]+1	607745	134195	110271	968464	389660	86723.9	74346.3	1.05402e+06	60131.6	70319.3	325785	51400.1	49435.5	69017.9	50562.2	71262	54532.9	41544.3	45668.3	36565.2	45739	43946.1	272637	312455	47877.3	57581.7
595	TRUE	Plinabulin	C19 H20 N4 O2	Not the top hit	No results	Full match	Partial match	-0.00019	-0.56	336.158	337.166	20.247	871731	2	0	1					52.3	DDA for preferred ion	[M+H]+1	95205.1	102828	64593.8	68215.5	39638.4	68350.3	33027.1	25652.1	22302.2	25067.6	21499.7	18135.4	16998.2	24351.1	25000.1	24516.1	17603.9	19099.4	16686.4	21062.1	18563.4	18542.7	21628.7	24063.6	43905.5	29644.5
596	TRUE	7,8-Epoxydihydrogrindelic acid	C20 H32 O4	Full match	Invalid mass	Full match	Partial match	0.00108	3.22	336.231	337.238	21.595	7.74638e+06	51	10	10	58.2	64.5		64.5	68	DDA for preferred ion	[M+H]+1	2.68717e+06	3.96532e+06	3.87551e+06	6.64234e+06	5.44352e+06	4.04473e+06	2.42452e+06	3.21491e+06	3.43478e+06	2.52674e+06	1.34612e+06	2.05057e+06	2.44334e+06	2.60131e+06	1.8596e+06	2.64657e+06	1.393e+06	2.5411e+06	2.52641e+06	2.00414e+06	1.17765e+06	2.78044e+06	3.66333e+06	2.2542e+06	2.85815e+06	2.16088e+06
598	TRUE	2-(4-chlorobenzoyl)-3-[(3-oxo-1,3-dihydroisobenzofuran-5-yl)amino]acrylonitrile	C18 H11 Cl N2 O3	Unused	Full match	No results	No match	-0.00138	-4.08	338.044	339.052	18.853	2.13108e+06	17	3	0	90.9	9.5		58.1		DDA for preferred ion	[M+H]+1	142243	102626	74403.1	64115.6	45986.4	44469.7	65292.5	178364	29102.3	38158.3	24269.9	22870	27341.2	31590.8	30414.4	32102.3	34450.7	26229.3	18253.8	29094.8	23811	19489.2	28312.9	22794.2	42856.8	37008.3
599	TRUE	3,6,8-Trihydroxy-3-methyl-3,4-dihydro-1,7,12(2H)-tetraphenetrione	C19 H14 O6	No match	Invalid mass	Full match	Partial match	-0.00107	-3.17	338.078	339.085	14.669	4.65031e+06	5	4	1	56.6	7.8		44.7	55.4	DDA for preferred ion	[M+H]+1	213140	113658	95139.6	4.65031e+06	2.29415e+06	843107	613473	3.55047e+06	281195	368069	3.33314e+06	719530	58649.8	63995.2	90117.9	116104	94633	272218	174213	52883	36821.9	701433	1.98375e+06	3.27672e+06	552241	217824
600	TRUE	1,3-dimethyl-7-[(5-phenyl-1,3,4-oxadiazol-2-yl)methyl]-3,7-dihydro-1H-purine-2,6-dione	C16 H14 N6 O3	Not the top hit	Full match	No results	No match	0.00135	4	338.114	339.121	18.597	3.04672e+06	25	8	0	64.1	8.2		65.4		DDA for preferred ion	[M+H]+1	270572	319084	118642	3.04672e+06	2.61952e+06	2.55404e+06	1.81458e+06	1.79666e+06	102156	485726	41881.6	57073.2	91914	108729	121808	123803	67509.5	61343.3	18418	107184	36548	61023.4	647460	384513	958071	230235
603	TRUE	Mofezolac	C19 H17 N O5	Full match	No results	Full match	Full match	0.00112	3.31	339.112	340.119	22.557	3.35407e+06	4	0	1					65.8	DDA for preferred ion	[M+H]+1	85569.3	68326.2	48166.8	35075.3	34200.9	41026.4	34691.3	29721.6	21131.8	24037.6	21069.1	19315.4	18175	32987.5	21557.1	22212	20622.1	24407.2	16804.2	23105.9	19934.8	19311.2	21520.3	21152.7	26160.3	27036.2
604	TRUE	(3aR,12aR)-3a,6-Dihydroxy-4-methoxy-3a,12a-dihydro-5H-furo[3',2':4,5]furo[3,2-b]xanthen-5-one	C18 H12 O7	Full match	No results	Full match	Partial match	0.00089	2.63	340.059	341.066	20.81	1.88151e+08	8	0	2					83.2	DDA for preferred ion	[M+H]+1	1.43416e+07	1.14307e+07	7.28426e+06	1333438999	6.14124e+08	1.93358e+08	1.27587e+08	159362194	1247706416	1128181710	3.0923e+08	9.38705e+08	3.87302e+08	5.65609e+08	3.37748e+08	6.6129e+08	5.46108e+08	5.13823e+08	6.28041e+08	1531913825	7.27073e+08	623652313	7.86487e+08	1.77157e+08	3177791766	1953775086
605	TRUE	benzotript	C18 H15 Cl N2 O3	No match	Invalid mass	Full match	No match	-0.00157	-4.58	342.076	343.083	13.046	5.61111e+06	5	3	1			57		58.6	DDA for preferred ion	[M+H]+1	778500	560005	486153	413164	357084	397187	369212	398211	480024	341852	370408	468138	246690	514918	471964	427860	991935	507117	752051	1.06616e+06	1.22413e+06	608964	235372	235570	654574	683950
608	TRUE	6beta-naltrexol	C20 H25 N O4	Full match	Full match	Full match	Full match	0.00099	2.88	343.179	344.187	17.843	1.55764e+07	9	3	1	69.9	8.5		61.2	55.3	DDA for preferred ion	[M+H]+1	342020	1.23403e+07	2.85334e+06	1.23202e+07	651550	1.90256e+07	314380	88764	82434	123044	96035.5	132811	67512.5	4.44353e+06	85325.8	80833.2	1.52572e+06	257804	60503.3	478878	58176.3	62715.3	106542	8.18193e+06	2.74271e+07	418468
609	TRUE	16(17)-EpDPE	C22 H32 O3	Not the top hit	No results	Full match	Not the top hit	0.00091	2.64	344.236	345.243	24.387	1.57793e+07	25	0	3					51.7	DDA for preferred ion	[M+H]+1	6.11711e+07	3.3668e+07	3.52601e+07	2.39263e+07	1.79159e+07	1.50556e+07	1.27467e+07	1.2081e+07	3.04476e+06	3.5505e+06	3.26981e+06	3.99364e+06	2.49396e+06	3.16958e+06	3.26023e+06	3.25681e+06	2.75705e+06	8.00049e+06	8.28242e+06	5.09398e+06	7.05668e+06	5.85649e+06	1.08772e+07	1.05161e+07	8.62204e+06	8.36355e+06
610	TRUE	Corticosterone	C21 H30 O4	Not the top hit	Not the top hit	Full match	Partial match	0.00074	2.15	346.215	347.222	20.69	1.37079e+07	19	2	10	57.1	64.1		64.1	67.3	DDA for preferred ion	[M+H]+1	1.06848e+07	1.09583e+07	7.02786e+06	4.28105e+06	3.43562e+06	3.57834e+06	2.22415e+06	2.79372e+06	1.12653e+06	1.27304e+06	1.61466e+06	923392	836655	1.11129e+06	1.00248e+06	1.0015e+06	859319	1.82323e+06	1.51768e+06	1.33681e+06	1.28102e+06	1.50393e+06	2.76966e+06	1.91255e+06	1.77548e+06	1.52303e+06
611	TRUE	Adenosine monophosphate	C10 H14 N5 O7 P	Not the top hit	Not the top hit	Full match	Full match	0.00094	2.71	347.064	348.071	8.391	1.16375e+08	9	2	4	98.9	9.9		84.9	91.2	DDA for preferred ion	[M+H]+1	1.1383e+07	8.39656e+06	4.895e+06	3.6029e+07	3.68989e+07	4.16821e+07	3.47723e+07	2.23664e+07	3.70634e+07	2.78726e+07	6.04396e+07	61735914	6.05496e+07	5.09055e+07	4.14102e+07	7.60441e+07	1.16375e+08	5.09324e+07	6.7161e+07	4.57941e+07	4.20765e+07	8.42626e+07	2.69024e+07	2.54781e+07	5.16808e+07	3.02051e+07
612	TRUE	diethyl 4-hydroxy-4-methyl-6-oxo-2-phenylcyclohexane-1,3-dicarboxylate	C19 H24 O6	Not the top hit	Full match	No results	Partial match	0.00153	4.4	348.159	349.166	21.893	2.77645e+06	26	1	0	77.6	48.7		72.3		DDA for preferred ion	[M+H]+1	84303.3	103868	66727.1	36848.4	32565.9	56227.4	37532.4	25655.1	24023.8	27570.3	18817.6	18694.7	19700.9	31688.5	28011	23029.6	21459.2	17343.4	17343.5	23279.4	19421.7	21194.6	21442.8	21940.6	30840	28806.2
614	TRUE	3216	C21 H32 O4	Not the top hit	Invalid mass	Full match	Not the top hit	0.00097	2.78	348.231	349.238	20.841	9.79383e+06	17	3	10	73.8	8.7		65.2	64.1	DDA for preferred ion	[M+H]+1	523226	843747	408336	475672	379045	531675	213378	250915	82740.2	83401.6	174592	77712.4	84087.4	86707	71867.3	72786.9	73591.7	87574.1	171718	74407.2	104731	64180.1	59884.9	186670	177498	88675.4
617	TRUE	(10Z)-6,10-Bis(hydroxymethyl)-3-methylene-2-oxo-2,3,3a,4,5,6,7,8,9,11a-decahydrocyclodeca[b]furan-4-yl methacrylate	C19 H26 O6	Not the top hit	Full match	No results	Partial match	-0.00148	-4.23	350.171	351.179	18.825	4.95741e+06	4	4	0	95	9.7		9.7		DDA for preferred ion	[M+H]+1	400490	274902	211176	898904	741941	1.30293e+06	2.34487e+06	241258	511239	389996	98736.1	82003.2	73054	101034	85975.3	92619.1	69925.1	63028.8	53822.1	73964.9	88840.4	61064.6	90859.9	88088.5	351750	177370
619	TRUE	U44069	C21 H34 O4	Full match	No results	Full match	Partial match	0.00115	3.28	350.247	351.254	20.681	7.1897e+06	13	0	3					57.6	DDA for preferred ion	[M+H]+1	215065	213467	242146	370140	495091	442657	418909	201937	107611	90985.3	100821	79552.9	75307.6	50730.6	33351.3	50767.5	57711.8	18433.3	32320.8	143618	97095.9	17246.7	27815.2	63128.3	74004.1	109970
620	TRUE	2-(4-chlorophenyl)-4-{[(4-chlorophenyl)thio]methyl}-1,3-thiazole	C16 H11 Cl2 N S2	Not the top hit	Full match	No results	No results	0.00027	0.78	350.971	351.979	22.384	3.91264e+06	0	1	0	71.6	8.6		37.3		DDA for preferred ion	[M+H]+1	104678	99849.5	64120.6	41574.9	37477.5	46619.7	44184.9	31394.4	30286.1	30588.1	26054.9	23388.3	23538.4	28477.2	29355	26506.1	23488.5	23138.4	22683.3	30243.2	28022.9	24866.7	24071.1	24662	53286.5	51874.8
621	TRUE	4,5-dimethyl-6-[(5-phenyl-4H-1,2,4-triazol-3-yl)thio]-2-(trifluoromethyl)pyrimidine	C15 H12 F3 N5 S	No match	Full match	No results	No match	-0.00144	-4.09	351.075	352.082	19.295	8.37762e+06	1	1	0	69.4	8.5		46.4		DDA for preferred ion	[M+H]+1	828196	574236	386969	298617	270067	284136	244750	198987	187091	224761	137549	138661	144362	175033	186807	185538	131341	159024	127245	144801	129769	122310	152702	194028	211095	218995
622	TRUE	Halazepam	C17 H12 Cl F3 N2 O	No match	Full match	No results	Not the top hit	-0.00113	-3.21	352.058	353.065	11.805	7.88585e+07	8	4	0	82.4	9.1		71.8		DDA for preferred ion	[M+H]+1	348378	266884	219415	4.4327e+07	4.36502e+07	5.34797e+06	6.42816e+06	5.40477e+07	156546	3.01198e+06	1.72e+07	2.81951e+06	136428	2.55942e+06	226725	336106	1.37465e+06	1.54746e+07	3.04838e+07	1.60993e+07	1.8159e+07	3.48576e+07	7.88585e+07	6.69005e+07	4.20115e+07	5.09843e+06
623	TRUE	(1S,12aR,12bS)-1,4,9,12a-Tetrahydroxy-1,2,11,12,12a,12b-hexahydro-3,10-perylenedione	C20 H16 O6	Not the top hit	No results	Full match	Partial match	0.00144	4.09	352.096	353.103	18.729	1.63087e+06	11	0	1					64.2	DDA for preferred ion	[M+H]+1	176686	115891	92058.7	62055.5	54068.3	66719.9	61119.2	39496.6	52739.7	120063	39670.8	34642.6	31229.5	40855.7	43480.7	43548.8	31450.6	26279.2	24933.5	31332.4	30927.4	28720.5	35253.7	30985.4	45756.4	38997.7
624	TRUE	Roxadustat	C19 H16 N2 O5	Full match	No results	Full match	No results	0.00108	3.06	352.107	353.114	18.726	4.77581e+06	0	0	1					51.1	DDA for preferred ion	[M+H]+1	112238	74782.7	59403.8	59612.1	33163.7	43053.1	39439.1	25486.4	29729	29262.6	25598.8	18482.1	17725	26363.4	28057.3	28101.3	18339.3	368127	311062	123498	19956.9	397040	213763	298158	473936	109698
626	TRUE	MONOLINOLENIN	C21 H36 O4	Full match	No results	Full match	Not the top hit	0.0013	3.7	352.263	353.27	22.297	7.96069e+06	7	0	1					52.5	DDA for preferred ion	[M+H]+1	6.27238e+06	4.6167e+06	6.46438e+06	7.06764e+06	6.39474e+06	2.99716e+06	6.10808e+06	4.90248e+06	3.59681e+06	2.88509e+06	4.15104e+06	3.11848e+06	2.63261e+06	2.60505e+06	2.1906e+06	2.90043e+06	1.63268e+06	3.5773e+06	4.05738e+06	4.38439e+06	4.42474e+06	4.28001e+06	3.4866e+06	5.73076e+06	5.76575e+06	3.1415e+06
627	TRUE	TPH	C15 H23 N5 O5	Full match	Full match	No results	Partial match	0.00096	2.73	353.171	354.178	12.37	2.26942e+07	1	3	0	71.1	8.6		41.8		DDA for preferred ion	[M+H]+1	386061	261690	229447	2.11886e+06	1.1908e+06	300394	668495	748453	512206	331167	2.1047e+06	440334	131984	530274	288226	329261	798843	6.36612e+06	6.07504e+06	1.92255e+06	848394	9.91168e+06	6.29491e+06	4.45336e+06	5.6096e+06	977860
630	TRUE	2-(methylthio)-4-[5-(piperidinosulfonyl)-2-thienyl]pyrimidine	C14 H17 N3 O2 S3	No match	Full match	No results	No results	-0.00158	-4.44	355.047	356.054	14.774	5.87232e+06	0	1	0	61.7	8.1		60.4		DDA for preferred ion	[M+H]+1	420836	247413	203728	1.86076e+07	1.60636e+07	670205	285590	1.08575e+07	4.79456e+06	8.44503e+06	3.55163e+06	3.13186e+06	714178	1.01881e+06	469873	442225	698110	840956	280210	725023	257184	135999	8.07575e+06	9.0062e+06	1.01953e+07	401668
631	TRUE	13,14-dihydroprostaglandin F2alpha	C20 H36 O5	No results	No results	Full match	Not the top hit	0.00054	1.52	356.257	357.264	20.067	4.15298e+06	3	0	1					80.2	DDA for preferred ion	[M+H]+1	1.31024e+06	3.60542e+06	1.45274e+06	2.94175e+06	2.4004e+06	1.95793e+06	1.18095e+06	2.69533e+06	381475	439599	730270	516754	560256	781942	539824	727201	332309	664971	695167	808504	585228	607879	749238	940405	1.47562e+06	926725
634	TRUE	Nalbuphine	C21 H27 N O4	Full match	No results	Full match	Full match	0.00104	2.9	357.195	358.202	18.92	1.24842e+07	4	0	1					53	DDA for preferred ion	[M+H]+1	147925	3.87008e+06	1.06341e+06	6.16321e+06	308949	4.68991e+06	41550.6	39617.6	31538.8	47297.9	23662	22358	26545.7	200587	34093.7	30101.1	1.42224e+06	243330	18168.4	199456	22424.9	32728.5	74923.1	2.23889e+06	1.24842e+07	69153.1
635	TRUE	1-(1,3-dithiolan-2-yl)-2-naphthyl thiophene-2-carboxylate	C18 H14 O2 S3	No match	Full match	No results	No match	-0.00075	-2.09	358.015	359.022	14.456	3.95299e+07	1	3	0	75.4	8.8		51.3		DDA for preferred ion	[M+H]+1	1.92236e+06	1.17304e+06	896331	1.2537e+06	1.22784e+06	915089	723166	545056	585023	620381	597176	413913	381614	505665	461456	473606	360275	420001	393490	515537	410733	519290	691290	507930	718775	671079
636	TRUE	ethyl 2-[2-({2-[(5-methyl-1,3,4-thiadiazol-2-yl)thio]acetyl}amino)-1,3-thiazol-4-yl]acetate	C12 H14 N4 O3 S3	No match	Full match	No results	No results	-0.00063	-1.76	358.022	359.029	21.793	3.37637e+06	0	1	0	60	8		35.7		DDA for preferred ion	[M+H]+1	7.2171e+06	5.49732e+06	2.72736e+06	824103	561519	560749	468803	219349	352326	267404	279764	239343	384202	278123	285401	294229	185115	318137	149561	206722	288073	216351	320508	320527	315754	340154
637	TRUE	7-[(E)-2-Carboxyvinyl]-3-(3,4-dihydroxyphenyl)-2,3-dihydro-1,4-benzodioxine-2-carboxylic acid	C18 H14 O8	Not the top hit	No results	Full match	Partial match	0.00048	1.33	358.069	359.077	17.199	7.95304e+06	3	0	1					54	DDA for preferred ion	[M+H]+1	1.33087e+06	818395	586996	733884	841118	450844	411064	881334	475515	734090	645510	530253	403177	459611	662350	668145	308027	1.05485e+06	924508	705910	461088	1.23627e+06	511919	285203	379700	340674
638	TRUE	11-(4-chloroanilino)-2,3-dihydro-1H-cyclopenta[4,5]pyrido[1,2-a]benzimidazole-4-carbonitrile	C21 H15 Cl N4	No match	Full match	No results	No match	-0.00059	-1.66	358.098	359.105	14.197	4.55964e+06	2	1	0	94.3	9.7		57.6		DDA for preferred ion	[M+H]+1	4.56733e+06	2.44383e+06	1.70684e+06	2.30621e+07	6.5985e+06	2.78825e+06	1.4767e+06	5.99478e+06	5.6416e+06	5.14641e+06	1.54053e+07	5.58516e+06	4.63016e+06	9.79443e+06	4.14396e+06	6.44169e+06	1.48461e+07	5.39704e+06	8.65134e+06	8.34823e+06	2.2257e+06	1.75706e+07	2.28177e+07	1.44804e+07	2.25448e+07	6.2141e+06
639	TRUE	1-(5-methylisoxazol-3-yl)-4-(3,4,5-trimethoxyphenyl)piperidine-2,6-dione	C18 H20 N2 O6	Full match	Full match	No results	Partial match	0.00107	2.97	360.133	361.14	15.528	2.35808e+06	4	4	0	80.8	9		60.4		DDA for preferred ion	[M+H]+1	945203	1.46554e+06	845329	877735	286130	363884	312599	246153	580449	285104	932122	694011	313147	219903	205416	209200	213758	341545	357860	166791	156267	393260	658448	545795	525818	279201
641	TRUE	1,3-Diphenyl-1H-pyrazole-4-carbaldehyde N-(4-oxo-1,3-thiazolan-2-ylidene)hydrazone	C19 H15 N5 O S	Not the top hit	Full match	No results	No results	-0.00019	-0.52	361.1	362.107	21.701	1.5061e+06	0	3	0	79.5	49.8		49.8		DDA for preferred ion	[M+H]+1	98072.7	195706	74624.6	53866.4	39939.9	158521	37350.8	26074.1	28241.9	27344	21608.6	20079.4	19410.3	27803.6	25981.3	25961.6	22531.1	21787.9	18737.7	25104.7	22111.3	22124.4	24648.4	26712.6	48324.8	34139.6
643	TRUE	(+/-)5(6)-EET Ethanolamide	C22 H37 N O3	Not the top hit	Full match	No results	Partial match	0.0012	3.3	363.279	364.286	20.58	1.82052e+06	5	3	0	94.9	9.7		58.5		DDA for preferred ion	[M+H]+1	82196.9	67154.8	43588.6	35508.9	30194	37075.4	28434.6	19713	19606	26658.2	17469.4	13791.3	17691.5	20711.5	20460.8	19350.3	16816.9	12906.5	15372.6	17761.6	15412.1	15315.8	17275.2	15383	25624	22143.4
644	TRUE	1-(4-Chlorophenyl)-2-[(4-hydroxy-5-isopentyl-6-methylpyrimidin-2-yl)thio]ethan-1-one	C18 H21 Cl N2 O2 S	No match	Full match	No results	No results	-0.00178	-4.89	364.099	365.107	23.376	2.76983e+06	0	4	0	75.1	8.8		56.5		DDA for preferred ion	[M+H]+1	44576.2	45708.5	30876.9	579402	563933	1.78267e+06	846039	6.27792e+06	633230	5.68245e+06	624276	527862	463570	3.65568e+06	3.22718e+06	637474	549324	2.34371e+06	346465	2.42472e+06	400747	496868	452111	411484	625319	618305
646	TRUE	3,6-Dihydroxy-4,4,6a,9,12b-pentamethyl-1,3,4,4a,5,6,6a,9,10,12,12a,12b-dodecahydro-2H,11H-benzo[f]pyrano[2,3-b]chromen-11-one	C21 H32 O5	Full match	No results	Full match	Partial match	0.0011	3.03	364.226	365.233	21.452	2.11187e+07	9	0	1					51.2	DDA for preferred ion	[M+H]+1	1.54663e+07	2.26823e+07	1.39659e+07	1.98149e+07	1.99911e+07	1.7447e+07	1.20124e+07	1.70243e+07	5.19264e+06	3.43903e+06	5.33702e+06	3.49328e+06	1.94918e+06	3.09907e+06	2.19519e+06	2.31431e+06	2.09136e+06	4.32754e+06	3.75086e+06	3.07941e+06	2.76126e+06	3.02158e+06	1.05455e+07	1.03157e+07	7.74374e+06	4.40179e+06
647	TRUE	2,6-Bis((4-hydroxy-3-methoxyphenyl)methylene)cyclohexanone	C22 H22 O5	Not the top hit	Invalid mass	Full match	Partial match	-0.00107	-2.91	366.146	367.153	18.489	4.89834e+06	2	1	1	89.8	9.5		45.7	50.5	DDA for preferred ion	[M+H]+1	199149	244559	180368	1.36187e+06	1.41222e+06	4.89834e+06	3.20659e+06	1.31471e+06	959134	1.58318e+06	617966	676784	76790.1	314690	87644.4	175292	226221	141001	205634	102118	169940	115109	762881	616616	991395	1.30533e+06
651	TRUE	6',7'-Dimethoxy-2'-methyl-3',4',6,8-tetrahydro-2'H-spiro[indeno[4,5-d][1,3]dioxole-7,1'-isoquinolin]-8-ol	C21 H23 N O5	Not the top hit	No results	Full match	Partial match	-0.00113	-3.07	369.156	370.164	14.755	7.34027e+07	6	0	1					54.7	DDA for preferred ion	[M+H]+1	1.70102e+06	988992	804757	1.29068e+07	1.29146e+07	1.48832e+07	9.98736e+06	1.06236e+07	1.898e+06	953058	3.30332e+06	2.11056e+06	411342	520584	511448	515757	371258	698885	953224	424603	385417	930827	7.99978e+06	5.63275e+06	2.81584e+06	1.59501e+06
653	TRUE	(5Z)-7-[(2S)-2-(3-Hydroxy-5-phenylpentyl)-5-oxo-3-cyclopenten-1-yl]-5-heptenoic acid	C23 H30 O4	Full match	Invalid mass	Full match	Partial match	0.00154	4.15	370.216	371.223	21.017	2.91696e+07	3	1	5	50.2	62.1		62.2	59.8	DDA for preferred ion	[M+H]+1	224434	170442	124377	84993.9	73726.6	88247.9	83900.8	51699	55752.9	64582.1	43339.1	40043.2	42952.7	49645.2	55541.9	55829.7	53338	38464.6	35506.1	48464.1	46098.3	40851.3	43893	44210.7	61062.3	63364.7
654	TRUE	2-[6-(1H-1,2,4-triazol-1-yl)-3-pyridyl]-4-[3-(trifluoromethyl)phenyl]-1,3-thiazole	C17 H10 F3 N5 S	No match	Full match	No results	No results	0.00184	4.94	373.063	374.07	23.379	3.11549e+06	0	2	0	78.3	8.9		54.3		DDA for preferred ion	[M+H]+1	86512.5	72076.6	52264.1	42066.4	32095	36842.5	40946.5	27024.6	22706.6	28341.1	23340.5	20961.2	21804.3	24320.6	28280.3	26633.4	21863.4	21301.1	21632.5	39821.6	25480.9	22603.6	20110.7	21018.7	29020.2	34189.8
657	TRUE	Methylprednisolone	C22 H30 O5	No match	No results	Full match	Full match	-0.00169	-4.53	374.208	375.215	20.53	6.30148e+06	4	0	1					62.9	DDA for preferred ion	[M+H]+1	945418	805053	555426	573833	571351	454906	336707	399871	248501	266120	1.00883e+06	172469	195710	299488	232622	236864	2.1276e+06	232074	414955	419992	180049	559476	187902	194669	309504	250089
658	TRUE	Odorigenin	C23 H34 O4	Not the top hit	Invalid mass	Full match	Partial match	0.0013	3.47	374.247	375.254	21.6	4.71797e+06	5	1	5	52.7	7.6		51.5	68	DDA for preferred ion	[M+H]+1	157122	762661	229073	279268	75408.4	629860	73561.4	51104.3	46532.8	49904.5	37914	37148.9	33294	54520.8	44929.6	43255.8	43052	37064.9	34283.6	53734.5	34200.5	38200.9	41110	53370.9	205777	55911.2
659	TRUE	(âˆ’)-Riboflavin	C17 H20 N4 O6	Not the top hit	Not the top hit	Full match	Full match	0.00085	2.25	376.139	377.146	13.682	1.81048e+08	3	6	1	91.1	9.6		55.2	57.1	DDA for preferred ion	[M+H]+1	3.08779e+06	2.02774e+06	1.50947e+06	1418353731	7.94667e+08	9.95547e+07	6.52603e+07	2051667814	2.40423e+08	2.44956e+08	1889032135	1014088883	3.61168e+08	4.52779e+08	2.94918e+08	3.11859e+08	7.02093e+08	3710886828	3883963653	1915835082	6.35994e+08	5023400863	3685883261	4555463310	2430160601	1238909555
661	TRUE	(2E)-3-(Acetoxymethyl)-5-[(1S,4aR,8aR)-2-formyl-5,5,8a-trimethyl-1,4,4a,5,6,7,8,8a-octahydro-1-naphthalenyl]-2-pentenoic acid	C22 H32 O5	Full match	Full match	No results	Partial match	0.00168	4.47	376.227	377.234	19.202	1.6458e+07	21	3	0	55.1	7.8		48.2		DDA for preferred ion	[M+H]+1	101512	72394.6	81613.6	112730	135510	35540.2	33763.1	33991.1	152589	28496.3	975665	120014	151241	300961	137367	156953	1.0017e+06	331546	164548	318783	29420.9	521530	48669.1	48649.1	24249.4	23136.7
662	TRUE	N,N-Dimethyl-N'-(5-{[2-nitro-4-(trifluoromethyl)phenyl]thio}-1,3,4-thiadiazol-2-yl)iminoformamide	C12 H10 F3 N5 O2 S2	No match	Full match	No results	No results	0.00041	1.1	377.023	378.03	17.519	7.04717e+06	0	2	0	74.5	8.7		63		DDA for preferred ion	[M+H]+1	194531	126777	85852.3	133629	75132.8	68273.5	59688.4	216131	44123.6	53597.3	34364.3	35022.2	31772.1	40980.5	48655.7	39301.2	33010.4	30145.1	27378.7	30694.6	29045.8	29838.5	53538.8	29104.7	39942.1	56518.9
663	TRUE	N4-(5-Cyclopropyl-1,3,4-thiadiazol-2-yl)-3-(2-chloro-6-fluorophenyl)-5-methylisoxazole-4-carboxamide	C16 H12 Cl F N4 O2 S	No match	Full match	No results	No results	0.00109	2.87	378.036	379.044	17.092	1.23416e+06	0	2	0	74.3	46.7		63.4		DDA for preferred ion	[M+H]+1	226562	140469	95478	68742.7	69320.4	72645.7	62686.7	48110.6	43364.6	54174.3	30905	27393.5	34463	46518.6	46496	47681.3	32062.7	26482.8	30092.7	37308.8	31465.2	29902.5	32739	32478.5	46908	50274.1
664	TRUE	2a,11-Dihydroxy-2,2,4a,7,10b-pentamethyl-1a,2a,3,4,4a,7,8,10,10a,10b,11,11a-dodecahydro-2H,9H-[1]benzoxireno[3,4-f]pyrano[2,3-b]chromen-9-one	C21 H30 O6	Full match	Partial match	Full match	Partial match	0.00099	2.62	378.205	379.213	20.246	3.00021e+06	9	2	3	51.7	41.2		62.1	69.1	DDA for preferred ion	[M+H]+1	104508	112876	70905.3	97612.7	229511	75028.8	46116.1	159555	24481.4	27516.9	23600.4	19907.5	18659.1	26730.5	27442.9	26911.6	19324	23741.5	18316.8	23120.1	20377.2	20354.6	34177.4	44411.9	48195.6	32541
665	TRUE	Desacetylcephapirin	C15 H15 N3 O5 S2	Not the top hit	Full match	No results	Full match	0.00098	2.57	381.046	382.054	19.689	7.26738e+07	1	4	0	76.3	8.8		63.5		DDA for preferred ion	[M+H]+1	246812	187416	124580	1.81427e+06	5.42041e+06	1.06914e+07	1.51685e+07	632947	1.53074e+06	205623	40148.3	38819.2	42371.2	55158.5	58761	60468.6	44018	33931.5	34379.4	46822.6	45652.5	39824.4	78339.1	38678.3	1.34957e+06	146243
666	TRUE	Ethyl 7-chloro-1-(2,4-difluorophenyl)-6-fluoro-4-oxo-1,4-dihydro-1,8-naphthyridine-3-carboxylate	C17 H10 Cl F3 N2 O3	No match	No results	Full match	No results	-0.00012	-0.31	382.033	383.04	18.532	201564454	0	0	1					60.9	DDA for preferred ion	[M+H]+1	4.9695e+06	3.95054e+06	2.75182e+06	3.28181e+07	1.26723e+07	7.02269e+06	6.34521e+06	1.15329e+08	3.7513e+06	2.00938e+06	50641144	1.12049e+07	6.60018e+06	6.4842e+06	4.42e+06	4.308e+06	5.37828e+06	2.65606e+06	2.52855e+06	3.36226e+06	1.8737e+06	4.50939e+06	1.22853e+07	9.98694e+06	6.90667e+06	3.32963e+06
667	TRUE	2-Acetamido-2-deoxy-4-O-beta-D-galactopyranosyl-D-glucose	C14 H25 N O11	Not the top hit	Partial match	Full match	Partial match	0.00036	0.93	383.143	384.15	7.786	4.41157e+07	13	1	1	91.1	82.8		82.8	76.7	DDA for preferred ion	[M+H]+1	1.72413e+06	1.45456e+06	1.36562e+06	2.75164e+07	29224084	3.56527e+07	3.38745e+07	1.77864e+07	3.29406e+07	2.1268e+07	1.90607e+07	2.56686e+07	2.41098e+07	2.59839e+07	2.63301e+07	2.36444e+07	2.38307e+07	2.13745e+07	2.08387e+07	3.04178e+07	2.01343e+07	2.21912e+07	3.10388e+07	1.82397e+07	4.41157e+07	2.44514e+07
668	TRUE	ethyl 5-{[(3-chloroanilino)carbonyl]amino}-1-phenyl-1H-pyrazole-4-carboxylate	C19 H17 Cl N4 O3	Not the top hit	Full match	No results	No results	-0.00016	-0.41	384.099	385.106	22.492	1.91652e+06	0	1	0	64.9	8.2		43		DDA for preferred ion	[M+H]+1	83355.4	64770.4	53513.6	35717.6	31751	37766.5	33787.4	25937	22805.7	27265.1	21509.3	18869.1	19344	24233	21967.4	26402.3	19282.2	18537.7	20693.7	26682.4	44337.2	21731.2	21561.5	22036.5	30877.2	31281
669	TRUE	4-Fluoro-N-{(3S,5S)-5-[3-(4-fluorophenyl)-1,2,4-oxadiazol-5-yl]-1-methyl-3-pyrrolidinyl}benzamide	C20 H18 F2 N4 O2	No match	Full match	No results	No results	0.00107	2.78	384.141	385.148	19.31	2.35951e+06	0	2	0	93.6	9.7		55		DDA for preferred ion	[M+H]+1	1.44571e+06	1.34788e+06	1.18229e+06	435189	632622	597875	582650	259590	392895	668937	219838	171106	131088	288317	227432	269076	110636	141103	108284	250733	108934	122719	127907	205739	350488	234954
670	TRUE	N-({(1S,4S,6S)-6-Isopropyl-3-methyl-4-[2-oxo-2-(1-pyrrolidinyl)ethyl]-2-cyclohexen-1-yl}methyl)-2-pyrazinecarboxamide	C22 H32 N4 O2	Not the top hit	Full match	No results	No results	-0.00013	-0.33	384.252	385.26	20.523	1.06493e+06	0	3	0	76.4	8.8		67.1		DDA for preferred ion	[M+H]+1	97483.5	81619.8	51711.1	144404	134664	57954.9	54651.8	24634.7	42104.9	30083.2	62401.5	18920.2	20545.1	22077.7	23144.1	25903.8	22162.9	26012.5	82579.3	20336.9	22173.4	193194	32802	117947	96104.9	45757.8
671	TRUE	N-{[(2R,4S,5S)-5-(4-Morpholinylmethyl)-1-azabicyclo[2.2.2]oct-2-yl]methyl}-2-thiophenesulfonamide	C17 H27 N3 O3 S2	Not the top hit	Full match	No results	No match	0.00163	4.22	385.151	386.158	14.795	3.66756e+06	8	3	0	54.7	7.7		58.6		DDA for preferred ion	[M+H]+1	333949	215193	166639	1.00191e+06	2.42367e+06	5.85768e+06	3.97256e+06	3.98256e+06	96379.7	109434	90347.5	77692.4	67770.5	83433.8	84106.6	86778.9	76304	73094.4	62004.6	81658.9	66779.8	75740.1	1.43494e+06	504665	155577	109556
673	TRUE	(5Z)-7-{(1R,2R,3R,5S)-3,5-Dihydroxy-2-[(1E)-3-oxo-5-phenyl-1-penten-1-yl]cyclopentyl}-5-heptenoic acid	C23 H30 O5	Full match	No results	Full match	Partial match	0.00108	2.78	386.21	387.218	24.274	1.72941e+07	12	0	3					54	DDA for preferred ion	[M+H]+1	234060	165333	156429	114157	113610	118236	113445	115311	87919.8	93825.4	98976.5	82335.5	79455.7	93098.5	84277.5	88315.8	95470.9	83738.5	75935.1	91986.8	91564.6	79068.7	77972.4	87095.8	83060.4	112184
674	TRUE	(3beta,5beta,8xi,9xi)-3,14-Dihydroxybufa-20,22-dienolide	C24 H34 O4	Full match	Invalid mass	Full match	Not the top hit	0.00101	2.61	386.247	387.254	23.286	2.52769e+07	6	1	3	51.8	7.6		66.7	63	DDA for preferred ion	[M+H]+1	8.99993e+06	5.68859e+06	5.05701e+06	3.83977e+06	2.63258e+06	2.76698e+06	2.18807e+06	1.62528e+06	1.83761e+06	1.716e+06	4.26071e+06	1.32084e+06	1.34901e+06	2.12219e+06	1.47633e+06	1.45797e+06	4.0273e+06	2.75278e+06	1.7104e+06	1.89753e+06	1.21054e+06	2.93538e+06	1.26096e+06	1.28758e+06	1.80648e+06	1.8909e+06
675	TRUE	(9R,10R)-10-(acetyloxy)-8,8-dimethyl-2-oxo-2H,8H,9H,10H-pyrano[2,3-h]chromen-9-yl 2-methylbutanoate	C21 H24 O7	No match	Full match	No results	Partial match	-0.00098	-2.52	388.151	389.159	14.14	1.84775e+07	24	6	0	81.2	9.1		59.9		DDA for preferred ion	[M+H]+1	2.38292e+07	2.16556e+07	2.07322e+07	1.74336e+06	1.37172e+06	2.01963e+07	1.01112e+06	1.67117e+07	1.75634e+07	3.70875e+07	1.42652e+07	1.28797e+07	9.75286e+06	1.40034e+07	9.9888e+06	1.33686e+07	1.07742e+07	1.18384e+07	7.60129e+06	2.00347e+07	1.61783e+07	1.37029e+07	1.25631e+07	1.41044e+07	2.07352e+07	1.57156e+07
679	TRUE	Testosterone benzoate	C26 H32 O3	Full match	Full match	No results	Partial match	0.00118	3	392.236	393.244	24.641	5.9403e+07	1	1	0	61	46.4		57.1		DDA for preferred ion	[M+H]+1	957146	786426	570108	423203	383464	530058	487331	417209	410598	474437	409420	304164	343683	402279	384063	395450	314841	306422	307681	396550	361824	306326	357368	310714	445612	414801
680	TRUE	Glu-Val-Phe	C19 H27 N3 O6	Full match	No results	Full match	No results	0.00138	3.5	393.191	394.199	16.232	4.44718e+06	0	0	1					73.4	DDA for preferred ion	[M+H]+1	249926	422367	175040	1.07022e+06	2.024e+06	4.44718e+06	3.75275e+06	65400.6	648645	417530	232016	447543	58328.8	409904	174948	283622	457729	533591	613297	401688	448940	1.03201e+06	1.15821e+06	594489	106559	1.24197e+06
681	TRUE	S-(2,3-Dihydroxypropyl) (5Z,8Z,11Z,14Z)-5,8,11,14-icosatetraenethioate	C23 H38 O3 S	No match	No results	Full match	No match	-0.00189	-4.8	394.252	395.26	23.969	2441822281	1	0	1					62.9	DDA for preferred ion	[M+H]+1	3.41862e+06	3.49884e+06	3.88409e+06	4.50016e+06	8.19308e+06	3.77332e+06	4.92556e+06	3.60813e+06	1.1662e+06	1.04058e+06	1.42136e+06	1.79415e+06	1.51637e+06	2.29881e+06	1.58431e+06	2.3295e+06	3.18149e+06	3.43847e+06	3.71756e+06	2.83822e+06	3.36077e+06	2.07926e+06	2.31448e+06	1.20157e+06	2.24929e+06	1.86536e+06
682	TRUE	S-Adenosyl-L-methionine	C15 H22 N6 O5 S	Full match	Full match	Full match	Full match	0.00156	3.93	398.139	399.146	8.892	460861212	2	1	1	90.8	76.7		76.7	86.4	DDA for preferred ion	[M+H]+1	1.45941e+07	1.37358e+07	1.36051e+07	2.67766e+07	2.01465e+07	1.11176e+07	1.44496e+07	8.77343e+06	4.20183e+08	4.66644e+08	2.46146e+08	4.17538e+08	7.34742e+08	6.79399e+08	7.97537e+08	1048381108	6.2823e+08	2.58169e+08	4.33642e+08	3.11122e+08	8.86449e+08	4.46671e+08	6.27415e+06	5.90394e+06	2.51178e+07	5.28107e+07
684	TRUE	1-(3-chlorophenyl)-4-{2-[1-(4-chlorophenyl)-1H-1,2,3,4-tetraazol-5-yl]vinyl}piperazine	C19 H18 Cl2 N6	No match	Full match	No results	No results	-0.00082	-2.06	400.096	401.103	20.472	4.04341e+06	0	3	0	73.9	8.7		62.8		DDA for preferred ion	[M+H]+1	106785	90234.2	59770.7	43544.6	38167.3	46829.2	37411	25376.1	27438.8	33545.2	22519.6	21049	20207.6	27166.5	26816.7	27785.4	22457.6	19565.8	17002	23960.2	20127	19110.7	22475.7	21551.1	37443.9	29994.1
685	TRUE	7-{[(2E)-5-(3,6-Dihydroxy-2,2,6-trimethylcyclohexyl)-3-methyl-2-penten-1-yl]oxy}-2H-chromen-2-one	C24 H32 O5	Full match	Not the top hit	Full match	Partial match	0.00168	4.19	400.227	401.234	19.399	2.13801e+06	3	3	2	87.8	9.4		47.5	74.4	DDA for preferred ion	[M+H]+1	357108	277105	208430	191540	147388	155767	139268	105945	99865.9	116750	106973	73859.6	83304.6	104672	94786	97973.9	133919	99918.2	73837.3	85938	80821.3	112433	87456.3	78481.7	108742	121097
686	TRUE	(+)-Ophiobolin A	C25 H36 O4	Full match	No results	Full match	Full match	0.00146	3.65	400.263	401.27	23.037	2.71781e+07	4	0	2					53.6	DDA for preferred ion	[M+H]+1	132699	258335	274945	302414	202076	118095	57006	101261	51529.6	121370	56434.2	78552.2	26455.1	55976.8	38502.8	31272.1	30989.1	111310	119735	78343.4	101273	110635	119499	102795	176003	43209.9
689	TRUE	Dehydrocholic acid	C24 H34 O5	Full match	Full match	No results	Full match	0.00154	3.82	402.242	403.249	20.556	3.65326e+07	6	1	0	73	46		46		DDA for preferred ion	[M+H]+1	1.56697e+06	1.31235e+06	846362	627505	553619	648977	558722	400175	414877	481898	3.08088e+06	314434	1.06443e+06	1.39432e+06	526265	498409	5.41102e+06	1.04109e+06	1.25283e+06	1.80345e+06	334283	992068	313467	295007	449410	453036
691	TRUE	N1-(3-eth-1-ynylphenyl)-2-({5-[5-(trifluoromethyl)-2-pyridyl]-1,3,4-oxadiazol-2-yl}thio)acetamide	C18 H11 F3 N4 O2 S	No match	Full match	No results	No results	-0.00102	-2.52	404.054	405.062	16.619	7.31299e+06	0	1	0	72.6	45.7		45.7		DDA for preferred ion	[M+H]+1	393330	243981	160695	140575	127399	132410	116938	88849.7	4.86526e+06	1.03071e+06	268031	865504	9.06312e+06	1.00938e+07	1.42176e+07	1.062e+07	6.95459e+06	1.43977e+07	1.0156e+07	4.60448e+06	4.61814e+06	7.56214e+06	70407.2	53517	77097	82412.2
692	TRUE	5-Hydroxy-8,8-dimethyl-6-(2-methylbutanoyl)-4-phenyl-2H,8H-pyrano[2,3-f]chromen-2-one	C25 H24 O5	No match	No results	Full match	Partial match	0.00075	1.87	404.163	405.17	15.664	4.15991e+06	2	0	1					51.7	DDA for preferred ion	[M+H]+1	1.50526e+06	852118	700265	2.23687e+07	1.77792e+07	1.47094e+07	1.42994e+07	1.21127e+07	1.19763e+07	4.97259e+06	1.02348e+07	8.3219e+06	5.32449e+06	7.26328e+06	6.62832e+06	6.29263e+06	3.34023e+06	1.80588e+07	1.39439e+07	2.04738e+07	7.12049e+06	2.1297e+07	3.0639e+07	2.59652e+07	3.99788e+07	2.62103e+07
693	TRUE	(8xi,9xi,14xi)-17-Hydroxy-3,11,20-trioxopregnan-21-yl acetate	C23 H32 O6	Full match	No results	Full match	Partial match	0.00119	2.94	404.221	405.228	17.742	1.29562e+06	4	0	1					60.7	DDA for preferred ion	[M+H]+1	102572	439828	111144	34729.5	38595.4	183219	151039	70665.6	23275.8	28019.1	25937	16787.8	19433.6	22157.8	25190.7	19857.3	16302.1	15610.4	14193.5	16351.5	16312.8	15518.4	19947.8	15460.4	24108.4	25334.2
694	TRUE	5-(3,5-Dichlorophenoxy)-N-(2,3-dihydro-1,4-benzodioxin-6-yl)-2-furamide	C19 H13 Cl2 N O5	No match	Full match	No results	No results	-0.00137	-3.37	405.016	406.023	14.592	9.21082e+06	0	2	0	66.2	43.6		43.9		DDA for preferred ion	[M+H]+1	2.07e+06	1.30907e+06	1.00619e+06	1.40703e+06	1.30919e+06	1.11268e+06	1.03341e+06	712094	847069	639680	526015	430985	806911	826099	602423	1.22934e+06	423205	421854	398176	522853	427017	480034	585951	511307	715201	695896
695	TRUE	4,6-dimethyl-2-[({3-[4-(trifluoromethoxy)phenyl]-1,2,4-oxadiazol-5-yl}methyl)thio]nicotinonitrile	C18 H13 F3 N4 O2 S	No match	Full match	No results	No results	-0.00076	-1.88	406.07	407.078	19.16	2.85746e+06	0	1	0	52.4	7.6		36.4		DDA for preferred ion	[M+H]+1	168050	128858	81836.8	58838.8	52913	64768.4	52046.5	39433.8	632934	467270	26948.5	30143.4	270289	717702	53427.9	918913	27075.2	25544.3	19957.4	80619	135450	29247.2	27520	27777.9	40528	38257.6
697	TRUE	9,16-dihydroxy-6-(hydroxymethyl)-2,6,11-trimethyl-14-oxo-15-oxatetracyclo[8.7.0.0Ã‚?,Ã¢ÂÂ·.0Ã‚aÃ‚?,Ã‚aÃ¢ÂÂ¶]heptadec-12-en-8-yl acetate	C22 H32 O7	Not the top hit	Full match	No results	Partial match	0.00166	4.06	408.216	409.224	21.481	2.97429e+06	3	1	0	50.6	62.3		62.3		DDA for preferred ion	[M+H]+1	105934	704401	342090	66884.3	94836.9	57782.5	47204.9	35315.5	36817.2	37313.7	25294.5	27543.5	23181.8	30957.6	33314.2	34227.1	24989	22899.9	20471.5	30969	24337.9	25345.5	36533.6	37721.4	48595.7	40630
698	TRUE	(17beta)-3-Oxoandrosta-1,4-dien-17-yl 3-cyclopentylpropanoate	C27 H38 O3	No match	No results	Full match	Partial match	0.00123	3.01	410.283	411.291	24.119	5.76036e+07	3	0	2					55.2	DDA for preferred ion	[M+H]+1	1.30786e+06	1.61614e+06	1.89985e+06	1.7246e+06	1.5328e+06	858578	750913	941344	516008	620326	675902	484539	475085	693301	538564	494309	513229	889025	822746	541330	580590	661237	829916	941388	698961	866341
699	TRUE	GANGALEOIDIN	C18 H14 Cl2 O7	No match	No results	Full match	No results	0.00145	3.52	412.013	413.02	20.895	1.72077e+06	0	0	2					72.7	DDA for preferred ion	[M+H]+1	94199.7	83653.7	54060.4	37892.5	33889.5	40969.3	31749.2	25501.7	24221.7	30770.3	18549.9	16719	21191.3	28563.8	25953.2	24497.3	20010.5	18778	17063.9	23810.1	20217.1	18393.1	19751	19324.3	30936.5	30231.1
700	TRUE	5,5'-[(6Z)-6-Tetradecene-1,14-diyl]bis(1,3-benzenediol)	C26 H36 O4	Full match	Full match	No results	Partial match	0.00142	3.45	412.263	413.27	24.383	5702468526	1	1	0	51	7.5		37.5		DDA for preferred ion	[M+H]+1	975679	826974	668684	607216	699874	563936	548033	521070	481594	556471	410099	390990	390547	541531	445203	425766	395574	583832	471105	540839	424386	354217	430313	364439	471243	572380
701	TRUE	doxercalciferol	C28 H44 O2	Not the top hit	No results	Full match	Full match	0.00154	3.74	412.336	413.343	22.696	1.81984e+06	5	0	2					57	DDA for preferred ion	[M+H]+1	183814	152024	122163	73682.4	68408.3	77261.3	87225.6	54645.8	52898.8	56215.7	50176.3	44973.9	43885.1	49792	49433.2	128979	45439.9	43317.8	44302.4	48898.9	45357.2	48617.7	44267.9	42015.1	65522.8	58679.2
702	TRUE	ethyl 5,8-difluoro-4-{[3-(trifluoromethyl)phenyl]thio}quinoline-3-carboxylate	C19 H12 F5 N O2 S	No match	Full match	No results	No results	0.00143	3.47	413.052	414.06	14.983	4.99468e+06	0	1	0	50.9	7.5		47.5		DDA for preferred ion	[M+H]+1	90347.1	62154.6	42506.5	95449.8	111822	39228.2	35264	32956.9	488906	119835	779238	35889.6	74509.6	220368	114164	64060.2	87327.1	222945	125185	1.08455e+06	451646	401317	1.95558e+06	1.84235e+06	4.99468e+06	79693.6
703	TRUE	MQH	C16 H26 N6 O5 S	Not the top hit	Full match	No results	No match	0.00152	3.66	414.17	415.177	15.889	1.31488e+06	1	4	0	84.1	9.2		54.5		DDA for preferred ion	[M+H]+1	837534	548833	394729	336069	286584	337564	289936	212429	998183	272687	914897	388035	978277	1.41249e+06	980342	1.05616e+06	2.04614e+06	4.1557e+06	3.82933e+06	3.83385e+06	2.50956e+06	5.50584e+06	5.73534e+06	6.01696e+06	2.5703e+06	1.98329e+06
707	TRUE	Manoalide	C25 H36 O5	Not the top hit	Invalid mass	Full match	Partial match	0.00125	3	416.258	417.265	21.511	6.91716e+06	7	1	1	58.1	7.9		59.3	56.9	DDA for preferred ion	[M+H]+1	466173	1.55886e+06	800974	237537	213400	1.07634e+06	208589	148233	128891	152667	107918	105374	106781	177040	132833	132416	132106	105921	99616.3	123255	102664	131152	119117	122472	305861	192831
708	TRUE	(24S)-7alpha,24-dihydroxycholest-4-en-3-one	C27 H44 O3	Not the top hit	No results	Full match	Not the top hit	0.0011	2.65	416.33	417.337	20.804	2.43764e+07	30	0	5					75	DDA for preferred ion	[M+H]+1	2.1257e+07	2.70432e+07	2.82992e+07	2.42523e+07	2.3761e+07	1.90438e+07	1.86422e+07	1.70384e+07	1.83592e+07	1.61106e+07	1.7514e+07	1.51397e+07	1.52308e+07	1.13478e+07	1.19049e+07	1.2556e+07	1.23867e+07	1.96363e+07	1.95367e+07	1.81321e+07	2.11832e+07	1.9944e+07	2.76359e+07	1.86865e+07	2.25467e+07	2.33079e+07
709	TRUE	2-(11,17-Dihydroxy-10,13,16-trimethyl-3-oxo-4,5,6,7,8,9,10,11,12,13,14,15,16,17-tetradecahydro-3H-cyclopenta[a]phenanthren-17-yl)-2-oxoethyl acetate	C24 H34 O6	Full match	Full match	No results	Partial match	0.00111	2.66	418.237	419.244	20.215	6.38156e+06	3	2	0	65.9	66.7		66.7		DDA for preferred ion	[M+H]+1	436662	457126	265919	746255	183056	289541	155261	112879	98359.9	113633	291807	84728.8	77725	127907	105511	106341	210594	123458	146150	93907.9	80378	174924	90368.3	99983.7	209817	129098
713	TRUE	W-18	C19 H20 Cl N3 O4 S	No match	Full match	No results	Partial match	-0.00144	-3.41	421.085	422.092	17.01	4.66975e+06	1	2	0	87.8	72.5		72.5		DDA for preferred ion	[M+H]+1	331710	176714	128680	2.47788e+06	4.66975e+06	907767	1.07488e+06	1.29177e+06	60504.5	120075	46696.1	42418.6	56280.2	58607.5	62977.6	62617.3	55476.8	42714.2	41353.6	49820	43174.2	42522.6	47378.2	44408.1	64323.6	69618.9
714	TRUE	ethyl 2-{2-[(4-chlorophenyl)sulfonyl]hydrazino}-4-(trifluoromethyl)-5-pyrimidinecarboxylate	C14 H12 Cl F3 N4 O4 S	No match	Full match	No results	No results	-0.00088	-2.08	424.021	425.028	15.696	6.82236e+06	0	1	0	53.2	45		45		DDA for preferred ion	[M+H]+1	255140	146820	120987	95529.4	79203.8	101906	92839.5	65347	68064	75348	45467.5	580854	151626	137222	558657	92648.8	164673	3.11073e+06	1.135e+07	1.40788e+07	400246	3.12825e+06	182398	393401	2.40125e+06	2.20233e+06
715	TRUE	N-[1-(2-chloro-6-fluorobenzyl)-4-piperidinyl]-2,1,3-benzoxadiazole-4-sulfonamide	C18 H18 Cl F N4 O3 S	No match	Full match	No results	No match	0.00156	3.69	424.079	425.086	13.116	1.49895e+07	1	2	0	84.6	9.2		54.7		DDA for preferred ion	[M+H]+1	1.01336e+06	668758	537962	1.6901e+07	1.77616e+07	4.92982e+06	2.88416e+06	3.01135e+07	275812	909210	1.98012e+06	512271	213879	261892	303634	398955	203141	296892	287289	276207	205326	294906	1.2356e+07	6.16019e+06	585579	332042
716	TRUE	(1R,9R)-3-(2-Fluorophenyl)-11-(phenylsulfonyl)-7,11-diazatricyclo[7.3.1.02,7]trideca-2,4-dien-6-one	C23 H21 F N2 O3 S	Unused	Full match	No results	No match	0.0018	4.25	424.127	425.135	16.498	1.17038e+08	1	2	0	96.4	9.8		9.8		DDA for preferred ion	[M+H]+1	7.67965e+07	6.15509e+07	5.49138e+07	7.14887e+07	6.15604e+07	5.94635e+07	5.72697e+07	5.43392e+07	4.91305e+07	1.17038e+08	1.7665e+07	1.38225e+07	2.39245e+07	3.95418e+07	2.9075e+07	3.81288e+07	1.39825e+07	5.33516e+06	7.09485e+06	2.32898e+07	3.42122e+07	2.25555e+07	2.6547e+07	2.95243e+07	3.49398e+07	1.4789e+07
717	TRUE	[(1S,6S,7R)-6-(acetyloxy)-1-[(3-methylbutanoyl)oxy]-4a,5,6,7a-tetrahydro-1H-spiro[cyclopenta[c]pyran-7,2'-oxirane]-4-yl]methyl 3-methylbutanoate	C22 H32 O8	Not the top hit	Full match	No results	Not the top hit	-0.00123	-2.9	424.208	425.216	18.851	1.5181e+07	5	6	0	90.4	9.5		63.4		DDA for preferred ion	[M+H]+1	7.25114e+06	1.51303e+07	1.59119e+07	2.11532e+07	1.29639e+07	9.35118e+06	1.40167e+07	1.08092e+07	9.12307e+06	2.30987e+07	7.52217e+06	9.24864e+06	1.12533e+07	8.97289e+06	9.89991e+06	8.75079e+06	6.52917e+06	8.05611e+06	7.14586e+06	1.03629e+07	2.95212e+06	6.95903e+06	6.2198e+06	7.49581e+06	1.13118e+07	1.3947e+07
718	TRUE	Garcinoic acid	C27 H38 O4	Full match	No results	Full match	Partial match	0.00151	3.55	426.279	427.286	22.989	7.80463e+06	1	0	2					52.6	DDA for preferred ion	[M+H]+1	670093	522451	399662	484753	323098	280127	310198	288375	341713	186183	297281	203361	227473	167782	175670	206017	177799	297323	212445	205188	190598	309368	242410	181240	200745	247955
719	TRUE	(1S,2R,5R,6R,10R,13S,15S)-5-[(2R,3E,5R)-5,6-Dimethyl-3-hepten-2-yl]-6,10-dimethyl-16,17-dioxapentacyclo[13.2.2.0~1,9~.0~2,6~.0~10,15~]nonadec-18-en-13-ol	C28 H44 O3	Full match	Full match	Full match	Partial match	0.00185	4.31	428.331	429.338	24.396	161660407	4	1	1	72.9	70		70	74.4	DDA for preferred ion	[M+H]+1	701037	543397	477952	442634	402016	405195	378020	374395	334444	376932	294662	280931	280613	389097	319884	296608	284225	266146	243395	319924	304927	254509	309186	357536	338594	411263
720	TRUE	5-chloro-3-methyl-N'-[(2-methylimidazo[1,2-a]pyridin-3-yl)carbonyl]-1-benzothiophene-2-sulfonohydrazide	C18 H15 Cl N4 O3 S2	No match	Full match	No results	No results	0.0015	3.47	434.029	435.036	17.539	2.65205e+06	0	1	0	55.5	7.8		37.4		DDA for preferred ion	[M+H]+1	412647	290545	196415	144351	122841	154337	133852	155005	607831	557655	1.85887e+06	1.11056e+06	936592	1.24935e+06	1.21997e+06	918924	1.57783e+06	956253	799866	1.38083e+06	750100	1.19993e+06	172855	209235	201792	253682
721	TRUE	3-[4-methoxy-2-(trifluoromethyl)-6-quinolyl]prop-2-ynyl N-(3-chlorophenyl)carbamate	C21 H14 Cl F3 N2 O3	No match	Full match	No results	No results	0.00079	1.81	434.065	435.073	21.935	7.10411e+06	0	1	0	56	7.8		42.7		DDA for preferred ion	[M+H]+1	322393	339031	206132	352910	193791	188033	118949	87513.1	703646	291805	908189	882188	530798	358758	833806	684915	88677.9	76775.3	63324.8	214061	433339	79446.2	71016	80510.7	113495	111169
722	TRUE	(2-{[(1S,4S)-4-{3,5-Dimethyl-1-[4-(trifluoromethyl)phenyl]-1H-pyrazol-4-yl}-2-cyclopenten-1-yl]amino}-2-oxoethoxy)acetic acid	C21 H22 F3 N3 O4	No match	Full match	No results	No results	0.0001	0.22	437.156	438.164	14.666	4.4493e+06	0	2	0	69.4	8.5		63.6		DDA for preferred ion	[M+H]+1	764026	468219	377970	746840	408846	864155	1.04119e+06	354650	5.49039e+06	673306	1.10265e+06	1.05283e+06	1.6276e+06	967135	5.65361e+06	14649999	183820	1.39165e+07	2.94262e+07	2.89198e+06	8.75059e+06	1.71591e+07	5.80732e+06	4.83986e+06	3.68497e+06	1.00638e+06
723	TRUE	2-{[(Z)-2-(1-benzofuran-2-yl)-2-hydroxyethenyl]sulfanyl}-6-phenyl-4-(trifluoromethyl)nicotinonitrile	C23 H13 F3 N2 O2 S	No match	Full match	No results	No results	-3e-05	-0.08	438.065	439.072	12.158	6.34002e+06	0	1	0	85.9	53.5		53.5		DDA for preferred ion	[M+H]+1	626930	462580	382557	3.92966e+06	2.68287e+06	1.76192e+06	1.39416e+06	1.26683e+06	3.98454e+06	2.26736e+06	6.57167e+06	5.5524e+06	4.33534e+06	3.57945e+06	2.75348e+06	6.1038e+06	1.30847e+07	5.26153e+06	7.26377e+06	2.65142e+06	1.58737e+06	1.12359e+07	6.12309e+06	3.50158e+06	8.64978e+06	2.88919e+06
724	TRUE	1,4:3,6-Dianhydro-5-O-benzyl-2-[5-(4-biphenylyl)-1H-tetrazol-1-yl]-2-deoxy-D-glucitol	C26 H24 N4 O3	No match	Full match	No results	No match	-0.00213	-4.84	440.183	441.19	18.882	1.65397e+07	4	2	0	85.4	9.3		9.8		DDA for preferred ion	[M+H]+1	3.09025e+07	2.47812e+07	1.96844e+07	3.47148e+07	2.20078e+07	2.29776e+07	2.56168e+07	1.8363e+07	2.15041e+07	5.43042e+07	1.12468e+07	1.58032e+07	1.66212e+07	1.956e+07	2.0522e+07	2.03694e+07	1.31863e+07	1.17225e+07	8.65162e+06	2.00061e+07	1.50367e+07	1.2088e+07	1.10174e+07	1.2493e+07	2.52208e+07	1.81372e+07
730	TRUE	(2alpha,3beta,5alpha,8xi,14xi,25S)-2,3-Dihydroxyspirost-9(11)-en-12-one	C27 H40 O5	Not the top hit	No results	Full match	Partial match	0.00161	3.63	444.289	445.296	22.67	1.56297e+07	2	0	1					50.3	DDA for preferred ion	[M+H]+1	8.64276e+06	6.46967e+06	1.14488e+07	6.44741e+06	6.43514e+06	5.87524e+06	4.37329e+06	2.31472e+06	1.44156e+06	1.64228e+06	3.28327e+06	1.85781e+06	2.59788e+06	2.37198e+06	1.44578e+06	2.06505e+06	1.36728e+06	3.38012e+06	3.41427e+06	3.5166e+06	3.04506e+06	2.77158e+06	3.59642e+06	2.39089e+06	3.79866e+06	3.16798e+06
732	TRUE	4-[4-(2,4-Dicarboxybenzoyl)phenoxy]phthalic acid	C23 H14 O10	Not the top hit	No results	Full match	No match	0.00184	4.09	450.061	451.068	19.702	9.49534e+06	1	0	1					68.2	DDA for preferred ion	[M+H]+1	1.65752e+06	1.27786e+06	874701	2.00391e+06	1.75144e+06	613492	555088	562543	7.99828e+06	6.94205e+06	1.7101e+06	3.65384e+06	1.28454e+07	1.29456e+07	1.44226e+07	1.61307e+07	3.04802e+06	2.86497e+06	3.50952e+06	4.85308e+06	6.25622e+06	2.43119e+06	3.00639e+06	1.05188e+06	1.67748e+06	999225
733	TRUE	Nandrolone glucuronide	C24 H34 O8	Full match	Full match	No results	Partial match	0.00133	2.95	450.227	451.234	20.951	8.36598e+06	1	1	0	61.7	65.5		65.5		DDA for preferred ion	[M+H]+1	108093	89757.2	59445.9	134581	1.00639e+06	46826.3	37985.9	1.13147e+06	27076.1	36534	36204.2	23004.3	22417.2	27075.9	25828.5	27620.2	22812.6	19119.2	19440.6	27106.2	22377.3	21344.2	109880	20721.2	32016.3	30499.1
734	TRUE	[3-amino-6-(4-methoxyphenyl)-4-(3-pyridinyl)furo[2,3-b]pyridin-2-yl](4-chlorophenyl)methanone	C26 H18 Cl N3 O3	No match	Full match	No results	No results	-0.00216	-4.74	455.102	456.109	14.589	1.66656e+07	0	1	0	50.5	41		57		DDA for preferred ion	[M+H]+1	141345	90689.3	74800.7	164552	218860	8.54971e+06	4.06016e+06	55606.1	263008	809135	37566.6	134817	1.10123e+07	4.12552e+06	6.62408e+06	1.66656e+07	1.7759e+06	116680	155557	638057	604812	145000	185041	43690.7	331781	302261
735	TRUE	Flavin mononucleotide	C17 H21 N4 O9 P	Not the top hit	Full match	Full match	Full match	0.00155	3.4	456.106	457.113	13.121	5.18771e+06	3	8	2	95.2	83.7		83.7	85.3	DDA for preferred ion	[M+H]+1	791182	515294	478242	3.17728e+06	1.97358e+06	577818	576854	1.52902e+06	3.58772e+06	1.89417e+06	8.27082e+06	6.44162e+06	2.31748e+06	2.92994e+06	1.54295e+06	3.86431e+06	4.70774e+06	3.28013e+06	4.06949e+06	8.11308e+06	5.4518e+06	7.47531e+06	1.66716e+07	1.68739e+07	1.44651e+07	5.40832e+06
736	TRUE	(1R,9R)-11-(Propylsulfonyl)-5-[4-(trifluoromethoxy)phenyl]-7,11-diazatricyclo[7.3.1.02,7]trideca-2,4-dien-6-one	C21 H23 F3 N2 O4 S	No match	Full match	No results	No match	0.00052	1.15	456.134	457.141	17.163	5.40021e+06	2	5	0	54.5	7.7		56.4		DDA for preferred ion	[M+H]+1	152158	89790.5	65311.1	46238.8	38794.6	50730.1	41144.6	33256.6	661378	199435	1.77951e+06	173483	3.04745e+06	3.04078e+06	2.61094e+06	1.80122e+06	5.40021e+06	2.08483e+06	1.66759e+06	1.28691e+06	543197	2.96204e+06	25954.9	21546.9	30161.4	32710.1
741	TRUE	4-Chloro-N-[(1R,9S)-11-(3-methoxypropanoyl)-6-oxo-7,11-diazatricyclo[7.3.1.02,7]trideca-2,4-dien-5-yl]benzenesulfonamide	C21 H24 Cl N3 O5 S	No match	Full match	No results	No results	-0.00166	-3.57	465.111	466.118	18.906	840571	0	1	0	57.9	7.9		34.7		DDA for preferred ion	[M+H]+1	112948	73764.4	56207.1	37218.9	35617.8	37820.2	31726	30250.1	24081.5	25021.5	18889	18136.1	20269	24988.3	26032.3	22983.7	18875.8	14182.4	13734.5	17102.1	17905	17115.4	19056.3	17220.6	32074.6	114823
742	TRUE	5Î±-Dihydrotestosterone glucuronide	C25 H38 O8	Full match	Full match	No results	Full match	-0.00079	-1.7	466.256	467.263	21.156	956554	4	1	0	90.7	9.5		9.9		DDA for preferred ion	[M+H]+1	1.16252e+06	1.5254e+06	1.09179e+06	2.385e+06	2.20076e+06	1.8301e+06	1.32211e+06	831362	971194	1.43298e+06	573283	565278	570545	652947	531335	701672	457256	567756	360571	775686	867926	462055	796446	781416	1.0501e+06	520596
743	TRUE	5-[4-(tert-Butyl)phenyl]-1-phenyl-1H-1,2,4-triazol-3-yl 4-chlorobenzenesulfonate	C24 H22 Cl N3 O3 S	No match	Full match	No results	No results	-0.00205	-4.39	467.105	468.112	12.389	7.71084e+06	0	3	0	59.8	8		49.9		DDA for preferred ion	[M+H]+1	341338	257835	211066	190017	188683	184764	176141	146815	1.01334e+06	958951	570513	861955	6.75401e+06	2.0635e+06	5.43424e+06	7.71084e+06	2.67842e+06	494362	1.28402e+06	705098	544242	1.27213e+06	416578	345716	533131	507383
744	TRUE	methyl 5-{[4-(6-chloro-1,3-benzothiazol-2-yl)-1,4-diazepan-1-yl]sulfonyl}-1-methyl-1H-pyrrole-2-carboxylate	C19 H21 Cl N4 O4 S2	No match	Full match	No results	No match	0.00124	2.65	468.071	469.078	18.595	1.68648e+06	2	2	0	73.1	46		64.6		DDA for preferred ion	[M+H]+1	243712	180710	122347	128476	85752.6	90443.6	82273.3	57868.5	76886.5	64980	39961.4	39428.9	43555.1	56135.6	52820.7	56783.6	41321.1	38067.1	40040.8	44469.2	41163.4	43483.3	56322	42963.7	88206.9	58315.8
745	TRUE	(4-{[4-(phenylsulfonyl)-2-thienyl]sulfonyl}piperazino)(tetrahydro-2-furanyl)methanone	C19 H22 N2 O6 S3	No match	Full match	No results	No results	0.00113	2.41	470.065	471.072	23.683	1.32311e+07	0	1	0	52.6	7.6		37.7		DDA for preferred ion	[M+H]+1	159408	147428	105688	75737.3	80750.7	82368.9	69645.3	76544.7	62990.2	75835.9	55384.2	47879.8	55323.8	71004.2	62602.5	60294.2	55537.1	59326.7	48486.6	58543	61213.2	60113.7	61060.5	48124.6	65930	85328.2
746	TRUE	NP-008177	C28 H41 N O5	Full match	Full match	No results	No results	0.00152	3.23	471.3	472.307	22.31	3.59699e+06	0	1	0	55.9	63.8		63.8		DDA for preferred ion	[M+H]+1	75442.6	1.47463e+06	81417	29331.1	24236.9	266388	25364	22615.3	18816.6	20424.9	17730.6	15989.2	17319.7	21806.3	19018.3	20580.4	17864.1	15327.5	14762.6	18114.8	15113.6	16480.2	31763	18920.2	2.43801e+06	72888.1
748	TRUE	Vitamin E Acetate	C31 H52 O3	Not the top hit	Full match	No results	Full match	-0.00221	-4.67	472.389	473.397	20.694	3.8792e+06	4	1	0	87.6	9.4		49		DDA for preferred ion	[M+H]+1	1.72654e+07	2.52288e+07	1.87167e+07	1.03494e+06	1.51509e+06	1.84838e+07	1.17882e+07	724848	2.1191e+06	3.78079e+06	487051	659139	1.3369e+06	1.5602e+06	2.21593e+06	2.7883e+06	574188	917913	645523	2.4828e+06	1.75018e+06	758119	899331	517645	2.52885e+06	1.93508e+06
749	TRUE	NP-007714	C28 H35 N3 O4	No match	Full match	No results	No results	-0.00232	-4.85	477.26	478.268	11.167	1.25247e+07	0	2	0	63.2	8.2		57.1		DDA for preferred ion	[M+H]+1	986165	816985	790988	6.7415e+06	8.92578e+06	1.25247e+07	9.35368e+06	1.0884e+06	1.52809e+06	1.22283e+06	441901	1.6379e+06	397841	442759	434576	469999	354965	426884	365871	1.61001e+06	840094	433103	2.92948e+06	435493	7.10333e+06	5.82305e+06
751	TRUE	(2Î²,3Î²,9Î¾,17Î¾,22R)-2,3,14,20,22-Pentahydroxyergost-7-en-6-one	C28 H46 O6	Full match	Full match	No results	Partial match	0.00173	3.61	478.331	479.338	23.264	2.0651e+07	1	1	0	51.4	44.7		62		DDA for preferred ion	[M+H]+1	767762	1.0196e+06	537926	352984	292141	628709	317826	256905	209233	237029	214326	171877	169252	223004	215440	207754	175366	232603	194555	238616	198962	178878	315120	243272	264821	252376
752	TRUE	1-oleoyl-sn-glycero-3-phosphoethanolamine	C23 H46 N O7 P	Full match	No results	Full match	Full match	0.00188	3.93	479.303	480.31	22.027	1.87163e+08	4	0	1					86.9	DDA for preferred ion	[M+H]+1	8.2702e+06	7.93653e+06	5.25893e+06	3.85033e+06	3.13024e+06	4.04194e+06	3.2793e+06	2.37741e+06	2.26379e+06	2.61153e+06	1.86456e+06	1.77484e+06	1.86681e+06	2.45882e+06	2.25753e+06	2.2757e+06	1.87455e+06	1.92822e+06	1.66861e+06	2.17196e+06	1.85289e+06	1.8813e+06	1.84121e+06	2.04545e+06	2.78524e+06	2.62877e+06
753	TRUE	N-benzyl-4-[(4-chlorophenyl)sulfonyl]-3-methyl-N-(3-pyridinylmethyl)-2-thiophenecarboxamide	C25 H21 Cl N2 O3 S2	No match	Full match	No results	No match	-0.00209	-4.21	496.066	497.073	18.602	2.42419e+06	1	5	0	61.8	42.9		55		DDA for preferred ion	[M+H]+1	319537	213634	158953	156443	112432	119737	107870	79751.8	65269.1	86436.6	50727.5	51696.1	55978.6	71827	116144	97246.7	54177	47725.4	58490	57057.4	49522.4	66508.3	193127	139201	98061.2	76459
757	TRUE	(2S)-3-Hydroxy-2-[(9Z,12Z)-9,12-octadecadienoyloxy]propyl 2-(trimethylammonio)ethyl phosphate	C26 H50 N O7 P	Full match	No results	Full match	Full match	0.00168	3.24	519.334	520.341	24.208	3.06058e+08	2	0	2					90.4	DDA for preferred ion	[M+H]+1	4.26484e+06	3.50758e+06	3.44917e+06	2.40143e+06	2.31386e+06	2.75368e+06	3.45336e+06	2.30781e+06	1.82808e+06	2.11083e+06	1.9724e+06	1.67306e+06	1.73243e+06	2.32043e+06	2.01312e+06	1.87891e+06	1.73963e+06	1.65569e+06	1.69513e+06	1.88843e+06	1.82577e+06	1.71417e+06	1.87692e+06	1.82509e+06	2.02585e+06	2.4254e+06
758	TRUE	4033747	C26 H52 N O7 P	Not the top hit	No results	Full match	Partial match	0.00198	3.8	521.35	522.357	22.6	8.75375e+07	3	0	1					79.8	DDA for preferred ion	[M+H]+1	2.09158e+06	1.67155e+06	1.30386e+06	888609	789949	958312	831149	640733	550460	723224	503684	477707	486159	667704	608541	632172	487970	583503	479523	610092	671553	477397	513505	515471	658105	705052
759	TRUE	NP-020386	C28 H45 N O9	Not the top hit	Full match	No results	No results	0.00171	3.18	539.311	540.318	23.618	2.00802e+07	0	1	0	65.8	43.5		44.8		DDA for preferred ion	[M+H]+1	452378	397178	316063	235856	217547	234040	199862	206216	175288	204306	158172	138105	149045	191289	181204	162436	149620	159829	152448	157718	164912	186837	164500	133090	189337	229879
760	TRUE	pantethine	C22 H42 N4 O8 S2	Not the top hit	Full match	Full match	Full match	0.00222	4	554.247	555.254	14.469	4.26847e+07	2	1	1	82.9	51.7		51.7	86.6	DDA for preferred ion	[M+H]+1	811208	490295	390061	1.51645e+08	1.72293e+08	1.62452e+08	1.29342e+08	4.02183e+07	8.88321e+07	1.81934e+07	1.40997e+07	2.84535e+07	9.73869e+06	1.58113e+07	9.69946e+06	9.85142e+06	6.56046e+06	6.24142e+07	5.93464e+07	7.31913e+07	2.05148e+07	1.0448e+08	185773839	8.60283e+07	2.04376e+08	101767184
761	TRUE	biliverdin	C33 H34 N4 O6	Not the top hit	No results	Full match	Not the top hit	0.00177	3.04	582.25	583.257	21.792	9.95789e+06	5	0	1					89.7	DDA for preferred ion	[M+H]+1	294548	389561	157018	126916	95411.9	257569	98952.2	76544.3	79577.1	83689.4	56838.5	59967.3	55175.3	76395	75836	65790.6	56885.8	56654.9	52422.9	68536.8	65546.7	62018.2	62434.5	66169.1	117189	94904.2
763	TRUE	UDP-N-acetylglucosamine	C17 H27 N3 O17 P2	Not the top hit	Full match	No results	Full match	0.00137	2.26	607.083	608.09	7.556	5.2001e+07	8	1	0	98.1	82.7		82.7		DDA for preferred ion	[M+H]+1	4.84656e+06	4.04103e+06	3.00819e+06	5.36458e+07	7.53423e+07	1.07091e+08	9.12414e+07	2.66116e+07	6.89268e+07	2.59915e+07	2.98591e+07	6.21363e+07	6.75914e+07	5.93111e+07	5.70689e+07	5.22577e+07	3.62545e+07	1.74146e+07	3.12547e+07	6.05613e+07	4.99718e+07	3.11583e+07	6.4902e+07	1.57177e+07	9.9118e+07	7.02293e+07
764	TRUE	Coproporphyrin III	C36 H38 N4 O8	Not the top hit	No results	Full match	Full match	0.00185	2.82	654.271	655.278	21.744	1.72745e+06	7	0	2					86.3	DDA for other ion	[M+H]+1	334258	612348	197840	168544	124969	496000	125786	88333.2	93400.4	96578.7	69211.6	71696.3	66429.2	98540.1	89206.2	81231.8	70498.1	68172.6	64882.4	91723.8	75641.8	72276.7	77123.1	83581.7	151204	109521
[truncated: 38 more columns]
