# Supplementary material for: Decoding the chemical language of Suillus fungi: genome mining and untargeted metabolomics uncover terpene chemical diversity
Source: mSystems. 2024 Mar 12;9(4):e01225-23. doi: 10.1128/msystems.01225-23 (PMC11019867; doi:10.1128/msystems.01225-23)
Supplement: Table S4 — ClassyFire chemical classifications are listed for metabolites identified from the Compound Discoverer workflow. [file msystems.01225-23-s0009.xlsx]

## Sheet: Supp. Table 4
ClassyFire chemical classifications are listed for metabolites identified from the Compound Discoverer workflow.
compound_name	InChIKey	ClassyFy Status	Kingdom	Superclass	Class	Subclass	Parent Level 1	Parent Level 2	Parent Level 3	Parent Level 4
Coenzyme Q0	UIXPTCZPFCVOQF-UHFFFAOYSA-N	Completed	Organic compounds	Lipids and lipid-like molecules	Prenol lipids	Quinone and hydroquinone lipids	Prenylquinones	Ubiquinones
L-alpha-Glycerylphosphorylcholine	SUHOQUVVVLNYQR-MRVPVSSYSA-N	Completed	Organic compounds	Lipids and lipid-like molecules	Glycerophospholipids	Glycerophosphocholines	Glycerophosphocholines
DL-Arginine	ODKSFYDXXFIFQN-UHFFFAOYSA-N	Completed	Organic compounds	Organic acids and derivatives	Carboxylic acids and derivatives	Amino acids, peptides, and analogues	Amino acids and derivatives	Alpha amino acids and derivatives	Arginine and derivatives
5946880	IGQBPDJNUXPEMT-SNVBAGLBSA-N	Completed	Organic compounds	Lipids and lipid-like molecules	Fatty Acyls	Fatty acid esters	Acyl carnitines
NSC 337264	JFDDFGLNZWNJTK-UHFFFAOYSA-N	Completed	Organic compounds	Organoheterocyclic compounds	Indoles and derivatives	Indoles	Indoles
2,2'-[(2,6-Dihydroxybenzyl)imino]diacetic acid	ASBYVAMEWVUVNX-UHFFFAOYSA-N	Completed	Organic compounds	Organic acids and derivatives	Carboxylic acids and derivatives	Amino acids, peptides, and analogues	Amino acids and derivatives	Alpha amino acids and derivatives	Alpha amino acids
L-(+)-glutamine	ZDXPYRJPNDTMRX-VKHMYHEASA-N	Completed	Organic compounds	Organic acids and derivatives	Carboxylic acids and derivatives	Amino acids, peptides, and analogues	Amino acids and derivatives	Alpha amino acids and derivatives	Alpha amino acids	L-alpha-amino acids
5-methyl-L-uridine	DWRXFEITVBNRMK-AZRUVXNYSA-N	Completed	Organic compounds	Nucleosides, nucleotides, and analogues	Pyrimidine nucleosides		Pyrimidine nucleosides
Ethyl gallate	VFPFQHQNJCMNBZ-UHFFFAOYSA-N	Completed	Organic compounds	Benzenoids	Benzene and substituted derivatives	Benzoic acids and derivatives	Hydroxybenzoic acid derivatives	Gallic acid and derivatives	Galloyl esters
(3aR,12aR)-3a,6-Dihydroxy-4-methoxy-3a,12a-dihydro-5H-furo[3',2':4,5]furo[3,2-b]xanthen-5-one	XHQIJMIDMXGFJD-QZTJIDSGSA-N	Completed	Organic compounds	Organoheterocyclic compounds	Benzopyrans	1-benzopyrans	Dibenzopyrans	Xanthenes	Xanthones
S-(2,3-Dihydroxypropyl) (5Z,8Z,11Z,14Z)-5,8,11,14-icosatetraenethioate	UUOPRYPOAXYNLX-DOFZRALJSA-N	Completed	Organic compounds	Lipids and lipid-like molecules	Fatty Acyls	Fatty acyl thioesters	Fatty acyl thioesters
Adenylthiomethylpentose	WUUGFSXJNOTRMR-IOSLPCCCSA-N	Completed	Organic compounds	Nucleosides, nucleotides, and analogues	5'-deoxyribonucleosides	5'-deoxy-5'-thionucleosides	5'-deoxy-5'-thionucleosides
Levoglucosan	TWNIBLMWSKIRAT-GASJEMHNSA-N	Completed	Organic compounds	Organoheterocyclic compounds	Oxepanes		Oxepanes
Sorbitol	FBPFZTCFMRRESA-JGWLITMVSA-N	Completed	Organic compounds	Organic oxygen compounds	Organooxygen compounds	Carbohydrates and carbohydrate conjugates	Sugar alcohols
(-)-L-Carnitine	PHIQHXFUZVPYII-ZCFIWIBFSA-N	Completed	Organic compounds	Organic nitrogen compounds	Organonitrogen compounds	Quaternary ammonium salts	Carnitines
Phosphocholine	YHHSONZFOIEMCP-UHFFFAOYSA-N	Completed	Organic compounds	Organic nitrogen compounds	Organonitrogen compounds	Quaternary ammonium salts	Cholines	Phosphocholines
Indoleacrylic acid	SXOUIMVOMIGLHO-AATRIKPKSA-N	Completed	Organic compounds	Organoheterocyclic compounds	Indoles and derivatives	Indoles	Indoles
5-amino-1-phenyl-1H-pyrazole-4-carbonitrile	MAKQREKUUHPPIS-UHFFFAOYSA-N	Completed	Organic compounds	Organoheterocyclic compounds	Azoles	Pyrazoles	Phenylpyrazoles
Methyl 3,4-dihydroxybenzoate	CUFLZUDASVUNOE-UHFFFAOYSA-N	Completed	Organic compounds	Benzenoids	Benzene and substituted derivatives	Benzoic acids and derivatives	Benzoic acid esters	p-Hydroxybenzoic acid esters	p-Hydroxybenzoic acid alkyl esters
Pyrazole-1-alanine	PIGOPELHGLPKLL-UHFFFAOYSA-N	Completed	Organic compounds	Organic acids and derivatives	Carboxylic acids and derivatives	Amino acids, peptides, and analogues	Amino acids and derivatives	Alpha amino acids and derivatives	Alpha amino acids
D-(+)-tryptophan	QIVBCDIJIAJPQS-SECBINFHSA-N	Completed	Organic compounds	Organoheterocyclic compounds	Indoles and derivatives	Indolyl carboxylic acids and derivatives	Indolyl carboxylic acids and derivatives
10-Methylbenzo[g]pteridine-2,4(3H,10H)-dione	XJMWKAJCIMJIJK-UHFFFAOYSA-N	Completed	Organic compounds	Organoheterocyclic compounds	Pteridines and derivatives	Alloxazines and isoalloxazines	Alloxazines and isoalloxazines
Imidazolelactic acid	JTYMXXCJQKGGFG-UHFFFAOYSA-N	Completed	Organic compounds	Organoheterocyclic compounds	Azoles	Imidazoles	Substituted imidazoles	Imidazolyl carboxylic acids and derivatives
(2S)-3-Hydroxy-2-[(9Z,12Z)-9,12-octadecadienoyloxy]propyl 2-(trimethylammonio)ethyl phosphate	LSUXCWJOIAWGOU-UTJQPWESSA-N	Completed	Organic compounds	Lipids and lipid-like molecules	Glycerophospholipids	Glycerophosphocholines	Lysophosphatidylcholines	2-acyl-sn-glycero-3-phosphocholines
5,8-Dihydroxy-1,4-naphthoquinone	RQNVIKXOOKXAJQ-UHFFFAOYSA-N	Completed	Organic compounds	Benzenoids	Naphthalenes	Naphthoquinones	Naphthoquinones
MFCD00064342	OIRDTQYFTABQOQ-CRKDRTNXSA-N	Completed	Organic compounds	Nucleosides, nucleotides, and analogues	Purine nucleosides		Purine nucleosides
S-Adenosyl-L-methionine	MEFKEPWMEQBLKI-AIRLBKTGSA-N	Completed	Organic compounds	Nucleosides, nucleotides, and analogues	5'-deoxyribonucleosides	5'-deoxy-5'-thionucleosides	5'-deoxy-5'-thionucleosides
(-)-Myrtenal	KMRMUZKLFIEVAO-IUCAKERBSA-N	Completed	Organic compounds	Lipids and lipid-like molecules	Prenol lipids	Monoterpenoids	Bicyclic monoterpenoids
Acetylcarnitine	RDHQFKQIGNGIED-MRVPVSSYSA-O	Completed	Organic compounds	Lipids and lipid-like molecules	Fatty Acyls	Fatty acid esters	Acyl carnitines
isopropylmalic acid	BITYXLXUCSKTJS-UHFFFAOYSA-N	Completed	Organic compounds	Lipids and lipid-like molecules	Fatty Acyls	Fatty acids and conjugates	Hydroxy fatty acids
sphinganine	OTKJDMGTUTTYMP-UHFFFAOYSA-N	Completed	Organic compounds	Organic nitrogen compounds	Organonitrogen compounds	Amines	Alkanolamines	1,2-aminoalcohols
FARNESYL ACETONE	LTUMRKDLVGQMJU-VHSABMJYSA-N	Completed	Organic compounds	Lipids and lipid-like molecules	Prenol lipids	Diterpenoids	Acyclic diterpenoids
jasmine lactone	XPPALVZZCMPTIV-ARJAWSKDSA-N	Completed	Organic compounds	Organoheterocyclic compounds	Lactones	Delta valerolactones	Delta valerolactones
5-Methylnorleucine	FMUMEWVNYMUECA-UHFFFAOYSA-N	Completed	Organic compounds	Organic acids and derivatives	Carboxylic acids and derivatives	Amino acids, peptides, and analogues	Amino acids and derivatives	Alpha amino acids and derivatives	Alpha amino acids
L-(+)-Glutamic acid	WHUUTDBJXJRKMK-VKHMYHEASA-N	Completed	Organic compounds	Organic acids and derivatives	Carboxylic acids and derivatives	Amino acids, peptides, and analogues	Amino acids and derivatives	Alpha amino acids and derivatives	Glutamic acid and derivatives
L-Citrulline	RHGKLRLOHDJJDR-BYPYZUCNSA-N	Completed	Organic compounds	Organic acids and derivatives	Carboxylic acids and derivatives	Amino acids, peptides, and analogues	Amino acids and derivatives	Alpha amino acids and derivatives	Alpha amino acids	L-alpha-amino acids
1,8-Dihydroxy-9-oxo-1,2,3,9-tetrahydrocyclopenta[b]chromene-6-carboxylic acid	YKNJYVWVLHXEQF-UHFFFAOYSA-N	Completed	Organic compounds	Organoheterocyclic compounds	Benzopyrans	1-benzopyrans	Chromones
N-(9-Oxodecyl)acetamide	JRJBWKJICGFLDP-UHFFFAOYSA-N	Completed	Organic compounds	Organic acids and derivatives	Carboxylic acids and derivatives	Carboxylic acid derivatives	Carboxylic acid amides	Acetamides
D-(+)-arabitol	HEBKCHPVOIAQTA-QWWZWVQMSA-N	Completed	Organic compounds	Organic oxygen compounds	Organooxygen compounds	Carbohydrates and carbohydrate conjugates	Sugar alcohols
SANDARACOPIMARIC ACID	MHVJRKBZMUDEEV-KRFUXDQASA-N	Completed	Organic compounds	Lipids and lipid-like molecules	Prenol lipids	Diterpenoids	Diterpenoids
spermidine	ATHGHQPFGPMSJY-UHFFFAOYSA-N	Completed	Organic compounds	Organic nitrogen compounds	Organonitrogen compounds	Amines	Secondary amines	Dialkylamines
Aspartyl-L-proline	UKGGPJNBONZZCM-WDSKDSINSA-N	Completed	Organic compounds	Organic acids and derivatives	Carboxylic acids and derivatives	Amino acids, peptides, and analogues	Peptides	Dipeptides
(2E)-4-Hydroxy-2-nonen-8-ynal	RXECVCDYORIBBT-FNORWQNLSA-N	Completed	Organic compounds	Lipids and lipid-like molecules	Fatty Acyls	Fatty alcohols	Fatty alcohols
4138517	LRCNOZRCYBNMEP-SECBINFHSA-N	Completed	Organic compounds	Lipids and lipid-like molecules	Fatty Acyls	Fatty acid esters	Acyl carnitines
N-(3-Indoleacetyl)-glycine	YDXXLJMIHMIOIF-UHFFFAOYSA-N	Completed	Organic compounds	Organic acids and derivatives	Carboxylic acids and derivatives	Amino acids, peptides, and analogues	Amino acids and derivatives	Alpha amino acids and derivatives	N-acyl-alpha amino acids and derivatives	N-acyl-alpha amino acids
L-Cystathionine	ILRYLPWNYFXEMH-WHFBIAKZSA-N	Completed	Organic compounds	Organic acids and derivatives	Carboxylic acids and derivatives	Amino acids, peptides, and analogues	Amino acids and derivatives	Alpha amino acids and derivatives	Cysteine and derivatives	L-cysteine-S-conjugates
Coumestrol	ZZIALNLLNHEQPJ-UHFFFAOYSA-N	Completed	Organic compounds	Phenylpropanoids and polyketides	Isoflavonoids	Coumestans	Coumestans
Ethyl 7-chloro-1-(2,4-difluorophenyl)-6-fluoro-4-oxo-1,4-dihydro-1,8-naphthyridine-3-carboxylate	JLSXYCZRMYCIMY-UHFFFAOYSA-N	Completed	Organic compounds	Organoheterocyclic compounds	Diazanaphthalenes	Naphthyridines	Naphthyridine carboxylic acids and derivatives
N2-(3,4,5-Trimethoxyphenyl)-1,3,5-triazine-2,4-diamine	XUXJDRHHZUDWRS-UHFFFAOYSA-N	Completed	Organic compounds	Benzenoids	Benzene and substituted derivatives	Aniline and substituted anilines	Methoxyanilines
EGLU	QFYBYZLHPIALCZ-ZETCQYMHSA-N	Completed	Organic compounds	Organic acids and derivatives	Carboxylic acids and derivatives	Amino acids, peptides, and analogues	Amino acids and derivatives	Alpha amino acids and derivatives	Alpha amino acids	L-alpha-amino acids
2-Indolylformic acid	HCUARRIEZVDMPT-UHFFFAOYSA-N	Completed	Organic compounds	Organoheterocyclic compounds	Indoles and derivatives	Indolecarboxylic acids and derivatives	Indolecarboxylic acids and derivatives
2-Amino-1,3,4-octadecanetriol	AERBNCYCJBRYDG-UHFFFAOYSA-N	Completed	Organic compounds	Organic nitrogen compounds	Organonitrogen compounds	Amines	Alkanolamines	1,3-aminoalcohols
Glutathione	YPZRWBKMTBYPTK-BJDJZHNGSA-N	Completed	Organic compounds	Organic acids and derivatives	Carboxylic acids and derivatives	Amino acids, peptides, and analogues	Peptides
GTRI-02	ODXUROYZJHIZHE-UHFFFAOYSA-N	Completed	Organic compounds	Benzenoids	Tetralins		Tetralins
(9cis)-Retinal	NCYCYZXNIZJOKI-MKOSUFFBSA-N	Completed	Organic compounds	Lipids and lipid-like molecules	Prenol lipids	Retinoids	Retinoids
Aceglutamide	KSMRODHGGIIXDV-UHFFFAOYSA-N	Completed	Organic compounds	Organic acids and derivatives	Carboxylic acids and derivatives	Amino acids, peptides, and analogues	Amino acids and derivatives	Alpha amino acids and derivatives	Glutamine and derivatives
(5S,6R)-5-Hydroxy-3-[(2S)-2-hydroxypropyl]-6-methyl-5,6-dihydro-2H-pyran-2-one	QURYMMSJKKNQFX-BBVRLYRLSA-N	Completed	Organic compounds	Organoheterocyclic compounds	Pyrans	Pyranones and derivatives	Dihydropyranones
Pinosylvin	YCVPRTHEGLPYPB-VOTSOKGWSA-N	Completed	Organic compounds	Phenylpropanoids and polyketides	Stilbenes		Stilbenes
(4aR,5S,6S,8R,8aS)-6-Hydroxy-5-isopropyl-3,8-dimethyl-4a,5,6,7,8,8a-hexahydro-2(1H)-naphthalenone	KLDSZMWMGCWFKH-GIEZYDSUSA-N	Completed	Organic compounds	Lipids and lipid-like molecules	Prenol lipids	Sesquiterpenoids	Sesquiterpenoids
6-Hydroxy-4-(hydroxymethyl)-3,4a,8,8-tetramethyl-4a,5,6,7,8,8a-hexahydro-1(4H)-naphthalenone	QXTBAOJTASJFAD-UHFFFAOYSA-N	Completed	Organic compounds	Organic oxygen compounds	Organooxygen compounds	Carbonyl compounds	Ketones	Cyclic ketones	Cyclohexenones
1-oleoyl-sn-glycero-3-phosphoethanolamine	PYVRVRFVLRNJLY-MZMPXXGTSA-N	Completed	Organic compounds	Lipids and lipid-like molecules	Glycerophospholipids	Glycerophosphoethanolamines	Lysophosphatidylethanolamines	1-acyl-sn-glycero-3-phosphoethanolamines
CB7600000	JYKHAJGLEVKEAA-UHFFFAOYSA-N	Completed	Organic compounds	Benzenoids	Anthracenes	Anthraquinones	Anthraquinones
Phenyl salicylate	ZQBAKBUEJOMQEX-UHFFFAOYSA-N	Completed	Organic compounds	Phenylpropanoids and polyketides	Depsides and depsidones		Depsides and depsidones
L-(+)-Lysine	KDXKERNSBIXSRK-YFKPBYRVSA-N	Completed	Organic compounds	Organic acids and derivatives	Carboxylic acids and derivatives	Amino acids, peptides, and analogues	Amino acids and derivatives	Alpha amino acids and derivatives	Alpha amino acids	L-alpha-amino acids
(8S)-8-Amino-7-oxononanoic acid	GUAHPAJOXVYFON-ZETCQYMHSA-N	Completed	Organic compounds	Lipids and lipid-like molecules	Fatty Acyls	Fatty acids and conjugates	Medium-chain fatty acids
5-Hydroxy-10,10-dimethyl-6-methylenebicyclo[7.2.0]undecan-2-one	BSFUDCIRZBAPDS-UHFFFAOYSA-N	Completed	Organic compounds	Organic oxygen compounds	Organooxygen compounds	Alcohols and polyols	Cyclic alcohols and derivatives
2-CHLORO-1,3,8-TRIHYDROXY-6-(HYDROXYMETHYL)ANTHRAQUINONE	GPTPSPAFUZTDEG-UHFFFAOYSA-N	Completed	Organic compounds	Benzenoids	Anthracenes	Anthraquinones	Hydroxyanthraquinones
Succinylacetone	WYEPBHZLDUPIOD-UHFFFAOYSA-N	Completed	Organic compounds	Organic acids and derivatives	Keto acids and derivatives	Medium-chain keto acids and derivatives	Medium-chain keto acids and derivatives
ile-pro	BBIXOODYWPFNDT-UHFFFAOYSA-N	Completed	Organic compounds	Organic acids and derivatives	Carboxylic acids and derivatives	Amino acids, peptides, and analogues	Peptides	Dipeptides
N-ACETYL-DL-LEUCINE	WXNXCEHXYPACJF-UHFFFAOYSA-N	Completed	Organic compounds	Organic acids and derivatives	Carboxylic acids and derivatives	Amino acids, peptides, and analogues	Amino acids and derivatives	Alpha amino acids and derivatives	Leucine and derivatives
Anomalin A	YPBXGIBBOZOVPM-UHFFFAOYSA-N	Completed	Organic compounds	Organoheterocyclic compounds	Benzopyrans	1-benzopyrans	Dibenzopyrans	Xanthenes	Xanthones
MFCD09673329	BTPORJVAKLIAGD-UHFFFAOYSA-N	Completed	Organic compounds	Benzenoids	Benzene and substituted derivatives	Phenoxyacetic acid derivatives	Phenoxyacetic acid derivatives
3-SUCCINIMIDOPROPIONIC ACID	DPISPNNORVOBQY-UHFFFAOYSA-N	Completed	Organic compounds	Organic acids and derivatives	Carboxylic acids and derivatives	Carboxylic acid derivatives	Carboxylic acid imides	N-substituted carboxylic acid imides
(-)-Perillic Acid	CDSMSBUVCWHORP-UHFFFAOYSA-N	Completed	Organic compounds	Lipids and lipid-like molecules	Prenol lipids	Monoterpenoids	Menthane monoterpenoids
Adenosine monophosphate	UDMBCSSLTHHNCD-KQYNXXCUSA-N	Completed	Organic compounds	Nucleosides, nucleotides, and analogues	Purine nucleotides	Purine ribonucleotides	Purine ribonucleoside monophosphates
ACETYL ARGININE	SNEIUMQYRCDYCH-LURJTMIESA-N	Completed	Organic compounds	Organic acids and derivatives	Carboxylic acids and derivatives	Amino acids, peptides, and analogues	Amino acids and derivatives	Alpha amino acids and derivatives	N-acyl-alpha amino acids and derivatives	N-acyl-alpha amino acids
2-Methyl-4-[(4-methyl-3-thienyl)amino]-4-oxobut-2-enoic acid	TZVWKLHESIYNQZ-ZZXKWVIFSA-N	Completed	Organic compounds	Organic nitrogen compounds	Organonitrogen compounds	N-arylamides	N-arylamides
pantothenic acid	GHOKWGTUZJEAQD-UHFFFAOYSA-N	Completed	Organic compounds	Organic acids and derivatives	Carboxylic acids and derivatives	Amino acids, peptides, and analogues	Amino acids and derivatives	Beta amino acids and derivatives
(-)-beta-Caryophyllene epoxide	NVEQFIOZRFFVFW-RGCMKSIDSA-N	Completed	Organic compounds	Lipids and lipid-like molecules	Prenol lipids	Sesquiterpenoids	Sesquiterpenoids
Penicillic acid	VOUGEZYPVGAPBB-UHFFFAOYSA-N	Completed	Organic compounds	Organic acids and derivatives	Keto acids and derivatives	Medium-chain keto acids and derivatives	Medium-chain keto acids and derivatives
amfonelic acid	WHHHJDGNBVQNAU-UHFFFAOYSA-N	Completed	Organic compounds	Organoheterocyclic compounds	Diazanaphthalenes	Naphthyridines	Naphthyridine carboxylic acids and derivatives
4-Phosphonobenzoic acid	IEQICHVXWFGDAN-UHFFFAOYSA-N	Completed	Organic compounds	Benzenoids	Benzene and substituted derivatives	Benzoic acids and derivatives	Benzoic acids
3,5-di-tert-Butylbenzaldehyde	BRUITYMDHWNCIG-UHFFFAOYSA-N	Completed	Organic compounds	Benzenoids	Benzene and substituted derivatives	Phenylpropanes	Phenylpropanes
5-Hydroxytryptophol	KQROHCSYOGBQGJ-UHFFFAOYSA-N	Completed	Organic compounds	Organoheterocyclic compounds	Indoles and derivatives	Hydroxyindoles	Hydroxyindoles
3-(4-benzylpiperazino)pyrazine-2-carbonitrile	SPGSUUWAJOORMN-UHFFFAOYSA-N	Completed	Organic compounds	Organoheterocyclic compounds	Diazinanes	Piperazines	N-arylpiperazines
3-Chlorotyrosine	ACWBBAGYTKWBCD-ZETCQYMHSA-N	Completed	Organic compounds	Organic acids and derivatives	Carboxylic acids and derivatives	Amino acids, peptides, and analogues	Amino acids and derivatives	Alpha amino acids and derivatives	Tyrosine and derivatives
11a-Hydroxy-4,4,9-trimethyl-9-vinyl-1,2,3,4,9,10,11,11a-octahydrodibenzo[c,e]oxepine-5,7-dione	SPAOQMDWHWSIOV-UHFFFAOYSA-N	Completed	Organic compounds	Organic acids and derivatives	Carboxylic acids and derivatives	Dicarboxylic acids and derivatives	Dicarboxylic acids and derivatives
4,5-Dihydroxy-3-propyl-2-cyclopenten-1-one	LFRFNLMDZHTVHB-UHFFFAOYSA-N	Completed	Organic compounds	Organic oxygen compounds	Organooxygen compounds	Alcohols and polyols	Polyols	1,2-diols
Nicotinamide ribotide	DAYLJWODMCOQEW-TURQNECASA-N	Completed	Organic compounds	Nucleosides, nucleotides, and analogues	Pyridine nucleotides	Nicotinamide nucleotides	Nicotinamide nucleotides
Aspulvinone E	BNNVVTQUWNGKPH-ZROIWOOFSA-N	Completed	Organic compounds	Benzenoids	Phenols	1-hydroxy-2-unsubstituted benzenoids	1-hydroxy-2-unsubstituted benzenoids
3,8-dihydroxy-1-methylanthraquinone-2-carboxylic acid	MHABMANUFPZXEB-UHFFFAOYSA-N	Completed	Organic compounds	Benzenoids	Anthracenes	Anthracenecarboxylic acids and derivatives	Anthracenecarboxylic acids
4033747	YAMUFBLWGFFICM-PTGWMXDISA-N	Completed	Organic compounds	Lipids and lipid-like molecules	Glycerophospholipids	Glycerophosphocholines	Lysophosphatidylcholines	1-acyl-sn-glycero-3-phosphocholines
3-(Tetrahydrofuran-2-yl)propionic acid	WUPHOULIZUERAE-UHFFFAOYSA-N	Completed	Organic compounds	Organoheterocyclic compounds	Tetrahydrofurans		Tetrahydrofurans
Halazepam	WYCLKVQLVUQKNZ-UHFFFAOYSA-N	Completed	Organic compounds	Organoheterocyclic compounds	Benzodiazepines	1,4-benzodiazepines	1,4-benzodiazepines
N-Benzoylisoleucine	KCQBCDKSKWGCEK-UHFFFAOYSA-N	Completed	Organic compounds	Organic acids and derivatives	Carboxylic acids and derivatives	Amino acids, peptides, and analogues	Amino acids and derivatives	Alpha amino acids and derivatives	Isoleucine and derivatives
6',7'-Dimethoxy-2'-methyl-3',4',6,8-tetrahydro-2'H-spiro[indeno[4,5-d][1,3]dioxole-7,1'-isoquinolin]-8-ol	QDNMFIYGVRUVCE-UHFFFAOYSA-N	Completed	Organic compounds	Organoheterocyclic compounds	Tetrahydroisoquinolines		Tetrahydroisoquinolines
Desacetylcephapirin	IOFHZPVEQXTSQW-BXUZGUMPSA-N	Completed	Organic compounds	Organoheterocyclic compounds	Lactams	Beta lactams	Cephems	Cephalosporins
L-(-)-Phenylalanine	COLNVLDHVKWLRT-QMMMGPOBSA-N	Completed	Organic compounds	Organic acids and derivatives	Carboxylic acids and derivatives	Amino acids, peptides, and analogues	Amino acids and derivatives	Alpha amino acids and derivatives	Phenylalanine and derivatives
Lumichrome	ZJTJUVIJVLLGSP-UHFFFAOYSA-N	Completed	Organic compounds	Organoheterocyclic compounds	Pteridines and derivatives	Alloxazines and isoalloxazines	Flavins
2-[3-(4-pyridyl)-1H-1,2,4-triazol-5-yl]pyridine	WOFXUCJTFGKKIF-UHFFFAOYSA-N	Completed	Organic compounds	Organoheterocyclic compounds	Pyridines and derivatives	Pyridyltriazoles	Pyridyl-1,2,4-triazoles
(+)-dethiobiotin	AUTOLBMXDDTRRT-JGVFFNPUSA-N	Completed	Organic compounds	Lipids and lipid-like molecules	Fatty Acyls	Fatty acids and conjugates	Medium-chain fatty acids
N-(3-Methylbutanoyl)valine	OPJHQXJQYXRMGN-UHFFFAOYSA-N	Completed	Organic compounds	Organic acids and derivatives	Carboxylic acids and derivatives	Amino acids, peptides, and analogues	Amino acids and derivatives	Alpha amino acids and derivatives	N-acyl-alpha amino acids and derivatives	N-acyl-alpha amino acids
Adrenochrome	RPHLQSHHTJORHI-UHFFFAOYSA-N	Completed	Organic compounds	Organoheterocyclic compounds	Indoles and derivatives		Indoles and derivatives
N2-Dimethylguanosine	RSPURTUNRHNVGF-IOSLPCCCSA-N	Completed	Organic compounds	Nucleosides, nucleotides, and analogues	Purine nucleosides		Purine nucleosides
(2-Oxo-4-morpholinyl)acetic acid	RCYMJALINOFPDJ-UHFFFAOYSA-N	Completed	Organic compounds	Organic acids and derivatives	Carboxylic acids and derivatives	Amino acids, peptides, and analogues	Amino acids and derivatives	Alpha amino acids and derivatives	Alpha amino acid esters
Testosterone benzoate	RZJSCADWIWNGKI-IXKNJLPQSA-N	Completed	Organic compounds	Lipids and lipid-like molecules	Steroids and steroid derivatives	Steroid esters	Steroid esters
Acadesine	RTRQQBHATOEIAF-UUOKFMHZSA-N	Completed	Organic compounds	Nucleosides, nucleotides, and analogues	Imidazole ribonucleosides and ribonucleotides		Imidazole ribonucleosides and ribonucleotides
(17beta)-3-Oxoandrosta-1,4-dien-17-yl 3-cyclopentylpropanoate	QPMSXPMLTYTHGM-ZLQWOROUSA-N	Completed	Organic compounds	Lipids and lipid-like molecules	Steroids and steroid derivatives	Steroid esters	Steroid esters
heneicosapentaenoic acid	OQOCQFSPEWCSDO-RCHUDCCISA-N	Completed	Organic compounds	Lipids and lipid-like molecules	Fatty Acyls	Fatty acids and conjugates	Long-chain fatty acids
2,4-dimethyl-2,3-dihydrochromeno[4,3-c]pyrazol-3-one	SPCQDGMTZYYPBJ-UHFFFAOYSA-N	Completed	Organic compounds	Organoheterocyclic compounds	Benzopyrans	1-benzopyrans	1-benzopyrans
(4aR,5S)-9-Hydroxy-3,4a,5-trimethyl-4a,5,6,7,8,8a,9,9a-octahydronaphtho[2,3-b]furan-2(4H)-one	FRKSUZNYGQQZCP-VNLYWEROSA-N	Completed	Organic compounds	Lipids and lipid-like molecules	Prenol lipids	Terpene lactones	Terpene lactones
Diethyl (3-hydroxyphenyl)phosphonate	NXNQMKQLDMKXGY-UHFFFAOYSA-N	Completed	Organic compounds	Benzenoids	Phenols	1-hydroxy-4-unsubstituted benzenoids	1-hydroxy-4-unsubstituted benzenoids
prohexadione	BUCOQPHDYUOJSI-UHFFFAOYSA-N	Completed	Organic compounds	Organic oxygen compounds	Organooxygen compounds	Carbonyl compounds	1,3-dicarbonyl compounds	Beta-diketones
UDP-N-acetylglucosamine	LFTYTUAZOPRMMI-CFRASDGPSA-N	Completed	Organic compounds	Nucleosides, nucleotides, and analogues	Pyrimidine nucleotides	Pyrimidine nucleotide sugars	Pyrimidine nucleotide sugars
Xanthurenic acid	FBZONXHGGPHHIY-UHFFFAOYSA-N	Completed	Organic compounds	Organoheterocyclic compounds	Quinolines and derivatives	Quinoline carboxylic acids	Quinoline carboxylic acids
(5alpha)-Androsta-2,16-dien-17-yl acetate	PEPMRHLQYPCJPR-KPKYYQPRSA-N	Completed	Organic compounds	Lipids and lipid-like molecules	Steroids and steroid derivatives	Steroid esters	Steroid esters
Radicinin	SDKXGAICTNHFCN-ONEGZZNKSA-N	Completed	Organic compounds	Organic oxygen compounds	Organooxygen compounds	Carbonyl compounds	Ketones	Aryl ketones	Aryl alkyl ketones
TCMDC-124301	AMQWKZUAOLLUPP-UHFFFAOYSA-N	Completed	Organic compounds	Organoheterocyclic compounds	Diazanaphthalenes	Benzodiazines	Quinazolines	Quinazolinamines
Uridine	DRTQHJPVMGBUCF-XVFCMESISA-N	Completed	Organic compounds	Nucleosides, nucleotides, and analogues	Pyrimidine nucleosides		Pyrimidine nucleosides
4-(3-methylbutoxy)benzoic acid	YNYYRDUFMDDJMV-UHFFFAOYSA-N	Completed	Organic compounds	Benzenoids	Benzene and substituted derivatives	Benzoic acids and derivatives	Benzoic acids
5955761	CXTATJFJDMJMIY-CYBMUJFWSA-N	Completed	Organic compounds	Lipids and lipid-like molecules	Fatty Acyls	Fatty acid esters	Acyl carnitines
8-[(4aR,5R,7aS)-2,6-Dioxooctahydrocyclopenta[b]pyran-5-yl]-6-oxooctanoic acid	KRZCZJUXOKTLEH-BZPMIXESSA-N	Completed	Organic compounds	Organic acids and derivatives	Keto acids and derivatives	Medium-chain keto acids and derivatives	Medium-chain keto acids and derivatives
(3beta,5beta,8xi,9xi)-3,14-Dihydroxybufa-20,22-dienolide	QEEBRPGZBVVINN-ZXRSHIDQSA-N	Completed	Organic compounds	Lipids and lipid-like molecules	Steroids and steroid derivatives	Steroid lactones	Bufanolides and derivatives
Glu-Phe	XMBSYZWANAQXEV-UHFFFAOYSA-N	Completed	Organic compounds	Organic acids and derivatives	Carboxylic acids and derivatives	Amino acids, peptides, and analogues	Peptides	Dipeptides
(3R,4R,5R)-3-[(11E)-11,15-Hexadecadien-9-yn-1-yl]-4-hydroxy-5-methyldihydro-2(3H)-furanone	XVTXMBZTDMASHY-JCHUFIKGSA-N	Completed	Organic compounds	Organoheterocyclic compounds	Lactones	Gamma butyrolactones	Gamma butyrolactones
2-Acetamido-2-deoxy-4-O-beta-D-galactopyranosyl-D-glucose	HESSGHHCXGBPAJ-ZBELOFFLSA-N	Completed	Organic compounds	Lipids and lipid-like molecules	Fatty Acyls	Fatty acyl glycosides	Fatty acyl glycosides of mono- and disaccharides
pantethine	DJWYOLJPSHDSAL-UHFFFAOYSA-N	Completed	Organic compounds	Organic acids and derivatives	Carboxylic acids and derivatives	Amino acids, peptides, and analogues	Amino acids and derivatives	Beta amino acids and derivatives
Zearalenone	MBMQEIFVQACCCH-QBODLPLBSA-N	Completed	Organic compounds	Phenylpropanoids and polyketides	Macrolides and analogues	Zearalenones	Zearalenones
[(4-Methoxyphenyl)hydrazono]malononitrile	QPXWFPKBHJKCTE-UHFFFAOYSA-N	Completed	Organic compounds	Benzenoids	Benzene and substituted derivatives	Aniline and substituted anilines	Methoxyanilines
4-(4-{5-[(2S)-1-Methyl-2-pyrrolidinyl]-1,2,4-oxadiazol-3-yl}-2-pyridinyl)morpholine	PFMLPROLKLIUHJ-ZDUSSCGKSA-N	Completed	Organic compounds	Organic nitrogen compounds	Organonitrogen compounds	Amines	Tertiary amines	Tertiary alkylarylamines	Dialkylarylamines
1-(1,3-dithiolan-2-yl)-2-naphthyl thiophene-2-carboxylate	GZEZPVAVRQTTIU-UHFFFAOYSA-N	Completed	Organic compounds	Benzenoids	Naphthalenes		Naphthalenes
1-({1-[(1-Propoxy-2-propanyl)oxy]-2-propanyl}oxy)-2-propanol	JKEHLQXXZMANPK-UHFFFAOYSA-N	Completed	Organic compounds	Organic oxygen compounds	Organooxygen compounds	Alcohols and polyols	Secondary alcohols
N-(4-Methylphenyl)-5-nitro-2-furamide	UMBRMDXTPOADQT-UHFFFAOYSA-N	Completed	Organic compounds	Benzenoids	Benzene and substituted derivatives	Anilides	Aromatic anilides	Furanilides	2-furanilides
2-Amino-3-phenyl-4H-chromen-4-one	OJTUGZHBKIKBHZ-UHFFFAOYSA-N	Completed	Organic compounds	Phenylpropanoids and polyketides	Isoflavonoids	Isoflav-2-enes	Isoflavones
Dehydrocholic acid	OHXPGWPVLFPUSM-KLRNGDHRSA-N	Completed	Organic compounds	Lipids and lipid-like molecules	Steroids and steroid derivatives	Bile acids, alcohols and derivatives	Bile acids, alcohols and derivatives
4-oxododecanedioic acid	HHXMOTDTSDYYEI-UHFFFAOYSA-N	Completed	Organic compounds	Organic acids and derivatives	Keto acids and derivatives	Medium-chain keto acids and derivatives	Medium-chain keto acids and derivatives
2,6,10,14-Tetramethylpentadecanoic acid	PAHGJZDQXIOYTH-UHFFFAOYSA-N	Completed	Organic compounds	Lipids and lipid-like molecules	Prenol lipids	Diterpenoids	Acyclic diterpenoids
1-(2,4-dichlorophenyl)-5-(dimethylamino)penta-1,4-dien-3-one	NPWVLJBJSWANRE-GFGVWQOPSA-N	Completed	Organic compounds	Benzenoids	Benzene and substituted derivatives	Halobenzenes	Chlorobenzenes	Dichlorobenzenes
Sterigmatocystin	UTSVPXMQSFGQTM-DCXZOGHSSA-N	Completed	Organic compounds	Phenylpropanoids and polyketides	Sterigmatocystins		Sterigmatocystins
9-Decyn-1-ol	KOAOUMQUUZNRLL-UHFFFAOYSA-N	Completed	Organic compounds	Lipids and lipid-like molecules	Fatty Acyls	Fatty alcohols	Fatty alcohols
[(1S)-5-Methyl-1-(4-methyl-3-penten-1-yl)-2-oxabicyclo[2.2.2]oct-4-yl]methanol	LQPMZMFZFJEKHJ-NRXISQOPSA-N	Completed	Organic compounds	Organoheterocyclic compounds	Oxanes		Oxanes
(2Z)-2-(9-Decen-1-yl)-2-pentenedioic acid	GAZHKBVZIMUZLZ-QBFSEMIESA-N	Completed	Organic compounds	Lipids and lipid-like molecules	Fatty Acyls	Fatty acids and conjugates	Long-chain fatty acids
(5beta,8alpha,9beta,10alpha,12alpha,13R)-13-Hydroxyatis-16-ene-3,14-dione	UQKJSKXVMBIKGF-OYDUJDPPSA-N	Completed	Organic compounds	Lipids and lipid-like molecules	Prenol lipids	Diterpenoids	Villanovane, atisane, trachylobane or helvifulvane diterpenoids	Atisane diterpenoids
3-Amino-4-(4-hydroxyphenyl)butanoic acid	VUNPIAMEJXBAFP-UHFFFAOYSA-N	Completed	Organic compounds	Organic acids and derivatives	Carboxylic acids and derivatives	Amino acids, peptides, and analogues	Amino acids and derivatives	Beta amino acids and derivatives
1,2-Benzisothiazolin-3-one	DMSMPAJRVJJAGA-UHFFFAOYSA-N	Completed	Organic compounds	Organoheterocyclic compounds	Benzothiazoles		Benzothiazoles
N-Acetyl-L-glutamic acid	RFMMMVDNIPUKGG-YFKPBYRVSA-N	Completed	Organic compounds	Organic acids and derivatives	Carboxylic acids and derivatives	Amino acids, peptides, and analogues	Amino acids and derivatives	Alpha amino acids and derivatives	Glutamic acid and derivatives
7-Hydroxy-3-(4-hydroxyphenyl)-4-methyl-2H-chromen-2-one	NWVKVBBNCRPFPD-UHFFFAOYSA-N	Completed	Organic compounds	Phenylpropanoids and polyketides	Isoflavonoids	Hydroxyisoflavonoids	Hydroxyisoflavonoids
4-Nitro-N-(2-pyrimidinyl)benzamide	IKQWZJPNAKFNNO-UHFFFAOYSA-N	Completed	Organic compounds	Benzenoids	Benzene and substituted derivatives	Nitrobenzenes	Nitrobenzenes
Manoalide	FGJIDQWRRLDGDB-CPIXEKRISA-N	Completed	Organic compounds	Lipids and lipid-like molecules	Prenol lipids	Terpene lactones	Diterpene lactones
N-Acetylvaline	IHYJTAOFMMMOPX-UHFFFAOYSA-N	Completed	Organic compounds	Organic acids and derivatives	Carboxylic acids and derivatives	Amino acids, peptides, and analogues	Amino acids and derivatives	Alpha amino acids and derivatives	N-acyl-alpha amino acids and derivatives	N-acyl-alpha amino acids
N-(1H-Indol-3-ylacetyl)alanine	FBDCJLXTUCMFLF-UHFFFAOYSA-N	Completed	Organic compounds	Organic acids and derivatives	Carboxylic acids and derivatives	Amino acids, peptides, and analogues	Amino acids and derivatives	Alpha amino acids and derivatives	N-acyl-alpha amino acids and derivatives	N-acyl-alpha amino acids
(5Z)-7-[(2S)-2-(3-Hydroxy-5-phenylpentyl)-5-oxo-3-cyclopenten-1-yl]-5-heptenoic acid	ZHCXQFHXZFWVRT-DICZROLUSA-N	Completed	Organic compounds	Lipids and lipid-like molecules	Fatty Acyls	Eicosanoids	Prostaglandins and related compounds
Ethyl 7-methoxy-2-oxo-2H-chromene-3-carboxylate	FWFVXBZXJKTVGL-UHFFFAOYSA-N	Completed	Organic compounds	Phenylpropanoids and polyketides	Coumarins and derivatives		Coumarins and derivatives
MFCD00063866	CBQJSKKFNMDLON-SNVBAGLBSA-N	Completed	Organic compounds	Organic acids and derivatives	Carboxylic acids and derivatives	Amino acids, peptides, and analogues	Amino acids and derivatives	Alpha amino acids and derivatives	Phenylalanine and derivatives
12-Hydroxy-14-methoxy-3-methyl-3,4,5,6,7,8,9,10-octahydro-1H-2-benzoxacyclododecin-1-one	OKWRDLQBKAOJNC-UHFFFAOYSA-N	Completed	Organic compounds	Phenylpropanoids and polyketides	Macrolides and analogues		Macrolides and analogues
6-Hydroxy-2-(methylsulfanyl)-4-pyrimidinecarboxylic acid	DUBCMCDVRJTNQR-UHFFFAOYSA-N	Completed	Organic compounds	Organoheterocyclic compounds	Diazines	Pyrimidines and pyrimidine derivatives	Pyrimidinecarboxylic acids and derivatives
Damnacanthal	IPDMWUNUULAXLU-UHFFFAOYSA-N	Completed	Organic compounds	Benzenoids	Anthracenes	Anthraquinones	Hydroxyanthraquinones
N-(Phenylacetyl)phenylalanine	LIIPHJDKZNTNII-HNNXBMFYSA-N	Completed	Organic compounds	Organic acids and derivatives	Carboxylic acids and derivatives	Amino acids, peptides, and analogues	Amino acids and derivatives
Methyl 2,2-dimethyl-4,6-dioxocyclohexanecarboxylate	SVEBLMFGANLNNQ-UHFFFAOYSA-N	Completed	Organic compounds	Organic oxygen compounds	Organooxygen compounds	Carbonyl compounds	1,3-dicarbonyl compounds
Tryptophol	MBBOMCVGYCRMEA-UHFFFAOYSA-N	Completed	Organic compounds	Organoheterocyclic compounds	Indoles and derivatives	Indoles	3-alkylindoles
(+)-Ophiobolin A	MWYYLZRWWNBROW-BDZRSQQBSA-N	Completed	Organic compounds	Lipids and lipid-like molecules	Prenol lipids	Sesterterpenoids	Ophiobolane sesterterpenoids
Taxifolin	CXQWRCVTCMQVQX-UHFFFAOYSA-N	Completed	Organic compounds	Phenylpropanoids and polyketides	Flavonoids	Flavans	Flavanones
2-[(3-Ethoxy-3-oxopropanoyl)amino]benzoic acid	MPEVLPXOFPKVBR-UHFFFAOYSA-N	Completed	Organic compounds	Benzenoids	Benzene and substituted derivatives	Benzoic acids and derivatives	Acylaminobenzoic acid and derivatives
3-[(4-Nitrobenzyl)sulfanyl]propanoic acid	TVPMRBXCJXXUNL-UHFFFAOYSA-N	Completed	Organic compounds	Benzenoids	Benzene and substituted derivatives	Nitrobenzenes	Nitrobenzenes
11b-Hydroxytestosterone	YQDZGFAYWGWSJK-SLMGBJJTSA-N	Completed	Organic compounds	Lipids and lipid-like molecules	Steroids and steroid derivatives	Androstane steroids	Androgens and derivatives
3-(3,4,5-Trimethoxyphenyl)-1,2-propanediol	SNDFRVPKIVPGED-UHFFFAOYSA-N	Completed	Organic compounds	Benzenoids	Phenol ethers	Anisoles	Anisoles
Plumbagin	VCMMXZQDRFWYSE-UHFFFAOYSA-N	Completed	Organic compounds	Benzenoids	Naphthalenes	Naphthoquinones	Naphthoquinones
2-(2-Carboxyphenyl)-4-quinolinecarboxylic acid	ALWAONRJMCXJOH-UHFFFAOYSA-N	Completed	Organic compounds	Organoheterocyclic compounds	Quinolines and derivatives	Phenylquinolines	Phenylquinolines
3-Carbethoxypsoralen	CFQAMEDTKHNQTP-UHFFFAOYSA-N	Completed	Organic compounds	Phenylpropanoids and polyketides	Coumarins and derivatives	Furanocoumarins	Linear furanocoumarins
10-Aminodecanoic acid	XAUQWYHSQICPAZ-UHFFFAOYSA-N	Completed	Organic compounds	Lipids and lipid-like molecules	Fatty Acyls	Fatty acids and conjugates	Medium-chain fatty acids
(24S)-7alpha,24-dihydroxycholest-4-en-3-one	LFFHZNXDGBQZCO-GXKBHXPCSA-N	Completed	Organic compounds	Lipids and lipid-like molecules	Steroids and steroid derivatives	Bile acids, alcohols and derivatives	Hydroxy bile acids, alcohols and derivatives
N1-(3-{[(2,2-dimethylhydrazino)carbonyl]amino}-4-methylphenyl)-2,2-dimethylhydrazine-1-carboxamide	ZWYDMKZQZQRIDR-UHFFFAOYSA-N	Completed	Organic compounds	Benzenoids	Benzene and substituted derivatives	N-phenylureas	N-phenylureas
(+/-)8(9)-EPETRE METHYL ESTER	XAOMBLXPIQCTNG-LKRWDBQESA-N	Completed	Organic compounds	Lipids and lipid-like molecules	Fatty Acyls	Fatty acid esters	Fatty acid methyl esters
6-(4-nitrophenyl)-2-(trifluoromethyl)imidazo[2,1-b][1,3,4]thiadiazole hydrobromide	VVTBOHSMLAHEJA-UHFFFAOYSA-N	Completed	Organic compounds	Organoheterocyclic compounds	Azoles	Imidazoles	Substituted imidazoles
1-Ethynylcyclododecanol	DCHDUZYXRMNPCU-UHFFFAOYSA-N	Completed	Organic compounds	Organic oxygen compounds	Organooxygen compounds	Carbonyl compounds	Alpha,beta-unsaturated carbonyl compounds
Citrinin	JLWQFKMKUKQXMW-IYSWYEEDSA-N	Completed	Organic compounds	Organoheterocyclic compounds	Benzopyrans		Benzopyrans
Mesterolone	UXYRZJKIQKRJCF-TZPFWLJSSA-N	Completed	Organic compounds	Lipids and lipid-like molecules	Steroids and steroid derivatives	Androstane steroids	Androgens and derivatives
[5-(2-thienyl)-3-isoxazolyl]methanol	HUAGDHXVPCSWLD-UHFFFAOYSA-N	Completed	Organic compounds	Organoheterocyclic compounds	Azoles	Isoxazoles	Isoxazoles
4695945	ZYJPUMXJBDHSIF-LLVKDONJSA-N	Completed	Organic compounds	Organic acids and derivatives	Carboxylic acids and derivatives	Amino acids, peptides, and analogues	Amino acids and derivatives
Myrmicacin	FYSSBMZUBSBFJL-UHFFFAOYSA-N	Completed	Organic compounds	Organic acids and derivatives	Hydroxy acids and derivatives	Medium-chain hydroxy acids and derivatives	Medium-chain hydroxy acids and derivatives
Antheindurolide A	KFKSQOIZZRZEFC-BZFAMWISSA-N	Completed	Organic compounds	Lipids and lipid-like molecules	Prenol lipids	Terpene lactones	Terpene lactones
7-Chloro-9-oxo-9H-indeno[1,2-b]pyrazine-2,3-dicarbonitrile	BIGPXXAUSQLTQR-UHFFFAOYSA-N	Completed	Organic compounds	Organic oxygen compounds	Organooxygen compounds	Carbonyl compounds	Ketones
N-(2-Hydroxy-3-methylbutanoyl)valine	AMBDHXBXGARDLW-UHFFFAOYSA-N	Completed	Organic compounds	Organic acids and derivatives	Carboxylic acids and derivatives	Amino acids, peptides, and analogues	Amino acids and derivatives
(5S,6S)-5-Hydroxy-4-methoxy-6-[(E)-2-phenylvinyl]-5,6-dihydro-2H-pyran-2-one	UDDKTZFKFIZQAW-XNHDODSBSA-N	Completed	Organic compounds	Phenylpropanoids and polyketides	Kavalactones		Kavalactones
16(17)-EpDPE	BCTXZWCPBLWCRV-ZYADFMMDSA-N	Completed	Organic compounds	Lipids and lipid-like molecules	Fatty Acyls	Fatty acids and conjugates	Long-chain fatty acids
(3-Thienylmethyl)malonic acid	LQVUCMGPQDQSTL-UHFFFAOYSA-N	Completed	Organic compounds	Organic acids and derivatives	Carboxylic acids and derivatives	Dicarboxylic acids and derivatives	Dicarboxylic acids and derivatives
Quercetagetin	ZVOLCUVKHLEPEV-UHFFFAOYSA-N	Completed	Organic compounds	Phenylpropanoids and polyketides	Flavonoids	Flavones	Flavonols
Enilconazole	PZBPKYOVPCNPJY-UHFFFAOYSA-N	Completed	Organic compounds	Benzenoids	Benzene and substituted derivatives	Benzylethers	Benzylethers
(3E,5S,8R,11E,13S,16R)-5,13-dihydroxy-8,16-dimethyl-1,9-dioxacyclohexadeca-3,11-diene-2,10-dione	RBQNDQOKFICJGL-UTBFYLPBSA-N	Completed	Organic compounds	Phenylpropanoids and polyketides	Macrolides and analogues		Macrolides and analogues
MFCD00158827	GCMIBRWGMZXOOW-UHFFFAOYSA-N	Completed	Organic compounds	Benzenoids	Benzene and substituted derivatives	Benzoic acids and derivatives	Benzoic acids and derivatives
dihydrocitrinone	VVVMDYGNIVXIIG-INEUFUBQSA-N	Completed	Organic compounds	Benzenoids	Benzene and substituted derivatives	Benzoic acids and derivatives	Phthalic acid and derivatives
Cynodontin	NFQXCHAJWVRYND-UHFFFAOYSA-N	Completed	Organic compounds	Benzenoids	Anthracenes	Anthraquinones	Anthraquinones
MFCD00673431	XSXIVVZCUAHUJO-HZJYTTRNSA-N	Completed	Organic compounds	Lipids and lipid-like molecules	Fatty Acyls	Fatty acids and conjugates	Long-chain fatty acids
3-(5-Chloro-1H-benzimidazol-2-yl)propanoic acid	LPODEKMPICKOID-UHFFFAOYSA-N	Completed	Organic compounds	Organoheterocyclic compounds	Benzimidazoles		Benzimidazoles
(5Z)-7-{(1R,2R,3R,5S)-3,5-Dihydroxy-2-[(1E)-3-oxo-5-phenyl-1-penten-1-yl]cyclopentyl}-5-heptenoic acid	HHEYLKRDELKWGI-RKJYIPPQSA-N	Completed	Organic compounds	Lipids and lipid-like molecules	Fatty Acyls	Eicosanoids	Prostaglandins and related compounds
3-Hydroxy-7-methoxy-2-benzofuran-1(3H)-one	URTPDSARMPGSPA-UHFFFAOYSA-N	Completed	Organic compounds	Organoheterocyclic compounds	Benzofurans	Benzofuranones	Benzofuranones
N3-[3-(dimethylamino)propyl]-2,5-dichlorothiophene-3-sulfonamide	GQPBKYNZOZKIAC-UHFFFAOYSA-N	Completed	Organic compounds	Organoheterocyclic compounds	Thiophenes	2,3,5-trisubstituted thiophenes	2,3,5-trisubstituted thiophenes
7-Aminoclonazepam	HEFRPWRJTGLSSV-UHFFFAOYSA-N	Completed	Organic compounds	Organoheterocyclic compounds	Benzodiazepines	1,4-benzodiazepines	1,4-benzodiazepines
2-hydroxybenzaldehyde 1-(4-amino-6-methyl-1,3,5-triazin-2-yl)hydrazone hydrochloride	KGABZAPFZHNIQA-AWFSDRIXSA-N
6beta-naltrexol	JLVNEHKORQFVQJ-PYIJOLGTSA-N	Completed	Organic compounds	Benzenoids	Phenanthrenes and derivatives		Phenanthrenes and derivatives
2,3,4,5-Tetrafluorobenzoylacetic acid, ethyl ester	KWDVJYLIAJHEOW-UHFFFAOYSA-N	Completed	Organic compounds	Organic oxygen compounds	Organooxygen compounds	Carbonyl compounds	Ketones
[3-amino-6-(4-methoxyphenyl)-4-(3-pyridinyl)furo[2,3-b]pyridin-2-yl](4-chlorophenyl)methanone	IFFHQCDYJSHRBA-UHFFFAOYSA-N	Completed	Organic compounds	Phenylpropanoids and polyketides	Diarylheptanoids	Linear diarylheptanoids	Linear diarylheptanoids
1,4:3,6-Dianhydro-5-O-benzyl-2-[5-(4-biphenylyl)-1H-tetrazol-1-yl]-2-deoxy-D-glucitol	BILQEWVBQGSBDW-ZYQDXHPFSA-N	Completed	Organic compounds	Benzenoids	Benzene and substituted derivatives	Biphenyls and derivatives	Biphenyls and derivatives
Alrestatin	GCUCIFQCGJIRNT-UHFFFAOYSA-N	Completed	Organic compounds	Organoheterocyclic compounds	Isoquinolines and derivatives	Isoquinolones and derivatives	Isoquinolones and derivatives
(2E)-3-(Acetoxymethyl)-5-[(1S,4aR,8aR)-2-formyl-5,5,8a-trimethyl-1,4,4a,5,6,7,8,8a-octahydro-1-naphthalenyl]-2-pentenoic acid	KLGPVOFVVYHEGO-VBIQWIQDSA-N	Completed	Organic compounds	Lipids and lipid-like molecules	Prenol lipids	Diterpenoids	Diterpenoids
gamma-Glutamylleucine	MYFMARDICOWMQP-YUMQZZPRSA-N	Completed	Organic compounds	Organic acids and derivatives	Carboxylic acids and derivatives	Amino acids, peptides, and analogues	Peptides
2-(2-thienyl)-4H-chromen-4-one	FPRZYWRWYPZUQP-UHFFFAOYSA-N	Completed	Organic compounds	Organoheterocyclic compounds	Benzopyrans	1-benzopyrans	Chromones
Ile-Ile	BCVIOZZGJNOEQS-XKNYDFJKSA-N	Completed	Organic compounds	Organic acids and derivatives	Carboxylic acids and derivatives	Amino acids, peptides, and analogues	Peptides
dichlorprop-methyl	SCHCPDWDIOTCMJ-UHFFFAOYSA-N	Completed	Organic compounds	Benzenoids	Benzene and substituted derivatives	2-phenoxypropionic acid esters	2-phenoxypropionic acid esters
Prostaglandin B3	DQRGQQAJYRBDRP-UNBCGXALSA-N	Completed	Organic compounds	Lipids and lipid-like molecules	Fatty Acyls	Eicosanoids	Prostaglandins and related compounds
AKOS B029037	LNHVLHKQMJQEHS-UHFFFAOYSA-N	Completed	Organic compounds	Benzenoids	Benzene and substituted derivatives	Phenoxyacetic acid derivatives	Phenoxyacetic acid derivatives
3-(methylsulfonyl)-2H-chromen-2-one	JFFGMXVRZVMCDN-UHFFFAOYSA-N	Completed	Organic compounds	Phenylpropanoids and polyketides	Coumarins and derivatives		Coumarins and derivatives
Methyl 5-amino-4-cyano-3-(2-methoxy-2-oxoethyl)-2-thiophenecarboxylate	BLYLWUDQKYBGJD-UHFFFAOYSA-N	Completed	Organic compounds	Organoheterocyclic compounds	Thiophenes	Aminothiophenes	2-aminothiophenes
(2alpha,3beta,5alpha,8xi,14xi,25S)-2,3-Dihydroxyspirost-9(11)-en-12-one	LXLRCWVAWYFQIU-SIJSCITFSA-N	Completed	Organic compounds	Lipids and lipid-like molecules	Prenol lipids	Triterpenoids	Triterpenoids
Phenylphosphonic acid	QLZHNIAADXEJJP-UHFFFAOYSA-N	Completed	Organic compounds	Benzenoids	Benzene and substituted derivatives		Benzene and substituted derivatives
Methylprednisolone	VHRSUDSXCMQTMA-PJHHCJLFSA-N	Completed	Organic compounds	Lipids and lipid-like molecules	Steroids and steroid derivatives	Hydroxysteroids	21-hydroxysteroids
MFCD03423689	QQLJBZFXGDHSRU-UHFFFAOYSA-N	Completed	Organic compounds	Benzenoids	Benzene and substituted derivatives	Benzenesulfonamides	Aminobenzenesulfonamides
N-[1-(2-chloro-6-fluorobenzyl)-4-piperidinyl]-2,1,3-benzoxadiazole-4-sulfonamide	VUDSNAPJGFUKHK-UHFFFAOYSA-N	Completed	Organic compounds	Organoheterocyclic compounds	Piperidines	Benzylpiperidines	N-benzylpiperidines
(3S)-3-Methyl-5-[(1S,8aR)-2,5,5,8a-tetramethyl-4-oxo-1,4,4a,5,6,7,8,8a-octahydro-1-naphthalenyl]pentanoic acid	JJGYRVZPUJUFTR-DRWSLCSESA-N	Completed	Organic compounds	Lipids and lipid-like molecules	Prenol lipids	Diterpenoids	Diterpenoids
Tyrosyl-L-proline	VNYDHJARLHNEGA-RYUDHWBXSA-N	Completed	Organic compounds	Organic acids and derivatives	Carboxylic acids and derivatives	Amino acids, peptides, and analogues	Peptides
Corticosterone	OMFXVFTZEKFJBZ-HJTSIMOOSA-N	Completed	Organic compounds	Lipids and lipid-like molecules	Steroids and steroid derivatives	Hydroxysteroids	21-hydroxysteroids
1-phthalazinol, 4-(4-amino-3-nitrophenyl)-	AOALQZIZSREBQY-UHFFFAOYSA-N	Completed	Organic compounds	Organoheterocyclic compounds	Diazines	Pyridazines and derivatives	Phenylpyridazines
5-(3,5-Dichlorophenoxy)-N-(2,3-dihydro-1,4-benzodioxin-6-yl)-2-furamide	HBEQWMPDKPVBHN-UHFFFAOYSA-N	Completed	Organic compounds	Organic oxygen compounds	Organooxygen compounds	Ethers	Diarylethers
leu-gly-leu	HYIFFZAQXPUEAU-QWRGUYRKSA-N	Completed	Organic compounds	Organic acids and derivatives	Carboxylic acids and derivatives	Amino acids, peptides, and analogues	Peptides
5-[(4-Ethoxyphenoxy)methyl]-2-furoic acid	BMAHKRXMGOCFFI-UHFFFAOYSA-N	Completed	Organic compounds	Organoheterocyclic compounds	Furans	Furoic acid and derivatives	Furoic acids
Tolycaine	UDKICLZCJWQTLS-UHFFFAOYSA-N	Completed	Organic compounds	Benzenoids	Benzene and substituted derivatives	Benzoic acids and derivatives	Acylaminobenzoic acid and derivatives
7,8-dimethoxy-1,3-dihydro-3-benzazepin-2-one	CPNZASIAJKSBBH-UHFFFAOYSA-N	Completed	Organic compounds	Organoheterocyclic compounds	Benzazepines		Benzazepines
Citropten	NXJCRELRQHZBQA-UHFFFAOYSA-N	Completed	Organic compounds	Phenylpropanoids and polyketides	Coumarins and derivatives		Coumarins and derivatives
N-(1,3-benzodioxol-5-yl)-3,4,5-trimethoxybenzamide	BLVKEPVXNOBBEX-UHFFFAOYSA-N	Completed	Organic compounds	Organoheterocyclic compounds	Benzodioxoles		Benzodioxoles
Moxonidine	WPNJAUFVNXKLIM-UHFFFAOYSA-N	Completed	Organic compounds	Organoheterocyclic compounds	Diazines	Pyrimidines and pyrimidine derivatives	Halopyrimidines
thr-val-leu	BKVICMPZWRNWOC-RHYQMDGZSA-N	Completed	Organic compounds	Organic acids and derivatives	Carboxylic acids and derivatives	Amino acids, peptides, and analogues	Peptides	Oligopeptides
Nalbuphine	NETZHAKZCGBWSS-CEDHKZHLSA-N	Completed	Organic compounds	Benzenoids	Phenanthrenes and derivatives		Phenanthrenes and derivatives
2-Amino-1-naphthol	QPKNFEVLZVJGBM-UHFFFAOYSA-N	Completed	Organic compounds	Benzenoids	Naphthalenes	Naphthols and derivatives	Naphthols and derivatives
ID-8	VVZNWYXIOADGSW-UHFFFAOYSA-N	Completed	Organic compounds	Organoheterocyclic compounds	Pyrroles	Substituted pyrroles	Phenylpyrroles
Fraxetin	HAVWRBANWNTOJX-UHFFFAOYSA-N	Completed	Organic compounds	Phenylpropanoids and polyketides	Coumarins and derivatives	Hydroxycoumarins	7,8-dihydroxycoumarins
Coproporphyrin III	XNBNKCLBGTWWSD-UHFFFAOYSA-N	Completed	Organic compounds	Organoheterocyclic compounds	Tetrapyrroles and derivatives	Porphyrins	Porphyrins
4-Methyl-1-phenyl-3-pentanone	QATHVLKLWVUSRC-UHFFFAOYSA-N	Completed	Organic compounds	Benzenoids	Benzene and substituted derivatives		Benzene and substituted derivatives
13-EPI-12-OXO PDA	PMTMAFAPLCGXGK-TTXFDSJOSA-N	Completed	Organic compounds	Lipids and lipid-like molecules	Fatty Acyls	Eicosanoids	Prostaglandins and related compounds
L-Hexanoylcarnitine	VVPRQWTYSNDTEA-LLVKDONJSA-N	Completed	Organic compounds	Lipids and lipid-like molecules	Fatty Acyls	Fatty acid esters	Acyl carnitines
3-Methyl-N-(6-methyl-2-pyridinyl)benzamide	AKCGNQRHTCXVRF-UHFFFAOYSA-N	Completed	Organic compounds	Benzenoids	Benzene and substituted derivatives	Benzoic acids and derivatives	Benzamides
(1S,3R)-ACPD	YFYNOWXBIBKGHB-FBCQKBJTSA-N	Completed	Organic compounds	Organic acids and derivatives	Carboxylic acids and derivatives	Amino acids, peptides, and analogues	Amino acids and derivatives	Alpha amino acids and derivatives
2-Quinolinecarboxylic acid	LOAUVZALPPNFOQ-UHFFFAOYSA-N	Completed	Organic compounds	Organoheterocyclic compounds	Quinolines and derivatives	Quinoline carboxylic acids	Quinoline carboxylic acids
3-Oxo-3,4-dihydro-2H-1,4-benzothiazine-7-carboxylic acid	PMIQHWMFUZMWOX-UHFFFAOYSA-N	Completed	Organic compounds	Organoheterocyclic compounds	Benzothiazines		Benzothiazines
L-Tryptophyl-L-proline	DXYQIGZZWYBXSD-JSGCOSHPSA-N	Completed	Organic compounds	Organic acids and derivatives	Carboxylic acids and derivatives	Amino acids, peptides, and analogues	Peptides	Dipeptides
trans-Isoeugenol acetate	IUSBVFZKQJGVEP-SNAWJCMRSA-N	Completed	Organic compounds	Benzenoids	Phenol esters		Phenol esters
MONOLINOLENIN	GGJRAQULURVTAJ-PDBXOOCHSA-N	Completed	Organic compounds	Lipids and lipid-like molecules	Fatty Acyls	Lineolic acids and derivatives	Lineolic acids and derivatives
biliverdin	QBUVFDKTZJNUPP-BBROENKCSA-L	Completed	Organic compounds	Organoheterocyclic compounds	Tetrapyrroles and derivatives	Bilirubins	Bilirubins
Deoxynivalenol	LINOMUASTDIRTM-QGRHZQQGSA-N	Completed	Organic compounds	Lipids and lipid-like molecules	Prenol lipids	Sesquiterpenoids	Trichothecenes
Gibberellin A4	RSQSQJNRHICNNH-NFMPGMCNSA-N	Completed	Organic compounds	Lipids and lipid-like molecules	Prenol lipids	Diterpenoids	Gibberellins	C19-gibberellins
Isokaempferide	VJJZJBUCDWKPLC-UHFFFAOYSA-N	Completed	Organic compounds	Phenylpropanoids and polyketides	Flavonoids	O-methylated flavonoids	3-O-methylated flavonoids
13,14-dihydroprostaglandin F2alpha	LLQBSJQTCKVWTD-QPJJXVBHSA-N	Completed	Organic compounds	Lipids and lipid-like molecules	Fatty Acyls	Eicosanoids	Prostaglandins and related compounds
Dihydrodaidzein	JHYXBPPMXZIHKG-UHFFFAOYSA-N	Completed	Organic compounds	Phenylpropanoids and polyketides	Isoflavonoids	Isoflavans	Isoflavanones
Mevinphos	GEPDYQSQVLXLEU-AATRIKPKSA-N	Completed	Organic compounds	Lipids and lipid-like molecules	Fatty Acyls	Fatty acid esters	Fatty acid esters
Emodic acid	ZJXVNNSMRGTDBI-UHFFFAOYSA-N	Completed	Organic compounds	Benzenoids	Anthracenes	Anthracenecarboxylic acids and derivatives	Anthracenecarboxylic acids
7,8-Epoxydihydrogrindelic acid	CMOXPNCOCAKUIY-DGOJADEQSA-N	Completed	Organic compounds	Lipids and lipid-like molecules	Prenol lipids	Diterpenoids	Diterpenoids
2-(4-Methoxyphenyl)-4-quinolinecarboxylic acid	ZCNPYYVKVXSLQF-UHFFFAOYSA-N	Completed	Organic compounds	Organoheterocyclic compounds	Quinolines and derivatives	Phenylquinolines	Phenylquinolines
Quinalizarin	VBHKTXLEJZIDJF-UHFFFAOYSA-N	Completed	Organic compounds	Benzenoids	Anthracenes	Anthraquinones	Hydroxyanthraquinones
Fenthion sulfone	ZDHYERRNXRANLI-UHFFFAOYSA-N	Completed	Organic compounds	Organic acids and derivatives	Organic thiophosphoric acids and derivatives	Thiophosphoric acid esters	Aryl thiophosphates	Phenyl thiophosphates
U44069	DJKDIKIDYDXHDD-IGUVKOCZSA-N	Completed	Organic compounds	Lipids and lipid-like molecules	Fatty Acyls	Eicosanoids	Prostaglandins and related compounds
5,5'-Dehydrodivanillate	QGCWGSXMGCSFDM-UHFFFAOYSA-N	Completed	Organic compounds	Benzenoids	Benzene and substituted derivatives	Biphenyls and derivatives	Biphenyls and derivatives
Padmatin	MRPJBTFHICBFNE-JKSUJKDBSA-N	Completed	Organic compounds	Phenylpropanoids and polyketides	Flavonoids	O-methylated flavonoids	7-O-methylated flavonoids
Pelargonidin	XVFMGWDSJLBXDZ-UHFFFAOYSA-O	Completed	Organic compounds	Phenylpropanoids and polyketides	Flavonoids	Hydroxyflavonoids	7-hydroxyflavonoids
17-EPIOXANDROLONE	QSLJIVKCVHQPLV-IWLBWFBKSA-N	Completed	Organic compounds	Lipids and lipid-like molecules	Steroids and steroid derivatives	Steroid lactones	Steroid lactones
Diethyleneglycol diacetate	UBPGILLNMDGSDS-UHFFFAOYSA-N	Completed	Organic compounds	Organic acids and derivatives	Carboxylic acids and derivatives	Dicarboxylic acids and derivatives	Dicarboxylic acids and derivatives
Dihexylamine	PXSXRABJBXYMFT-UHFFFAOYSA-N	Completed	Organic compounds	Organic nitrogen compounds	Organonitrogen compounds	Amines	Secondary amines	Dialkylamines
5a-Androst-2-en-17-one	ISJVDMWNISUFRJ-HKQXQEGQSA-N	Completed	Organic compounds	Lipids and lipid-like molecules	Steroids and steroid derivatives	Androstane steroids	Androstane steroids
Genipin	AZKVWQKMDGGDSV-BCMRRPTOSA-N	Completed	Organic compounds	Lipids and lipid-like molecules	Prenol lipids	Monoterpenoids	Iridoids and derivatives
3,4-EDMC	MRFMNGZRIIBJTB-UHFFFAOYSA-N	Completed	Organic compounds	Organoheterocyclic compounds	Benzodioxanes	Benzo-1,4-dioxanes	Benzo-1,4-dioxanes
Esculetin	ILEDWLMCKZNDJK-UHFFFAOYSA-N	Completed	Organic compounds	Phenylpropanoids and polyketides	Coumarins and derivatives	Hydroxycoumarins	6,7-dihydroxycoumarins
benzotript	QJERBBQXOMUURJ-INIZCTEOSA-N	Completed	Organic compounds	Benzenoids	Benzene and substituted derivatives	Benzoic acids and derivatives	Benzamides	Hippuric acids and derivatives
Cantharidin	DHZBEENLJMYSHQ-XCVPVQRUSA-N	Completed	Organic compounds	Organoheterocyclic compounds	Furofurans		Furofurans
Kaempferol 3,7,4'-trimethyl ether	WSQWAMGRHJQANC-UHFFFAOYSA-N	Completed	Organic compounds	Phenylpropanoids and polyketides	Flavonoids	O-methylated flavonoids	7-O-methylated flavonoids
Malvidin	KZMACGJDUUWFCH-UHFFFAOYSA-O	Completed	Organic compounds	Phenylpropanoids and polyketides	Flavonoids	O-methylated flavonoids	3'-O-methylated flavonoids
Ethyl 4-(benzoylamino)benzoate	XFPYCMXNXPPZRV-UHFFFAOYSA-N	Completed	Organic compounds	Benzenoids	Benzene and substituted derivatives	Anilides	Aromatic anilides	Benzanilides
fulvic acid	FCYKAQOGGFGCMD-UHFFFAOYSA-N	Completed	Organic compounds	Organoheterocyclic compounds	Benzopyrans	1-benzopyrans	Chromones
Gibepyrone D	MQNNRPUVAMHCCO-FNORWQNLSA-N	Completed	Organic compounds	Organoheterocyclic compounds	Pyrans	Pyranones and derivatives	Pyranones and derivatives
Violaceic acid	FXAPIKRPPXOWOW-UHFFFAOYSA-N	Completed	Organic compounds	Benzenoids	Benzene and substituted derivatives	Diphenylethers	Diphenylethers
Flavin mononucleotide	FVTCRASFADXXNN-SCRDCRAPSA-N	Completed	Organic compounds	Nucleosides, nucleotides, and analogues	Flavin nucleotides		Flavin nucleotides
Vitamin E Acetate	ZAKOWWREFLAJOT-CEFNRUSXSA-N	Completed	Organic compounds	Lipids and lipid-like molecules	Prenol lipids	Quinone and hydroquinone lipids	Vitamin E compounds
Altrenogest	VWAUPFMBXBWEQY-ANULTFPQSA-N	Completed	Organic compounds	Lipids and lipid-like molecules	Steroids and steroid derivatives	Estrane steroids	Estrogens and derivatives
Ethyl (2-cyanophenoxy)acetate	ORNAPWRLYAJFON-UHFFFAOYSA-N	Completed	Organic compounds	Benzenoids	Benzene and substituted derivatives	Phenoxyacetic acid derivatives	Phenoxyacetic acid derivatives
2,6-Bis((4-hydroxy-3-methoxyphenyl)methylene)cyclohexanone	DHKKONBXGAAFTB-OTYYAQKOSA-N	Completed	Organic compounds	Phenylpropanoids and polyketides	Diarylheptanoids	Linear diarylheptanoids	Linear diarylheptanoids
Tibolone	WZDGZWOAQTVYBX-XOINTXKNSA-N	Completed	Organic compounds	Lipids and lipid-like molecules	Steroids and steroid derivatives	Oxosteroids	Oxosteroids
Cyclopenin	APLKWZASYUZSBL-UHFFFAOYSA-N	Completed	Organic compounds	Organoheterocyclic compounds	Benzodiazepines	1,4-benzodiazepines	1,4-benzodiazepines
Roxadustat	YOZBGTLTNGAVFU-UHFFFAOYSA-N	Completed	Organic compounds	Organic acids and derivatives	Carboxylic acids and derivatives	Amino acids, peptides, and analogues	Amino acids and derivatives	Alpha amino acids and derivatives
Koninginin E	INHVGPIPHZJQOP-ZNMIVQPWSA-N	Completed	Organic compounds	Organoheterocyclic compounds	Benzopyrans		Benzopyrans
Odorigenin	XZTUSOXSLKTKJQ-CIXPXFMPSA-N	Completed	Organic compounds	Lipids and lipid-like molecules	Steroids and steroid derivatives	Steroid lactones	Cardenolides and derivatives
W-18	BKRSVROQVRTSND-XUTLUUPISA-N	Completed	Organic compounds	Benzenoids	Benzene and substituted derivatives	Benzenesulfonamides	Benzenesulfonamides
Ethyl umbelliferone-3-carboxylate	IETDBZQIWIJQJG-UHFFFAOYSA-N	Completed	Organic compounds	Phenylpropanoids and polyketides	Coumarins and derivatives	Hydroxycoumarins	7-hydroxycoumarins
L-Glutathione (reduced)	RWSXRVCMGQZWBV-UHFFFAOYSA-N	Completed	Organic compounds	Organic acids and derivatives	Carboxylic acids and derivatives	Amino acids, peptides, and analogues	Peptides	Oligopeptides
Glu-Val-Phe	FVGOGEGGQLNZGH-DZKIICNBSA-N	Completed	Organic compounds	Organic acids and derivatives	Carboxylic acids and derivatives	Amino acids, peptides, and analogues	Peptides	Oligopeptides
Chrysin	RTIXKCRFFJGDFG-UHFFFAOYSA-N	Completed	Organic compounds	Phenylpropanoids and polyketides	Flavonoids	Flavones	Flavones
Fonsecin	FKCYENFBFZUSDP-UHFFFAOYSA-N	Completed	Organic compounds	Organoheterocyclic compounds	Naphthopyrans	Naphthopyranones	Naphthopyranones
enoxamast	VKPNJGFKWYNJJG-UHFFFAOYSA-N	Completed	Organic compounds	Organic acids and derivatives	Carboxylic acids and derivatives	Amino acids, peptides, and analogues	Amino acids and derivatives	Alpha amino acids and derivatives
Monocrotaline	QVCMHGGNRFRMAD-XFGHUUIASA-N	Completed	Organic compounds	Organoheterocyclic compounds	Pyrrolizines		Pyrrolizines
5-(2,4-dichlorobenzyl)-2-mercapto-4,6-dimethylnicotinonitrile	REZGJSVTYVDQFX-UHFFFAOYSA-N	Completed	Organic compounds	Benzenoids	Benzene and substituted derivatives	Halobenzenes	Chlorobenzenes	Dichlorobenzenes
EUPATORIOCHROMENE	SVUVYHFYZBCYRF-UHFFFAOYSA-N	Completed	Organic compounds	Organoheterocyclic compounds	Benzopyrans	1-benzopyrans	2,2-dimethyl-1-benzopyrans
MFCD00238543	FBMORZZOJSDNRQ-GLQYFDAESA-N	Completed	Organic compounds	Lipids and lipid-like molecules	Prenol lipids	Terpene lactones	Sesquiterpene lactones	Eudesmanolides, secoeudesmanolides, and derivatives
Chlordiazepoxide	BUCORZSTKDOEKQ-UHFFFAOYSA-N	Completed	Organic compounds	Organoheterocyclic compounds	Benzodiazepines	1,4-benzodiazepines	1,4-benzodiazepines
5-Amino-1-(2-pyridinyl)-1H-pyrazole-4-carbonitrile	GFILBPUBXBGRHW-UHFFFAOYSA-N	Completed	Organic compounds	Organoheterocyclic compounds	Pyridines and derivatives	Pyrazolylpyridines	Pyrazolylpyridines
3-(1,1-Dioxido-3-oxo-1,2-benzothiazol-2(3H)-yl)propanoic acid	GZWYJHUJOLOMKY-UHFFFAOYSA-N	Completed	Organic compounds	Organoheterocyclic compounds	Benzothiazoles		Benzothiazoles
2-Butoxyethyl acetate	NQBXSWAWVZHKBZ-UHFFFAOYSA-N	Completed	Organic compounds	Organic acids and derivatives	Carboxylic acids and derivatives	Carboxylic acid derivatives	Carboxylic acid esters
2'-Hydroxy-2-methoxychalcone	SNTIPKTZVAKPOX-ZHACJKMWSA-N	Completed	Organic compounds	Phenylpropanoids and polyketides	Linear 1,3-diarylpropanoids	Chalcones and dihydrochalcones	2'-Hydroxychalcones
2-((4-chlorophenyl)acetyl)benzoic acid	BDSINYHJZLINDJ-UHFFFAOYSA-N	Completed	Organic compounds	Phenylpropanoids and polyketides	Stilbenes		Stilbenes
7-HYDROXY-4-METHYL-3-(2-HYDROXY-ETHYL)COUMARIN	VCGFYFKJZGIZMX-UHFFFAOYSA-N	Completed	Organic compounds	Phenylpropanoids and polyketides	Coumarins and derivatives	Hydroxycoumarins	7-hydroxycoumarins
Mofezolac	DJEIHHYCDCTAAH-UHFFFAOYSA-N	Completed	Organic compounds	Benzenoids	Phenol ethers	Anisoles	Anisoles
Benzyl 2,6-dimethoxybenzoate	PKIYLOACOOWBCU-UHFFFAOYSA-N	Completed	Organic compounds	Benzenoids	Benzene and substituted derivatives	Benzoic acids and derivatives	Methoxybenzoic acids and derivatives	O-methoxybenzoic acids and derivatives
4-(3-Aminophenoxy)phthalic acid	PGTIVCAWCSTAPB-UHFFFAOYSA-N	Completed	Organic compounds	Benzenoids	Benzene and substituted derivatives	Diphenylethers	Diphenylethers
2-(2-Hydroxyethyl)-1,2-benzothiazol-3(2H)-one 1,1-dioxide	CJWAPCSQEWUZAE-UHFFFAOYSA-N	Completed	Organic compounds	Organoheterocyclic compounds	Benzothiazoles		Benzothiazoles
diethyl 4-hydroxy-4-methyl-6-oxo-2-phenylcyclohexane-1,3-dicarboxylate	VDLSNXQRYWSHGB-UHFFFAOYSA-N	Completed	Organic compounds	Benzenoids	Benzene and substituted derivatives		Benzene and substituted derivatives
DEHYDROCOSTUS LACTONE	NETSQGRTUNRXEO-XUXIUFHCSA-N	Completed	Organic compounds	Lipids and lipid-like molecules	Prenol lipids	Terpene lactones	Sesquiterpene lactones	Guaianolides and derivatives
5-(4-Chlorophenyl)-4-phenyl-2,4-dihydro-3H-1,2,4-triazole-3-thione	AJOJIGWGJWZBOB-UHFFFAOYSA-N	Completed	Organic compounds	Organoheterocyclic compounds	Azoles	Triazoles	Phenyltriazoles	Phenyl-1,2,4-triazoles
Phloroglucinol carboxylic acid	IBHWREHFNDMRPR-UHFFFAOYSA-M	Completed	Organic compounds	Benzenoids	Benzene and substituted derivatives	Benzoic acids and derivatives	Hydroxybenzoic acid derivatives
doxercalciferol	HKXBNHCUPKIYDM-CGMHZMFXSA-N	Completed	Organic compounds	Lipids and lipid-like molecules	Steroids and steroid derivatives	Vitamin D and derivatives	Vitamin D and derivatives
4,5-Dihydropiperlonguminine	CSGDXLXTJVRNEA-GQCTYLIASA-N	Completed	Organic compounds	Organoheterocyclic compounds	Benzodioxoles		Benzodioxoles
GANGALEOIDIN	RPHAAJGBADUATP-UHFFFAOYSA-N	Completed	Organic compounds	Phenylpropanoids and polyketides	Depsides and depsidones		Depsides and depsidones
N'2-(2-furylcarbonyl)-3-chloro-4-methylthiophene-2-carbohydrazide	XUQFNTTWSLRUJI-UHFFFAOYSA-N	Completed	Organic compounds	Organoheterocyclic compounds	Thiophenes	Thiophene carboxylic acids and derivatives	Thiophene carboxamides
NSC 78007	HOUSDILKOJMENG-UHFFFAOYSA-N	Completed	Organic compounds	Organoheterocyclic compounds	Quinolines and derivatives	Aminoquinolines and derivatives	4-aminoquinolines
Bergaptol	GIJHDGJRTUSBJR-UHFFFAOYSA-N	Completed	Organic compounds	Phenylpropanoids and polyketides	Coumarins and derivatives	Furanocoumarins	Linear furanocoumarins	Psoralens
5-Chloro-2-(methylthio)pyrimidine-4-carboxylic acid	SEPCYCDQJZTPHO-UHFFFAOYSA-N	Completed	Organic compounds	Organoheterocyclic compounds	Diazines	Pyrimidines and pyrimidine derivatives	Pyrimidinecarboxylic acids and derivatives	Pyrimidinecarboxylic acids
4-Chlorophenylsulfonylacetic acid	IAONCYGNBVHNCT-UHFFFAOYSA-N	Completed	Organic compounds	Benzenoids	Benzene and substituted derivatives	Benzenesulfonyl compounds	Benzenesulfonyl compounds
4-methoxy-2H-isoquinolin-1-one	ITVVDKFBWYVGPV-UHFFFAOYSA-N	Completed	Organic compounds	Organoheterocyclic compounds	Isoquinolines and derivatives	Isoquinolones and derivatives	Isoquinolones and derivatives
Carboxycyclophosphamide	QLAKAJLYYGOZQL-UHFFFAOYSA-N	Completed	Organic compounds	Organic nitrogen compounds	Organonitrogen compounds	Nitrogen mustard compounds	Nitrogen mustard compounds
Ro 5-3335	XWNMORIHKRROGW-UHFFFAOYSA-N	Completed	Organic compounds	Organoheterocyclic compounds	Benzodiazepines	1,4-benzodiazepines	1,4-benzodiazepines
N-(2-THIAZOLYL)SUCCINAMIC ACID	SVMGZMBKMJRZLI-UHFFFAOYSA-N	Completed	Organic compounds	Organic nitrogen compounds	Organonitrogen compounds	N-arylamides	N-arylamides
Xanthosine	UBORTCNDUKBEOP-UUOKFMHZSA-N	Completed	Organic compounds	Nucleosides, nucleotides, and analogues	Purine nucleosides		Purine nucleosides
3-(5-Chloro-1,3-benzothiazol-2-yl)propanoic acid	UMBLVHSXXWQLDL-UHFFFAOYSA-N	Completed	Organic compounds	Organoheterocyclic compounds	Benzothiazoles		Benzothiazoles
Guanosine	NYHBQMYGNKIUIF-UUOKFMHZSA-N	Completed	Organic compounds	Nucleosides, nucleotides, and analogues	Purine nucleosides		Purine nucleosides
6-Ethyl-3-formylchromone	XCKTXKYXKJJGBA-UHFFFAOYSA-N	Completed	Organic compounds	Organoheterocyclic compounds	Benzopyrans	1-benzopyrans	Chromones
Plinabulin	UNRCMCRRFYFGFX-TYPNBTCFSA-N	Completed	Organic compounds	Organoheterocyclic compounds	Diazines	Pyrazines	Pyrazines
4-Nitro-N-(1-phenylethyl)benzamide	OTZYXPKYOAAGEU-UHFFFAOYSA-N	Completed	Organic compounds	Benzenoids	Benzene and substituted derivatives	Benzoic acids and derivatives	Benzamides	N-benzylbenzamides
Ethyl 4-hydroxy-6-isopropylquinoline-3-carboxylate	JBFFEVKDAYLOKF-UHFFFAOYSA-N	Completed	Organic compounds	Organoheterocyclic compounds	Quinolines and derivatives	Quinolones and derivatives	Hydroquinolones
Lotaustralin	WEWBWVMTOYUPHH-QHAQEBJBSA-N	Completed	Organic compounds	Organic oxygen compounds	Organooxygen compounds	Carbohydrates and carbohydrate conjugates	Glycosyl compounds	Cyanogenic glycosides
NPPB	WBSMIPAMAXNXFS-UHFFFAOYSA-N	Completed	Organic compounds	Benzenoids	Benzene and substituted derivatives	Benzoic acids and derivatives	Nitrobenzoic acids and derivatives
Stearidonic acid	JIWBIWFOSCKQMA-LTKCOYKYSA-N	Completed	Organic compounds	Lipids and lipid-like molecules	Fatty Acyls	Lineolic acids and derivatives	Lineolic acids and derivatives
2-Methyl-3-oxo-5,6-diphenyl-2,3-dihydro-4-pyridazinecarboxylic acid	JLZANJDGGAPGOF-UHFFFAOYSA-N	Completed	Organic compounds	Organoheterocyclic compounds	Diazines	Pyridazines and derivatives	Phenylpyridazines
3a,4,5,9b-Tetrahydro-3H-cyclopenta[c]quinoline-4,8-dicarboxylic acid	RKSORIGFRQYENG-UHFFFAOYSA-N	Completed	Organic compounds	Organoheterocyclic compounds	Quinolines and derivatives	Quinoline carboxylic acids	Quinoline carboxylic acids
4-[4-(2,4-Dicarboxybenzoyl)phenoxy]phthalic acid	YAZBUXYVODEYQE-UHFFFAOYSA-N	Completed	Organic compounds	Benzenoids	Benzene and substituted derivatives	Benzophenones	Benzophenones
(E)-3,10-Dihydroxy-4,9-dimethyldodec-6-enedioic acid	FIDISSFBBFUTOK-ONEGZZNKSA-N	Completed	Organic compounds	Organic acids and derivatives	Hydroxy acids and derivatives	Medium-chain hydroxy acids and derivatives	Medium-chain hydroxy acids and derivatives
2a,11-Dihydroxy-2,2,4a,7,10b-pentamethyl-1a,2a,3,4,4a,7,8,10,10a,10b,11,11a-dodecahydro-2H,9H-[1]benzoxireno[3,4-f]pyrano[2,3-b]chromen-9-one	AUONBWBZZQIQQT-UHFFFAOYSA-N	Completed	Organic compounds	Organoheterocyclic compounds	Naphthopyrans		Naphthopyrans
4-[(Cyanoacetyl)amino]benzoic acid	FKEVVYBTPHMLAT-UHFFFAOYSA-N	Completed	Organic compounds	Benzenoids	Benzene and substituted derivatives	Benzoic acids and derivatives	Acylaminobenzoic acid and derivatives
Garcinoic acid	QOFWRHWADNWKSU-LRXIOGKNSA-N	Completed	Organic compounds	Lipids and lipid-like molecules	Prenol lipids	Quinone and hydroquinone lipids	Vitamin E compounds	Tocotrienols
3-(4-Hydroxy-5,7-dimethyl-3-methylene-2-oxo-3,3a,4,5,8,8a-hexahydro-2H-cyclohepta[b]furan-6-yl)propyl acetate	QKVABRCMWRXFAF-UHFFFAOYSA-N	Completed	Organic compounds	Lipids and lipid-like molecules	Prenol lipids	Terpene lactones	Terpene lactones
(2E)-1,3-Bis(3-hydroxyphenyl)-2-propen-1-one	UALHWTHYPDBXSN-BQYQJAHWSA-N	Completed	Organic compounds	Phenylpropanoids and polyketides	Linear 1,3-diarylpropanoids	Chalcones and dihydrochalcones	Retrochalcones
(4-{[4-(phenylsulfonyl)-2-thienyl]sulfonyl}piperazino)(tetrahydro-2-furanyl)methanone	VDRBVLPTMNCHAG-UHFFFAOYSA-N	Completed	Organic compounds	Benzenoids	Benzene and substituted derivatives	Benzenesulfonyl compounds	Benzenesulfonyl compounds
(7alpha,17alpha)-10,17-Dihydroxy-7-methyl-19-norpregn-4-en-20-yn-3-one	YMNJMUUOXMIQOT-GWXLLEQUSA-N	Completed	Organic compounds	Lipids and lipid-like molecules	Steroids and steroid derivatives	Estrane steroids	Estrogens and derivatives
ethyl 2-(4-chlorophenyl)-7-methylpyrazolo[1,5-a]pyrimidine-6-carboxylate	JRGBDYOPTHFFQH-UHFFFAOYSA-N	Completed	Organic compounds	Organoheterocyclic compounds	Azoles	Pyrazoles	Phenylpyrazoles
5-[(3-Pyridinylmethyl)amino]-1H-pyrazole-4-carboxamide	LBLVYSJDBWSBHZ-UHFFFAOYSA-N	Completed	Organic compounds	Organoheterocyclic compounds	Azoles	Pyrazoles	Pyrazole carboxylic acids and derivatives	Pyrazole-4-carboxamides
MFCD00133294	YCBKSSAWEUDACY-UHFFFAOYSA-N	Completed	Organic compounds	Organoheterocyclic compounds	Benzopyrans	1-benzopyrans	2,2-dimethyl-1-benzopyrans
MFCD07778534	JBPRGCMCHRBQFQ-UHFFFAOYSA-N	Completed	Organic compounds	Phenylpropanoids and polyketides	Coumarins and derivatives	Hydroxycoumarins	6,7-dihydroxycoumarins
3-(Hydroxymethyl)-7-methoxy-6-oxo-6H-oxepino[2,3-b]chromene-5-carboxylic acid	UGQXIFJKVZYNBY-UHFFFAOYSA-N	Completed	Organic compounds	Phenylpropanoids and polyketides	Coumarins and derivatives		Coumarins and derivatives
(4E,6E)-2-(Hydroxymethyl)-3-(3-methoxy-3-oxopropyl)-4,6-decadienoic acid	PVHUKALHRBPQNM-BSWSSELBSA-N	Completed	Organic compounds	Lipids and lipid-like molecules	Fatty Acyls	Fatty acids and conjugates	Medium-chain fatty acids
Methyl (7-hydroxy-11-methyl-2,9-dioxo-12,15-dioxatetracyclo[8.4.1.0~1,10~.0~3,8~]pentadeca-3,5,7-trien-13-yl)acetate	IHXLRPOTFALLKF-UHFFFAOYSA-N	Completed	Organic compounds	Organoheterocyclic compounds	Naphthopyrans	Naphthopyranones	Naphthopyranones
(8R,9S,10R,13S,14S)-10,13-Dimethyl-7,8,9,10,11,12,13,14,15,16-decahydrospiro[cyclopenta[a]phenanthrene-6,2'-oxirane]-3,17-dione	GFNJDRLFFJDJAC-YCNUYBHRSA-N	Completed	Organic compounds	Lipids and lipid-like molecules	Steroids and steroid derivatives	Estrane steroids	Estrogens and derivatives
N1-(4-chlorophenyl)-2-[(5-methylisoxazol-3-yl)carbonyl]hydrazine-1-carboxamide	YGCPTZSUDLMZGI-UHFFFAOYSA-N	Completed	Organic compounds	Benzenoids	Benzene and substituted derivatives	N-phenylureas	N-phenylureas
3216	RZTAMFZIAATZDJ-UHFFFAOYSA-N	Completed	Organic compounds	Organoheterocyclic compounds	Pyridines and derivatives	Hydropyridines	Dihydropyridines	Dihydropyridinecarboxylic acids and derivatives
5-Chloro-4,6,8-trihydroxy-7-methoxy-3-methyl-3,4-dihydro-1H-isochromen-1-one	DBVYXSAJCKJIRR-UHFFFAOYSA-N	Completed	Organic compounds	Benzenoids	Benzene and substituted derivatives	Benzoic acids and derivatives	Hydroxybenzoic acid derivatives
4-(2,3-dihydro-1,4-benzodioxin-2-yl)-6-(methylthio)-1,3,5-triazin-2-amine	DMNAQOLBXGTQSB-UHFFFAOYSA-N	Completed	Organic compounds	Organoheterocyclic compounds	Benzodioxanes	Benzo-1,4-dioxanes	Benzo-1,4-dioxanes
1-(4-Bromophenyl)-1,4-dihydroisoquinolin-3(2H)-one	CZDHYXDVCUIOEU-UHFFFAOYSA-N	Completed	Organic compounds	Organoheterocyclic compounds	Tetrahydroisoquinolines	1-phenyltetrahydroisoquinolines	1-phenyltetrahydroisoquinolines
(6E)-7-(4-Methoxy-3-methyl-2-oxo-2H-pyran-6-yl)-5-methyl-6-octenoic acid	HXLDSEPZKLJMIQ-DHZHZOJOSA-N	Completed	Organic compounds	Lipids and lipid-like molecules	Fatty Acyls	Fatty acids and conjugates	Medium-chain fatty acids
4,5-dimethyl-6-[(5-phenyl-4H-1,2,4-triazol-3-yl)thio]-2-(trifluoromethyl)pyrimidine	PKNHFWOQNSXUOK-UHFFFAOYSA-N	Completed	Organic compounds	Organosulfur compounds	Thioethers	Aryl thioethers	Diarylthioethers
Nandrolone glucuronide	ISBYSZZUCBXGIH-PWKLDHGVSA-N	Completed	Organic compounds	Lipids and lipid-like molecules	Steroids and steroid derivatives	Steroidal glycosides	Steroidal glycosides
N1-(3-eth-1-ynylphenyl)-2-({5-[5-(trifluoromethyl)-2-pyridyl]-1,3,4-oxadiazol-2-yl}thio)acetamide	DLRMNQIFJNGPLV-UHFFFAOYSA-N	Completed	Organic compounds	Benzenoids	Benzene and substituted derivatives	Anilides	Anilides
(2S,3S)-3,7-Dihydroxy-2-(4-hydroxyphenyl)-2,3-dihydro-4H-chromen-4-one	VRTGGIJPIYOHGT-CABCVRRESA-N	Completed	Organic compounds	Phenylpropanoids and polyketides	Flavonoids	Flavans	Flavanones	Flavanonols
7-[(E)-2-Carboxyvinyl]-3-(3,4-dihydroxyphenyl)-2,3-dihydro-1,4-benzodioxine-2-carboxylic acid	XOLNJKHCNSNACU-QHHAFSJGSA-N	Completed	Organic compounds	Organoheterocyclic compounds	Benzodioxanes	Phenylbenzodioxanes	Phenylbenzo-1,4-dioxanes
(2-{[(1S,4S)-4-{3,5-Dimethyl-1-[4-(trifluoromethyl)phenyl]-1H-pyrazol-4-yl}-2-cyclopenten-1-yl]amino}-2-oxoethoxy)acetic acid	ZNRIDQHLJOWEQU-GDBMZVCRSA-N	Completed	Organic compounds	Organoheterocyclic compounds	Azoles	Pyrazoles	Phenylpyrazoles
(5E,11E)-7,8,14,16-Tetrahydroxy-3-methyl-3,4,7,8,9,10-hexahydro-1H-2-benzoxacyclotetradecin-1-one	NHAQNKDEUQPSIX-JHMJBTLWSA-N	Completed	Organic compounds	Phenylpropanoids and polyketides	Macrolides and analogues		Macrolides and analogues
MFCD00020424	GKZIWHRNKRBEOH-UHFFFAOYSA-N	Completed	Organic compounds	Organic acids and derivatives	Carboxylic acids and derivatives	Amino acids, peptides, and analogues	Peptides	Dipeptides
5-[4-(tert-Butyl)phenyl]-1-phenyl-1H-1,2,4-triazol-3-yl 4-chlorobenzenesulfonate	MNAQTXWGPWWEGO-UHFFFAOYSA-N	Completed	Organic compounds	Benzenoids	Benzene and substituted derivatives	Benzenesulfonic acids and derivatives	Benzenesulfonate esters
2-(11,17-Dihydroxy-10,13,16-trimethyl-3-oxo-4,5,6,7,8,9,10,11,12,13,14,15,16,17-tetradecahydro-3H-cyclopenta[a]phenanthren-17-yl)-2-oxoethyl acetate	VYDRQXWBVHHFMM-UHFFFAOYSA-N	Completed	Organic compounds	Lipids and lipid-like molecules	Steroids and steroid derivatives	Pregnane steroids	Gluco/mineralocorticoids, progestogins and derivatives
5,7-dihydroxy-2-(4-hydroxy-3-methoxyphenyl)-3,4-dihydro-2H-1-benzopyran-4-one	WHHPSXNFOADHEK-UHFFFAOYSA-N	Completed	Organic compounds	Phenylpropanoids and polyketides	Flavonoids	Flavonoid glycosides	Flavonoid O-glycosides	Flavonoid-3-O-glycosides
ethyl 2-{2-[(4-chlorophenyl)sulfonyl]hydrazino}-4-(trifluoromethyl)-5-pyrimidinecarboxylate	DSQAYEQZLBCDPO-UHFFFAOYSA-N	Completed	Organic compounds	Benzenoids	Benzene and substituted derivatives	Benzenesulfonamides	Benzenesulfonamides
(2R)-7-Hydroxy-8-(2-hydroxyethyl)-5-methoxy-2-methyl-2,3-dihydro-4H-chromen-4-one	MFMBOHMTFYYVAI-SSDOTTSWSA-N	Completed	Organic compounds	Organoheterocyclic compounds	Benzopyrans	1-benzopyrans	Chromones
3-[4-methoxy-2-(trifluoromethyl)-6-quinolyl]prop-2-ynyl N-(3-chlorophenyl)carbamate	FQQWMDUBBKAWBZ-UHFFFAOYSA-N	Completed	Organic compounds	Benzenoids	Benzene and substituted derivatives	Phenylcarbamic acid esters	Phenylcarbamic acid esters
ethyl 2-[2-(2,4-difluorophenyl)-1,3-thiazol-4-yl]acetate	OOLNYSJDLPGCOA-UHFFFAOYSA-N	Completed	Organic compounds	Organoheterocyclic compounds	Azoles	Thiazoles	2,4-disubstituted thiazoles
N,N-Dimethyl-N'-(5-{[2-nitro-4-(trifluoromethyl)phenyl]thio}-1,3,4-thiadiazol-2-yl)iminoformamide	BCWBVHGBHGKHDZ-UHFFFAOYSA-N	Completed	Organic compounds	Organosulfur compounds	Thioethers	Aryl thioethers	Diarylthioethers
(2Z)-4,6-Dihydroxy-2-(3,4,5-trihydroxybenzylidene)-1-benzofuran-3(2H)-one	ACAAVKGSTVOIQB-BASWHVEKSA-N	Completed	Organic compounds	Phenylpropanoids and polyketides	Aurone flavonoids		Aurone flavonoids
9a-Hydroxy-3,8a-dimethyl-5-methylene-2-oxo-2,4,4a,5,6,7,8,8a,9,9a-decahydronaphtho[2,3-b]furan-6-yl acetate	GYTSMBNRXNOQKU-UHFFFAOYSA-N	Completed	Organic compounds	Lipids and lipid-like molecules	Prenol lipids	Terpene lactones	Sesquiterpene lactones	Eudesmanolides, secoeudesmanolides, and derivatives
2-{[(Z)-2-(1-benzofuran-2-yl)-2-hydroxyethenyl]sulfanyl}-6-phenyl-4-(trifluoromethyl)nicotinonitrile	VXFVTVJZTIWEBV-UYRXBGFRSA-N	Completed	Organic compounds	Organoheterocyclic compounds	Pyridines and derivatives	Phenylpyridines	Phenylpyridines
3-(3,4-dimethylthieno[2,3-b]thiophen-2-yl)-1H-pyrazole	GPOBCYOWVVZNOT-UHFFFAOYSA-N	Completed	Organic compounds	Organoheterocyclic compounds	Thienothiophenes		Thienothiophenes
Amitriptyline-d3	KRMDCWKBEZIMAB-FIBGUPNXSA-N	Completed	Organic compounds	Benzenoids	Dibenzocycloheptenes		Dibenzocycloheptenes
2-(methylthio)-4-[5-(piperidinosulfonyl)-2-thienyl]pyrimidine	NJVOZCXEYUJRQY-UHFFFAOYSA-N	Completed	Organic compounds	Organosulfur compounds	Thioethers	Aryl thioethers	Aryl thioethers
(10Z)-6,10-Bis(hydroxymethyl)-3-methylene-2-oxo-2,3,3a,4,5,6,7,8,9,11a-decahydrocyclodeca[b]furan-4-yl methacrylate	RJHSXEZOOUJAQE-ZSOIEALJSA-N	Completed	Organic compounds	Lipids and lipid-like molecules	Prenol lipids	Terpene lactones	Sesquiterpene lactones	Germacranolides and derivatives
1,4-Dihydroxy-2-(4-morpholinyl)-9,10-anthraquinone	GZTDHHJOBWJCMJ-UHFFFAOYSA-N	Completed	Organic compounds	Benzenoids	Anthracenes	Anthraquinones	2-aminoanthraquinones
5-Chloro-4-hydroxy-3-biphenylcarboxylic acid	RJMZIUFNDNYWDU-UHFFFAOYSA-N	Completed	Organic compounds	Benzenoids	Benzene and substituted derivatives	Biphenyls and derivatives	Chlorinated biphenyls
KG7749500	XQZVQQZZOVBNLU-QDTBLXIISA-N	Completed	Organic compounds	Lipids and lipid-like molecules	Steroids and steroid derivatives	Estrane steroids	Estrogens and derivatives
2-[(5-chloro-3-pyridyl)oxy]-5-(1H-pyrrol-1-yl)pyridine	XZPGRLBQZBEOAH-UHFFFAOYSA-N	Completed	Organic compounds	Organic oxygen compounds	Organooxygen compounds	Ethers	Diarylethers
2-[(1R,2S,6R,7S)-3,5-Dioxo-4-azatricyclo[5.2.1.0~2,6~]dec-4-yl]propanoic acid	REFMTLIXGKZVDF-RQOWMOBWSA-N	Completed	Organic compounds	Organic acids and derivatives	Carboxylic acids and derivatives	Amino acids, peptides, and analogues	Amino acids and derivatives	Alpha amino acids and derivatives	Alanine and derivatives
5923	ADPMIFYDMCNJNN-UHFFFAOYSA-N	Completed	Organic compounds	Organic oxygen compounds	Organooxygen compounds	Carbonyl compounds	Ketones	Aryl ketones	Phenylketones	Alkyl-phenylketones
4,6,8-Trihydroxy-7-methoxy-3-methyl-3,4-dihydro-1H-isochromen-1-one	ZLLQQKITWRWKTD-UHFFFAOYSA-N	Completed	Organic compounds	Benzenoids	Benzene and substituted derivatives	Benzoic acids and derivatives	Hydroxybenzoic acid derivatives
3-(3-Methyl-2-buten-1-yl)tyrosine	UFFPHPAGEHMRFF-UHFFFAOYSA-N	Completed	Organic compounds	Organic acids and derivatives	Carboxylic acids and derivatives	Amino acids, peptides, and analogues	Amino acids and derivatives	Alpha amino acids and derivatives	Tyrosine and derivatives
(1R,9R)-11-(Propylsulfonyl)-5-[4-(trifluoromethoxy)phenyl]-7,11-diazatricyclo[7.3.1.02,7]trideca-2,4-dien-6-one	BODXVQSXMZWLBK-QFBILLFUSA-N	Completed	Organic compounds	Organoheterocyclic compounds	Piperidines	N-acylpiperidines	N-benzoylpiperidines
Solvent orange 2	BQFCCCIRTOLPEF-VHEBQXMUSA-N	Completed	Organic compounds	Benzenoids	Naphthalenes	Naphthols and derivatives	Naphthols and derivatives
N1-(4,4-dimethyl-5-methylidene-1,3-thiazolan-2-yliden)-3-chloro-2-methylaniline	XOOFHIVOROOIDB-UHFFFAOYSA-N	Completed	Organic compounds	Benzenoids	Benzene and substituted derivatives	Aniline and substituted anilines	Aniline and substituted anilines
4-{5-[(4-Nitrobenzyl)sulfanyl]-1,3,4-oxadiazol-2-yl}pyridine	UNQNIANBMFBFLI-UHFFFAOYSA-N	Completed	Organic compounds	Benzenoids	Benzene and substituted derivatives	Nitrobenzenes	Nitrobenzenes
ethyl 5,8-difluoro-4-{[3-(trifluoromethyl)phenyl]thio}quinoline-3-carboxylate	CFNDXJQYXJCRJZ-UHFFFAOYSA-N	Completed	Organic compounds	Organoheterocyclic compounds	Quinolines and derivatives	Haloquinolines	Haloquinolines
2-[6-(1H-benzo[d]imidazol-2-yl)-2-pyridyl]-1H-benzo[d]imidazole	JBKICBDXAZNSKA-UHFFFAOYSA-N	Completed	Organic compounds	Organoheterocyclic compounds	Benzimidazoles		Benzimidazoles
3,6,8-Trihydroxy-3-methyl-3,4-dihydro-1,7,12(2H)-tetraphenetrione	JJOLHRYZQSDLSA-UHFFFAOYSA-N	Completed	Organic compounds	Phenylpropanoids and polyketides	Angucyclines		Angucyclines
11-(4-chloroanilino)-2,3-dihydro-1H-cyclopenta[4,5]pyrido[1,2-a]benzimidazole-4-carbonitrile	TYEDLCIGHFYJKF-UHFFFAOYSA-N	Completed	Organic compounds	Organoheterocyclic compounds	Benzimidazoles		Benzimidazoles
5-Hydroxy-8,8-dimethyl-6-(2-methylbutanoyl)-4-phenyl-2H,8H-pyrano[2,3-f]chromen-2-one	YJSXHUXXMDAOCE-UHFFFAOYSA-N	Completed	Organic compounds	Phenylpropanoids and polyketides	Neoflavonoids	Prenylated neoflavonoids	Prenylated neoflavonoids
Methyl 3-(3,4-dihydroxy-5-phenyltetrahydro-2-furanyl)-3-hydroxypropanoate	YCKKAXDZPAQYOF-UHFFFAOYSA-N	Completed	Organic compounds	Organic oxygen compounds	Organooxygen compounds	Carbohydrates and carbohydrate conjugates	Glycosyl compounds	Phenolic glycosides
8-Hydroxy-3-(7-hydroxyheptyl)-6-oxo-4,6-dihydro-3H-isochromene-7-carboxylic acid	MTIUKAJEIXYJIF-UHFFFAOYSA-N	Completed	Organic compounds	Organoheterocyclic compounds	Benzopyrans		Benzopyrans
(8R,9S,10R,13S,14S,17S)-10,13-Dimethyl-7,8,9,10,11,12,13,14,15,16-decahydrospiro[cyclopenta[a]phenanthrene-17,2'-oxiran]-3(6H)-one	BDTGTVDLVOUNEQ-MPRNQXESSA-N	Completed	Organic compounds	Lipids and lipid-like molecules	Steroids and steroid derivatives	Oxosteroids	Oxosteroids
1-(3-chlorophenyl)-4-{2-[1-(4-chlorophenyl)-1H-1,2,3,4-tetraazol-5-yl]vinyl}piperazine	YVRNLONSODWRKT-CMDGGOBGSA-N	Completed	Organic compounds	Organoheterocyclic compounds	Diazinanes	Piperazines	Phenylpiperazines
2-(4-chlorophenyl)-4-{[(4-chlorophenyl)thio]methyl}-1,3-thiazole	QLCOSFPUSUUCCX-UHFFFAOYSA-N	Completed	Organic compounds	Organosulfur compounds	Thioethers	Aryl thioethers	Aryl thioethers
Dibutyl (3S)-3-hydroxybutyl phosphate	LJBNHONKIDIOPD-LBPRGKRZSA-N	Completed	Organic compounds	Organic acids and derivatives	Organic phosphoric acids and derivatives	Phosphate esters	Alkyl phosphates	Trialkyl phosphates
N-{[(2R,4S,5S)-5-(4-Morpholinylmethyl)-1-azabicyclo[2.2.2]oct-2-yl]methyl}-2-thiophenesulfonamide	KUVQAIQMCRSOEO-HRCADAONSA-N	Completed	Organic compounds	Organoheterocyclic compounds	Quinuclidines		Quinuclidines
2,6-Dihydroxy-1,1,7-trimethyl-1,9,10,10a-tetrahydro-3(2H)-phenanthrenone	SWKZYBLWKLLDHI-UHFFFAOYSA-N	Completed	Organic compounds	Benzenoids	Phenanthrenes and derivatives	Hydrophenanthrenes	Hydrophenanthrenes
Mycophenolic acid	HPNSFSBZBAHARI-RUDMXATFSA-N	Completed	Organic compounds	Organoheterocyclic compounds	Isocoumarans	Isobenzofuranones	Phthalides
(2S,3S,4aS)-2,3,7-Trihydroxy-9-methoxy-4a-methyl-2,3,4,4a-tetrahydro-6H-benzo[c]chromen-6-one	MMHTXEATDNFMMY-WBIUFABUSA-N	Completed	Organic compounds	Organoheterocyclic compounds	Benzopyrans	2-benzopyrans	2-benzopyrans
ethyl 2-[2-({2-[(5-methyl-1,3,4-thiadiazol-2-yl)thio]acetyl}amino)-1,3-thiazol-4-yl]acetate	OWVMYLVKULKFHE-UHFFFAOYSA-N	Completed	Organic compounds	Organic nitrogen compounds	Organonitrogen compounds	N-arylamides	N-arylamides
4-(2,3-dihydroxy-3-methylbutoxy)-7H-furo[3,2-g]chromen-7-one	PEWFWDOPJISUOK-UHFFFAOYSA-N	Completed	Organic compounds	Phenylpropanoids and polyketides	Coumarins and derivatives	Furanocoumarins	Linear furanocoumarins	Psoralens
5-Oxoprolylphenylalanine	XCEZCXFVJLMPKG-UHFFFAOYSA-N	Completed	Organic compounds	Organic acids and derivatives	Carboxylic acids and derivatives	Amino acids, peptides, and analogues	Peptides	Dipeptides
2-[6-(1H-1,2,4-triazol-1-yl)-3-pyridyl]-4-[3-(trifluoromethyl)phenyl]-1,3-thiazole	PEQZEDWKDSCIPC-UHFFFAOYSA-N	Completed	Organic compounds	Organoheterocyclic compounds	Pyridines and derivatives	Pyridyltriazoles	Pyridyl-1,2,4-triazoles
LW8000000	FBSFWRHWHYMIOG-UHFFFAOYSA-N	Completed	Organic compounds	Benzenoids	Benzene and substituted derivatives	Benzoic acids and derivatives	Hydroxybenzoic acid derivatives	Gallic acid and derivatives	Galloyl esters
1,3-dimethyl-7-[(5-phenyl-1,3,4-oxadiazol-2-yl)methyl]-3,7-dihydro-1H-purine-2,6-dione	NRHYHNWITCEESW-UHFFFAOYSA-N	Completed	Organic compounds	Organoheterocyclic compounds	Imidazopyrimidines	Purines and purine derivatives	Xanthines
4,6-dimethyl-2-[({3-[4-(trifluoromethoxy)phenyl]-1,2,4-oxadiazol-5-yl}methyl)thio]nicotinonitrile	RZSNQCCCRBPRCR-UHFFFAOYSA-N	Completed	Organic compounds	Organoheterocyclic compounds	Azoles	Oxadiazoles	1,2,4-oxadiazoles	Phenyloxadiazoles
2044025	IMKKEGYOPINYFG-HXUWFJFHSA-O	Completed	Organic compounds	Organoheterocyclic compounds	Benzopyrans	1-benzopyrans	Chromones
1-(4-Chlorophenyl)-2-[(4-hydroxy-5-isopentyl-6-methylpyrimidin-2-yl)thio]ethan-1-one	KVCAWVYRZLEJJV-UHFFFAOYSA-N	Completed	Organic compounds	Organic oxygen compounds	Organooxygen compounds	Carbonyl compounds	Ketones	Aryl ketones	Phenylketones	Alkyl-phenylketones
5-chloro-3-methyl-N'-[(2-methylimidazo[1,2-a]pyridin-3-yl)carbonyl]-1-benzothiophene-2-sulfonohydrazide	HIMUSSARZLBYHS-UHFFFAOYSA-N	Completed	Organic compounds	Organoheterocyclic compounds	Imidazopyridines		Imidazopyridines
4-Fluoro-N-{(3S,5S)-5-[3-(4-fluorophenyl)-1,2,4-oxadiazol-5-yl]-1-methyl-3-pyrrolidinyl}benzamide	KOFISJYRJHJDFG-IRXDYDNUSA-N	Completed	Organic compounds	Organoheterocyclic compounds	Azoles	Oxadiazoles	1,2,4-oxadiazoles	Phenyloxadiazoles
7-{[(2E)-5-(3,6-Dihydroxy-2,2,6-trimethylcyclohexyl)-3-methyl-2-penten-1-yl]oxy}-2H-chromen-2-one	HBYBDKQFQLMBGU-FOWTUZBSSA-N	Completed	Organic compounds	Lipids and lipid-like molecules	Prenol lipids	Terpene lactones	Terpene lactones
CZ4330000	VJAWBEFMCIINFU-UHFFFAOYSA-N	Completed	Organic compounds	Benzenoids	Benzene and substituted derivatives	Benzoic acids and derivatives	Phthalic acid and derivatives	Phthalate esters	m-Phthalate esters
2-[(E)-2-(4-Hydroxyphenyl)vinyl]-8-quinolinol	YMSHSKJZBZKCOR-XBXARRHUSA-N	Completed	Organic compounds	Organoheterocyclic compounds	Quinolines and derivatives	8-hydroxyquinolines	8-hydroxyquinolines
N-benzyl-4-[(4-chlorophenyl)sulfonyl]-3-methyl-N-(3-pyridinylmethyl)-2-thiophenecarboxamide	VDRQXWIRCGXBNT-UHFFFAOYSA-N	Completed	Organic compounds	Benzenoids	Benzene and substituted derivatives	Benzenesulfonyl compounds	Benzenesulfonyl compounds
1-(5-methylisoxazol-3-yl)-4-(3,4,5-trimethoxyphenyl)piperidine-2,6-dione	HCGYKHPBWUUUQF-UHFFFAOYSA-N	Completed	Organic compounds	Organoheterocyclic compounds	Piperidines	Phenylpiperidines	Phenylpiperidines
4-methyl-5-[6-(2,2,2-trifluoroethoxy)-3-pyridyl]-4H-1,2,4-triazole-3-thiol	KTRLMVWLLHLLCT-UHFFFAOYSA-N	Completed	Organic compounds	Organoheterocyclic compounds	Pyridines and derivatives	Pyridyltriazoles	Pyridyl-1,2,4-triazoles
3-(2,4-Dihydroxypentyl)-6,8-dimethoxy-1H-isochromen-1-one	UGHXSOJROIYABR-UHFFFAOYSA-N	Completed	Organic compounds	Phenylpropanoids and polyketides	Isocoumarins and derivatives		Isocoumarins and derivatives
(3Z)-3-Hexen-1-yl beta-D-glucopyranoside	OZIPFYKAIOOVEJ-ODWUMMNUSA-N	Completed	Organic compounds	Lipids and lipid-like molecules	Fatty Acyls	Fatty acyl glycosides	Fatty acyl glycosides of mono- and disaccharides
(4a,9,10a-Trihydroxy-1-methyl-5,10-dioxo-3,4,4a,5,10,10a-hexahydro-1H-benzo[g]isochromen-3-yl)acetic acid	JJKCJXIYVNHIOS-UHFFFAOYSA-N	Completed	Organic compounds	Organoheterocyclic compounds	Naphthopyrans	Naphthopyranones	Naphthopyranones
2-(4-chlorobenzoyl)-3-[(3-oxo-1,3-dihydroisobenzofuran-5-yl)amino]acrylonitrile	BAXLYEAEVMOZSJ-UKTHLTGXSA-N	Completed	Organic compounds	Organoheterocyclic compounds	Isocoumarans	Isobenzofuranones	Phthalides
4-cyclopropyl-6-(methylthio)-2-pyrazin-2-ylpyrimidine-5-carbonitrile	ZTEWIJMPSQOLSN-UHFFFAOYSA-N	Completed	Organic compounds	Organosulfur compounds	Thioethers	Aryl thioethers	Aryl thioethers
4-(2-furyl)-6-(methylthio)-2-pyrazin-2-ylpyrimidine-5-carbonitrile	VOROHJUFISMEOY-UHFFFAOYSA-N	Completed	Organic compounds	Organosulfur compounds	Thioethers	Aryl thioethers	Aryl thioethers
ethyl 5-{[(3-chloroanilino)carbonyl]amino}-1-phenyl-1H-pyrazole-4-carboxylate	NQVSARYDSIZGAJ-UHFFFAOYSA-N	Completed	Organic compounds	Organoheterocyclic compounds	Azoles	Pyrazoles	Phenylpyrazoles
(+/-)5(6)-EET Ethanolamide	RTDIKSCKKJORSI-ABYDBCJLSA-N	Completed	Organic compounds	Organic nitrogen compounds	Organonitrogen compounds	Amines	Alkanolamines	1,2-aminoalcohols	N-acylethanolamines
MFCD00266828	MEXVAAGSEKDAHV-UHFFFAOYSA-N	Completed	Organic compounds	Organic acids and derivatives	Carboxylic acids and derivatives	Amino acids, peptides, and analogues	Amino acids and derivatives	Alpha amino acids and derivatives	Phenylalanine and derivatives
MFCD29037223	GUMFPOIJOXLCLA-JKSUJKDBSA-N	Completed	Organic compounds	Phenylpropanoids and polyketides	Flavonoids	O-methylated flavonoids	6-O-methylated flavonoids
methyl 5-{[4-(6-chloro-1,3-benzothiazol-2-yl)-1,4-diazepan-1-yl]sulfonyl}-1-methyl-1H-pyrrole-2-carboxylate	QZVOBDGOZZJHFS-UHFFFAOYSA-N	Completed	Organic compounds	Organoheterocyclic compounds	Benzothiazoles		Benzothiazoles
(1S,12aR,12bS)-1,4,9,12a-Tetrahydroxy-1,2,11,12,12a,12b-hexahydro-3,10-perylenedione	GJIALGLHOBXNAT-KPOBHBOGSA-N	Completed	Organic compounds	Benzenoids	Perylenequinones		Perylenequinones
3-{2-[(4-chlorophenyl)thio]-5-nitrophenyl}-1H-pyrazole	LIBXZDSGZNWMMP-UHFFFAOYSA-N	Completed	Organic compounds	Organoheterocyclic compounds	Azoles	Pyrazoles	Phenylpyrazoles
4-[2-(2-chloro-6-fluorophenyl)hydrazono]-3-phenyl-4,5-dihydroisoxazol-5-one	CRLVCVOMJIDXDO-XMHGGMMESA-N	Completed	Organic compounds	Benzenoids	Benzene and substituted derivatives	Phenylhydrazines	Phenylhydrazines
1,3-Diphenyl-1H-pyrazole-4-carbaldehyde N-(4-oxo-1,3-thiazolan-2-ylidene)hydrazone	WAPONQBNNBVTBP-RGVLZGJSSA-N	Completed	Organic compounds	Organoheterocyclic compounds	Azoles	Pyrazoles	Phenylpyrazoles
3,8-Dihydroxy-3-methyl-3,4-dihydro-1,7,12(2H)-tetraphenetrione	UGEKKXLEYACFTD-UHFFFAOYSA-N	Completed	Organic compounds	Phenylpropanoids and polyketides	Angucyclines		Angucyclines
5-(1,3-benzodioxol-5-yl)-3-(4-chlorophenyl)-4,5-dihydro-1H-1,2,4-triazole	NJLHTDYYTHEKRO-UHFFFAOYSA-N	Completed	Organic compounds	Organoheterocyclic compounds	Benzodioxoles		Benzodioxoles
[(4-Chlorophenyl)sulfinyl]acetic acid	BGQBJZGWNGYNEP-UHFFFAOYSA-N	Completed	Organic compounds	Benzenoids	Benzene and substituted derivatives	Phenyl sulfoxides	Phenyl sulfoxides
MQH	ZBXTZKWXODVLEH-GUWWGWPTSA-N	Completed	Organic compounds	Organic acids and derivatives	Peptidomimetics	Hybrid peptides	Hybrid peptides
(8xi,9xi,14xi)-17-Hydroxy-3,11,20-trioxopregnan-21-yl acetate	AZCNJEFLSOQGST-GEIXMZQUSA-N	Completed	Organic compounds	Lipids and lipid-like molecules	Steroids and steroid derivatives	Pregnane steroids	Gluco/mineralocorticoids, progestogins and derivatives
5?-pregn-2-en-20-one	PERPPAKFLWZECF-QYYVTAPASA-N	Completed	Organic compounds	Lipids and lipid-like molecules	Steroids and steroid derivatives	Pregnane steroids	Pregnane steroids
N4-(5-Cyclopropyl-1,3,4-thiadiazol-2-yl)-3-(2-chloro-6-fluorophenyl)-5-methylisoxazole-4-carboxamide	HUGLAWWZHQYLSC-UHFFFAOYSA-N	Completed	Organic compounds	Benzenoids	Benzene and substituted derivatives	Halobenzenes	Fluorobenzenes
N-({(1S,4S,6S)-6-Isopropyl-3-methyl-4-[2-oxo-2-(1-pyrrolidinyl)ethyl]-2-cyclohexen-1-yl}methyl)-2-pyrazinecarboxamide	DPPWNLYREVUJSK-FHWLQOOXSA-N	Completed	Organic compounds	Lipids and lipid-like molecules	Prenol lipids	Monoterpenoids	Aromatic monoterpenoids
7-Methoxy-6-(1,2,3-trihydroxy-3-methylbutyl)-2H-chromen-2-one	PCSZTTAMZGNQNB-UHFFFAOYSA-N	Completed	Organic compounds	Phenylpropanoids and polyketides	Coumarins and derivatives		Coumarins and derivatives
4-Chloro-N-[(1R,9S)-11-(3-methoxypropanoyl)-6-oxo-7,11-diazatricyclo[7.3.1.02,7]trideca-2,4-dien-5-yl]benzenesulfonamide	KEOIRPZIVJIWCC-LSDHHAIUSA-N	Completed	Organic compounds	Alkaloids and derivatives	Lupin alkaloids	Cytisine and derivatives	Cytisine and derivatives
4-(9-Decen-1-yl)-3-hydroxy-5-oxotetrahydro-2,3-furandicarboxylic acid	WQBURULAXWBFLG-UHFFFAOYSA-N	Completed	Organic compounds	Organic acids and derivatives	Carboxylic acids and derivatives	Tricarboxylic acids and derivatives	Tricarboxylic acids and derivatives
N~2~-Acetyl-L-ornithine	JRLGPAXAGHMNOL-LURJTMIESA-N	Completed	Organic compounds	Organic acids and derivatives	Carboxylic acids and derivatives	Amino acids, peptides, and analogues	Amino acids and derivatives	Alpha amino acids and derivatives	N-acyl-alpha amino acids and derivatives
3-Oxo-2,11-dioxatricyclo[5.4.0.0~4,8~]undeca-5,9-diene-10-carboxamide	NBVNAFAEYGKTPJ-UHFFFAOYSA-N	Completed	Organic compounds	Organoheterocyclic compounds	Lactones	Delta valerolactones	Delta valerolactones
BUTTPARK 35\07-27	RNCQMTDTXJTXSM-UHFFFAOYSA-N	Completed	Organic compounds	Organic acids and derivatives	Carboxylic acids and derivatives	Amino acids, peptides, and analogues	Amino acids and derivatives	Alpha amino acids and derivatives	Alpha amino acid esters
7,8-Dihydroxy-3,5,7-trimethyl-8,8a-dihydro-1H-isochromen-6-one	CGRHRRPYPFDVGZ-UHFFFAOYSA-N	Completed	Organic compounds	Organoheterocyclic compounds	Azaphilones		Azaphilones
8-Isopropyl-4,11-dimethyl-5,12-dioxatricyclo[9.1.0.0~4,6~]dodecan-7-ol	CZZAIHWBOUXBPS-UHFFFAOYSA-N	Completed	Organic compounds	Lipids and lipid-like molecules	Prenol lipids	Sesquiterpenoids	Germacrane sesquiterpenoids
Ethofumesate 2-keto	CXWYCAYNZXSHTF-UHFFFAOYSA-N	Completed	Organic compounds	Organoheterocyclic compounds	Benzofurans		Benzofurans
NP-020418	ICCKZPGSLVPVEM-UHFFFAOYSA-N	Completed	Organic compounds	Lipids and lipid-like molecules	Prenol lipids	Sesquiterpenoids	Eudesmane, isoeudesmane or cycloeudesmane sesquiterpenoids
NP-010026	DVLLGHPCJPEUHA-UHFFFAOYSA-N	Completed	Organic compounds	Organoheterocyclic compounds	Pyrans	Pyranones and derivatives	Pyranones and derivatives
1-cyclopropyl-6-fluoro-1,4-dihydro-4-oxo-1,8-naphthylridine carboxylic acid	OXNZWNNMJBOZQO-UHFFFAOYSA-N	Completed	Organic compounds	Organoheterocyclic compounds	Diazanaphthalenes	Naphthyridines	Naphthyridine carboxylic acids and derivatives
(4E)-8-Hydroxy-4-(1-hydroxy-2-propanylidene)-10-oxatricyclo[7.2.1.0~1,5~]dodecane-8-carboxylic acid	QYINOGPWFQBOJX-MDZDMXLPSA-N	Completed	Organic compounds	Organic acids and derivatives	Hydroxy acids and derivatives	Alpha hydroxy acids and derivatives	Alpha hydroxy acids and derivatives
NP-011878	ZFABEUFWUOOQMI-UHFFFAOYSA-N	Completed	Organic compounds	Lipids and lipid-like molecules	Fatty Acyls	Fatty acids and conjugates	Long-chain fatty acids
17Î±-Ethynylestradiol	BFPYWIDHMRZLRN-LXKKFAQKSA-N	Completed	Organic compounds	Lipids and lipid-like molecules	Steroids and steroid derivatives	Estrane steroids	Estrogens and derivatives
(1S,2R,9R,11R,12R,15R)-11-Hydroxy-2,6,9,15-tetramethyl-13-oxatetracyclo[10.2.1.0~2,10~.0~5,9~]pentadeca-4,6-diene-3,8,14-trione	CHTGFNQFMFSMRT-OJBHIARWSA-N	Completed	Organic compounds	Lipids and lipid-like molecules	Prenol lipids	Terpene lactones	Quassinoids
(1S,2R,5R,6R,10R,13S,15S)-5-[(2R,3E,5R)-5,6-Dimethyl-3-hepten-2-yl]-6,10-dimethyl-16,17-dioxapentacyclo[13.2.2.0~1,9~.0~2,6~.0~10,15~]nonadec-18-en-13-ol	VXOZCESVZIRHCJ-LNSUSAKYSA-N	Completed	Organic compounds	Lipids and lipid-like molecules	Steroids and steroid derivatives	Ergostane steroids	Ergostane steroids
NP-020386	RSNBAEGFNZIXPM-VDKFNAMPSA-N	Completed	Organic compounds	Lipids and lipid-like molecules	Fatty Acyls	Eicosanoids	Hydroxyeicosatrienoic acids
NP-015145	not found	not found	not found	not found	not found	not found	not found	not found	not found
(2Z)-6-hydroxy-2-[(4-hydroxy-3-methoxyphenyl)methylidene]-2,3-dihydro-1-benzofuran-3-one	not found	not found	not found	not found	not found	not found	not found	not found	not found
NP-020273	not found	not found	not found	not found	not found	not found	not found	not found	not found
NP-003469	not found	not found	not found	not found	not found	not found	not found	not found	not found
NP-004020	not found	not found	not found	not found	not found	not found	not found	not found	not found
NP-015468	not found	not found	not found	not found	not found	not found	not found	not found	not found
4-(4-methoxyphenyl)-2-(methylanilino)-6-oxo-1,6-dihydropyrimidine-5-carbonitrile	not found	not found	not found	not found	not found	not found	not found	not found	not found
TPH	not found	not found	not found	not found	not found	not found	not found	not found	not found
3,6-Dihydroxy-4,4,6a,9,12b-pentamethyl-1,3,4,4a,5,6,6a,9,10,12,12a,12b-dodecahydro-2H,11H-benzo[f]pyrano[2,3-b]chromen-11-one	not found	not found	not found	not found	not found	not found	not found	not found	not found
(âˆ’)-Riboflavin	not found	not found	not found	not found	not found	not found	not found	not found	not found
(9R,10R)-10-(acetyloxy)-8,8-dimethyl-2-oxo-2H,8H,9H,10H-pyrano[2,3-h]chromen-9-yl 2-methylbutanoate	not found	not found	not found	not found	not found	not found	not found	not found	not found
9,16-dihydroxy-6-(hydroxymethyl)-2,6,11-trimethyl-14-oxo-15-oxatetracyclo[8.7.0.0Ã‚?,Ã¢ÂÂ·.0Ã‚aÃ‚?,Ã‚aÃ¢ÂÂ¶]heptadec-12-en-8-yl acetate	not found	not found	not found	not found	not found	not found	not found	not found	not found
5,5'-[(6Z)-6-Tetradecene-1,14-diyl]bis(1,3-benzenediol)	not found	not found	not found	not found	not found	not found	not found	not found	not found
(1R,9R)-3-(2-Fluorophenyl)-11-(phenylsulfonyl)-7,11-diazatricyclo[7.3.1.02,7]trideca-2,4-dien-6-one	not found	not found	not found	not found	not found	not found	not found	not found	not found
[(1S,6S,7R)-6-(acetyloxy)-1-[(3-methylbutanoyl)oxy]-4a,5,6,7a-tetrahydro-1H-spiro[cyclopenta[c]pyran-7,2'-oxirane]-4-yl]methyl 3-methylbutanoate	not found	not found	not found	not found	not found	not found	not found	not found	not found
5Î±-Dihydrotestosterone glucuronide	not found	not found	not found	not found	not found	not found	not found	not found	not found
NP-008177	not found	not found	not found	not found	not found	not found	not found	not found	not found
NP-007714	not found	not found	not found	not found	not found	not found	not found	not found	not found
(2Î²,3Î²,9Î¾,17Î¾,22R)-2,3,14,20,22-Pentahydroxyergost-7-en-6-one	not found	not found	not found	not found	not found	not found	not found	not found	not found
