# Supplementary material for: Decoding the chemical language of Suillus fungi: genome mining and untargeted metabolomics uncover terpene chemical diversity
Source: mSystems. 2024 Mar 12;9(4):e01225-23. doi: 10.1128/msystems.01225-23 (PMC11019867; doi:10.1128/msystems.01225-23)
Supplement: Table S5 — A data matrix of putative metabolites identified by the GNPS classical molecular network workflow. [file msystems.01225-23-s0010.xlsx]

## Sheet: Supp. Table 5
A data matrix of putative metabolites identified by the GNPS classical molecular network workflow.
Adduct	CF_class	CF_class_score	CF_componentindex	CF_Dparent	CF_Dparent_score	CF_kingdom	CF_kingdom_score	CF_MFramework	CF_MFramework_score	CF_NrNodes	CF_subclass	CF_subclass_score	CF_superclass	CF_superclass_score	charge	cluster index	componentindex	Compound_Name	Compound_Source	Data_Collector	DefaultGroups	degree.layout	G1	G2	G3	G4	G5	G6	GNPSLibraryURL	GNPSLinkout_Cluster	GNPSLinkout_Network	INCHI	Instrument	Ion_Source	IonMode	Library_Class	MassDiff	MQScore	MZErrorPPM	name	number of spectra	parent mass	PI	precursor mass	RTConsensus	RTMean	selected	shared name	SharedPeaks
	no matches	0	S1177	no matches	0	no matches	0	no matches	0	1	no matches	0	no matches	0	0	24221	-1				G1,G4		4	0	0	3	0	0		https://gnps.ucsd.edu//ProteoSAFe/result.jsp?task=fe2b002ce423463da78e55d8adde536f&view=cluster_details&protein=24221&show=true	https://gnps.ucsd.edu/ProteoSAFe/result.jsp?view=network_displayer&componentindex=-1&task=fe2b002ce423463da78e55d8adde536f&show=true									24221	7	181.159		181.159	0	1287.59	FALSE	24221
	no matches	0	S7034	no matches	0	no matches	0	no matches	0	1	no matches	0	no matches	0	0	118904	-1				G2,G3,G4		0	1	1	2	0	0		https://gnps.ucsd.edu//ProteoSAFe/result.jsp?task=fe2b002ce423463da78e55d8adde536f&view=cluster_details&protein=118904&show=true	https://gnps.ucsd.edu/ProteoSAFe/result.jsp?view=network_displayer&componentindex=-1&task=fe2b002ce423463da78e55d8adde536f&show=true									118904	4	494.349		494.349	0	1232.16	FALSE	118904
	no matches	0	S3440	no matches	0	no matches	0	no matches	0	1	no matches	0	no matches	0	0	72749	-1				G1		3	0	0	0	0	0		https://gnps.ucsd.edu//ProteoSAFe/result.jsp?task=fe2b002ce423463da78e55d8adde536f&view=cluster_details&protein=72749&show=true	https://gnps.ucsd.edu/ProteoSAFe/result.jsp?view=network_displayer&componentindex=-1&task=fe2b002ce423463da78e55d8adde536f&show=true									72749	3	261.083		261.083	0	726.607	FALSE	72749
	no matches	0	284	no matches	0	no matches	0	no matches	0	16	no matches	0	no matches	0	0	30846	284				G1,G3,G4,G5	3	2	0	1	1	4	0		https://gnps.ucsd.edu//ProteoSAFe/result.jsp?task=fe2b002ce423463da78e55d8adde536f&view=cluster_details&protein=30846&show=true	https://gnps.ucsd.edu/ProteoSAFe/result.jsp?view=network_displayer&componentindex=284&task=fe2b002ce423463da78e55d8adde536f&show=true									30846	8	199.17		199.17	0	1198.93	FALSE	30846
	no matches	0	204	no matches	0	no matches	0	no matches	0	20	no matches	0	no matches	0	0	90504	204				G1,G3,G4	4	33	0	8	15	0	0		https://gnps.ucsd.edu//ProteoSAFe/result.jsp?task=fe2b002ce423463da78e55d8adde536f&view=cluster_details&protein=90504&show=true	https://gnps.ucsd.edu/ProteoSAFe/result.jsp?view=network_displayer&componentindex=204&task=fe2b002ce423463da78e55d8adde536f&show=true									90504	56	337.135		337.135	0	823.417	FALSE	90504
	no matches	0	S6421	no matches	0	no matches	0	no matches	0	1	no matches	0	no matches	0	0	111448	-1				G2,G4		0	3	0	1	0	0		https://gnps.ucsd.edu//ProteoSAFe/result.jsp?task=fe2b002ce423463da78e55d8adde536f&view=cluster_details&protein=111448&show=true	https://gnps.ucsd.edu/ProteoSAFe/result.jsp?view=network_displayer&componentindex=-1&task=fe2b002ce423463da78e55d8adde536f&show=true									111448	4	417.093		417.093	0	579.305	FALSE	111448
	Organooxygen compounds	0.836066	290	Monosaccharide phosphates	0.836066	Organic compounds	0.836066	Aliphatic heteromonocyclic compounds	0.836066	61	Carbohydrates and carbohydrate conjugates	0.836066	Organic oxygen compounds	0.836066	0	72751	290				G1,G2,G3,G4,G5	6	11	3	5	2	1	0		https://gnps.ucsd.edu//ProteoSAFe/result.jsp?task=fe2b002ce423463da78e55d8adde536f&view=cluster_details&protein=72751&show=true	https://gnps.ucsd.edu/ProteoSAFe/result.jsp?view=network_displayer&componentindex=290&task=fe2b002ce423463da78e55d8adde536f&show=true									72751	22	261.111		261.111	0	743.914	FALSE	72751
	no matches	0	1069	no matches	0	no matches	0	no matches	0	3	no matches	0	no matches	0	0	8867	1069				G1,G2,G3	2	4	5	3	0	0	0		https://gnps.ucsd.edu//ProteoSAFe/result.jsp?task=fe2b002ce423463da78e55d8adde536f&view=cluster_details&protein=8867&show=true	https://gnps.ucsd.edu/ProteoSAFe/result.jsp?view=network_displayer&componentindex=1069&task=fe2b002ce423463da78e55d8adde536f&show=true									8867	12	151.149		151.149	0	1354.4	FALSE	8867
	no matches	0	2120	no matches	0	no matches	0	no matches	0	2	no matches	0	no matches	0	0	57544	2120				G4	1	0	0	0	2	0	0		https://gnps.ucsd.edu//ProteoSAFe/result.jsp?task=fe2b002ce423463da78e55d8adde536f&view=cluster_details&protein=57544&show=true	https://gnps.ucsd.edu/ProteoSAFe/result.jsp?view=network_displayer&componentindex=2120&task=fe2b002ce423463da78e55d8adde536f&show=true									57544	2	234.134		234.134	0	900.544	FALSE	57544
	no matches	0	S5551	no matches	0	no matches	0	no matches	0	1	no matches	0	no matches	0	0	92767	-1				G4		0	0	0	2	0	0		https://gnps.ucsd.edu//ProteoSAFe/result.jsp?task=fe2b002ce423463da78e55d8adde536f&view=cluster_details&protein=92767&show=true	https://gnps.ucsd.edu/ProteoSAFe/result.jsp?view=network_displayer&componentindex=-1&task=fe2b002ce423463da78e55d8adde536f&show=true									92767	2	351.254		351.254	0	1181.33	FALSE	92767
	no matches	0	1445	no matches	0	no matches	0	no matches	0	4	no matches	0	no matches	0	0	24244	1445				G1	3	3	0	0	0	0	0		https://gnps.ucsd.edu//ProteoSAFe/result.jsp?task=fe2b002ce423463da78e55d8adde536f&view=cluster_details&protein=24244&show=true	https://gnps.ucsd.edu/ProteoSAFe/result.jsp?view=network_displayer&componentindex=1445&task=fe2b002ce423463da78e55d8adde536f&show=true									24244	3	365.095		183.047	0	1115.62	FALSE	24244
	no matches	0	3811	no matches	0	no matches	0	no matches	0	3	no matches	0	no matches	0	0	82899	3811				G1,G3	2	3	0	2	0	0	0		https://gnps.ucsd.edu//ProteoSAFe/result.jsp?task=fe2b002ce423463da78e55d8adde536f&view=cluster_details&protein=82899&show=true	https://gnps.ucsd.edu/ProteoSAFe/result.jsp?view=network_displayer&componentindex=3811&task=fe2b002ce423463da78e55d8adde536f&show=true									82899	5	293.024		293.024	0	869.68	FALSE	82899
	no matches	0	S4098	no matches	0	no matches	0	no matches	0	1	no matches	0	no matches	0	0	81870	-1				G1		2	0	0	0	0	0		https://gnps.ucsd.edu//ProteoSAFe/result.jsp?task=fe2b002ce423463da78e55d8adde536f&view=cluster_details&protein=81870&show=true	https://gnps.ucsd.edu/ProteoSAFe/result.jsp?view=network_displayer&componentindex=-1&task=fe2b002ce423463da78e55d8adde536f&show=true									81870	2	285.978		285.978	0	935.521	FALSE	81870
	no matches	0	3	no matches	0	no matches	0	no matches	0	98	no matches	0	no matches	0	0	40035	3				G1	5	2	0	0	0	0	0		https://gnps.ucsd.edu//ProteoSAFe/result.jsp?task=fe2b002ce423463da78e55d8adde536f&view=cluster_details&protein=40035&show=true	https://gnps.ucsd.edu/ProteoSAFe/result.jsp?view=network_displayer&componentindex=3&task=fe2b002ce423463da78e55d8adde536f&show=true									40035	2	207.175		207.175	0	1125.71	FALSE	40035
	no matches	0	S1533	no matches	0	no matches	0	no matches	0	1	no matches	0	no matches	0	0	30416	-1				G1,G4		1	0	0	1	0	0		https://gnps.ucsd.edu//ProteoSAFe/result.jsp?task=fe2b002ce423463da78e55d8adde536f&view=cluster_details&protein=30416&show=true	https://gnps.ucsd.edu/ProteoSAFe/result.jsp?view=network_displayer&componentindex=-1&task=fe2b002ce423463da78e55d8adde536f&show=true									30416	2	198.098		198.098	0	1521.13	FALSE	30416
	no matches	0	S1693	no matches	0	no matches	0	no matches	0	1	no matches	0	no matches	0	0	36669	-1				G1,G2,G3,G4		2	1	4	3	0	0		https://gnps.ucsd.edu//ProteoSAFe/result.jsp?task=fe2b002ce423463da78e55d8adde536f&view=cluster_details&protein=36669&show=true	https://gnps.ucsd.edu/ProteoSAFe/result.jsp?view=network_displayer&componentindex=-1&task=fe2b002ce423463da78e55d8adde536f&show=true									36669	10	205.016		205.016	0	899.191	FALSE	36669
	no matches	0	S3975	no matches	0	no matches	0	no matches	0	1	no matches	0	no matches	0	0	80875	-1				G1,G2,G3,G4		21	6	6	5	0	0		https://gnps.ucsd.edu//ProteoSAFe/result.jsp?task=fe2b002ce423463da78e55d8adde536f&view=cluster_details&protein=80875&show=true	https://gnps.ucsd.edu/ProteoSAFe/result.jsp?view=network_displayer&componentindex=-1&task=fe2b002ce423463da78e55d8adde536f&show=true									80875	38	280.064		280.064	0	1199.95	FALSE	80875
	Hydroxy acids and derivatives	0.0963855	50	Medium-chain hydroxy acids and derivatives	0.0963855	Organic compounds	0.0963855	Aliphatic acyclic compounds	0.0963855	83	Medium-chain hydroxy acids and derivatives	0.0963855	Organic acids and derivatives	0.0963855	0	17055	50				G1,G3	1	1	0	2	0	0	0		https://gnps.ucsd.edu//ProteoSAFe/result.jsp?task=fe2b002ce423463da78e55d8adde536f&view=cluster_details&protein=17055&show=true	https://gnps.ucsd.edu/ProteoSAFe/result.jsp?view=network_displayer&componentindex=50&task=fe2b002ce423463da78e55d8adde536f&show=true									17055	3	171.138		171.138	0	352.296	FALSE	17055
	Coumarins and derivatives	0.010101	77	7-hydroxycoumarins	0.010101	Organic compounds	0.010101	Aromatic heteropolycyclic compounds	0.010101	99	Hydroxycoumarins	0.010101	Phenylpropanoids and polyketides	0.010101	0	12699	77				G1	3	2	0	0	0	0	0		https://gnps.ucsd.edu//ProteoSAFe/result.jsp?task=fe2b002ce423463da78e55d8adde536f&view=cluster_details&protein=12699&show=true	https://gnps.ucsd.edu/ProteoSAFe/result.jsp?view=network_displayer&componentindex=77&task=fe2b002ce423463da78e55d8adde536f&show=true									12699	2	161.03		161.03	0	953.534	FALSE	12699
M+NH4	no matches	0	15	no matches	0	no matches	0	no matches	0	91	no matches	0	no matches	0	0	30222	15	Spectral Match to .beta.-D-Glucose from NIST14	Isolated	Data deposited by fevargas	G2,G3	8	0	2	3	0	0	0	http://gnps.ucsd.edu/ProteoSAFe/gnpslibraryspectrum.jsp?SpectrumID=CCMSLIB00003139522	https://gnps.ucsd.edu//ProteoSAFe/result.jsp?task=fe2b002ce423463da78e55d8adde536f&view=cluster_details&protein=30222&show=true	https://gnps.ucsd.edu/ProteoSAFe/result.jsp?view=network_displayer&componentindex=15&task=fe2b002ce423463da78e55d8adde536f&show=true	nan	QqQ	ESI	Positive	3	0.00100708	0.718778	5.08377	30222	5	198.098	Data from Julia Gauglitz	198.098	0	1245.64	FALSE	30222	20
	no matches	0	2035	no matches	0	no matches	0	no matches	0	2	no matches	0	no matches	0	0	73725	2035				G1,G2,G4	1	4	2	0	2	0	0		https://gnps.ucsd.edu//ProteoSAFe/result.jsp?task=fe2b002ce423463da78e55d8adde536f&view=cluster_details&protein=73725&show=true	https://gnps.ucsd.edu/ProteoSAFe/result.jsp?view=network_displayer&componentindex=2035&task=fe2b002ce423463da78e55d8adde536f&show=true									73725	8	265.144		265.144	0	1180.85	FALSE	73725
	no matches	0	S3496	no matches	0	no matches	0	no matches	0	1	no matches	0	no matches	0	0	72991	-1				G5		0	0	0	0	45	0		https://gnps.ucsd.edu//ProteoSAFe/result.jsp?task=fe2b002ce423463da78e55d8adde536f&view=cluster_details&protein=72991&show=true	https://gnps.ucsd.edu/ProteoSAFe/result.jsp?view=network_displayer&componentindex=-1&task=fe2b002ce423463da78e55d8adde536f&show=true									72991	45	264.066		264.066	0	228.525	FALSE	72991
	no matches	0	S5093	no matches	0	no matches	0	no matches	0	1	no matches	0	no matches	0	0	88534	-1				G1		3	0	0	0	0	0		https://gnps.ucsd.edu//ProteoSAFe/result.jsp?task=fe2b002ce423463da78e55d8adde536f&view=cluster_details&protein=88534&show=true	https://gnps.ucsd.edu/ProteoSAFe/result.jsp?view=network_displayer&componentindex=-1&task=fe2b002ce423463da78e55d8adde536f&show=true									88534	3	331.085		331.085	0	1082.43	FALSE	88534
	no matches	0	S796	no matches	0	no matches	0	no matches	0	1	no matches	0	no matches	0	0	15766	-1				G5		0	0	0	0	2	0		https://gnps.ucsd.edu//ProteoSAFe/result.jsp?task=fe2b002ce423463da78e55d8adde536f&view=cluster_details&protein=15766&show=true	https://gnps.ucsd.edu/ProteoSAFe/result.jsp?view=network_displayer&componentindex=-1&task=fe2b002ce423463da78e55d8adde536f&show=true									15766	2	167.032		167.032	0	502.338	FALSE	15766
	no matches	0	263	no matches	0	no matches	0	no matches	0	66	no matches	0	no matches	0	0	60423	263				G1,G4	4	3	0	0	2	0	0		https://gnps.ucsd.edu//ProteoSAFe/result.jsp?task=fe2b002ce423463da78e55d8adde536f&view=cluster_details&protein=60423&show=true	https://gnps.ucsd.edu/ProteoSAFe/result.jsp?view=network_displayer&componentindex=263&task=fe2b002ce423463da78e55d8adde536f&show=true									60423	5	475.153		238.076	0	1568.87	FALSE	60423
	no matches	0	S6631	no matches	0	no matches	0	no matches	0	1	no matches	0	no matches	0	0	112724	-1				G1,G4		1	0	0	1	0	0		https://gnps.ucsd.edu//ProteoSAFe/result.jsp?task=fe2b002ce423463da78e55d8adde536f&view=cluster_details&protein=112724&show=true	https://gnps.ucsd.edu/ProteoSAFe/result.jsp?view=network_displayer&componentindex=-1&task=fe2b002ce423463da78e55d8adde536f&show=true									112724	2	435.152		435.152	0	735.534	FALSE	112724
	no matches	0	S6437	no matches	0	no matches	0	no matches	0	1	no matches	0	no matches	0	0	111480	-1				G1		3	0	0	0	0	0		https://gnps.ucsd.edu//ProteoSAFe/result.jsp?task=fe2b002ce423463da78e55d8adde536f&view=cluster_details&protein=111480&show=true	https://gnps.ucsd.edu/ProteoSAFe/result.jsp?view=network_displayer&componentindex=-1&task=fe2b002ce423463da78e55d8adde536f&show=true									111480	3	1250.42		417.473	0	682.53	FALSE	111480
	no matches	0	3393	no matches	0	no matches	0	no matches	0	2	no matches	0	no matches	0	0	54475	3393				G1	1	2	0	0	0	0	0		https://gnps.ucsd.edu//ProteoSAFe/result.jsp?task=fe2b002ce423463da78e55d8adde536f&view=cluster_details&protein=54475&show=true	https://gnps.ucsd.edu/ProteoSAFe/result.jsp?view=network_displayer&componentindex=3393&task=fe2b002ce423463da78e55d8adde536f&show=true									54475	2	229.144		229.144	0	1596.45	FALSE	54475
	no matches	0	S4891	no matches	0	no matches	0	no matches	0	1	no matches	0	no matches	0	0	86069	-1				G1		2	0	0	0	0	0		https://gnps.ucsd.edu//ProteoSAFe/result.jsp?task=fe2b002ce423463da78e55d8adde536f&view=cluster_details&protein=86069&show=true	https://gnps.ucsd.edu/ProteoSAFe/result.jsp?view=network_displayer&componentindex=-1&task=fe2b002ce423463da78e55d8adde536f&show=true									86069	2	319.118		319.118	0	1258.51	FALSE	86069
	Organooxygen compounds	0.111111	298	Monosaccharide phosphates	0.111111	Organic compounds	0.111111	Aliphatic heteromonocyclic compounds	0.111111	9	Carbohydrates and carbohydrate conjugates	0.111111	Organic oxygen compounds	0.111111	0	76832	298				G1,G3,G4	4	19	0	2	3	0	0		https://gnps.ucsd.edu//ProteoSAFe/result.jsp?task=fe2b002ce423463da78e55d8adde536f&view=cluster_details&protein=76832&show=true	https://gnps.ucsd.edu/ProteoSAFe/result.jsp?view=network_displayer&componentindex=298&task=fe2b002ce423463da78e55d8adde536f&show=true									76832	24	275.062		275.062	0	538.692	FALSE	76832
	Carboxylic acids and derivatives	0.222222	156	L-alpha-amino acids	0.12963	Organic compounds	0.222222	Aliphatic acyclic compounds	0.222222	54	Amino acids, peptides, and analogues	0.222222	Organic acids and derivatives	0.222222	0	20425	156				G1,G2,G3,G4	7	21	8	2	1	0	0		https://gnps.ucsd.edu//ProteoSAFe/result.jsp?task=fe2b002ce423463da78e55d8adde536f&view=cluster_details&protein=20425&show=true	https://gnps.ucsd.edu/ProteoSAFe/result.jsp?view=network_displayer&componentindex=156&task=fe2b002ce423463da78e55d8adde536f&show=true									20425	32	175.12		175.12	0	1119.03	FALSE	20425
M+H-H2O	Organooxygen compounds	1	S4994	O-glycosyl compounds	1	Organic compounds	1	Aliphatic heteromonocyclic compounds	1	1	Carbohydrates and carbohydrate conjugates	1	Organic oxygen compounds	1	0	86958	-1	Spectral Match to D-(+)-Trehalose from NIST14	Isolated	Data deposited by daniel	G1,G3,G4		4	0	1	3	0	0	http://gnps.ucsd.edu/ProteoSAFe/gnpslibraryspectrum.jsp?SpectrumID=CCMSLIB00003136439	https://gnps.ucsd.edu//ProteoSAFe/result.jsp?task=fe2b002ce423463da78e55d8adde536f&view=cluster_details&protein=86958&show=true	https://gnps.ucsd.edu/ProteoSAFe/result.jsp?view=network_displayer&componentindex=-1&task=fe2b002ce423463da78e55d8adde536f&show=true	InChI=1S/C12H22O11/c13-1-3-5(15)7(17)9(19)11(21-3)23-12-10(20)8(18)6(16)4(2-14)22-12/h3-20H,1-2H2/t3-,4-,5-,6-,7+,8+,9-,10-,11-,12-/m1/s1	qTof	ESI	Positive	3	0.00100708	0.784015	3.09763	86958	8	325.114	Data from PC Dorrestein	325.114	0	858.519	FALSE	86958	15
	Organooxygen compounds	0.112245	400	Hexoses	0.112245	Organic compounds	0.112245	Aliphatic heteromonocyclic compounds	0.112245	98	Carbohydrates and carbohydrate conjugates	0.112245	Organic oxygen compounds	0.112245	0	13385	400				G1	2	4	0	0	0	0	0		https://gnps.ucsd.edu//ProteoSAFe/result.jsp?task=fe2b002ce423463da78e55d8adde536f&view=cluster_details&protein=13385&show=true	https://gnps.ucsd.edu/ProteoSAFe/result.jsp?view=network_displayer&componentindex=400&task=fe2b002ce423463da78e55d8adde536f&show=true									13385	4	163.133		163.133	0	524.701	FALSE	13385
	no matches	0	435	no matches	0	no matches	0	no matches	0	6	no matches	0	no matches	0	0	181	435				G1	1	7	0	0	0	0	0		https://gnps.ucsd.edu//ProteoSAFe/result.jsp?task=fe2b002ce423463da78e55d8adde536f&view=cluster_details&protein=181&show=true	https://gnps.ucsd.edu/ProteoSAFe/result.jsp?view=network_displayer&componentindex=435&task=fe2b002ce423463da78e55d8adde536f&show=true									181	7	136.022		136.022	0	1218.29	FALSE	181
	Benzofurans	0.0217391	112	Phthalic anhydrides	0.0217391	Organic compounds	0.0326087	Aromatic heteropolycyclic compounds	0.0217391	92	Benzofuranones	0.0217391	Organoheterocyclic compounds	0.0217391	0	6051	112				G1,G2,G5	3	1	1	0	0	1	0		https://gnps.ucsd.edu//ProteoSAFe/result.jsp?task=fe2b002ce423463da78e55d8adde536f&view=cluster_details&protein=6051&show=true	https://gnps.ucsd.edu/ProteoSAFe/result.jsp?view=network_displayer&componentindex=112&task=fe2b002ce423463da78e55d8adde536f&show=true									6051	3	149.024		149.024	0	1297.4	FALSE	6051
	no matches	0	656	no matches	0	no matches	0	no matches	0	24	no matches	0	no matches	0	0	4697	656				G1,G2,G3,G4	2	1	1	7	2	0	0		https://gnps.ucsd.edu//ProteoSAFe/result.jsp?task=fe2b002ce423463da78e55d8adde536f&view=cluster_details&protein=4697&show=true	https://gnps.ucsd.edu/ProteoSAFe/result.jsp?view=network_displayer&componentindex=656&task=fe2b002ce423463da78e55d8adde536f&show=true									4697	11	149.024		149.024	0	358.554	FALSE	4697
	no matches	0	49	no matches	0	no matches	0	no matches	0	7	no matches	0	no matches	0	0	10413	49				G1	2	2	0	0	0	0	0		https://gnps.ucsd.edu//ProteoSAFe/result.jsp?task=fe2b002ce423463da78e55d8adde536f&view=cluster_details&protein=10413&show=true	https://gnps.ucsd.edu/ProteoSAFe/result.jsp?view=network_displayer&componentindex=49&task=fe2b002ce423463da78e55d8adde536f&show=true									10413	2	311.067		156.033	0	1041.93	FALSE	10413
	no matches	0	S272	no matches	0	no matches	0	no matches	0	1	no matches	0	no matches	0	0	3072	-1				G1,G3		2	0	1	0	0	0		https://gnps.ucsd.edu//ProteoSAFe/result.jsp?task=fe2b002ce423463da78e55d8adde536f&view=cluster_details&protein=3072&show=true	https://gnps.ucsd.edu/ProteoSAFe/result.jsp?view=network_displayer&componentindex=-1&task=fe2b002ce423463da78e55d8adde536f&show=true									3072	3	149.024		149.024	0	373.014	FALSE	3072
	Hydroxy acids and derivatives	0.0963855	50	Medium-chain hydroxy acids and derivatives	0.0963855	Organic compounds	0.0963855	Aliphatic acyclic compounds	0.0963855	83	Medium-chain hydroxy acids and derivatives	0.0963855	Organic acids and derivatives	0.0963855	0	16403	50				G3,G5	1	0	0	1	0	1	0		https://gnps.ucsd.edu//ProteoSAFe/result.jsp?task=fe2b002ce423463da78e55d8adde536f&view=cluster_details&protein=16403&show=true	https://gnps.ucsd.edu/ProteoSAFe/result.jsp?view=network_displayer&componentindex=50&task=fe2b002ce423463da78e55d8adde536f&show=true									16403	2	171.138		171.138	0	1303.99	FALSE	16403
	no matches	0	1368	no matches	0	no matches	0	no matches	0	6	no matches	0	no matches	0	0	37971	1368				G2,G4	2	0	1	0	1	0	0		https://gnps.ucsd.edu//ProteoSAFe/result.jsp?task=fe2b002ce423463da78e55d8adde536f&view=cluster_details&protein=37971&show=true	https://gnps.ucsd.edu/ProteoSAFe/result.jsp?view=network_displayer&componentindex=1368&task=fe2b002ce423463da78e55d8adde536f&show=true									37971	2	207.175		207.175	0	238.349	FALSE	37971
	no matches	0	S3606	no matches	0	no matches	0	no matches	0	1	no matches	0	no matches	0	0	74153	-1				G1,G3,G4		2	0	12	16	0	0		https://gnps.ucsd.edu//ProteoSAFe/result.jsp?task=fe2b002ce423463da78e55d8adde536f&view=cluster_details&protein=74153&show=true	https://gnps.ucsd.edu/ProteoSAFe/result.jsp?view=network_displayer&componentindex=-1&task=fe2b002ce423463da78e55d8adde536f&show=true									74153	30	268.192		268.192	0	1282.63	FALSE	74153
	no matches	0	624	no matches	0	no matches	0	no matches	0	4	no matches	0	no matches	0	0	32475	624				G1,G3	3	4	0	3	0	0	0		https://gnps.ucsd.edu//ProteoSAFe/result.jsp?task=fe2b002ce423463da78e55d8adde536f&view=cluster_details&protein=32475&show=true	https://gnps.ucsd.edu/ProteoSAFe/result.jsp?view=network_displayer&componentindex=624&task=fe2b002ce423463da78e55d8adde536f&show=true									32475	7	203.053		203.053	0	98.6692	FALSE	32475
	no matches	0	1317	no matches	0	no matches	0	no matches	0	2	no matches	0	no matches	0	0	74156	1317				G2	1	0	2	0	0	0	0		https://gnps.ucsd.edu//ProteoSAFe/result.jsp?task=fe2b002ce423463da78e55d8adde536f&view=cluster_details&protein=74156&show=true	https://gnps.ucsd.edu/ProteoSAFe/result.jsp?view=network_displayer&componentindex=1317&task=fe2b002ce423463da78e55d8adde536f&show=true									74156	2	268.191		268.191	0	1155.17	FALSE	74156
	no matches	0	S6074	no matches	0	no matches	0	no matches	0	1	no matches	0	no matches	0	0	105018	-1				G1,G2,G4		1	2	0	1	0	0		https://gnps.ucsd.edu//ProteoSAFe/result.jsp?task=fe2b002ce423463da78e55d8adde536f&view=cluster_details&protein=105018&show=true	https://gnps.ucsd.edu/ProteoSAFe/result.jsp?view=network_displayer&componentindex=-1&task=fe2b002ce423463da78e55d8adde536f&show=true									105018	4	389.007		389.007	0	1303.89	FALSE	105018
	no matches	0	S2908	no matches	0	no matches	0	no matches	0	1	no matches	0	no matches	0	0	65560	-1				G1		2	0	0	0	0	0		https://gnps.ucsd.edu//ProteoSAFe/result.jsp?task=fe2b002ce423463da78e55d8adde536f&view=cluster_details&protein=65560&show=true	https://gnps.ucsd.edu/ProteoSAFe/result.jsp?view=network_displayer&componentindex=-1&task=fe2b002ce423463da78e55d8adde536f&show=true									65560	2	243.1		243.1	0	1372.51	FALSE	65560
	no matches	0	S4418	no matches	0	no matches	0	no matches	0	1	no matches	0	no matches	0	0	84135	-1				G1,G2		1	2	0	0	0	0		https://gnps.ucsd.edu//ProteoSAFe/result.jsp?task=fe2b002ce423463da78e55d8adde536f&view=cluster_details&protein=84135&show=true	https://gnps.ucsd.edu/ProteoSAFe/result.jsp?view=network_displayer&componentindex=-1&task=fe2b002ce423463da78e55d8adde536f&show=true									84135	3	301.071		301.071	0	979.749	FALSE	84135
	no matches	0	42	no matches	0	no matches	0	no matches	0	56	no matches	0	no matches	0	0	11916	42				G1,G2,G4	7	1	1	0	2	0	0		https://gnps.ucsd.edu//ProteoSAFe/result.jsp?task=fe2b002ce423463da78e55d8adde536f&view=cluster_details&protein=11916&show=true	https://gnps.ucsd.edu/ProteoSAFe/result.jsp?view=network_displayer&componentindex=42&task=fe2b002ce423463da78e55d8adde536f&show=true									11916	4	159.97		159.97	0	940.574	FALSE	11916
	no matches	0	1639	no matches	0	no matches	0	no matches	0	2	no matches	0	no matches	0	0	27968	1639				G1,G2,G3	1	1	1	1	0	0	0		https://gnps.ucsd.edu//ProteoSAFe/result.jsp?task=fe2b002ce423463da78e55d8adde536f&view=cluster_details&protein=27968&show=true	https://gnps.ucsd.edu/ProteoSAFe/result.jsp?view=network_displayer&componentindex=1639&task=fe2b002ce423463da78e55d8adde536f&show=true									27968	3	189.164		189.164	0	1404.19	FALSE	27968
	no matches	0	2392	no matches	0	no matches	0	no matches	0	2	no matches	0	no matches	0	0	5695	2392				G3	1	0	0	2	0	0	0		https://gnps.ucsd.edu//ProteoSAFe/result.jsp?task=fe2b002ce423463da78e55d8adde536f&view=cluster_details&protein=5695&show=true	https://gnps.ucsd.edu/ProteoSAFe/result.jsp?view=network_displayer&componentindex=2392&task=fe2b002ce423463da78e55d8adde536f&show=true									5695	2	149.024		149.024	0	497.675	FALSE	5695
	no matches	0	397	no matches	0	no matches	0	no matches	0	36	no matches	0	no matches	0	0	114117	397				G1,G2,G4	9	2	1	0	1	0	0		https://gnps.ucsd.edu//ProteoSAFe/result.jsp?task=fe2b002ce423463da78e55d8adde536f&view=cluster_details&protein=114117&show=true	https://gnps.ucsd.edu/ProteoSAFe/result.jsp?view=network_displayer&componentindex=397&task=fe2b002ce423463da78e55d8adde536f&show=true									114117	4	459.112		459.112	0	1394.17	FALSE	114117
	no matches	0	672	no matches	0	no matches	0	no matches	0	2	no matches	0	no matches	0	0	84034	672				G1,G3,G4	1	1	0	3	2	0	0		https://gnps.ucsd.edu//ProteoSAFe/result.jsp?task=fe2b002ce423463da78e55d8adde536f&view=cluster_details&protein=84034&show=true	https://gnps.ucsd.edu/ProteoSAFe/result.jsp?view=network_displayer&componentindex=672&task=fe2b002ce423463da78e55d8adde536f&show=true									84034	6	299.165		299.165	0	1331.12	FALSE	84034
	no matches	0	5	no matches	0	no matches	0	no matches	0	100	no matches	0	no matches	0	0	21221	5				G1,G3,G4,G5	6	2	0	1	4	1	0		https://gnps.ucsd.edu//ProteoSAFe/result.jsp?task=fe2b002ce423463da78e55d8adde536f&view=cluster_details&protein=21221&show=true	https://gnps.ucsd.edu/ProteoSAFe/result.jsp?view=network_displayer&componentindex=5&task=fe2b002ce423463da78e55d8adde536f&show=true									21221	8	176.973		176.973	0	802.668	FALSE	21221
	no matches	0	S2334	no matches	0	no matches	0	no matches	0	1	no matches	0	no matches	0	0	52166	-1				G1,G3		1	0	1	0	0	0		https://gnps.ucsd.edu//ProteoSAFe/result.jsp?task=fe2b002ce423463da78e55d8adde536f&view=cluster_details&protein=52166&show=true	https://gnps.ucsd.edu/ProteoSAFe/result.jsp?view=network_displayer&componentindex=-1&task=fe2b002ce423463da78e55d8adde536f&show=true									52166	2	226.013		226.013	0	1526.18	FALSE	52166
	no matches	0	S4884	no matches	0	no matches	0	no matches	0	1	no matches	0	no matches	0	0	86049	-1				G1,G3,G4		10	0	1	2	0	0		https://gnps.ucsd.edu//ProteoSAFe/result.jsp?task=fe2b002ce423463da78e55d8adde536f&view=cluster_details&protein=86049&show=true	https://gnps.ucsd.edu/ProteoSAFe/result.jsp?view=network_displayer&componentindex=-1&task=fe2b002ce423463da78e55d8adde536f&show=true									86049	13	319.089		319.089	0	592.38	FALSE	86049
	no matches	0	45	no matches	0	no matches	0	no matches	0	72	no matches	0	no matches	0	0	77185	45				G1,G2,G4	10	5	2	0	2	0	0		https://gnps.ucsd.edu//ProteoSAFe/result.jsp?task=fe2b002ce423463da78e55d8adde536f&view=cluster_details&protein=77185&show=true	https://gnps.ucsd.edu/ProteoSAFe/result.jsp?view=network_displayer&componentindex=45&task=fe2b002ce423463da78e55d8adde536f&show=true									77185	9	279.048		279.048	0	738.894	FALSE	77185
M+H	Organooxygen compounds	0.493671	54	O-glycosyl compounds	0.493671	Organic compounds	0.493671	Aliphatic heteromonocyclic compounds	0.493671	79	Carbohydrates and carbohydrate conjugates	0.493671	Organic oxygen compounds	0.493671	0	91058	54	Spectral Match to Lactose from NIST14	Isolated	Data deposited by fevargas	G1,G4,G5	2	1	0	0	1	1	0	http://gnps.ucsd.edu/ProteoSAFe/gnpslibraryspectrum.jsp?SpectrumID=CCMSLIB00003135293	https://gnps.ucsd.edu//ProteoSAFe/result.jsp?task=fe2b002ce423463da78e55d8adde536f&view=cluster_details&protein=91058&show=true	https://gnps.ucsd.edu/ProteoSAFe/result.jsp?view=network_displayer&componentindex=54&task=fe2b002ce423463da78e55d8adde536f&show=true	nan	Q-TOF	ESI	Positive	3	0.00100708	0.828922	2.93503	91058	3	343.125	Data from Julia Gauglitz	343.125	0	980.95	FALSE	91058	17
	Lactones	0.02	47	Delta valerolactones	0.02	Organic compounds	0.02	Aliphatic heteromonocyclic compounds	0.02	100	Delta valerolactones	0.02	Organoheterocyclic compounds	0.02	0	15886	47				G2,G4	4	0	1	0	1	0	0		https://gnps.ucsd.edu//ProteoSAFe/result.jsp?task=fe2b002ce423463da78e55d8adde536f&view=cluster_details&protein=15886&show=true	https://gnps.ucsd.edu/ProteoSAFe/result.jsp?view=network_displayer&componentindex=47&task=fe2b002ce423463da78e55d8adde536f&show=true									15886	2	169.123		169.123	0	1038.26	FALSE	15886
	no matches	0	11	no matches	0	no matches	0	no matches	0	18	no matches	0	no matches	0	0	58945	11				G1,G3	5	1	0	1	0	0	0		https://gnps.ucsd.edu//ProteoSAFe/result.jsp?task=fe2b002ce423463da78e55d8adde536f&view=cluster_details&protein=58945&show=true	https://gnps.ucsd.edu/ProteoSAFe/result.jsp?view=network_displayer&componentindex=11&task=fe2b002ce423463da78e55d8adde536f&show=true									58945	2	235.206		235.206	0	1242.91	FALSE	58945
	no matches	0	S6969	no matches	0	no matches	0	no matches	0	1	no matches	0	no matches	0	0	118621	-1				G1,G2,G3,G4		41	8	7	1	0	0		https://gnps.ucsd.edu//ProteoSAFe/result.jsp?task=fe2b002ce423463da78e55d8adde536f&view=cluster_details&protein=118621&show=true	https://gnps.ucsd.edu/ProteoSAFe/result.jsp?view=network_displayer&componentindex=-1&task=fe2b002ce423463da78e55d8adde536f&show=true									118621	57	481.083		481.083	0	1145.24	FALSE	118621
	no matches	0	S4527	no matches	0	no matches	0	no matches	0	1	no matches	0	no matches	0	0	84576	-1				G1,G2,G3,G4		1	2	4	5	0	0		https://gnps.ucsd.edu//ProteoSAFe/result.jsp?task=fe2b002ce423463da78e55d8adde536f&view=cluster_details&protein=84576&show=true	https://gnps.ucsd.edu/ProteoSAFe/result.jsp?view=network_displayer&componentindex=-1&task=fe2b002ce423463da78e55d8adde536f&show=true									84576	12	305.069		305.069	0	1277.51	FALSE	84576
	no matches	0	S6527	no matches	0	no matches	0	no matches	0	1	no matches	0	no matches	0	0	112221	-1				G1,G2,G5		1	1	0	0	1	0		https://gnps.ucsd.edu//ProteoSAFe/result.jsp?task=fe2b002ce423463da78e55d8adde536f&view=cluster_details&protein=112221&show=true	https://gnps.ucsd.edu/ProteoSAFe/result.jsp?view=network_displayer&componentindex=-1&task=fe2b002ce423463da78e55d8adde536f&show=true									112221	3	425.312		425.312	0	1188.14	FALSE	112221
	no matches	0	504	no matches	0	no matches	0	no matches	0	12	no matches	0	no matches	0	0	86316	504				G5	1	0	0	0	0	7	0		https://gnps.ucsd.edu//ProteoSAFe/result.jsp?task=fe2b002ce423463da78e55d8adde536f&view=cluster_details&protein=86316&show=true	https://gnps.ucsd.edu/ProteoSAFe/result.jsp?view=network_displayer&componentindex=504&task=fe2b002ce423463da78e55d8adde536f&show=true									86316	7	321.243		321.243	0	1423.73	FALSE	86316
	no matches	0	238	no matches	0	no matches	0	no matches	0	27	no matches	0	no matches	0	0	88547	238				G3	4	0	0	8	0	0	0		https://gnps.ucsd.edu//ProteoSAFe/result.jsp?task=fe2b002ce423463da78e55d8adde536f&view=cluster_details&protein=88547&show=true	https://gnps.ucsd.edu/ProteoSAFe/result.jsp?view=network_displayer&componentindex=238&task=fe2b002ce423463da78e55d8adde536f&show=true									88547	8	331.191		331.191	0	1444.04	FALSE	88547
	no matches	0	1949	no matches	0	no matches	0	no matches	0	3	no matches	0	no matches	0	0	88723	1949				G4	2	0	0	0	3	0	0		https://gnps.ucsd.edu//ProteoSAFe/result.jsp?task=fe2b002ce423463da78e55d8adde536f&view=cluster_details&protein=88723&show=true	https://gnps.ucsd.edu/ProteoSAFe/result.jsp?view=network_displayer&componentindex=1949&task=fe2b002ce423463da78e55d8adde536f&show=true									88723	3	333.059		333.059	0	877.837	FALSE	88723
M-H+2Na	Fatty Acyls	1	S5665	Long-chain fatty acids	1	Organic compounds	1	Aliphatic acyclic compounds	1	1	Fatty acids and conjugates	1	Lipids and lipid-like molecules	1	0	93250	-1	Arachidic acid	commercial	JGI:198273	G1,G3		1	0	1	0	0	0	http://gnps.ucsd.edu/ProteoSAFe/gnpslibraryspectrum.jsp?SpectrumID=CCMSLIB00006691590	https://gnps.ucsd.edu//ProteoSAFe/result.jsp?task=fe2b002ce423463da78e55d8adde536f&view=cluster_details&protein=93250&show=true	https://gnps.ucsd.edu/ProteoSAFe/result.jsp?view=network_displayer&componentindex=-1&task=fe2b002ce423463da78e55d8adde536f&show=true	InChI=1S/C20H40O2/c1-2-3-4-5-6-7-8-9-10-11-12-13-14-15-16-17-18-19-20(21)22/h2-19H2,1H3,(H,21,22)	Orbitrap	LC-ESI	Positive	3	0.006073	0.758061	16.9982	93250	2	357.28	Trent Northen	357.28	0	1317.05	FALSE	93250	25
	no matches	0	S2340	no matches	0	no matches	0	no matches	0	1	no matches	0	no matches	0	0	52192	-1				G1		4	0	0	0	0	0		https://gnps.ucsd.edu//ProteoSAFe/result.jsp?task=fe2b002ce423463da78e55d8adde536f&view=cluster_details&protein=52192&show=true	https://gnps.ucsd.edu/ProteoSAFe/result.jsp?view=network_displayer&componentindex=-1&task=fe2b002ce423463da78e55d8adde536f&show=true									52192	4	226.054		226.054	0	1127.09	FALSE	52192
M+NH4	no matches	0	55	no matches	0	no matches	0	no matches	0	14	no matches	0	no matches	0	0	120780	55	Contaminant vial septum ThermoFisher C5000-44B	Commercial	lfnothias	G1,G2,G3,G4,G5	4	288	111	39	43	24	0	http://gnps.ucsd.edu/ProteoSAFe/gnpslibraryspectrum.jsp?SpectrumID=CCMSLIB00005435823	https://gnps.ucsd.edu//ProteoSAFe/result.jsp?task=fe2b002ce423463da78e55d8adde536f&view=cluster_details&protein=120780&show=true	https://gnps.ucsd.edu/ProteoSAFe/result.jsp?view=network_displayer&componentindex=55&task=fe2b002ce423463da78e55d8adde536f&show=true		Orbitrap	LC-ESI	Positive	3	0.0010376	0.750948	1.65171	120780	505	628.197	Dorrestein	628.197	0	1416.79	FALSE	120780	24
	no matches	0	S5486	no matches	0	no matches	0	no matches	0	1	no matches	0	no matches	0	0	92491	-1				G2,G4		0	3	0	2	0	0		https://gnps.ucsd.edu//ProteoSAFe/result.jsp?task=fe2b002ce423463da78e55d8adde536f&view=cluster_details&protein=92491&show=true	https://gnps.ucsd.edu/ProteoSAFe/result.jsp?view=network_displayer&componentindex=-1&task=fe2b002ce423463da78e55d8adde536f&show=true									92491	5	348.276		348.276	0	1171.38	FALSE	92491
	no matches	0	S1031	no matches	0	no matches	0	no matches	0	1	no matches	0	no matches	0	0	20321	-1				G1,G2		1	1	0	0	0	0		https://gnps.ucsd.edu//ProteoSAFe/result.jsp?task=fe2b002ce423463da78e55d8adde536f&view=cluster_details&protein=20321&show=true	https://gnps.ucsd.edu/ProteoSAFe/result.jsp?view=network_displayer&componentindex=-1&task=fe2b002ce423463da78e55d8adde536f&show=true									20321	2	174.982		174.982	0	425.724	FALSE	20321
	Benzene and substituted derivatives	0.459184	110	Benzophenones	0.459184	Organic compounds	0.571429	Aromatic homomonocyclic compounds	0.459184	98	Benzophenones	0.459184	Benzenoids	0.459184	0	25631	110				G1,G4	9	2	0	0	1	0	0		https://gnps.ucsd.edu//ProteoSAFe/result.jsp?task=fe2b002ce423463da78e55d8adde536f&view=cluster_details&protein=25631&show=true	https://gnps.ucsd.edu/ProteoSAFe/result.jsp?view=network_displayer&componentindex=110&task=fe2b002ce423463da78e55d8adde536f&show=true									25631	3	183.081		183.081	0	1363.71	FALSE	25631
	no matches	0	S4264	no matches	0	no matches	0	no matches	0	1	no matches	0	no matches	0	0	82953	-1				G2,G3		0	1	4	0	0	0		https://gnps.ucsd.edu//ProteoSAFe/result.jsp?task=fe2b002ce423463da78e55d8adde536f&view=cluster_details&protein=82953&show=true	https://gnps.ucsd.edu/ProteoSAFe/result.jsp?view=network_displayer&componentindex=-1&task=fe2b002ce423463da78e55d8adde536f&show=true									82953	5	293.174		293.174	0	1251.02	FALSE	82953
	no matches	0	61	no matches	0	no matches	0	no matches	0	67	no matches	0	no matches	0	0	44925	61				G1	4	2	0	0	0	0	0		https://gnps.ucsd.edu//ProteoSAFe/result.jsp?task=fe2b002ce423463da78e55d8adde536f&view=cluster_details&protein=44925&show=true	https://gnps.ucsd.edu/ProteoSAFe/result.jsp?view=network_displayer&componentindex=61&task=fe2b002ce423463da78e55d8adde536f&show=true									44925	2	219.027		219.027	0	1166.66	FALSE	44925
	no matches	0	S6622	no matches	0	no matches	0	no matches	0	1	no matches	0	no matches	0	0	112640	-1				G1		2	0	0	0	0	0		https://gnps.ucsd.edu//ProteoSAFe/result.jsp?task=fe2b002ce423463da78e55d8adde536f&view=cluster_details&protein=112640&show=true	https://gnps.ucsd.edu/ProteoSAFe/result.jsp?view=network_displayer&componentindex=-1&task=fe2b002ce423463da78e55d8adde536f&show=true									112640	2	868.321		434.66	0	726.071	FALSE	112640
	no matches	0	379	no matches	0	no matches	0	no matches	0	30	no matches	0	no matches	0	0	110582	379				G1	10	5	0	0	0	0	0		https://gnps.ucsd.edu//ProteoSAFe/result.jsp?task=fe2b002ce423463da78e55d8adde536f&view=cluster_details&protein=110582&show=true	https://gnps.ucsd.edu/ProteoSAFe/result.jsp?view=network_displayer&componentindex=379&task=fe2b002ce423463da78e55d8adde536f&show=true									110582	5	414.046		414.046	0	1493.7	FALSE	110582
	no matches	0	S6660	no matches	0	no matches	0	no matches	0	1	no matches	0	no matches	0	0	112844	-1				G1,G2		3	1	0	0	0	0		https://gnps.ucsd.edu//ProteoSAFe/result.jsp?task=fe2b002ce423463da78e55d8adde536f&view=cluster_details&protein=112844&show=true	https://gnps.ucsd.edu/ProteoSAFe/result.jsp?view=network_displayer&componentindex=-1&task=fe2b002ce423463da78e55d8adde536f&show=true									112844	4	439.044		439.044	0	959.278	FALSE	112844
M+H	Benzene and substituted derivatives	0.6	35	Benzophenones	0.6	Organic compounds	0.628571	Aromatic homomonocyclic compounds	0.6	35	Benzophenones	0.6	Benzenoids	0.6	0	24791	35	Spectral Match to Benzophenone from NIST14	Isolated	Data deposited by fevargas	G2,G4	10	0	1	0	1	0	0	http://gnps.ucsd.edu/ProteoSAFe/gnpslibraryspectrum.jsp?SpectrumID=CCMSLIB00003139776	https://gnps.ucsd.edu//ProteoSAFe/result.jsp?task=fe2b002ce423463da78e55d8adde536f&view=cluster_details&protein=24791&show=true	https://gnps.ucsd.edu/ProteoSAFe/result.jsp?view=network_displayer&componentindex=35&task=fe2b002ce423463da78e55d8adde536f&show=true	InChI=1S/C13H10O/c14-13(11-7-3-1-4-8-11)12-9-5-2-6-10-12/h1-10H	QQQ	ESI	Positive	3	0.000991821	0.717932	5.41742	24791	2	183.081	Data from David Relman	183.081	0	354.158	FALSE	24791	10
M+H	Benzene and substituted derivatives	0.459184	110	Benzophenones	0.459184	Organic compounds	0.571429	Aromatic homomonocyclic compounds	0.459184	98	Benzophenones	0.459184	Benzenoids	0.459184	0	24630	110	Spectral Match to Benzophenone from NIST14	Isolated	Data deposited by fevargas	G1,G2	2	1	1	0	0	0	0	http://gnps.ucsd.edu/ProteoSAFe/gnpslibraryspectrum.jsp?SpectrumID=CCMSLIB00003139776	https://gnps.ucsd.edu//ProteoSAFe/result.jsp?task=fe2b002ce423463da78e55d8adde536f&view=cluster_details&protein=24630&show=true	https://gnps.ucsd.edu/ProteoSAFe/result.jsp?view=network_displayer&componentindex=110&task=fe2b002ce423463da78e55d8adde536f&show=true	InChI=1S/C13H10O/c14-13(11-7-3-1-4-8-11)12-9-5-2-6-10-12/h1-10H	QQQ	ESI	Positive	3	0.000991821	0.797127	5.41742	24630	2	183.081	Data from David Relman	183.081	0	249.7	FALSE	24630	9
	no matches	0	S2438	no matches	0	no matches	0	no matches	0	1	no matches	0	no matches	0	0	53536	-1				G1,G5		1	0	0	0	1	0		https://gnps.ucsd.edu//ProteoSAFe/result.jsp?task=fe2b002ce423463da78e55d8adde536f&view=cluster_details&protein=53536&show=true	https://gnps.ucsd.edu/ProteoSAFe/result.jsp?view=network_displayer&componentindex=-1&task=fe2b002ce423463da78e55d8adde536f&show=true									53536	2	229.144		229.144	0	1065.26	FALSE	53536
	no matches	0	294	no matches	0	no matches	0	no matches	0	31	no matches	0	no matches	0	0	15666	294				G1,G2,G3,G4	2	16	12	6	7	0	0		https://gnps.ucsd.edu//ProteoSAFe/result.jsp?task=fe2b002ce423463da78e55d8adde536f&view=cluster_details&protein=15666&show=true	https://gnps.ucsd.edu/ProteoSAFe/result.jsp?view=network_displayer&componentindex=294&task=fe2b002ce423463da78e55d8adde536f&show=true									15666	41	165.055		165.055	0	866.503	FALSE	15666
	no matches	0	S2845	no matches	0	no matches	0	no matches	0	1	no matches	0	no matches	0	0	65352	-1				G1		4	0	0	0	0	0		https://gnps.ucsd.edu//ProteoSAFe/result.jsp?task=fe2b002ce423463da78e55d8adde536f&view=cluster_details&protein=65352&show=true	https://gnps.ucsd.edu/ProteoSAFe/result.jsp?view=network_displayer&componentindex=-1&task=fe2b002ce423463da78e55d8adde536f&show=true									65352	4	241.085		241.085	0	844.793	FALSE	65352
	no matches	0	S2410	no matches	0	no matches	0	no matches	0	1	no matches	0	no matches	0	0	52462	-1				G1,G2,G3		5	3	9	0	0	0		https://gnps.ucsd.edu//ProteoSAFe/result.jsp?task=fe2b002ce423463da78e55d8adde536f&view=cluster_details&protein=52462&show=true	https://gnps.ucsd.edu/ProteoSAFe/result.jsp?view=network_displayer&componentindex=-1&task=fe2b002ce423463da78e55d8adde536f&show=true									52462	17	229.144		229.144	0	1190.28	FALSE	52462
	no matches	0	5	no matches	0	no matches	0	no matches	0	100	no matches	0	no matches	0	0	21189	5				G1,G2,G3	10	9	1	4	0	0	0		https://gnps.ucsd.edu//ProteoSAFe/result.jsp?task=fe2b002ce423463da78e55d8adde536f&view=cluster_details&protein=21189&show=true	https://gnps.ucsd.edu/ProteoSAFe/result.jsp?view=network_displayer&componentindex=5&task=fe2b002ce423463da78e55d8adde536f&show=true									21189	14	176.973		176.973	0	471.67	FALSE	21189
	no matches	0	444	no matches	0	no matches	0	no matches	0	16	no matches	0	no matches	0	0	76928	444				G1,G2,G5	2	4	2	0	0	3	0		https://gnps.ucsd.edu//ProteoSAFe/result.jsp?task=fe2b002ce423463da78e55d8adde536f&view=cluster_details&protein=76928&show=true	https://gnps.ucsd.edu/ProteoSAFe/result.jsp?view=network_displayer&componentindex=444&task=fe2b002ce423463da78e55d8adde536f&show=true									76928	9	276.145		276.145	0	1245.54	FALSE	76928
	Steroids and steroid derivatives	0.0294118	53	Cholesterols and derivatives	0.0294118	Organic compounds	0.0588235	Aliphatic homopolycyclic compounds	0.0294118	34	Cholestane steroids	0.0294118	Lipids and lipid-like molecules	0.0588235	0	113035	53				G1,G2,G3,G4	8	38	5	16	7	0	0		https://gnps.ucsd.edu//ProteoSAFe/result.jsp?task=fe2b002ce423463da78e55d8adde536f&view=cluster_details&protein=113035&show=true	https://gnps.ucsd.edu/ProteoSAFe/result.jsp?view=network_displayer&componentindex=53&task=fe2b002ce423463da78e55d8adde536f&show=true									113035	66	443.317		443.317	0	1370.22	FALSE	113035
	no matches	0	S1332	no matches	0	no matches	0	no matches	0	1	no matches	0	no matches	0	0	27873	-1				G1,G2,G3,G4		17	6	9	8	0	0		https://gnps.ucsd.edu//ProteoSAFe/result.jsp?task=fe2b002ce423463da78e55d8adde536f&view=cluster_details&protein=27873&show=true	https://gnps.ucsd.edu/ProteoSAFe/result.jsp?view=network_displayer&componentindex=-1&task=fe2b002ce423463da78e55d8adde536f&show=true									27873	40	188.129		188.129	0	988.023	FALSE	27873
	no matches	0	778	no matches	0	no matches	0	no matches	0	9	no matches	0	no matches	0	0	107050	778				G5	3	0	0	0	0	3	0		https://gnps.ucsd.edu//ProteoSAFe/result.jsp?task=fe2b002ce423463da78e55d8adde536f&view=cluster_details&protein=107050&show=true	https://gnps.ucsd.edu/ProteoSAFe/result.jsp?view=network_displayer&componentindex=778&task=fe2b002ce423463da78e55d8adde536f&show=true									107050	3	399.091		399.091	0	1190.42	FALSE	107050
	no matches	0	873	no matches	0	no matches	0	no matches	0	3	no matches	0	no matches	0	0	58376	873				G1,G2	2	2	1	0	0	0	0		https://gnps.ucsd.edu//ProteoSAFe/result.jsp?task=fe2b002ce423463da78e55d8adde536f&view=cluster_details&protein=58376&show=true	https://gnps.ucsd.edu/ProteoSAFe/result.jsp?view=network_displayer&componentindex=873&task=fe2b002ce423463da78e55d8adde536f&show=true									58376	3	235.061		235.061	0	1052.41	FALSE	58376
	no matches	0	S2625	no matches	0	no matches	0	no matches	0	1	no matches	0	no matches	0	0	58316	-1				G1,G2,G4		1	1	0	1	0	0		https://gnps.ucsd.edu//ProteoSAFe/result.jsp?task=fe2b002ce423463da78e55d8adde536f&view=cluster_details&protein=58316&show=true	https://gnps.ucsd.edu/ProteoSAFe/result.jsp?view=network_displayer&componentindex=-1&task=fe2b002ce423463da78e55d8adde536f&show=true									58316	3	468.141		234.57	0	666.919	FALSE	58316
	no matches	0	2630	no matches	0	no matches	0	no matches	0	2	no matches	0	no matches	0	0	11255	2630				G1	1	3	0	0	0	0	0		https://gnps.ucsd.edu//ProteoSAFe/result.jsp?task=fe2b002ce423463da78e55d8adde536f&view=cluster_details&protein=11255&show=true	https://gnps.ucsd.edu/ProteoSAFe/result.jsp?view=network_displayer&componentindex=2630&task=fe2b002ce423463da78e55d8adde536f&show=true									11255	3	157.123		157.123	0	596.326	FALSE	11255
	no matches	0	729	no matches	0	no matches	0	no matches	0	2	no matches	0	no matches	0	0	27854	729				G3,G4	1	0	0	1	1	0	0		https://gnps.ucsd.edu//ProteoSAFe/result.jsp?task=fe2b002ce423463da78e55d8adde536f&view=cluster_details&protein=27854&show=true	https://gnps.ucsd.edu/ProteoSAFe/result.jsp?view=network_displayer&componentindex=729&task=fe2b002ce423463da78e55d8adde536f&show=true									27854	2	188.001		188.001	0	1546.8	FALSE	27854
	no matches	0	S3518	no matches	0	no matches	0	no matches	0	1	no matches	0	no matches	0	0	73664	-1				G1,G2,G3,G4		12	2	5	4	0	0		https://gnps.ucsd.edu//ProteoSAFe/result.jsp?task=fe2b002ce423463da78e55d8adde536f&view=cluster_details&protein=73664&show=true	https://gnps.ucsd.edu/ProteoSAFe/result.jsp?view=network_displayer&componentindex=-1&task=fe2b002ce423463da78e55d8adde536f&show=true									73664	23	529.145		265.072	0	1089.57	FALSE	73664
M+H	Carboxylic acids and derivatives	0.388889	109	Phenylalanine and derivatives	0.388889	Organic compounds	0.388889	Aromatic homomonocyclic compounds	0.388889	18	Amino acids, peptides, and analogues	0.388889	Organic acids and derivatives	0.388889	0	15716	109	Phenylalanine - 20.00 eV	Isolated	Anna Abrahamsson	G1,G2,G3,G4	3	40	12	3	8	0	0	http://gnps.ucsd.edu/ProteoSAFe/gnpslibraryspectrum.jsp?SpectrumID=CCMSLIB00005885031	https://gnps.ucsd.edu//ProteoSAFe/result.jsp?task=fe2b002ce423463da78e55d8adde536f&view=cluster_details&protein=15716&show=true	https://gnps.ucsd.edu/ProteoSAFe/result.jsp?view=network_displayer&componentindex=109&task=fe2b002ce423463da78e55d8adde536f&show=true	InChI=1S/C9H11NO2/c10-8(9(11)12)6-7-4-2-1-3-5-7/h1-5,8H,6,10H2,(H,11,12)/t8-/m0/s1	Orbitrap	ESI	Positive	1	0.00100708	0.759201	6.06361	15716	63	166.087	Madeleine Ernst	166.087	0	728.375	FALSE	15716	9
	Coumarins and derivatives	0.010101	77	7-hydroxycoumarins	0.010101	Organic compounds	0.010101	Aromatic heteropolycyclic compounds	0.010101	99	Hydroxycoumarins	0.010101	Phenylpropanoids and polyketides	0.010101	0	12263	77				G4	3	0	0	0	3	0	0		https://gnps.ucsd.edu//ProteoSAFe/result.jsp?task=fe2b002ce423463da78e55d8adde536f&view=cluster_details&protein=12263&show=true	https://gnps.ucsd.edu/ProteoSAFe/result.jsp?view=network_displayer&componentindex=77&task=fe2b002ce423463da78e55d8adde536f&show=true									12263	3	161.03		161.03	0	1508.88	FALSE	12263
	no matches	0	S790	no matches	0	no matches	0	no matches	0	1	no matches	0	no matches	0	0	15713	-1				G3		0	0	2	0	0	0		https://gnps.ucsd.edu//ProteoSAFe/result.jsp?task=fe2b002ce423463da78e55d8adde536f&view=cluster_details&protein=15713&show=true	https://gnps.ucsd.edu/ProteoSAFe/result.jsp?view=network_displayer&componentindex=-1&task=fe2b002ce423463da78e55d8adde536f&show=true									15713	2	166.079		166.079	0	481.353	FALSE	15713
	Coumarins and derivatives	0.010101	77	7-hydroxycoumarins	0.010101	Organic compounds	0.010101	Aromatic heteropolycyclic compounds	0.010101	99	Hydroxycoumarins	0.010101	Phenylpropanoids and polyketides	0.010101	0	12421	77				G1,G4	1	5	0	0	1	0	0		https://gnps.ucsd.edu//ProteoSAFe/result.jsp?task=fe2b002ce423463da78e55d8adde536f&view=cluster_details&protein=12421&show=true	https://gnps.ucsd.edu/ProteoSAFe/result.jsp?view=network_displayer&componentindex=77&task=fe2b002ce423463da78e55d8adde536f&show=true									12421	6	161.03		161.03	0	792.126	FALSE	12421
	no matches	0	S573	no matches	0	no matches	0	no matches	0	1	no matches	0	no matches	0	0	11085	-1				G1,G3		1	0	1	0	0	0		https://gnps.ucsd.edu//ProteoSAFe/result.jsp?task=fe2b002ce423463da78e55d8adde536f&view=cluster_details&protein=11085&show=true	https://gnps.ucsd.edu/ProteoSAFe/result.jsp?view=network_displayer&componentindex=-1&task=fe2b002ce423463da78e55d8adde536f&show=true									11085	2	157.123		157.123	0	1101.54	FALSE	11085
	no matches	0	80	no matches	0	no matches	0	no matches	0	22	no matches	0	no matches	0	0	44062	80				G1,G5	4	5	0	0	0	4	0		https://gnps.ucsd.edu//ProteoSAFe/result.jsp?task=fe2b002ce423463da78e55d8adde536f&view=cluster_details&protein=44062&show=true	https://gnps.ucsd.edu/ProteoSAFe/result.jsp?view=network_displayer&componentindex=80&task=fe2b002ce423463da78e55d8adde536f&show=true									44062	9	219.027		219.027	0	736.112	FALSE	44062
	no matches	0	1138	no matches	0	no matches	0	no matches	0	3	no matches	0	no matches	0	0	84749	1138				G1,G2,G3,G4,G5	1	49	12	17	17	7	0		https://gnps.ucsd.edu//ProteoSAFe/result.jsp?task=fe2b002ce423463da78e55d8adde536f&view=cluster_details&protein=84749&show=true	https://gnps.ucsd.edu/ProteoSAFe/result.jsp?view=network_displayer&componentindex=1138&task=fe2b002ce423463da78e55d8adde536f&show=true									84749	102	307.103		307.103	0	667.089	FALSE	84749
	no matches	0	132	no matches	0	no matches	0	no matches	0	2	no matches	0	no matches	0	0	83234	132				G1,G2,G3,G4	1	13	6	7	2	0	0		https://gnps.ucsd.edu//ProteoSAFe/result.jsp?task=fe2b002ce423463da78e55d8adde536f&view=cluster_details&protein=83234&show=true	https://gnps.ucsd.edu/ProteoSAFe/result.jsp?view=network_displayer&componentindex=132&task=fe2b002ce423463da78e55d8adde536f&show=true									83234	28	295.228		295.228	0	1320.48	FALSE	83234
	no matches	0	715	no matches	0	no matches	0	no matches	0	2	no matches	0	no matches	0	0	115765	715				G1,G2,G3,G4	1	31	8	1	17	0	0		https://gnps.ucsd.edu//ProteoSAFe/result.jsp?task=fe2b002ce423463da78e55d8adde536f&view=cluster_details&protein=115765&show=true	https://gnps.ucsd.edu/ProteoSAFe/result.jsp?view=network_displayer&componentindex=715&task=fe2b002ce423463da78e55d8adde536f&show=true									115765	57	459.313		459.313	0	1443.12	FALSE	115765
	no matches	0	562	no matches	0	no matches	0	no matches	0	7	no matches	0	no matches	0	0	52377	562				G1,G2,G3,G4	3	5	3	4	2	0	0		https://gnps.ucsd.edu//ProteoSAFe/result.jsp?task=fe2b002ce423463da78e55d8adde536f&view=cluster_details&protein=52377&show=true	https://gnps.ucsd.edu/ProteoSAFe/result.jsp?view=network_displayer&componentindex=562&task=fe2b002ce423463da78e55d8adde536f&show=true									52377	14	228.98		228.98	0	846.58	FALSE	52377
	no matches	0	562	no matches	0	no matches	0	no matches	0	7	no matches	0	no matches	0	0	53005	562				G4	2	0	0	0	2	0	0		https://gnps.ucsd.edu//ProteoSAFe/result.jsp?task=fe2b002ce423463da78e55d8adde536f&view=cluster_details&protein=53005&show=true	https://gnps.ucsd.edu/ProteoSAFe/result.jsp?view=network_displayer&componentindex=562&task=fe2b002ce423463da78e55d8adde536f&show=true									53005	2	229.144		229.144	0	834.673	FALSE	53005
	no matches	0	S97	no matches	0	no matches	0	no matches	0	1	no matches	0	no matches	0	0	388	-1				G1,G2,G3		2	2	1	0	0	0		https://gnps.ucsd.edu//ProteoSAFe/result.jsp?task=fe2b002ce423463da78e55d8adde536f&view=cluster_details&protein=388&show=true	https://gnps.ucsd.edu/ProteoSAFe/result.jsp?view=network_displayer&componentindex=-1&task=fe2b002ce423463da78e55d8adde536f&show=true									388	5	136.022		136.022	0	982.926	FALSE	388
	no matches	0	S6570	no matches	0	no matches	0	no matches	0	1	no matches	0	no matches	0	0	112459	-1				G1,G3		2	0	1	0	0	0		https://gnps.ucsd.edu//ProteoSAFe/result.jsp?task=fe2b002ce423463da78e55d8adde536f&view=cluster_details&protein=112459&show=true	https://gnps.ucsd.edu/ProteoSAFe/result.jsp?view=network_displayer&componentindex=-1&task=fe2b002ce423463da78e55d8adde536f&show=true									112459	3	429.265		429.265	0	1366.48	FALSE	112459
M+H	Benzene and substituted derivatives	0.459184	110	Benzophenones	0.459184	Organic compounds	0.571429	Aromatic homomonocyclic compounds	0.459184	98	Benzophenones	0.459184	Benzenoids	0.459184	0	24462	110	Spectral Match to Benzophenone from NIST14	Isolated	Data deposited by fevargas	G1,G2,G3,G4,G5	9	19	1	4	5	2	0	http://gnps.ucsd.edu/ProteoSAFe/gnpslibraryspectrum.jsp?SpectrumID=CCMSLIB00003139776	https://gnps.ucsd.edu//ProteoSAFe/result.jsp?task=fe2b002ce423463da78e55d8adde536f&view=cluster_details&protein=24462&show=true	https://gnps.ucsd.edu/ProteoSAFe/result.jsp?view=network_displayer&componentindex=110&task=fe2b002ce423463da78e55d8adde536f&show=true	InChI=1S/C13H10O/c14-13(11-7-3-1-4-8-11)12-9-5-2-6-10-12/h1-10H	QQQ	ESI	Positive	3	0.000991821	0.856204	5.41742	24462	31	183.081	Data from David Relman	183.081	0	591.205	FALSE	24462	12
	no matches	0	1560	no matches	0	no matches	0	no matches	0	4	no matches	0	no matches	0	0	82231	1560				G5	2	0	0	0	0	6	0		https://gnps.ucsd.edu//ProteoSAFe/result.jsp?task=fe2b002ce423463da78e55d8adde536f&view=cluster_details&protein=82231&show=true	https://gnps.ucsd.edu/ProteoSAFe/result.jsp?view=network_displayer&componentindex=1560&task=fe2b002ce423463da78e55d8adde536f&show=true									82231	6	289.238		289.238	0	1385.95	FALSE	82231
	no matches	0	S1458	no matches	0	no matches	0	no matches	0	1	no matches	0	no matches	0	0	28873	-1				G1,G3		2	0	1	0	0	0		https://gnps.ucsd.edu//ProteoSAFe/result.jsp?task=fe2b002ce423463da78e55d8adde536f&view=cluster_details&protein=28873&show=true	https://gnps.ucsd.edu/ProteoSAFe/result.jsp?view=network_displayer&componentindex=-1&task=fe2b002ce423463da78e55d8adde536f&show=true									28873	3	194.98		194.98	0	615.245	FALSE	28873
	no matches	0	3233	no matches	0	no matches	0	no matches	0	2	no matches	0	no matches	0	0	69008	3233				G1,G2,G3,G4,G5	1	449	84	151	60	355	0		https://gnps.ucsd.edu//ProteoSAFe/result.jsp?task=fe2b002ce423463da78e55d8adde536f&view=cluster_details&protein=69008&show=true	https://gnps.ucsd.edu/ProteoSAFe/result.jsp?view=network_displayer&componentindex=3233&task=fe2b002ce423463da78e55d8adde536f&show=true									69008	1099	255.055		255.055	0	1112.1	FALSE	69008
	no matches	0	S45	no matches	0	no matches	0	no matches	0	1	no matches	0	no matches	0	0	213	-1				G1,G2,G3,G4		6	2	2	3	0	0		https://gnps.ucsd.edu//ProteoSAFe/result.jsp?task=fe2b002ce423463da78e55d8adde536f&view=cluster_details&protein=213&show=true	https://gnps.ucsd.edu/ProteoSAFe/result.jsp?view=network_displayer&componentindex=-1&task=fe2b002ce423463da78e55d8adde536f&show=true									213	13	136.022		136.022	0	1406.31	FALSE	213
	no matches	0	7	no matches	0	no matches	0	no matches	0	69	no matches	0	no matches	0	0	98510	7				G1,G2	5	1	1	0	0	0	0		https://gnps.ucsd.edu//ProteoSAFe/result.jsp?task=fe2b002ce423463da78e55d8adde536f&view=cluster_details&protein=98510&show=true	https://gnps.ucsd.edu/ProteoSAFe/result.jsp?view=network_displayer&componentindex=7&task=fe2b002ce423463da78e55d8adde536f&show=true									98510	2	371.103		371.103	0	1476.48	FALSE	98510
	no matches	0	2388	no matches	0	no matches	0	no matches	0	2	no matches	0	no matches	0	0	67000	2388				G3	1	0	0	2	0	0	0		https://gnps.ucsd.edu//ProteoSAFe/result.jsp?task=fe2b002ce423463da78e55d8adde536f&view=cluster_details&protein=67000&show=true	https://gnps.ucsd.edu/ProteoSAFe/result.jsp?view=network_displayer&componentindex=2388&task=fe2b002ce423463da78e55d8adde536f&show=true									67000	2	249.046		249.046	0	828.49	FALSE	67000
	no matches	0	S3968	no matches	0	no matches	0	no matches	0	1	no matches	0	no matches	0	0	78619	-1				G1		2	0	0	0	0	0		https://gnps.ucsd.edu//ProteoSAFe/result.jsp?task=fe2b002ce423463da78e55d8adde536f&view=cluster_details&protein=78619&show=true	https://gnps.ucsd.edu/ProteoSAFe/result.jsp?view=network_displayer&componentindex=-1&task=fe2b002ce423463da78e55d8adde536f&show=true									78619	2	279.16		279.16	0	946.411	FALSE	78619
	no matches	0	2390	no matches	0	no matches	0	no matches	0	5	no matches	0	no matches	0	0	112558	2390				G1,G2,G3,G4,G5	3	100	33	39	34	19	0		https://gnps.ucsd.edu//ProteoSAFe/result.jsp?task=fe2b002ce423463da78e55d8adde536f&view=cluster_details&protein=112558&show=true	https://gnps.ucsd.edu/ProteoSAFe/result.jsp?view=network_displayer&componentindex=2390&task=fe2b002ce423463da78e55d8adde536f&show=true									112558	225	863.179		432.089	0	579.768	FALSE	112558
	no matches	0	S4005	no matches	0	no matches	0	no matches	0	1	no matches	0	no matches	0	0	81348	-1				G1,G2		6	1	0	0	0	0		https://gnps.ucsd.edu//ProteoSAFe/result.jsp?task=fe2b002ce423463da78e55d8adde536f&view=cluster_details&protein=81348&show=true	https://gnps.ucsd.edu/ProteoSAFe/result.jsp?view=network_displayer&componentindex=-1&task=fe2b002ce423463da78e55d8adde536f&show=true									81348	7	282.207		282.207	0	1195.63	FALSE	81348
	no matches	0	3541	no matches	0	no matches	0	no matches	0	3	no matches	0	no matches	0	0	30132	3541				G1,G2	1	4	1	0	0	0	0		https://gnps.ucsd.edu//ProteoSAFe/result.jsp?task=fe2b002ce423463da78e55d8adde536f&view=cluster_details&protein=30132&show=true	https://gnps.ucsd.edu/ProteoSAFe/result.jsp?view=network_displayer&componentindex=3541&task=fe2b002ce423463da78e55d8adde536f&show=true									30132	5	198.098		198.098	0	1563.26	FALSE	30132
	no matches	0	S2206	no matches	0	no matches	0	no matches	0	1	no matches	0	no matches	0	0	47733	-1				G1		3	0	0	0	0	0		https://gnps.ucsd.edu//ProteoSAFe/result.jsp?task=fe2b002ce423463da78e55d8adde536f&view=cluster_details&protein=47733&show=true	https://gnps.ucsd.edu/ProteoSAFe/result.jsp?view=network_displayer&componentindex=-1&task=fe2b002ce423463da78e55d8adde536f&show=true									47733	3	221.191		221.191	0	902.747	FALSE	47733
	no matches	0	S3545	no matches	0	no matches	0	no matches	0	1	no matches	0	no matches	0	0	73806	-1				G1		2	0	0	0	0	0		https://gnps.ucsd.edu//ProteoSAFe/result.jsp?task=fe2b002ce423463da78e55d8adde536f&view=cluster_details&protein=73806&show=true	https://gnps.ucsd.edu/ProteoSAFe/result.jsp?view=network_displayer&componentindex=-1&task=fe2b002ce423463da78e55d8adde536f&show=true									73806	2	266.009		266.009	0	774.528	FALSE	73806
	no matches	0	1399	no matches	0	no matches	0	no matches	0	2	no matches	0	no matches	0	0	109904	1399				G1,G2,G4	1	4	1	0	2	0	0		https://gnps.ucsd.edu//ProteoSAFe/result.jsp?task=fe2b002ce423463da78e55d8adde536f&view=cluster_details&protein=109904&show=true	https://gnps.ucsd.edu/ProteoSAFe/result.jsp?view=network_displayer&componentindex=1399&task=fe2b002ce423463da78e55d8adde536f&show=true									109904	7	805.205		403.102	0	752.841	FALSE	109904
	no matches	0	842	no matches	0	no matches	0	no matches	0	20	no matches	0	no matches	0	0	43482	842				G1,G2,G3,G4,G5	8	29	9	7	9	1	0		https://gnps.ucsd.edu//ProteoSAFe/result.jsp?task=fe2b002ce423463da78e55d8adde536f&view=cluster_details&protein=43482&show=true	https://gnps.ucsd.edu/ProteoSAFe/result.jsp?view=network_displayer&componentindex=842&task=fe2b002ce423463da78e55d8adde536f&show=true									43482	55	215.165		215.165	0	1093.51	FALSE	43482
	no matches	0	S977	no matches	0	no matches	0	no matches	0	1	no matches	0	no matches	0	0	18569	-1				G4		0	0	0	2	0	0		https://gnps.ucsd.edu//ProteoSAFe/result.jsp?task=fe2b002ce423463da78e55d8adde536f&view=cluster_details&protein=18569&show=true	https://gnps.ucsd.edu/ProteoSAFe/result.jsp?view=network_displayer&componentindex=-1&task=fe2b002ce423463da78e55d8adde536f&show=true									18569	2	173.082		173.082	0	972.812	FALSE	18569
	Organooxygen compounds	0.0786517	243	Hexoses	0.0786517	Organic compounds	0.0898876	Aliphatic heteromonocyclic compounds	0.0786517	89	Carbohydrates and carbohydrate conjugates	0.0786517	Organic oxygen compounds	0.0786517	0	109597	243				G1	4	6	0	0	0	0	0		https://gnps.ucsd.edu//ProteoSAFe/result.jsp?task=fe2b002ce423463da78e55d8adde536f&view=cluster_details&protein=109597&show=true	https://gnps.ucsd.edu/ProteoSAFe/result.jsp?view=network_displayer&componentindex=243&task=fe2b002ce423463da78e55d8adde536f&show=true									109597	6	399.092		399.092	0	565.369	FALSE	109597
	no matches	0	S4562	no matches	0	no matches	0	no matches	0	1	no matches	0	no matches	0	0	84681	-1				G1,G3		3	0	1	0	0	0		https://gnps.ucsd.edu//ProteoSAFe/result.jsp?task=fe2b002ce423463da78e55d8adde536f&view=cluster_details&protein=84681&show=true	https://gnps.ucsd.edu/ProteoSAFe/result.jsp?view=network_displayer&componentindex=-1&task=fe2b002ce423463da78e55d8adde536f&show=true									84681	4	305.968		305.968	0	520.227	FALSE	84681
M+H	Organooxygen compounds	0.2	578	Acylaminosugars	0.2	Organic compounds	0.4	Aliphatic heteromonocyclic compounds	0.2	5	Carbohydrates and carbohydrate conjugates	0.2	Organic oxygen compounds	0.2	0	120695	578	URIDINE 5'-DIPHOSPHO-N-ACETYLGLUCOSAMINE	isolated	MoNA:MoNA038579	G1,G2,G3,G4	2	39	13	19	16	0	0	http://gnps.ucsd.edu/ProteoSAFe/gnpslibraryspectrum.jsp?SpectrumID=CCMSLIB00006680133	https://gnps.ucsd.edu//ProteoSAFe/result.jsp?task=fe2b002ce423463da78e55d8adde536f&view=cluster_details&protein=120695&show=true	https://gnps.ucsd.edu/ProteoSAFe/result.jsp?view=network_displayer&componentindex=578&task=fe2b002ce423463da78e55d8adde536f&show=true	"InChI=1S/C17H27N3O17P2/c1-6(22)18-10-13(26)11(24)7(4-21)35-16(10)36-39(31,32)37-38(29,30)33-5-8-12(25)14(27)15(34-8)20-3-2-9(23)19-17(20)28/h2-3,7-8,10-16,21,24-27H,4-5H2,1H3,(H,18,22)(H,29,30)(H,31,32)(H,19,23,28)/t7-,8-,10-,11-,12-,13-,14-,15-,16-/m1/s1"	Orbitrap	ESI	positive	3	0.0010376	0.905579	1.70633	120695	87	608.09	MoNA	608.09	0	450.824	FALSE	120695	16
	no matches	0	S1459	no matches	0	no matches	0	no matches	0	1	no matches	0	no matches	0	0	29004	-1				G1,G2		1	1	0	0	0	0		https://gnps.ucsd.edu//ProteoSAFe/result.jsp?task=fe2b002ce423463da78e55d8adde536f&view=cluster_details&protein=29004&show=true	https://gnps.ucsd.edu/ProteoSAFe/result.jsp?view=network_displayer&componentindex=-1&task=fe2b002ce423463da78e55d8adde536f&show=true									29004	2	194.98		194.98	0	1474.69	FALSE	29004
	no matches	0	S2652	no matches	0	no matches	0	no matches	0	1	no matches	0	no matches	0	0	58457	-1				G1,G2,G3		6	1	2	0	0	0		https://gnps.ucsd.edu//ProteoSAFe/result.jsp?task=fe2b002ce423463da78e55d8adde536f&view=cluster_details&protein=58457&show=true	https://gnps.ucsd.edu/ProteoSAFe/result.jsp?view=network_displayer&componentindex=-1&task=fe2b002ce423463da78e55d8adde536f&show=true									58457	9	235.074		235.074	0	1058.88	FALSE	58457
	no matches	0	S1650	no matches	0	no matches	0	no matches	0	1	no matches	0	no matches	0	0	34770	-1				G1		2	0	0	0	0	0		https://gnps.ucsd.edu//ProteoSAFe/result.jsp?task=fe2b002ce423463da78e55d8adde536f&view=cluster_details&protein=34770&show=true	https://gnps.ucsd.edu/ProteoSAFe/result.jsp?view=network_displayer&componentindex=-1&task=fe2b002ce423463da78e55d8adde536f&show=true									34770	2	203.053		203.053	0	970.152	FALSE	34770
	no matches	0	S1505	no matches	0	no matches	0	no matches	0	1	no matches	0	no matches	0	0	29986	-1				G1,G2,G3,G4,G5		115	36	111	57	14	0		https://gnps.ucsd.edu//ProteoSAFe/result.jsp?task=fe2b002ce423463da78e55d8adde536f&view=cluster_details&protein=29986&show=true	https://gnps.ucsd.edu/ProteoSAFe/result.jsp?view=network_displayer&componentindex=-1&task=fe2b002ce423463da78e55d8adde536f&show=true									29986	333	198.098		198.098	0	626.053	FALSE	29986
	no matches	0	119	no matches	0	no matches	0	no matches	0	3	no matches	0	no matches	0	0	92831	119				G1,G3	2	2	0	2	0	0	0		https://gnps.ucsd.edu//ProteoSAFe/result.jsp?task=fe2b002ce423463da78e55d8adde536f&view=cluster_details&protein=92831&show=true	https://gnps.ucsd.edu/ProteoSAFe/result.jsp?view=network_displayer&componentindex=119&task=fe2b002ce423463da78e55d8adde536f&show=true									92831	4	705.109		353.054	0	561.034	FALSE	92831
	no matches	0	S5080	no matches	0	no matches	0	no matches	0	1	no matches	0	no matches	0	0	88462	-1				G5		0	0	0	0	3	0		https://gnps.ucsd.edu//ProteoSAFe/result.jsp?task=fe2b002ce423463da78e55d8adde536f&view=cluster_details&protein=88462&show=true	https://gnps.ucsd.edu/ProteoSAFe/result.jsp?view=network_displayer&componentindex=-1&task=fe2b002ce423463da78e55d8adde536f&show=true									88462	3	657.819		329.409	0	448.432	FALSE	88462
	no matches	0	1962	no matches	0	no matches	0	no matches	0	7	no matches	0	no matches	0	0	81010	1962				G1,G2,G4	4	1	1	0	2	0	0		https://gnps.ucsd.edu//ProteoSAFe/result.jsp?task=fe2b002ce423463da78e55d8adde536f&view=cluster_details&protein=81010&show=true	https://gnps.ucsd.edu/ProteoSAFe/result.jsp?view=network_displayer&componentindex=1962&task=fe2b002ce423463da78e55d8adde536f&show=true									81010	4	563.169		282.084	0	478.039	FALSE	81010
	Organooxygen compounds	0.0113636	235	Monosaccharides	0.0113636	Organic compounds	0.0113636	Aliphatic heteromonocyclic compounds	0.0113636	88	Carbohydrates and carbohydrate conjugates	0.0113636	Organic oxygen compounds	0.0113636	0	32353	235				G1,G3	3	12	0	1	0	0	0		https://gnps.ucsd.edu//ProteoSAFe/result.jsp?task=fe2b002ce423463da78e55d8adde536f&view=cluster_details&protein=32353&show=true	https://gnps.ucsd.edu/ProteoSAFe/result.jsp?view=network_displayer&componentindex=235&task=fe2b002ce423463da78e55d8adde536f&show=true									32353	13	203.053		203.053	0	1391.93	FALSE	32353
	no matches	0	55	no matches	0	no matches	0	no matches	0	14	no matches	0	no matches	0	0	117181	55				G1	2	3	0	0	0	0	0		https://gnps.ucsd.edu//ProteoSAFe/result.jsp?task=fe2b002ce423463da78e55d8adde536f&view=cluster_details&protein=117181&show=true	https://gnps.ucsd.edu/ProteoSAFe/result.jsp?view=network_displayer&componentindex=55&task=fe2b002ce423463da78e55d8adde536f&show=true									117181	3	465.129		465.129	0	1422.84	FALSE	117181
M+H-H2O	Organooxygen compounds	0.493671	54	O-glycosyl compounds	0.493671	Organic compounds	0.493671	Aliphatic heteromonocyclic compounds	0.493671	79	Carbohydrates and carbohydrate conjugates	0.493671	Organic oxygen compounds	0.493671	0	86631	54	Spectral Match to D-Turanose from NIST14	Isolated	Data deposited by daniel	G1	3	2	0	0	0	0	0	http://gnps.ucsd.edu/ProteoSAFe/gnpslibraryspectrum.jsp?SpectrumID=CCMSLIB00003139086	https://gnps.ucsd.edu//ProteoSAFe/result.jsp?task=fe2b002ce423463da78e55d8adde536f&view=cluster_details&protein=86631&show=true	https://gnps.ucsd.edu/ProteoSAFe/result.jsp?view=network_displayer&componentindex=54&task=fe2b002ce423463da78e55d8adde536f&show=true	nan	Q-TOF	ESI	Positive	3	0.00100708	0.740397	3.09763	86631	2	325.114	Data from Pieter Dorrestein	325.114	0	1044.72	FALSE	86631	6
	no matches	0	S2758	no matches	0	no matches	0	no matches	0	1	no matches	0	no matches	0	0	60381	-1				G1		3	0	0	0	0	0		https://gnps.ucsd.edu//ProteoSAFe/result.jsp?task=fe2b002ce423463da78e55d8adde536f&view=cluster_details&protein=60381&show=true	https://gnps.ucsd.edu/ProteoSAFe/result.jsp?view=network_displayer&componentindex=-1&task=fe2b002ce423463da78e55d8adde536f&show=true									60381	3	238.014		238.014	0	195.148	FALSE	60381
	no matches	0	S4359	no matches	0	no matches	0	no matches	0	1	no matches	0	no matches	0	0	83448	-1				G1		2	0	0	0	0	0		https://gnps.ucsd.edu//ProteoSAFe/result.jsp?task=fe2b002ce423463da78e55d8adde536f&view=cluster_details&protein=83448&show=true	https://gnps.ucsd.edu/ProteoSAFe/result.jsp?view=network_displayer&componentindex=-1&task=fe2b002ce423463da78e55d8adde536f&show=true									83448	2	595.119		298.059	0	678.987	FALSE	83448
	Benzene and substituted derivatives	0.6	35	Benzophenones	0.6	Organic compounds	0.628571	Aromatic homomonocyclic compounds	0.6	35	Benzophenones	0.6	Benzenoids	0.6	0	24386	35				G1,G2,G3,G4,G5	4	282	84	99	153	141	0		https://gnps.ucsd.edu//ProteoSAFe/result.jsp?task=fe2b002ce423463da78e55d8adde536f&view=cluster_details&protein=24386&show=true	https://gnps.ucsd.edu/ProteoSAFe/result.jsp?view=network_displayer&componentindex=35&task=fe2b002ce423463da78e55d8adde536f&show=true									24386	759	183.081		183.081	0	735.685	FALSE	24386
	no matches	0	S6270	no matches	0	no matches	0	no matches	0	1	no matches	0	no matches	0	0	110006	-1				G1,G3		1	0	1	0	0	0		https://gnps.ucsd.edu//ProteoSAFe/result.jsp?task=fe2b002ce423463da78e55d8adde536f&view=cluster_details&protein=110006&show=true	https://gnps.ucsd.edu/ProteoSAFe/result.jsp?view=network_displayer&componentindex=-1&task=fe2b002ce423463da78e55d8adde536f&show=true									110006	2	405.01		405.01	0	452.845	FALSE	110006
	no matches	0	S7358	no matches	0	no matches	0	no matches	0	1	no matches	0	no matches	0	0	120974	-1				G1,G4		2	0	0	1	0	0		https://gnps.ucsd.edu//ProteoSAFe/result.jsp?task=fe2b002ce423463da78e55d8adde536f&view=cluster_details&protein=120974&show=true	https://gnps.ucsd.edu/ProteoSAFe/result.jsp?view=network_displayer&componentindex=-1&task=fe2b002ce423463da78e55d8adde536f&show=true									120974	3	1401.59		701.297	0	884.022	FALSE	120974
	no matches	0	S318	no matches	0	no matches	0	no matches	0	1	no matches	0	no matches	0	0	4710	-1				G1,G3		1	0	2	0	0	0		https://gnps.ucsd.edu//ProteoSAFe/result.jsp?task=fe2b002ce423463da78e55d8adde536f&view=cluster_details&protein=4710&show=true	https://gnps.ucsd.edu/ProteoSAFe/result.jsp?view=network_displayer&componentindex=-1&task=fe2b002ce423463da78e55d8adde536f&show=true									4710	3	149.024		149.024	0	864.601	FALSE	4710
	no matches	0	2897	no matches	0	no matches	0	no matches	0	2	no matches	0	no matches	0	0	83372	2897				G4	1	0	0	0	6	0	0		https://gnps.ucsd.edu//ProteoSAFe/result.jsp?task=fe2b002ce423463da78e55d8adde536f&view=cluster_details&protein=83372&show=true	https://gnps.ucsd.edu/ProteoSAFe/result.jsp?view=network_displayer&componentindex=2897&task=fe2b002ce423463da78e55d8adde536f&show=true									83372	6	297.077		297.077	0	1278.69	FALSE	83372
M+H	Organooxygen compounds	1	S401	Sugar alcohols	1	Organic compounds	1	Aliphatic acyclic compounds	1	1	Carbohydrates and carbohydrate conjugates	1	Organic oxygen compounds	1	0	8894	-1	ARABITOL	isolated	MoNA:MoNA037573	G1,G2,G3,G4		43	13	14	11	0	0	http://gnps.ucsd.edu/ProteoSAFe/gnpslibraryspectrum.jsp?SpectrumID=CCMSLIB00006678299	https://gnps.ucsd.edu//ProteoSAFe/result.jsp?task=fe2b002ce423463da78e55d8adde536f&view=cluster_details&protein=8894&show=true	https://gnps.ucsd.edu/ProteoSAFe/result.jsp?view=network_displayer&componentindex=-1&task=fe2b002ce423463da78e55d8adde536f&show=true	"InChI=1S/C5H12O5/c6-1-3(8)5(10)4(9)2-7/h3-10H,1-2H2"	Orbitrap	ESI	positive	3	0	0.715681	0	8894	81	153.076	MoNA	153.076	0	508.316	FALSE	8894	11
2M+Na	Organooxygen compounds	0.0786517	243	Hexoses	0.0786517	Organic compounds	0.0898876	Aliphatic heteromonocyclic compounds	0.0786517	89	Carbohydrates and carbohydrate conjugates	0.0786517	Organic oxygen compounds	0.0786517	0	100666	243	Spectral Match to .beta.-D-Glucose from NIST14	Isolated	Data deposited by aedlund	G1,G2,G3,G4	10	15	4	6	7	0	0	http://gnps.ucsd.edu/ProteoSAFe/gnpslibraryspectrum.jsp?SpectrumID=CCMSLIB00003136365	https://gnps.ucsd.edu//ProteoSAFe/result.jsp?task=fe2b002ce423463da78e55d8adde536f&view=cluster_details&protein=100666&show=true	https://gnps.ucsd.edu/ProteoSAFe/result.jsp?view=network_displayer&componentindex=243&task=fe2b002ce423463da78e55d8adde536f&show=true	InChI=1S/C6H12O6/c7-1-2-3(8)4(9)5(10)6(11)12-2/h2-11H,1H2/t2-,3-,4+,5-,6-/m1/s1	QQQ	ESI	Positive	3	0	0.885781	0	100666	32	383.117	Data from Edlund, McLean, Dorrestein	383.117	0	503.489	FALSE	100666	6
	no matches	0	1741	no matches	0	no matches	0	no matches	0	5	no matches	0	no matches	0	0	119662	1741				G1	1	2	0	0	0	0	0		https://gnps.ucsd.edu//ProteoSAFe/result.jsp?task=fe2b002ce423463da78e55d8adde536f&view=cluster_details&protein=119662&show=true	https://gnps.ucsd.edu/ProteoSAFe/result.jsp?view=network_displayer&componentindex=1741&task=fe2b002ce423463da78e55d8adde536f&show=true									119662	2	527.281		527.281	0	1168.57	FALSE	119662
	Coumarins and derivatives	0.010101	77	7-hydroxycoumarins	0.010101	Organic compounds	0.010101	Aromatic heteropolycyclic compounds	0.010101	99	Hydroxycoumarins	0.010101	Phenylpropanoids and polyketides	0.010101	0	12092	77				G1,G2,G3,G4,G5	4	29	5	16	15	2	0		https://gnps.ucsd.edu//ProteoSAFe/result.jsp?task=fe2b002ce423463da78e55d8adde536f&view=cluster_details&protein=12092&show=true	https://gnps.ucsd.edu/ProteoSAFe/result.jsp?view=network_displayer&componentindex=77&task=fe2b002ce423463da78e55d8adde536f&show=true									12092	67	161.03		161.03	0	1576.09	FALSE	12092
	no matches	0	81	no matches	0	no matches	0	no matches	0	17	no matches	0	no matches	0	0	13564	81				G1,G3	7	5	0	3	0	0	0		https://gnps.ucsd.edu//ProteoSAFe/result.jsp?task=fe2b002ce423463da78e55d8adde536f&view=cluster_details&protein=13564&show=true	https://gnps.ucsd.edu/ProteoSAFe/result.jsp?view=network_displayer&componentindex=81&task=fe2b002ce423463da78e55d8adde536f&show=true									13564	8	163.133		163.133	0	524.157	FALSE	13564
	no matches	0	1629	no matches	0	no matches	0	no matches	0	3	no matches	0	no matches	0	0	84036	1629				G1,G2	1	1	1	0	0	0	0		https://gnps.ucsd.edu//ProteoSAFe/result.jsp?task=fe2b002ce423463da78e55d8adde536f&view=cluster_details&protein=84036&show=true	https://gnps.ucsd.edu/ProteoSAFe/result.jsp?view=network_displayer&componentindex=1629&task=fe2b002ce423463da78e55d8adde536f&show=true									84036	2	299.201		299.201	0	1215.18	FALSE	84036
	no matches	0	2946	no matches	0	no matches	0	no matches	0	4	no matches	0	no matches	0	0	100314	2946				G3,G4	1	0	0	1	2	0	0		https://gnps.ucsd.edu//ProteoSAFe/result.jsp?task=fe2b002ce423463da78e55d8adde536f&view=cluster_details&protein=100314&show=true	https://gnps.ucsd.edu/ProteoSAFe/result.jsp?view=network_displayer&componentindex=2946&task=fe2b002ce423463da78e55d8adde536f&show=true									100314	3	377.302		377.302	0	1188.58	FALSE	100314
	no matches	0	S2607	no matches	0	no matches	0	no matches	0	1	no matches	0	no matches	0	0	57497	-1				G1,G3,G4		2	0	1	1	0	0		https://gnps.ucsd.edu//ProteoSAFe/result.jsp?task=fe2b002ce423463da78e55d8adde536f&view=cluster_details&protein=57497&show=true	https://gnps.ucsd.edu/ProteoSAFe/result.jsp?view=network_displayer&componentindex=-1&task=fe2b002ce423463da78e55d8adde536f&show=true									57497	4	234.092		234.092	0	978.716	FALSE	57497
	Carboxylic acids and derivatives	0.5	785	Alpha amino acids and derivatives	0.5	Organic compounds	0.5	Aromatic heteropolycyclic compounds	0.5	2	Amino acids, peptides, and analogues	0.5	Organic acids and derivatives	0.5	0	100152	785				G1,G2,G3,G4	1	88	29	25	34	0	0		https://gnps.ucsd.edu//ProteoSAFe/result.jsp?task=fe2b002ce423463da78e55d8adde536f&view=cluster_details&protein=100152&show=true	https://gnps.ucsd.edu/ProteoSAFe/result.jsp?view=network_displayer&componentindex=785&task=fe2b002ce423463da78e55d8adde536f&show=true									100152	176	375.306		375.306	0	1387.5	FALSE	100152
	Organooxygen compounds	0.0113636	235	Monosaccharides	0.0113636	Organic compounds	0.0113636	Aliphatic heteromonocyclic compounds	0.0113636	88	Carbohydrates and carbohydrate conjugates	0.0113636	Organic oxygen compounds	0.0113636	0	32375	235				G5	3	0	0	0	0	9	0		https://gnps.ucsd.edu//ProteoSAFe/result.jsp?task=fe2b002ce423463da78e55d8adde536f&view=cluster_details&protein=32375&show=true	https://gnps.ucsd.edu/ProteoSAFe/result.jsp?view=network_displayer&componentindex=235&task=fe2b002ce423463da78e55d8adde536f&show=true									32375	9	203.053		203.053	0	723.428	FALSE	32375
	no matches	0	150	no matches	0	no matches	0	no matches	0	80	no matches	0	no matches	0	0	75283	150				G1,G3	5	2	0	2	0	0	0		https://gnps.ucsd.edu//ProteoSAFe/result.jsp?task=fe2b002ce423463da78e55d8adde536f&view=cluster_details&protein=75283&show=true	https://gnps.ucsd.edu/ProteoSAFe/result.jsp?view=network_displayer&componentindex=150&task=fe2b002ce423463da78e55d8adde536f&show=true									75283	4	545.157		273.078	0	1223.57	FALSE	75283
	no matches	0	S6966	no matches	0	no matches	0	no matches	0	1	no matches	0	no matches	0	0	118610	-1				G1		2	0	0	0	0	0		https://gnps.ucsd.edu//ProteoSAFe/result.jsp?task=fe2b002ce423463da78e55d8adde536f&view=cluster_details&protein=118610&show=true	https://gnps.ucsd.edu/ProteoSAFe/result.jsp?view=network_displayer&componentindex=-1&task=fe2b002ce423463da78e55d8adde536f&show=true									118610	2	480.729		480.729	0	434.09	FALSE	118610
	no matches	0	3670	no matches	0	no matches	0	no matches	0	2	no matches	0	no matches	0	0	94297	3670				G4	1	0	0	0	2	0	0		https://gnps.ucsd.edu//ProteoSAFe/result.jsp?task=fe2b002ce423463da78e55d8adde536f&view=cluster_details&protein=94297&show=true	https://gnps.ucsd.edu/ProteoSAFe/result.jsp?view=network_displayer&componentindex=3670&task=fe2b002ce423463da78e55d8adde536f&show=true									94297	2	362.124		362.124	0	982.748	FALSE	94297
	no matches	0	S3207	no matches	0	no matches	0	no matches	0	1	no matches	0	no matches	0	0	68689	-1				G1,G3,G4		6	0	1	1	0	0		https://gnps.ucsd.edu//ProteoSAFe/result.jsp?task=fe2b002ce423463da78e55d8adde536f&view=cluster_details&protein=68689&show=true	https://gnps.ucsd.edu/ProteoSAFe/result.jsp?view=network_displayer&componentindex=-1&task=fe2b002ce423463da78e55d8adde536f&show=true									68689	8	252.103		252.103	0	982.17	FALSE	68689
	no matches	0	S657	no matches	0	no matches	0	no matches	0	1	no matches	0	no matches	0	0	13131	-1				G1,G2,G3,G4		21	7	15	10	0	0		https://gnps.ucsd.edu//ProteoSAFe/result.jsp?task=fe2b002ce423463da78e55d8adde536f&view=cluster_details&protein=13131&show=true	https://gnps.ucsd.edu/ProteoSAFe/result.jsp?view=network_displayer&componentindex=-1&task=fe2b002ce423463da78e55d8adde536f&show=true									13131	53	162.055		162.055	0	1023.04	FALSE	13131
	Organooxygen compounds	0.112245	400	Hexoses	0.112245	Organic compounds	0.112245	Aliphatic heteromonocyclic compounds	0.112245	98	Carbohydrates and carbohydrate conjugates	0.112245	Organic oxygen compounds	0.112245	0	13445	400				G1	1	2	0	0	0	0	0		https://gnps.ucsd.edu//ProteoSAFe/result.jsp?task=fe2b002ce423463da78e55d8adde536f&view=cluster_details&protein=13445&show=true	https://gnps.ucsd.edu/ProteoSAFe/result.jsp?view=network_displayer&componentindex=400&task=fe2b002ce423463da78e55d8adde536f&show=true									13445	2	163.133		163.133	0	233.692	FALSE	13445
	no matches	0	S930	no matches	0	no matches	0	no matches	0	1	no matches	0	no matches	0	0	17462	-1				G4,G5		0	0	0	1	1	0		https://gnps.ucsd.edu//ProteoSAFe/result.jsp?task=fe2b002ce423463da78e55d8adde536f&view=cluster_details&protein=17462&show=true	https://gnps.ucsd.edu/ProteoSAFe/result.jsp?view=network_displayer&componentindex=-1&task=fe2b002ce423463da78e55d8adde536f&show=true									17462	2	171.139		171.139	0	1430.88	FALSE	17462
	no matches	0	2394	no matches	0	no matches	0	no matches	0	5	no matches	0	no matches	0	0	44313	2394				G4	2	0	0	0	4	0	0		https://gnps.ucsd.edu//ProteoSAFe/result.jsp?task=fe2b002ce423463da78e55d8adde536f&view=cluster_details&protein=44313&show=true	https://gnps.ucsd.edu/ProteoSAFe/result.jsp?view=network_displayer&componentindex=2394&task=fe2b002ce423463da78e55d8adde536f&show=true									44313	4	219.027		219.027	0	1566.73	FALSE	44313
	no matches	0	S6667	no matches	0	no matches	0	no matches	0	1	no matches	0	no matches	0	0	112869	-1				G1		2	0	0	0	0	0		https://gnps.ucsd.edu//ProteoSAFe/result.jsp?task=fe2b002ce423463da78e55d8adde536f&view=cluster_details&protein=112869&show=true	https://gnps.ucsd.edu/ProteoSAFe/result.jsp?view=network_displayer&componentindex=-1&task=fe2b002ce423463da78e55d8adde536f&show=true									112869	2	439.306		439.306	0	1165.17	FALSE	112869
	no matches	0	62	no matches	0	no matches	0	no matches	0	2	no matches	0	no matches	0	0	82743	62				G1,G3	1	1	0	1	0	0	0		https://gnps.ucsd.edu//ProteoSAFe/result.jsp?task=fe2b002ce423463da78e55d8adde536f&view=cluster_details&protein=82743&show=true	https://gnps.ucsd.edu/ProteoSAFe/result.jsp?view=network_displayer&componentindex=62&task=fe2b002ce423463da78e55d8adde536f&show=true									82743	2	579.179		290.089	0	833.053	FALSE	82743
	no matches	0	856	no matches	0	no matches	0	no matches	0	2	no matches	0	no matches	0	0	99756	856				G2,G4	1	0	1	0	5	0	0		https://gnps.ucsd.edu//ProteoSAFe/result.jsp?task=fe2b002ce423463da78e55d8adde536f&view=cluster_details&protein=99756&show=true	https://gnps.ucsd.edu/ProteoSAFe/result.jsp?view=network_displayer&componentindex=856&task=fe2b002ce423463da78e55d8adde536f&show=true									99756	6	371.259		371.259	0	1412.7	FALSE	99756
	no matches	0	2336	no matches	0	no matches	0	no matches	0	3	no matches	0	no matches	0	0	74168	2336				G1,G2,G3,G4	2	8	6	1	3	0	0		https://gnps.ucsd.edu//ProteoSAFe/result.jsp?task=fe2b002ce423463da78e55d8adde536f&view=cluster_details&protein=74168&show=true	https://gnps.ucsd.edu/ProteoSAFe/result.jsp?view=network_displayer&componentindex=2336&task=fe2b002ce423463da78e55d8adde536f&show=true									74168	18	268.975		268.975	0	849.514	FALSE	74168
	no matches	0	3072	no matches	0	no matches	0	no matches	0	2	no matches	0	no matches	0	0	111378	3072				G1,G2,G3	1	3	3	2	0	0	0		https://gnps.ucsd.edu//ProteoSAFe/result.jsp?task=fe2b002ce423463da78e55d8adde536f&view=cluster_details&protein=111378&show=true	https://gnps.ucsd.edu/ProteoSAFe/result.jsp?view=network_displayer&componentindex=3072&task=fe2b002ce423463da78e55d8adde536f&show=true									111378	8	414.19		414.19	0	1031.9	FALSE	111378
	no matches	0	93	no matches	0	no matches	0	no matches	0	39	no matches	0	no matches	0	0	57069	93				G1,G2,G3,G5	10	10	1	1	0	2	0		https://gnps.ucsd.edu//ProteoSAFe/result.jsp?task=fe2b002ce423463da78e55d8adde536f&view=cluster_details&protein=57069&show=true	https://gnps.ucsd.edu/ProteoSAFe/result.jsp?view=network_displayer&componentindex=93&task=fe2b002ce423463da78e55d8adde536f&show=true									57069	14	233.983		233.983	0	786.837	FALSE	57069
	no matches	0	239	no matches	0	no matches	0	no matches	0	72	no matches	0	no matches	0	0	26069	239				G1,G4	6	5	0	0	2	0	0		https://gnps.ucsd.edu//ProteoSAFe/result.jsp?task=fe2b002ce423463da78e55d8adde536f&view=cluster_details&protein=26069&show=true	https://gnps.ucsd.edu/ProteoSAFe/result.jsp?view=network_displayer&componentindex=239&task=fe2b002ce423463da78e55d8adde536f&show=true									26069	7	184.986		184.986	0	1567.83	FALSE	26069
	no matches	0	842	no matches	0	no matches	0	no matches	0	20	no matches	0	no matches	0	0	43480	842				G1,G2,G3,G4,G5	10	479	226	180	219	81	0		https://gnps.ucsd.edu//ProteoSAFe/result.jsp?task=fe2b002ce423463da78e55d8adde536f&view=cluster_details&protein=43480&show=true	https://gnps.ucsd.edu/ProteoSAFe/result.jsp?view=network_displayer&componentindex=842&task=fe2b002ce423463da78e55d8adde536f&show=true									43480	1185	215.165		215.165	0	1043.4	FALSE	43480
	no matches	0	1748	no matches	0	no matches	0	no matches	0	3	no matches	0	no matches	0	0	112897	1748				G1,G2,G3,G4	2	22	6	1	2	0	0		https://gnps.ucsd.edu//ProteoSAFe/result.jsp?task=fe2b002ce423463da78e55d8adde536f&view=cluster_details&protein=112897&show=true	https://gnps.ucsd.edu/ProteoSAFe/result.jsp?view=network_displayer&componentindex=1748&task=fe2b002ce423463da78e55d8adde536f&show=true									112897	31	441.102		441.102	0	1438.13	FALSE	112897
	no matches	0	104	no matches	0	no matches	0	no matches	0	15	no matches	0	no matches	0	0	1735	104				G1,G2,G3,G5	7	3	7	6	0	2	0		https://gnps.ucsd.edu//ProteoSAFe/result.jsp?task=fe2b002ce423463da78e55d8adde536f&view=cluster_details&protein=1735&show=true	https://gnps.ucsd.edu/ProteoSAFe/result.jsp?view=network_displayer&componentindex=104&task=fe2b002ce423463da78e55d8adde536f&show=true									1735	18	143.107		143.107	0	881.38	FALSE	1735
	no matches	0	S3731	no matches	0	no matches	0	no matches	0	1	no matches	0	no matches	0	0	75158	-1				G1,G3,G4		8	0	10	12	0	0		https://gnps.ucsd.edu//ProteoSAFe/result.jsp?task=fe2b002ce423463da78e55d8adde536f&view=cluster_details&protein=75158&show=true	https://gnps.ucsd.edu/ProteoSAFe/result.jsp?view=network_displayer&componentindex=-1&task=fe2b002ce423463da78e55d8adde536f&show=true									75158	30	272.223		272.223	0	1106.6	FALSE	75158
	no matches	0	S3657	no matches	0	no matches	0	no matches	0	1	no matches	0	no matches	0	0	74755	-1				G1		2	0	0	0	0	0		https://gnps.ucsd.edu//ProteoSAFe/result.jsp?task=fe2b002ce423463da78e55d8adde536f&view=cluster_details&protein=74755&show=true	https://gnps.ucsd.edu/ProteoSAFe/result.jsp?view=network_displayer&componentindex=-1&task=fe2b002ce423463da78e55d8adde536f&show=true									74755	2	269.212		269.212	0	1395.83	FALSE	74755
	no matches	0	44	no matches	0	no matches	0	no matches	0	94	no matches	0	no matches	0	0	28768	44				G5	2	0	0	0	0	66	0		https://gnps.ucsd.edu//ProteoSAFe/result.jsp?task=fe2b002ce423463da78e55d8adde536f&view=cluster_details&protein=28768&show=true	https://gnps.ucsd.edu/ProteoSAFe/result.jsp?view=network_displayer&componentindex=44&task=fe2b002ce423463da78e55d8adde536f&show=true									28768	66	194.981		194.981	0	1009.76	FALSE	28768
	no matches	0	S1022	no matches	0	no matches	0	no matches	0	1	no matches	0	no matches	0	0	20283	-1				G1,G4		3	0	0	3	0	0		https://gnps.ucsd.edu//ProteoSAFe/result.jsp?task=fe2b002ce423463da78e55d8adde536f&view=cluster_details&protein=20283&show=true	https://gnps.ucsd.edu/ProteoSAFe/result.jsp?view=network_displayer&componentindex=-1&task=fe2b002ce423463da78e55d8adde536f&show=true									20283	6	174.056		174.056	0	899.953	FALSE	20283
	Organooxygen compounds	0.112245	400	Hexoses	0.112245	Organic compounds	0.112245	Aliphatic heteromonocyclic compounds	0.112245	98	Carbohydrates and carbohydrate conjugates	0.112245	Organic oxygen compounds	0.112245	0	13274	400				G1,G3	4	7	0	1	0	0	0		https://gnps.ucsd.edu//ProteoSAFe/result.jsp?task=fe2b002ce423463da78e55d8adde536f&view=cluster_details&protein=13274&show=true	https://gnps.ucsd.edu/ProteoSAFe/result.jsp?view=network_displayer&componentindex=400&task=fe2b002ce423463da78e55d8adde536f&show=true									13274	8	163.133		163.133	0	583.846	FALSE	13274
M+H	Organooxygen compounds	0.836066	290	Monosaccharide phosphates	0.836066	Organic compounds	0.836066	Aliphatic heteromonocyclic compounds	0.836066	61	Carbohydrates and carbohydrate conjugates	0.836066	Organic oxygen compounds	0.836066	0	72035	290	ALPHA-GLUCOSE 1-PHOSPHATE	isolated	MoNA:MoNA037293	G1,G2,G3,G4	7	5	7	6	3	0	0	http://gnps.ucsd.edu/ProteoSAFe/gnpslibraryspectrum.jsp?SpectrumID=CCMSLIB00006679142	https://gnps.ucsd.edu//ProteoSAFe/result.jsp?task=fe2b002ce423463da78e55d8adde536f&view=cluster_details&protein=72035&show=true	https://gnps.ucsd.edu/ProteoSAFe/result.jsp?view=network_displayer&componentindex=290&task=fe2b002ce423463da78e55d8adde536f&show=true	"InChI=1S/C6H13O9P/c7-1-2-3(8)4(9)5(10)6(14-2)15-16(11,12)13/h2-10H,1H2,(H2,11,12,13)/t2-,3-,4+,5-,6-/m1/s1"	Orbitrap	ESI	positive	3	0.00100708	0.78828	3.858	72035	21	261.038	MoNA	261.038	0	912.811	FALSE	72035	13
	no matches	0	S1463	no matches	0	no matches	0	no matches	0	1	no matches	0	no matches	0	0	29200	-1				G1,G3,G4		14	0	4	6	0	0		https://gnps.ucsd.edu//ProteoSAFe/result.jsp?task=fe2b002ce423463da78e55d8adde536f&view=cluster_details&protein=29200&show=true	https://gnps.ucsd.edu/ProteoSAFe/result.jsp?view=network_displayer&componentindex=-1&task=fe2b002ce423463da78e55d8adde536f&show=true									29200	24	194.983		194.983	0	618.572	FALSE	29200
	no matches	0	S508	no matches	0	no matches	0	no matches	0	1	no matches	0	no matches	0	0	10011	-1				G1		3	0	0	0	0	0		https://gnps.ucsd.edu//ProteoSAFe/result.jsp?task=fe2b002ce423463da78e55d8adde536f&view=cluster_details&protein=10011&show=true	https://gnps.ucsd.edu/ProteoSAFe/result.jsp?view=network_displayer&componentindex=-1&task=fe2b002ce423463da78e55d8adde536f&show=true									10011	3	311.067		156.033	0	1479.96	FALSE	10011
	no matches	0	S309	no matches	0	no matches	0	no matches	0	1	no matches	0	no matches	0	0	4344	-1				G5		0	0	0	0	2	0		https://gnps.ucsd.edu//ProteoSAFe/result.jsp?task=fe2b002ce423463da78e55d8adde536f&view=cluster_details&protein=4344&show=true	https://gnps.ucsd.edu/ProteoSAFe/result.jsp?view=network_displayer&componentindex=-1&task=fe2b002ce423463da78e55d8adde536f&show=true									4344	2	149.024		149.024	0	232.346	FALSE	4344
	no matches	0	135	no matches	0	no matches	0	no matches	0	21	no matches	0	no matches	0	0	109745	135				G1	2	2	0	0	0	0	0		https://gnps.ucsd.edu//ProteoSAFe/result.jsp?task=fe2b002ce423463da78e55d8adde536f&view=cluster_details&protein=109745&show=true	https://gnps.ucsd.edu/ProteoSAFe/result.jsp?view=network_displayer&componentindex=135&task=fe2b002ce423463da78e55d8adde536f&show=true									109745	2	401.103		401.103	0	829.456	FALSE	109745
	no matches	0	263	no matches	0	no matches	0	no matches	0	66	no matches	0	no matches	0	0	60416	263				G1,G2	2	1	1	0	0	0	0		https://gnps.ucsd.edu//ProteoSAFe/result.jsp?task=fe2b002ce423463da78e55d8adde536f&view=cluster_details&protein=60416&show=true	https://gnps.ucsd.edu/ProteoSAFe/result.jsp?view=network_displayer&componentindex=263&task=fe2b002ce423463da78e55d8adde536f&show=true									60416	2	475.153		238.076	0	1661.47	FALSE	60416
M-H2O+H	no matches	0	705	no matches	0	no matches	0	no matches	0	3	no matches	0	no matches	0	0	48150	705	NCGC00179861-02_C15H26O2_1,8-Azulenediol, 1,2,3,3a,4,7,8,8a-octahydro-3a,6-dimethyl-1-(1-methylethyl)-, (1R,3aR,8S,8aS)-	isolated	lfnothias	G1,G4	1	1	0	0	1	0	0	http://gnps.ucsd.edu/ProteoSAFe/gnpslibraryspectrum.jsp?SpectrumID=CCMSLIB00000851821	https://gnps.ucsd.edu//ProteoSAFe/result.jsp?task=fe2b002ce423463da78e55d8adde536f&view=cluster_details&protein=48150&show=true	https://gnps.ucsd.edu/ProteoSAFe/result.jsp?view=network_displayer&componentindex=705&task=fe2b002ce423463da78e55d8adde536f&show=true	InChI=1S/C15H26O2/c1-10(2)15(17)8-7-14(4)6-5-11(3)9-12(16)13(14)15/h5,10,12-13,16-17H,6-9H2,1-4H3/t12-,13+,14-,15+/m0/s1	Maxis II HD Q-TOF Bruker	LC-ESI	positive	1	0.0019989	0.752798	9.03707	48150	2	221.191	Jadhav/Dorrestein	221.191	0	1404.63	FALSE	48150	29
M+H	Organooxygen compounds	1	S5402	O-glycosyl compounds	1	Organic compounds	1	Aliphatic heteromonocyclic compounds	1	1	Carbohydrates and carbohydrate conjugates	1	Organic oxygen compounds	1	0	91396	-1	LACTULOSE	isolated	MoNA:MoNA032679	G1		2	0	0	0	0	0	http://gnps.ucsd.edu/ProteoSAFe/gnpslibraryspectrum.jsp?SpectrumID=CCMSLIB00006684301	https://gnps.ucsd.edu//ProteoSAFe/result.jsp?task=fe2b002ce423463da78e55d8adde536f&view=cluster_details&protein=91396&show=true	https://gnps.ucsd.edu/ProteoSAFe/result.jsp?view=network_displayer&componentindex=-1&task=fe2b002ce423463da78e55d8adde536f&show=true	"InChI=1S/C12H22O11/c13-1-4-6(16)7(17)8(18)11(21-4)22-9-5(2-14)23-12(20,3-15)10(9)19/h4-11,13-20H,1-3H2/t4-,5-,6+,7+,8-,9-,10+,11+,12-/m1/s1"	qTof	ESI	positive	3	0.00201416	0.778535	5.87008	91396	2	343.125	MoNA	343.125	0	1021.65	FALSE	91396	8
	no matches	0	375	no matches	0	no matches	0	no matches	0	55	no matches	0	no matches	0	0	36944	375				G1	7	2	0	0	0	0	0		https://gnps.ucsd.edu//ProteoSAFe/result.jsp?task=fe2b002ce423463da78e55d8adde536f&view=cluster_details&protein=36944&show=true	https://gnps.ucsd.edu/ProteoSAFe/result.jsp?view=network_displayer&componentindex=375&task=fe2b002ce423463da78e55d8adde536f&show=true									36944	2	207.072		207.072	0	1569.82	FALSE	36944
	no matches	0	80	no matches	0	no matches	0	no matches	0	22	no matches	0	no matches	0	0	43922	80				G5	3	0	0	0	0	13	0		https://gnps.ucsd.edu//ProteoSAFe/result.jsp?task=fe2b002ce423463da78e55d8adde536f&view=cluster_details&protein=43922&show=true	https://gnps.ucsd.edu/ProteoSAFe/result.jsp?view=network_displayer&componentindex=80&task=fe2b002ce423463da78e55d8adde536f&show=true									43922	13	219.02		219.02	0	316.928	FALSE	43922
	no matches	0	3670	no matches	0	no matches	0	no matches	0	2	no matches	0	no matches	0	0	94322	3670				G1,G2,G3,G4	1	5	1	5	3	0	0		https://gnps.ucsd.edu//ProteoSAFe/result.jsp?task=fe2b002ce423463da78e55d8adde536f&view=cluster_details&protein=94322&show=true	https://gnps.ucsd.edu/ProteoSAFe/result.jsp?view=network_displayer&componentindex=3670&task=fe2b002ce423463da78e55d8adde536f&show=true									94322	14	363.108		363.108	0	993.167	FALSE	94322
	no matches	0	2048	no matches	0	no matches	0	no matches	0	4	no matches	0	no matches	0	0	36566	2048				G1,G2,G4	2	1	1	0	1	0	0		https://gnps.ucsd.edu//ProteoSAFe/result.jsp?task=fe2b002ce423463da78e55d8adde536f&view=cluster_details&protein=36566&show=true	https://gnps.ucsd.edu/ProteoSAFe/result.jsp?view=network_displayer&componentindex=2048&task=fe2b002ce423463da78e55d8adde536f&show=true									36566	3	203.18		203.18	0	1186.45	FALSE	36566
	no matches	0	1040	no matches	0	no matches	0	no matches	0	2	no matches	0	no matches	0	0	24323	1040				G2,G5	1	0	1	0	0	1	0		https://gnps.ucsd.edu//ProteoSAFe/result.jsp?task=fe2b002ce423463da78e55d8adde536f&view=cluster_details&protein=24323&show=true	https://gnps.ucsd.edu/ProteoSAFe/result.jsp?view=network_displayer&componentindex=1040&task=fe2b002ce423463da78e55d8adde536f&show=true									24323	2	365.095		183.047	0	801.596	FALSE	24323
	no matches	0	S2053	no matches	0	no matches	0	no matches	0	1	no matches	0	no matches	0	0	44640	-1				G5		0	0	0	0	4	0		https://gnps.ucsd.edu//ProteoSAFe/result.jsp?task=fe2b002ce423463da78e55d8adde536f&view=cluster_details&protein=44640&show=true	https://gnps.ucsd.edu/ProteoSAFe/result.jsp?view=network_displayer&componentindex=-1&task=fe2b002ce423463da78e55d8adde536f&show=true									44640	4	219.027		219.027	0	1148.02	FALSE	44640
	no matches	0	S1071	no matches	0	no matches	0	no matches	0	1	no matches	0	no matches	0	0	21116	-1				G1,G2,G3,G4,G5		10	4	4	5	3	0		https://gnps.ucsd.edu//ProteoSAFe/result.jsp?task=fe2b002ce423463da78e55d8adde536f&view=cluster_details&protein=21116&show=true	https://gnps.ucsd.edu/ProteoSAFe/result.jsp?view=network_displayer&componentindex=-1&task=fe2b002ce423463da78e55d8adde536f&show=true									21116	26	351.135		176.067	0	686.674	FALSE	21116
	no matches	0	S6212	no matches	0	no matches	0	no matches	0	1	no matches	0	no matches	0	0	109717	-1				G1,G3		1	0	2	0	0	0		https://gnps.ucsd.edu//ProteoSAFe/result.jsp?task=fe2b002ce423463da78e55d8adde536f&view=cluster_details&protein=109717&show=true	https://gnps.ucsd.edu/ProteoSAFe/result.jsp?view=network_displayer&componentindex=-1&task=fe2b002ce423463da78e55d8adde536f&show=true									109717	3	400.044		400.044	0	839.792	FALSE	109717
	no matches	0	759	no matches	0	no matches	0	no matches	0	11	no matches	0	no matches	0	0	15747	759				G1,G3,G5	2	2	0	1	0	13	0		https://gnps.ucsd.edu//ProteoSAFe/result.jsp?task=fe2b002ce423463da78e55d8adde536f&view=cluster_details&protein=15747&show=true	https://gnps.ucsd.edu/ProteoSAFe/result.jsp?view=network_displayer&componentindex=759&task=fe2b002ce423463da78e55d8adde536f&show=true									15747	16	166.985		166.985	0	1173.75	FALSE	15747
	no matches	0	S6757	no matches	0	no matches	0	no matches	0	1	no matches	0	no matches	0	0	113555	-1				G1,G2		5	1	0	0	0	0		https://gnps.ucsd.edu//ProteoSAFe/result.jsp?task=fe2b002ce423463da78e55d8adde536f&view=cluster_details&protein=113555&show=true	https://gnps.ucsd.edu/ProteoSAFe/result.jsp?view=network_displayer&componentindex=-1&task=fe2b002ce423463da78e55d8adde536f&show=true									113555	6	900.275		450.637	0	736.621	FALSE	113555
M+H	Benzene and substituted derivatives	0.6	35	Benzophenones	0.6	Organic compounds	0.628571	Aromatic homomonocyclic compounds	0.6	35	Benzophenones	0.6	Benzenoids	0.6	0	24561	35	Spectral Match to Benzophenone from NIST14	Isolated	Data deposited by fevargas	G1	5	2	0	0	0	0	0	http://gnps.ucsd.edu/ProteoSAFe/gnpslibraryspectrum.jsp?SpectrumID=CCMSLIB00003139776	https://gnps.ucsd.edu//ProteoSAFe/result.jsp?task=fe2b002ce423463da78e55d8adde536f&view=cluster_details&protein=24561&show=true	https://gnps.ucsd.edu/ProteoSAFe/result.jsp?view=network_displayer&componentindex=35&task=fe2b002ce423463da78e55d8adde536f&show=true	InChI=1S/C13H10O/c14-13(11-7-3-1-4-8-11)12-9-5-2-6-10-12/h1-10H	QQQ	ESI	Positive	3	0.000991821	0.767262	5.41742	24561	2	183.081	Data from David Relman	183.081	0	895.777	FALSE	24561	8
	no matches	0	S3945	no matches	0	no matches	0	no matches	0	1	no matches	0	no matches	0	0	78101	-1				G2,G4		0	1	0	3	0	0		https://gnps.ucsd.edu//ProteoSAFe/result.jsp?task=fe2b002ce423463da78e55d8adde536f&view=cluster_details&protein=78101&show=true	https://gnps.ucsd.edu/ProteoSAFe/result.jsp?view=network_displayer&componentindex=-1&task=fe2b002ce423463da78e55d8adde536f&show=true									78101	4	279.066		279.066	0	1192.31	FALSE	78101
	no matches	0	5	no matches	0	no matches	0	no matches	0	100	no matches	0	no matches	0	0	21571	5				G1,G2	5	2	1	0	0	0	0		https://gnps.ucsd.edu//ProteoSAFe/result.jsp?task=fe2b002ce423463da78e55d8adde536f&view=cluster_details&protein=21571&show=true	https://gnps.ucsd.edu/ProteoSAFe/result.jsp?view=network_displayer&componentindex=5&task=fe2b002ce423463da78e55d8adde536f&show=true									21571	3	177.092		177.092	0	1120.48	FALSE	21571
	no matches	0	S6117	no matches	0	no matches	0	no matches	0	1	no matches	0	no matches	0	0	105525	-1				G5		0	0	0	0	5	0		https://gnps.ucsd.edu//ProteoSAFe/result.jsp?task=fe2b002ce423463da78e55d8adde536f&view=cluster_details&protein=105525&show=true	https://gnps.ucsd.edu/ProteoSAFe/result.jsp?view=network_displayer&componentindex=-1&task=fe2b002ce423463da78e55d8adde536f&show=true									105525	5	392.092		392.092	0	1451.22	FALSE	105525
	no matches	0	1166	no matches	0	no matches	0	no matches	0	20	no matches	0	no matches	0	0	33270	1166				G1	7	2	0	0	0	0	0		https://gnps.ucsd.edu//ProteoSAFe/result.jsp?task=fe2b002ce423463da78e55d8adde536f&view=cluster_details&protein=33270&show=true	https://gnps.ucsd.edu/ProteoSAFe/result.jsp?view=network_displayer&componentindex=1166&task=fe2b002ce423463da78e55d8adde536f&show=true									33270	2	203.053		203.053	0	849.637	FALSE	33270
	no matches	0	S509	no matches	0	no matches	0	no matches	0	1	no matches	0	no matches	0	0	10060	-1				G1		4	0	0	0	0	0		https://gnps.ucsd.edu//ProteoSAFe/result.jsp?task=fe2b002ce423463da78e55d8adde536f&view=cluster_details&protein=10060&show=true	https://gnps.ucsd.edu/ProteoSAFe/result.jsp?view=network_displayer&componentindex=-1&task=fe2b002ce423463da78e55d8adde536f&show=true									10060	4	311.067		156.033	0	1244.45	FALSE	10060
	no matches	0	S5311	no matches	0	no matches	0	no matches	0	1	no matches	0	no matches	0	0	90640	-1				G1,G3,G4		2	0	1	1	0	0		https://gnps.ucsd.edu//ProteoSAFe/result.jsp?task=fe2b002ce423463da78e55d8adde536f&view=cluster_details&protein=90640&show=true	https://gnps.ucsd.edu/ProteoSAFe/result.jsp?view=network_displayer&componentindex=-1&task=fe2b002ce423463da78e55d8adde536f&show=true									90640	4	338.999		338.999	0	1524.81	FALSE	90640
	Hydroxy acids and derivatives	0.5	1784	Medium-chain hydroxy acids and derivatives	0.5	Organic compounds	0.5	Aliphatic acyclic compounds	0.5	2	Medium-chain hydroxy acids and derivatives	0.5	Organic acids and derivatives	0.5	0	16972	1784				G1,G2,G3	1	1	1	1	0	0	0		https://gnps.ucsd.edu//ProteoSAFe/result.jsp?task=fe2b002ce423463da78e55d8adde536f&view=cluster_details&protein=16972&show=true	https://gnps.ucsd.edu/ProteoSAFe/result.jsp?view=network_displayer&componentindex=1784&task=fe2b002ce423463da78e55d8adde536f&show=true									16972	3	171.139		171.139	0	1035.21	FALSE	16972
	no matches	0	3412	no matches	0	no matches	0	no matches	0	2	no matches	0	no matches	0	0	118931	3412				G1,G3	1	1	0	1	0	0	0		https://gnps.ucsd.edu//ProteoSAFe/result.jsp?task=fe2b002ce423463da78e55d8adde536f&view=cluster_details&protein=118931&show=true	https://gnps.ucsd.edu/ProteoSAFe/result.jsp?view=network_displayer&componentindex=3412&task=fe2b002ce423463da78e55d8adde536f&show=true									118931	2	495.242		495.242	0	1209.22	FALSE	118931
	no matches	0	S5179	no matches	0	no matches	0	no matches	0	1	no matches	0	no matches	0	0	88847	-1				G1,G3,G4		2	0	2	1	0	0		https://gnps.ucsd.edu//ProteoSAFe/result.jsp?task=fe2b002ce423463da78e55d8adde536f&view=cluster_details&protein=88847&show=true	https://gnps.ucsd.edu/ProteoSAFe/result.jsp?view=network_displayer&componentindex=-1&task=fe2b002ce423463da78e55d8adde536f&show=true									88847	5	333.239		333.239	0	1107.92	FALSE	88847
	Benzofurans	0.0217391	112	Phthalic anhydrides	0.0217391	Organic compounds	0.0326087	Aromatic heteropolycyclic compounds	0.0217391	92	Benzofuranones	0.0217391	Organoheterocyclic compounds	0.0217391	0	4688	112				G3	9	0	0	2	0	0	0		https://gnps.ucsd.edu//ProteoSAFe/result.jsp?task=fe2b002ce423463da78e55d8adde536f&view=cluster_details&protein=4688&show=true	https://gnps.ucsd.edu/ProteoSAFe/result.jsp?view=network_displayer&componentindex=112&task=fe2b002ce423463da78e55d8adde536f&show=true									4688	2	149.024		149.024	0	1260.54	FALSE	4688
	no matches	0	S2471	no matches	0	no matches	0	no matches	0	1	no matches	0	no matches	0	0	56708	-1				G1,G5		2	0	0	0	3	0		https://gnps.ucsd.edu//ProteoSAFe/result.jsp?task=fe2b002ce423463da78e55d8adde536f&view=cluster_details&protein=56708&show=true	https://gnps.ucsd.edu/ProteoSAFe/result.jsp?view=network_displayer&componentindex=-1&task=fe2b002ce423463da78e55d8adde536f&show=true									56708	5	230.991		230.991	0	719.736	FALSE	56708
	Lactones	0.02	47	Delta valerolactones	0.02	Organic compounds	0.02	Aliphatic heteromonocyclic compounds	0.02	100	Delta valerolactones	0.02	Organoheterocyclic compounds	0.02	0	15851	47				G1,G2,G3,G4	5	4	3	7	5	0	0		https://gnps.ucsd.edu//ProteoSAFe/result.jsp?task=fe2b002ce423463da78e55d8adde536f&view=cluster_details&protein=15851&show=true	https://gnps.ucsd.edu/ProteoSAFe/result.jsp?view=network_displayer&componentindex=47&task=fe2b002ce423463da78e55d8adde536f&show=true									15851	19	169.123		169.123	0	1121.51	FALSE	15851
	no matches	0	638	no matches	0	no matches	0	no matches	0	3	no matches	0	no matches	0	0	94270	638				G1,G2	1	9	1	0	0	0	0		https://gnps.ucsd.edu//ProteoSAFe/result.jsp?task=fe2b002ce423463da78e55d8adde536f&view=cluster_details&protein=94270&show=true	https://gnps.ucsd.edu/ProteoSAFe/result.jsp?view=network_displayer&componentindex=638&task=fe2b002ce423463da78e55d8adde536f&show=true									94270	10	361.187		361.187	0	1455.43	FALSE	94270
	no matches	0	S4655	no matches	0	no matches	0	no matches	0	1	no matches	0	no matches	0	0	85046	-1				G1,G5		27	0	0	0	68	0		https://gnps.ucsd.edu//ProteoSAFe/result.jsp?task=fe2b002ce423463da78e55d8adde536f&view=cluster_details&protein=85046&show=true	https://gnps.ucsd.edu/ProteoSAFe/result.jsp?view=network_displayer&componentindex=-1&task=fe2b002ce423463da78e55d8adde536f&show=true									85046	95	310.035		310.035	0	530.596	FALSE	85046
	Coumarins and derivatives	0.010101	77	7-hydroxycoumarins	0.010101	Organic compounds	0.010101	Aromatic heteropolycyclic compounds	0.010101	99	Hydroxycoumarins	0.010101	Phenylpropanoids and polyketides	0.010101	0	12182	77				G1,G2,G3	5	3	3	2	0	0	0		https://gnps.ucsd.edu//ProteoSAFe/result.jsp?task=fe2b002ce423463da78e55d8adde536f&view=cluster_details&protein=12182&show=true	https://gnps.ucsd.edu/ProteoSAFe/result.jsp?view=network_displayer&componentindex=77&task=fe2b002ce423463da78e55d8adde536f&show=true									12182	8	161.03		161.03	0	1013.31	FALSE	12182
	no matches	0	3963	no matches	0	no matches	0	no matches	0	2	no matches	0	no matches	0	0	36826	3963				G1,G2	1	1	1	0	0	0	0		https://gnps.ucsd.edu//ProteoSAFe/result.jsp?task=fe2b002ce423463da78e55d8adde536f&view=cluster_details&protein=36826&show=true	https://gnps.ucsd.edu/ProteoSAFe/result.jsp?view=network_displayer&componentindex=3963&task=fe2b002ce423463da78e55d8adde536f&show=true									36826	2	206.049		206.049	0	507.255	FALSE	36826
	no matches	0	S495	no matches	0	no matches	0	no matches	0	1	no matches	0	no matches	0	0	9890	-1				G1,G2		1	1	0	0	0	0		https://gnps.ucsd.edu//ProteoSAFe/result.jsp?task=fe2b002ce423463da78e55d8adde536f&view=cluster_details&protein=9890&show=true	https://gnps.ucsd.edu/ProteoSAFe/result.jsp?view=network_displayer&componentindex=-1&task=fe2b002ce423463da78e55d8adde536f&show=true									9890	2	311.067		156.033	0	1421.17	FALSE	9890
	no matches	0	S3045	no matches	0	no matches	0	no matches	0	1	no matches	0	no matches	0	0	66545	-1				G1		2	0	0	0	0	0		https://gnps.ucsd.edu//ProteoSAFe/result.jsp?task=fe2b002ce423463da78e55d8adde536f&view=cluster_details&protein=66545&show=true	https://gnps.ucsd.edu/ProteoSAFe/result.jsp?view=network_displayer&componentindex=-1&task=fe2b002ce423463da78e55d8adde536f&show=true									66545	2	249.043		249.043	0	765.426	FALSE	66545
	Hydroxy acids and derivatives	0.0963855	50	Medium-chain hydroxy acids and derivatives	0.0963855	Organic compounds	0.0963855	Aliphatic acyclic compounds	0.0963855	83	Medium-chain hydroxy acids and derivatives	0.0963855	Organic acids and derivatives	0.0963855	0	16281	50				G1,G2,G3,G4,G5	6	153	6	54	20	41	0		https://gnps.ucsd.edu//ProteoSAFe/result.jsp?task=fe2b002ce423463da78e55d8adde536f&view=cluster_details&protein=16281&show=true	https://gnps.ucsd.edu/ProteoSAFe/result.jsp?view=network_displayer&componentindex=50&task=fe2b002ce423463da78e55d8adde536f&show=true									16281	274	171.138		171.138	0	947.632	FALSE	16281
	no matches	0	S7216	no matches	0	no matches	0	no matches	0	1	no matches	0	no matches	0	0	120091	-1				G1,G3		2	0	2	0	0	0		https://gnps.ucsd.edu//ProteoSAFe/result.jsp?task=fe2b002ce423463da78e55d8adde536f&view=cluster_details&protein=120091&show=true	https://gnps.ucsd.edu/ProteoSAFe/result.jsp?view=network_displayer&componentindex=-1&task=fe2b002ce423463da78e55d8adde536f&show=true									120091	4	563.357		563.357	0	1221.38	FALSE	120091
	Carboxylic acids and derivatives	0.5	1841	Peptides	0.5	Organic compounds	0.5	Aliphatic acyclic compounds	0.5	2	Amino acids, peptides, and analogues	0.5	Organic acids and derivatives	0.5	0	112564	1841				G1,G4	1	4	0	0	2	0	0		https://gnps.ucsd.edu//ProteoSAFe/result.jsp?task=fe2b002ce423463da78e55d8adde536f&view=cluster_details&protein=112564&show=true	https://gnps.ucsd.edu/ProteoSAFe/result.jsp?view=network_displayer&componentindex=1841&task=fe2b002ce423463da78e55d8adde536f&show=true									112564	6	432.109		432.109	0	786.885	FALSE	112564
	no matches	0	295	no matches	0	no matches	0	no matches	0	2	no matches	0	no matches	0	0	71758	295				G1,G2,G3	1	2	4	3	0	0	0		https://gnps.ucsd.edu//ProteoSAFe/result.jsp?task=fe2b002ce423463da78e55d8adde536f&view=cluster_details&protein=71758&show=true	https://gnps.ucsd.edu/ProteoSAFe/result.jsp?view=network_displayer&componentindex=295&task=fe2b002ce423463da78e55d8adde536f&show=true									71758	9	260.081		260.081	0	1088	FALSE	71758
	no matches	0	287	no matches	0	no matches	0	no matches	0	7	no matches	0	no matches	0	0	8505	287				G1,G2	1	1	1	0	0	0	0		https://gnps.ucsd.edu//ProteoSAFe/result.jsp?task=fe2b002ce423463da78e55d8adde536f&view=cluster_details&protein=8505&show=true	https://gnps.ucsd.edu/ProteoSAFe/result.jsp?view=network_displayer&componentindex=287&task=fe2b002ce423463da78e55d8adde536f&show=true									8505	2	149.024		149.024	0	961.164	FALSE	8505
	no matches	0	1386	no matches	0	no matches	0	no matches	0	2	no matches	0	no matches	0	0	82401	1386				G1	1	5	0	0	0	0	0		https://gnps.ucsd.edu//ProteoSAFe/result.jsp?task=fe2b002ce423463da78e55d8adde536f&view=cluster_details&protein=82401&show=true	https://gnps.ucsd.edu/ProteoSAFe/result.jsp?view=network_displayer&componentindex=1386&task=fe2b002ce423463da78e55d8adde536f&show=true									82401	5	579.147		290.073	0	532.655	FALSE	82401
	no matches	0	76	no matches	0	no matches	0	no matches	0	65	no matches	0	no matches	0	0	48104	76				G1,G2	7	2	1	0	0	0	0		https://gnps.ucsd.edu//ProteoSAFe/result.jsp?task=fe2b002ce423463da78e55d8adde536f&view=cluster_details&protein=48104&show=true	https://gnps.ucsd.edu/ProteoSAFe/result.jsp?view=network_displayer&componentindex=76&task=fe2b002ce423463da78e55d8adde536f&show=true									48104	3	221.191		221.191	0	913.257	FALSE	48104
	no matches	0	416	no matches	0	no matches	0	no matches	0	72	no matches	0	no matches	0	0	67340	416				G3,G4	1	0	0	2	1	0	0		https://gnps.ucsd.edu//ProteoSAFe/result.jsp?task=fe2b002ce423463da78e55d8adde536f&view=cluster_details&protein=67340&show=true	https://gnps.ucsd.edu/ProteoSAFe/result.jsp?view=network_displayer&componentindex=416&task=fe2b002ce423463da78e55d8adde536f&show=true									67340	3	249.046		249.046	0	1023.83	FALSE	67340
	no matches	0	S4609	no matches	0	no matches	0	no matches	0	1	no matches	0	no matches	0	0	84788	-1				G1		4	0	0	0	0	0		https://gnps.ucsd.edu//ProteoSAFe/result.jsp?task=fe2b002ce423463da78e55d8adde536f&view=cluster_details&protein=84788&show=true	https://gnps.ucsd.edu/ProteoSAFe/result.jsp?view=network_displayer&componentindex=-1&task=fe2b002ce423463da78e55d8adde536f&show=true									84788	4	308.02		308.02	0	183.028	FALSE	84788
	no matches	0	1984	no matches	0	no matches	0	no matches	0	3	no matches	0	no matches	0	0	112243	1984				G1,G2,G3,G4	2	12	5	5	4	0	0		https://gnps.ucsd.edu//ProteoSAFe/result.jsp?task=fe2b002ce423463da78e55d8adde536f&view=cluster_details&protein=112243&show=true	https://gnps.ucsd.edu/ProteoSAFe/result.jsp?view=network_displayer&componentindex=1984&task=fe2b002ce423463da78e55d8adde536f&show=true									112243	26	851.259		426.129	0	560.835	FALSE	112243
	no matches	0	1148	no matches	0	no matches	0	no matches	0	2	no matches	0	no matches	0	0	69756	1148				G5	1	0	0	0	0	28	0		https://gnps.ucsd.edu//ProteoSAFe/result.jsp?task=fe2b002ce423463da78e55d8adde536f&view=cluster_details&protein=69756&show=true	https://gnps.ucsd.edu/ProteoSAFe/result.jsp?view=network_displayer&componentindex=1148&task=fe2b002ce423463da78e55d8adde536f&show=true									69756	28	258.098		258.098	0	528.39	FALSE	69756
[M+H]+	Carboxylic acids and derivatives	1	815	Arginine and derivatives	1	Organic compounds	1	Aliphatic acyclic compounds	1	5	Amino acids, peptides, and analogues	1	Organic acids and derivatives	1	0	20520	815	Massbank:PB000420 Arginine|2-amino-5-(diaminomethylideneamino)pentanoic acid	Isolated	Massbank	G1,G3	1	3	0	1	0	0	0	http://gnps.ucsd.edu/ProteoSAFe/gnpslibraryspectrum.jsp?SpectrumID=CCMSLIB00000221715	https://gnps.ucsd.edu//ProteoSAFe/result.jsp?task=fe2b002ce423463da78e55d8adde536f&view=cluster_details&protein=20520&show=true	https://gnps.ucsd.edu/ProteoSAFe/result.jsp?view=network_displayer&componentindex=815&task=fe2b002ce423463da78e55d8adde536f&show=true	1S/C6H14N4O2/c7-4(5(11)12)2-1-3-10-6(8)9/h4H,1-3,7H2,(H,11,12)(H4,8,9,10)	LC-ESI-QTOF	ESI	Positive	3	0.000991821	0.83797	5.66367	20520	4	175.119	Putative Massbank Match	175.119	0	594	FALSE	20520	7
	no matches	0	S763	no matches	0	no matches	0	no matches	0	1	no matches	0	no matches	0	0	14824	-1				G2		0	2	0	0	0	0		https://gnps.ucsd.edu//ProteoSAFe/result.jsp?task=fe2b002ce423463da78e55d8adde536f&view=cluster_details&protein=14824&show=true	https://gnps.ucsd.edu/ProteoSAFe/result.jsp?view=network_displayer&componentindex=-1&task=fe2b002ce423463da78e55d8adde536f&show=true									14824	2	163.133		163.133	0	1485.45	FALSE	14824
	no matches	0	S3728	no matches	0	no matches	0	no matches	0	1	no matches	0	no matches	0	0	75152	-1				G1		3	0	0	0	0	0		https://gnps.ucsd.edu//ProteoSAFe/result.jsp?task=fe2b002ce423463da78e55d8adde536f&view=cluster_details&protein=75152&show=true	https://gnps.ucsd.edu/ProteoSAFe/result.jsp?view=network_displayer&componentindex=-1&task=fe2b002ce423463da78e55d8adde536f&show=true									75152	3	272.15		272.15	0	1069.05	FALSE	75152
	no matches	0	45	no matches	0	no matches	0	no matches	0	72	no matches	0	no matches	0	0	77272	45				G1,G2,G3,G4	3	2	3	2	1	0	0		https://gnps.ucsd.edu//ProteoSAFe/result.jsp?task=fe2b002ce423463da78e55d8adde536f&view=cluster_details&protein=77272&show=true	https://gnps.ucsd.edu/ProteoSAFe/result.jsp?view=network_displayer&componentindex=45&task=fe2b002ce423463da78e55d8adde536f&show=true									77272	8	279.048		279.048	0	1230.51	FALSE	77272
	no matches	0	S687	no matches	0	no matches	0	no matches	0	1	no matches	0	no matches	0	0	13449	-1				G1		2	0	0	0	0	0		https://gnps.ucsd.edu//ProteoSAFe/result.jsp?task=fe2b002ce423463da78e55d8adde536f&view=cluster_details&protein=13449&show=true	https://gnps.ucsd.edu/ProteoSAFe/result.jsp?view=network_displayer&componentindex=-1&task=fe2b002ce423463da78e55d8adde536f&show=true									13449	2	163.133		163.133	0	439.767	FALSE	13449
	no matches	0	S3149	no matches	0	no matches	0	no matches	0	1	no matches	0	no matches	0	0	68375	-1				G1,G4		2	0	0	1	0	0		https://gnps.ucsd.edu//ProteoSAFe/result.jsp?task=fe2b002ce423463da78e55d8adde536f&view=cluster_details&protein=68375&show=true	https://gnps.ucsd.edu/ProteoSAFe/result.jsp?view=network_displayer&componentindex=-1&task=fe2b002ce423463da78e55d8adde536f&show=true									68375	3	250.043		250.043	0	976.508	FALSE	68375
	no matches	0	34	no matches	0	no matches	0	no matches	0	76	no matches	0	no matches	0	0	93194	34				G1,G2,G3	3	1	7	1	0	0	0		https://gnps.ucsd.edu//ProteoSAFe/result.jsp?task=fe2b002ce423463da78e55d8adde536f&view=cluster_details&protein=93194&show=true	https://gnps.ucsd.edu/ProteoSAFe/result.jsp?view=network_displayer&componentindex=34&task=fe2b002ce423463da78e55d8adde536f&show=true									93194	9	357.089		357.089	0	694.688	FALSE	93194
	no matches	0	S778	no matches	0	no matches	0	no matches	0	1	no matches	0	no matches	0	0	15571	-1				G1,G2,G3,G4		19	7	11	6	0	0		https://gnps.ucsd.edu//ProteoSAFe/result.jsp?task=fe2b002ce423463da78e55d8adde536f&view=cluster_details&protein=15571&show=true	https://gnps.ucsd.edu/ProteoSAFe/result.jsp?view=network_displayer&componentindex=-1&task=fe2b002ce423463da78e55d8adde536f&show=true									15571	43	164.071		164.071	0	830.419	FALSE	15571
	no matches	0	S1371	no matches	0	no matches	0	no matches	0	1	no matches	0	no matches	0	0	27980	-1				G1		2	0	0	0	0	0		https://gnps.ucsd.edu//ProteoSAFe/result.jsp?task=fe2b002ce423463da78e55d8adde536f&view=cluster_details&protein=27980&show=true	https://gnps.ucsd.edu/ProteoSAFe/result.jsp?view=network_displayer&componentindex=-1&task=fe2b002ce423463da78e55d8adde536f&show=true									27980	2	190.051		190.051	0	777.1	FALSE	27980
	no matches	0	644	no matches	0	no matches	0	no matches	0	2	no matches	0	no matches	0	0	112185	644				G1,G2,G4	1	4	2	0	3	0	0		https://gnps.ucsd.edu//ProteoSAFe/result.jsp?task=fe2b002ce423463da78e55d8adde536f&view=cluster_details&protein=112185&show=true	https://gnps.ucsd.edu/ProteoSAFe/result.jsp?view=network_displayer&componentindex=644&task=fe2b002ce423463da78e55d8adde536f&show=true									112185	9	425.27		425.27	0	1373.43	FALSE	112185
	no matches	0	120	no matches	0	no matches	0	no matches	0	16	no matches	0	no matches	0	0	120979	120				G1,G2,G4	9	23	3	0	1	0	0		https://gnps.ucsd.edu//ProteoSAFe/result.jsp?task=fe2b002ce423463da78e55d8adde536f&view=cluster_details&protein=120979&show=true	https://gnps.ucsd.edu/ProteoSAFe/result.jsp?view=network_displayer&componentindex=120&task=fe2b002ce423463da78e55d8adde536f&show=true									120979	27	702.291		702.291	0	947.332	FALSE	120979
	no matches	0	113	no matches	0	no matches	0	no matches	0	47	no matches	0	no matches	0	0	74301	113				G1,G2,G3,G4	9	20	6	6	7	0	0		https://gnps.ucsd.edu//ProteoSAFe/result.jsp?task=fe2b002ce423463da78e55d8adde536f&view=cluster_details&protein=74301&show=true	https://gnps.ucsd.edu/ProteoSAFe/result.jsp?view=network_displayer&componentindex=113&task=fe2b002ce423463da78e55d8adde536f&show=true									74301	39	269.055		269.055	0	634.179	FALSE	74301
	no matches	0	S590	no matches	0	no matches	0	no matches	0	1	no matches	0	no matches	0	0	11435	-1				G1,G4		1	0	0	2	0	0		https://gnps.ucsd.edu//ProteoSAFe/result.jsp?task=fe2b002ce423463da78e55d8adde536f&view=cluster_details&protein=11435&show=true	https://gnps.ucsd.edu/ProteoSAFe/result.jsp?view=network_displayer&componentindex=-1&task=fe2b002ce423463da78e55d8adde536f&show=true									11435	3	157.123		157.123	0	1141.54	FALSE	11435
	no matches	0	2965	no matches	0	no matches	0	no matches	0	2	no matches	0	no matches	0	0	105533	2965				G1,G3	1	3	0	2	0	0	0		https://gnps.ucsd.edu//ProteoSAFe/result.jsp?task=fe2b002ce423463da78e55d8adde536f&view=cluster_details&protein=105533&show=true	https://gnps.ucsd.edu/ProteoSAFe/result.jsp?view=network_displayer&componentindex=2965&task=fe2b002ce423463da78e55d8adde536f&show=true									105533	5	784.353		392.676	0	844.991	FALSE	105533
	no matches	0	2289	no matches	0	no matches	0	no matches	0	3	no matches	0	no matches	0	0	38873	2289				G4	2	0	0	0	2	0	0		https://gnps.ucsd.edu//ProteoSAFe/result.jsp?task=fe2b002ce423463da78e55d8adde536f&view=cluster_details&protein=38873&show=true	https://gnps.ucsd.edu/ProteoSAFe/result.jsp?view=network_displayer&componentindex=2289&task=fe2b002ce423463da78e55d8adde536f&show=true									38873	2	207.175		207.175	0	1381.84	FALSE	38873
	no matches	0	S3757	no matches	0	no matches	0	no matches	0	1	no matches	0	no matches	0	0	75311	-1				G1,G2,G3		1	1	1	0	0	0		https://gnps.ucsd.edu//ProteoSAFe/result.jsp?task=fe2b002ce423463da78e55d8adde536f&view=cluster_details&protein=75311&show=true	https://gnps.ucsd.edu/ProteoSAFe/result.jsp?view=network_displayer&componentindex=-1&task=fe2b002ce423463da78e55d8adde536f&show=true									75311	3	545.157		273.078	0	1264.09	FALSE	75311
	no matches	0	29	no matches	0	no matches	0	no matches	0	96	no matches	0	no matches	0	0	31369	29				G1,G3	2	4	0	1	0	0	0		https://gnps.ucsd.edu//ProteoSAFe/result.jsp?task=fe2b002ce423463da78e55d8adde536f&view=cluster_details&protein=31369&show=true	https://gnps.ucsd.edu/ProteoSAFe/result.jsp?view=network_displayer&componentindex=29&task=fe2b002ce423463da78e55d8adde536f&show=true									31369	5	199.17		199.17	0	1155.86	FALSE	31369
	Fatty Acyls	0.0869565	271	Fatty alcohols	0.0869565	Organic compounds	0.0869565	Aliphatic acyclic compounds	0.0869565	46	Fatty alcohols	0.0869565	Lipids and lipid-like molecules	0.0869565	0	11336	271				G4	2	0	0	0	2	0	0		https://gnps.ucsd.edu//ProteoSAFe/result.jsp?task=fe2b002ce423463da78e55d8adde536f&view=cluster_details&protein=11336&show=true	https://gnps.ucsd.edu/ProteoSAFe/result.jsp?view=network_displayer&componentindex=271&task=fe2b002ce423463da78e55d8adde536f&show=true									11336	2	157.123		157.123	0	544.023	FALSE	11336
	no matches	0	S5521	no matches	0	no matches	0	no matches	0	1	no matches	0	no matches	0	0	92620	-1				G2,G3		0	1	2	0	0	0		https://gnps.ucsd.edu//ProteoSAFe/result.jsp?task=fe2b002ce423463da78e55d8adde536f&view=cluster_details&protein=92620&show=true	https://gnps.ucsd.edu/ProteoSAFe/result.jsp?view=network_displayer&componentindex=-1&task=fe2b002ce423463da78e55d8adde536f&show=true									92620	3	350.125		350.125	0	943.857	FALSE	92620
	Organooxygen compounds	0.046875	27	Cyclohexenones	0.046875	Organic compounds	0.046875	Aliphatic homomonocyclic compounds	0.046875	64	Carbonyl compounds	0.046875	Organic oxygen compounds	0.046875	0	1457	27				G1,G2,G3,G4,G5	8	147	9	14	16	22	0		https://gnps.ucsd.edu//ProteoSAFe/result.jsp?task=fe2b002ce423463da78e55d8adde536f&view=cluster_details&protein=1457&show=true	https://gnps.ucsd.edu/ProteoSAFe/result.jsp?view=network_displayer&componentindex=27&task=fe2b002ce423463da78e55d8adde536f&show=true									1457	208	139.112		139.112	0	892.027	FALSE	1457
	no matches	0	S1038	no matches	0	no matches	0	no matches	0	1	no matches	0	no matches	0	0	20361	-1				G1,G5		1	0	0	0	2	0		https://gnps.ucsd.edu//ProteoSAFe/result.jsp?task=fe2b002ce423463da78e55d8adde536f&view=cluster_details&protein=20361&show=true	https://gnps.ucsd.edu/ProteoSAFe/result.jsp?view=network_displayer&componentindex=-1&task=fe2b002ce423463da78e55d8adde536f&show=true									20361	3	175.046		175.046	0	865.573	FALSE	20361
	no matches	0	625	no matches	0	no matches	0	no matches	0	4	no matches	0	no matches	0	0	33817	625				G1,G4	1	1	0	0	1	0	0		https://gnps.ucsd.edu//ProteoSAFe/result.jsp?task=fe2b002ce423463da78e55d8adde536f&view=cluster_details&protein=33817&show=true	https://gnps.ucsd.edu/ProteoSAFe/result.jsp?view=network_displayer&componentindex=625&task=fe2b002ce423463da78e55d8adde536f&show=true									33817	2	203.053		203.053	0	1368.72	FALSE	33817
	no matches	0	294	no matches	0	no matches	0	no matches	0	31	no matches	0	no matches	0	0	15619	294				G1,G2,G3,G4,G5	3	80	19	21	16	17	0		https://gnps.ucsd.edu//ProteoSAFe/result.jsp?task=fe2b002ce423463da78e55d8adde536f&view=cluster_details&protein=15619&show=true	https://gnps.ucsd.edu/ProteoSAFe/result.jsp?view=network_displayer&componentindex=294&task=fe2b002ce423463da78e55d8adde536f&show=true									15619	153	164.996		164.996	0	598.041	FALSE	15619
	no matches	0	S3418	no matches	0	no matches	0	no matches	0	1	no matches	0	no matches	0	0	71765	-1				G1,G3,G5		1	0	1	0	2	0		https://gnps.ucsd.edu//ProteoSAFe/result.jsp?task=fe2b002ce423463da78e55d8adde536f&view=cluster_details&protein=71765&show=true	https://gnps.ucsd.edu/ProteoSAFe/result.jsp?view=network_displayer&componentindex=-1&task=fe2b002ce423463da78e55d8adde536f&show=true									71765	4	260.129		260.129	0	1270.12	FALSE	71765
	no matches	0	1588	no matches	0	no matches	0	no matches	0	2	no matches	0	no matches	0	0	71789	1588				G1,G2,G3,G4	1	30	12	14	11	0	0		https://gnps.ucsd.edu//ProteoSAFe/result.jsp?task=fe2b002ce423463da78e55d8adde536f&view=cluster_details&protein=71789&show=true	https://gnps.ucsd.edu/ProteoSAFe/result.jsp?view=network_displayer&componentindex=1588&task=fe2b002ce423463da78e55d8adde536f&show=true									71789	67	260.969		260.969	0	603.602	FALSE	71789
	no matches	0	96	no matches	0	no matches	0	no matches	0	67	no matches	0	no matches	0	0	57533	96				G1,G4,G5	4	3	0	0	1	1	0		https://gnps.ucsd.edu//ProteoSAFe/result.jsp?task=fe2b002ce423463da78e55d8adde536f&view=cluster_details&protein=57533&show=true	https://gnps.ucsd.edu/ProteoSAFe/result.jsp?view=network_displayer&componentindex=96&task=fe2b002ce423463da78e55d8adde536f&show=true									57533	5	234.134		234.134	0	1520.89	FALSE	57533
	no matches	0	S2844	no matches	0	no matches	0	no matches	0	1	no matches	0	no matches	0	0	65351	-1				G1,G2,G4		3	1	0	4	0	0		https://gnps.ucsd.edu//ProteoSAFe/result.jsp?task=fe2b002ce423463da78e55d8adde536f&view=cluster_details&protein=65351&show=true	https://gnps.ucsd.edu/ProteoSAFe/result.jsp?view=network_displayer&componentindex=-1&task=fe2b002ce423463da78e55d8adde536f&show=true									65351	8	241.086		241.086	0	967.39	FALSE	65351
	no matches	0	1044	no matches	0	no matches	0	no matches	0	7	no matches	0	no matches	0	0	16243	1044				G1,G2,G3	2	1	2	3	0	0	0		https://gnps.ucsd.edu//ProteoSAFe/result.jsp?task=fe2b002ce423463da78e55d8adde536f&view=cluster_details&protein=16243&show=true	https://gnps.ucsd.edu/ProteoSAFe/result.jsp?view=network_displayer&componentindex=1044&task=fe2b002ce423463da78e55d8adde536f&show=true									16243	6	171.066		171.066	0	787.727	FALSE	16243
	no matches	0	1643	no matches	0	no matches	0	no matches	0	2	no matches	0	no matches	0	0	68030	1643				G1	1	2	0	0	0	0	0		https://gnps.ucsd.edu//ProteoSAFe/result.jsp?task=fe2b002ce423463da78e55d8adde536f&view=cluster_details&protein=68030&show=true	https://gnps.ucsd.edu/ProteoSAFe/result.jsp?view=network_displayer&componentindex=1643&task=fe2b002ce423463da78e55d8adde536f&show=true									68030	2	249.046		249.046	0	931.219	FALSE	68030
	no matches	0	S205	no matches	0	no matches	0	no matches	0	1	no matches	0	no matches	0	0	1675	-1				G3,G5		0	0	1	0	1	0		https://gnps.ucsd.edu//ProteoSAFe/result.jsp?task=fe2b002ce423463da78e55d8adde536f&view=cluster_details&protein=1675&show=true	https://gnps.ucsd.edu/ProteoSAFe/result.jsp?view=network_displayer&componentindex=-1&task=fe2b002ce423463da78e55d8adde536f&show=true									1675	2	143.107		143.107	0	1692.16	FALSE	1675
	no matches	0	S2014	no matches	0	no matches	0	no matches	0	1	no matches	0	no matches	0	0	43986	-1				G1,G3		1	0	1	0	0	0		https://gnps.ucsd.edu//ProteoSAFe/result.jsp?task=fe2b002ce423463da78e55d8adde536f&view=cluster_details&protein=43986&show=true	https://gnps.ucsd.edu/ProteoSAFe/result.jsp?view=network_displayer&componentindex=-1&task=fe2b002ce423463da78e55d8adde536f&show=true									43986	2	219.027		219.027	0	1664.3	FALSE	43986
	no matches	0	1437	no matches	0	no matches	0	no matches	0	8	no matches	0	no matches	0	0	67774	1437				G1,G4	2	1	0	0	3	0	0		https://gnps.ucsd.edu//ProteoSAFe/result.jsp?task=fe2b002ce423463da78e55d8adde536f&view=cluster_details&protein=67774&show=true	https://gnps.ucsd.edu/ProteoSAFe/result.jsp?view=network_displayer&componentindex=1437&task=fe2b002ce423463da78e55d8adde536f&show=true									67774	4	249.046		249.046	0	1513.14	FALSE	67774
	Organooxygen compounds	0.0140845	14	Polyethylene glycols	0.0140845	Organic compounds	0.0140845	Aliphatic acyclic compounds	0.0140845	71	Ethers	0.0140845	Organic oxygen compounds	0.0140845	0	119650	14				G1	8	3	0	0	0	0	0		https://gnps.ucsd.edu//ProteoSAFe/result.jsp?task=fe2b002ce423463da78e55d8adde536f&view=cluster_details&protein=119650&show=true	https://gnps.ucsd.edu/ProteoSAFe/result.jsp?view=network_displayer&componentindex=14&task=fe2b002ce423463da78e55d8adde536f&show=true									119650	3	526.433		526.433	0	1426.26	FALSE	119650
	no matches	0	213	no matches	0	no matches	0	no matches	0	67	no matches	0	no matches	0	0	9916	213				G1,G5	3	3	0	0	0	5	0		https://gnps.ucsd.edu//ProteoSAFe/result.jsp?task=fe2b002ce423463da78e55d8adde536f&view=cluster_details&protein=9916&show=true	https://gnps.ucsd.edu/ProteoSAFe/result.jsp?view=network_displayer&componentindex=213&task=fe2b002ce423463da78e55d8adde536f&show=true									9916	8	311.067		156.033	0	1113.46	FALSE	9916
	no matches	0	S5671	no matches	0	no matches	0	no matches	0	1	no matches	0	no matches	0	0	93272	-1				G1,G3,G4		4	0	4	3	0	0		https://gnps.ucsd.edu//ProteoSAFe/result.jsp?task=fe2b002ce423463da78e55d8adde536f&view=cluster_details&protein=93272&show=true	https://gnps.ucsd.edu/ProteoSAFe/result.jsp?view=network_displayer&componentindex=-1&task=fe2b002ce423463da78e55d8adde536f&show=true									93272	11	358.093		358.093	0	1000.17	FALSE	93272
	no matches	0	S1974	no matches	0	no matches	0	no matches	0	1	no matches	0	no matches	0	0	43461	-1				G1,G5		3	0	0	0	3	0		https://gnps.ucsd.edu//ProteoSAFe/result.jsp?task=fe2b002ce423463da78e55d8adde536f&view=cluster_details&protein=43461&show=true	https://gnps.ucsd.edu/ProteoSAFe/result.jsp?view=network_displayer&componentindex=-1&task=fe2b002ce423463da78e55d8adde536f&show=true									43461	6	215.017		215.017	0	521.502	FALSE	43461
	no matches	0	S380	no matches	0	no matches	0	no matches	0	1	no matches	0	no matches	0	0	8102	-1				G2,G4		0	1	0	1	0	0		https://gnps.ucsd.edu//ProteoSAFe/result.jsp?task=fe2b002ce423463da78e55d8adde536f&view=cluster_details&protein=8102&show=true	https://gnps.ucsd.edu/ProteoSAFe/result.jsp?view=network_displayer&componentindex=-1&task=fe2b002ce423463da78e55d8adde536f&show=true									8102	2	149.024		149.024	0	453.089	FALSE	8102
	no matches	0	3210	no matches	0	no matches	0	no matches	0	2	no matches	0	no matches	0	0	104772	3210				G1	1	2	0	0	0	0	0		https://gnps.ucsd.edu//ProteoSAFe/result.jsp?task=fe2b002ce423463da78e55d8adde536f&view=cluster_details&protein=104772&show=true	https://gnps.ucsd.edu/ProteoSAFe/result.jsp?view=network_displayer&componentindex=3210&task=fe2b002ce423463da78e55d8adde536f&show=true									104772	2	385.056		385.056	0	1232.11	FALSE	104772
	no matches	0	S4502	no matches	0	no matches	0	no matches	0	1	no matches	0	no matches	0	0	84435	-1				G1,G4		3	0	0	1	0	0		https://gnps.ucsd.edu//ProteoSAFe/result.jsp?task=fe2b002ce423463da78e55d8adde536f&view=cluster_details&protein=84435&show=true	https://gnps.ucsd.edu/ProteoSAFe/result.jsp?view=network_displayer&componentindex=-1&task=fe2b002ce423463da78e55d8adde536f&show=true									84435	4	304.188		304.188	0	731.688	FALSE	84435
	no matches	0	143	no matches	0	no matches	0	no matches	0	93	no matches	0	no matches	0	0	21900	143				G3,G4	3	0	0	1	1	0	0		https://gnps.ucsd.edu//ProteoSAFe/result.jsp?task=fe2b002ce423463da78e55d8adde536f&view=cluster_details&protein=21900&show=true	https://gnps.ucsd.edu/ProteoSAFe/result.jsp?view=network_displayer&componentindex=143&task=fe2b002ce423463da78e55d8adde536f&show=true									21900	2	180.087		180.087	0	891.598	FALSE	21900
	no matches	0	S1706	no matches	0	no matches	0	no matches	0	1	no matches	0	no matches	0	0	36731	-1				G3,G4		0	0	1	1	0	0		https://gnps.ucsd.edu//ProteoSAFe/result.jsp?task=fe2b002ce423463da78e55d8adde536f&view=cluster_details&protein=36731&show=true	https://gnps.ucsd.edu/ProteoSAFe/result.jsp?view=network_displayer&componentindex=-1&task=fe2b002ce423463da78e55d8adde536f&show=true									36731	2	205.048		205.048	0	1148.41	FALSE	36731
	no matches	0	384	no matches	0	no matches	0	no matches	0	7	no matches	0	no matches	0	0	3588	384				G1,G3,G4	1	4	0	1	1	0	0		https://gnps.ucsd.edu//ProteoSAFe/result.jsp?task=fe2b002ce423463da78e55d8adde536f&view=cluster_details&protein=3588&show=true	https://gnps.ucsd.edu/ProteoSAFe/result.jsp?view=network_displayer&componentindex=384&task=fe2b002ce423463da78e55d8adde536f&show=true									3588	6	149.024		149.024	0	576.895	FALSE	3588
	no matches	0	656	no matches	0	no matches	0	no matches	0	24	no matches	0	no matches	0	0	3496	656				G1,G3,G5	6	11	0	4	0	4	0		https://gnps.ucsd.edu//ProteoSAFe/result.jsp?task=fe2b002ce423463da78e55d8adde536f&view=cluster_details&protein=3496&show=true	https://gnps.ucsd.edu/ProteoSAFe/result.jsp?view=network_displayer&componentindex=656&task=fe2b002ce423463da78e55d8adde536f&show=true									3496	19	149.024		149.024	0	752.784	FALSE	3496
	no matches	0	2368	no matches	0	no matches	0	no matches	0	2	no matches	0	no matches	0	0	106853	2368				G1,G2,G3,G4	1	3	14	2	20	0	0		https://gnps.ucsd.edu//ProteoSAFe/result.jsp?task=fe2b002ce423463da78e55d8adde536f&view=cluster_details&protein=106853&show=true	https://gnps.ucsd.edu/ProteoSAFe/result.jsp?view=network_displayer&componentindex=2368&task=fe2b002ce423463da78e55d8adde536f&show=true									106853	39	395.332		395.332	0	1404.72	FALSE	106853
	no matches	0	3766	no matches	0	no matches	0	no matches	0	2	no matches	0	no matches	0	0	68294	3766				G1,G3,G4	1	5	0	16	10	0	0		https://gnps.ucsd.edu//ProteoSAFe/result.jsp?task=fe2b002ce423463da78e55d8adde536f&view=cluster_details&protein=68294&show=true	https://gnps.ucsd.edu/ProteoSAFe/result.jsp?view=network_displayer&componentindex=3766&task=fe2b002ce423463da78e55d8adde536f&show=true									68294	31	249.149		249.149	0	964.861	FALSE	68294
	Prenol lipids	0.0454545	13	Triterpenoids	0.0454545	Organic compounds	0.0454545	Aliphatic homopolycyclic compounds	0.0454545	22	Triterpenoids	0.0454545	Lipids and lipid-like molecules	0.0454545	0	119446	13				G1,G2,G3,G4,G5	10	21	5	6	8	3	0		https://gnps.ucsd.edu//ProteoSAFe/result.jsp?task=fe2b002ce423463da78e55d8adde536f&view=cluster_details&protein=119446&show=true	https://gnps.ucsd.edu/ProteoSAFe/result.jsp?view=network_displayer&componentindex=13&task=fe2b002ce423463da78e55d8adde536f&show=true									119446	43	517.423		517.423	0	1247.39	FALSE	119446
	no matches	0	409	no matches	0	no matches	0	no matches	0	3	no matches	0	no matches	0	0	74655	409				G4	2	0	0	0	2	0	0		https://gnps.ucsd.edu//ProteoSAFe/result.jsp?task=fe2b002ce423463da78e55d8adde536f&view=cluster_details&protein=74655&show=true	https://gnps.ucsd.edu/ProteoSAFe/result.jsp?view=network_displayer&componentindex=409&task=fe2b002ce423463da78e55d8adde536f&show=true									74655	2	269.175		269.175	0	1105.15	FALSE	74655
	no matches	0	S597	no matches	0	no matches	0	no matches	0	1	no matches	0	no matches	0	0	11883	-1				G1,G2,G3		1	1	1	0	0	0		https://gnps.ucsd.edu//ProteoSAFe/result.jsp?task=fe2b002ce423463da78e55d8adde536f&view=cluster_details&protein=11883&show=true	https://gnps.ucsd.edu/ProteoSAFe/result.jsp?view=network_displayer&componentindex=-1&task=fe2b002ce423463da78e55d8adde536f&show=true									11883	3	158.061		158.061	0	1016.98	FALSE	11883
	no matches	0	S5240	no matches	0	no matches	0	no matches	0	1	no matches	0	no matches	0	0	89125	-1				G1		2	0	0	0	0	0		https://gnps.ucsd.edu//ProteoSAFe/result.jsp?task=fe2b002ce423463da78e55d8adde536f&view=cluster_details&protein=89125&show=true	https://gnps.ucsd.edu/ProteoSAFe/result.jsp?view=network_displayer&componentindex=-1&task=fe2b002ce423463da78e55d8adde536f&show=true									89125	2	335.223		335.223	0	1079.78	FALSE	89125
	no matches	0	2393	no matches	0	no matches	0	no matches	0	2	no matches	0	no matches	0	0	119638	2393				G1,G2	1	3	1	0	0	0	0		https://gnps.ucsd.edu//ProteoSAFe/result.jsp?task=fe2b002ce423463da78e55d8adde536f&view=cluster_details&protein=119638&show=true	https://gnps.ucsd.edu/ProteoSAFe/result.jsp?view=network_displayer&componentindex=2393&task=fe2b002ce423463da78e55d8adde536f&show=true									119638	4	525.104		525.104	0	1063.92	FALSE	119638
M+H	Benzofurans	0.0217391	112	Phthalic anhydrides	0.0217391	Organic compounds	0.0326087	Aromatic heteropolycyclic compounds	0.0217391	92	Benzofuranones	0.0217391	Organoheterocyclic compounds	0.0217391	0	2939	112	Spectral Match to Phthalic anhydride from NIST14	Isolated	Data deposited by lfnothias	G1,G2,G4,G5	10	1	3	0	1	1	0	http://gnps.ucsd.edu/ProteoSAFe/gnpslibraryspectrum.jsp?SpectrumID=CCMSLIB00003138998	https://gnps.ucsd.edu//ProteoSAFe/result.jsp?task=fe2b002ce423463da78e55d8adde536f&view=cluster_details&protein=2939&show=true	https://gnps.ucsd.edu/ProteoSAFe/result.jsp?view=network_displayer&componentindex=112&task=fe2b002ce423463da78e55d8adde536f&show=true	nan	HCD	ESI	Positive	3	0.00100708	0.868032	6.75788	2939	6	149.024	Data from Pieter Dorrestein	149.024	0	1396.52	FALSE	2939	6
	no matches	0	689	no matches	0	no matches	0	no matches	0	2	no matches	0	no matches	0	0	54367	689				G3	1	0	0	2	0	0	0		https://gnps.ucsd.edu//ProteoSAFe/result.jsp?task=fe2b002ce423463da78e55d8adde536f&view=cluster_details&protein=54367&show=true	https://gnps.ucsd.edu/ProteoSAFe/result.jsp?view=network_displayer&componentindex=689&task=fe2b002ce423463da78e55d8adde536f&show=true									54367	2	229.144		229.144	0	1031.85	FALSE	54367
	no matches	0	S4711	no matches	0	no matches	0	no matches	0	1	no matches	0	no matches	0	0	85323	-1				G4		0	0	0	2	0	0		https://gnps.ucsd.edu//ProteoSAFe/result.jsp?task=fe2b002ce423463da78e55d8adde536f&view=cluster_details&protein=85323&show=true	https://gnps.ucsd.edu/ProteoSAFe/result.jsp?view=network_displayer&componentindex=-1&task=fe2b002ce423463da78e55d8adde536f&show=true									85323	2	311.223		311.223	0	1401.97	FALSE	85323
	no matches	0	S1265	no matches	0	no matches	0	no matches	0	1	no matches	0	no matches	0	0	26305	-1				G4		0	0	0	2	0	0		https://gnps.ucsd.edu//ProteoSAFe/result.jsp?task=fe2b002ce423463da78e55d8adde536f&view=cluster_details&protein=26305&show=true	https://gnps.ucsd.edu/ProteoSAFe/result.jsp?view=network_displayer&componentindex=-1&task=fe2b002ce423463da78e55d8adde536f&show=true									26305	2	184.986		184.986	0	794.348	FALSE	26305
	no matches	0	S5699	no matches	0	no matches	0	no matches	0	1	no matches	0	no matches	0	0	93351	-1				G1,G2,G3,G5		2	2	2	0	1	0		https://gnps.ucsd.edu//ProteoSAFe/result.jsp?task=fe2b002ce423463da78e55d8adde536f&view=cluster_details&protein=93351&show=true	https://gnps.ucsd.edu/ProteoSAFe/result.jsp?view=network_displayer&componentindex=-1&task=fe2b002ce423463da78e55d8adde536f&show=true									93351	7	717.369		359.184	0	924.373	FALSE	93351
	no matches	0	S830	no matches	0	no matches	0	no matches	0	1	no matches	0	no matches	0	0	16248	-1				G1,G4		1	0	0	1	0	0		https://gnps.ucsd.edu//ProteoSAFe/result.jsp?task=fe2b002ce423463da78e55d8adde536f&view=cluster_details&protein=16248&show=true	https://gnps.ucsd.edu/ProteoSAFe/result.jsp?view=network_displayer&componentindex=-1&task=fe2b002ce423463da78e55d8adde536f&show=true									16248	2	171.066		171.066	0	779.496	FALSE	16248
	no matches	0	44	no matches	0	no matches	0	no matches	0	94	no matches	0	no matches	0	0	28803	44				G1,G4	7	2	0	0	3	0	0		https://gnps.ucsd.edu//ProteoSAFe/result.jsp?task=fe2b002ce423463da78e55d8adde536f&view=cluster_details&protein=28803&show=true	https://gnps.ucsd.edu/ProteoSAFe/result.jsp?view=network_displayer&componentindex=44&task=fe2b002ce423463da78e55d8adde536f&show=true									28803	5	194.98		194.98	0	1267.17	FALSE	28803
	no matches	0	318	no matches	0	no matches	0	no matches	0	48	no matches	0	no matches	0	0	105640	318				G1,G2,G3,G4	10	16	6	1	7	0	0		https://gnps.ucsd.edu//ProteoSAFe/result.jsp?task=fe2b002ce423463da78e55d8adde536f&view=cluster_details&protein=105640&show=true	https://gnps.ucsd.edu/ProteoSAFe/result.jsp?view=network_displayer&componentindex=318&task=fe2b002ce423463da78e55d8adde536f&show=true									105640	30	393.066		393.066	0	700.662	FALSE	105640
M+NH4	no matches	0	15	no matches	0	no matches	0	no matches	0	91	no matches	0	no matches	0	0	30087	15	Spectral Match to .beta.-D-Glucose from NIST14	Isolated	Data deposited by fevargas	G1,G2	3	1	1	0	0	0	0	http://gnps.ucsd.edu/ProteoSAFe/gnpslibraryspectrum.jsp?SpectrumID=CCMSLIB00003139522	https://gnps.ucsd.edu//ProteoSAFe/result.jsp?task=fe2b002ce423463da78e55d8adde536f&view=cluster_details&protein=30087&show=true	https://gnps.ucsd.edu/ProteoSAFe/result.jsp?view=network_displayer&componentindex=15&task=fe2b002ce423463da78e55d8adde536f&show=true	nan	QqQ	ESI	Positive	3	0.00100708	0.793844	5.08377	30087	2	198.098	Data from Julia Gauglitz	198.098	0	1450.68	FALSE	30087	18
	no matches	0	1608	no matches	0	no matches	0	no matches	0	2	no matches	0	no matches	0	0	57013	1608				G1,G3,G4	1	1	0	1	3	0	0		https://gnps.ucsd.edu//ProteoSAFe/result.jsp?task=fe2b002ce423463da78e55d8adde536f&view=cluster_details&protein=57013&show=true	https://gnps.ucsd.edu/ProteoSAFe/result.jsp?view=network_displayer&componentindex=1608&task=fe2b002ce423463da78e55d8adde536f&show=true									57013	5	233.154		233.154	0	1075.46	FALSE	57013
	no matches	0	93	no matches	0	no matches	0	no matches	0	39	no matches	0	no matches	0	0	57064	93				G1,G5	8	8	0	0	0	18	0		https://gnps.ucsd.edu//ProteoSAFe/result.jsp?task=fe2b002ce423463da78e55d8adde536f&view=cluster_details&protein=57064&show=true	https://gnps.ucsd.edu/ProteoSAFe/result.jsp?view=network_displayer&componentindex=93&task=fe2b002ce423463da78e55d8adde536f&show=true									57064	26	233.983		233.983	0	687.933	FALSE	57064
	Benzofurans	0.0217391	112	Phthalic anhydrides	0.0217391	Organic compounds	0.0326087	Aromatic heteropolycyclic compounds	0.0217391	92	Benzofuranones	0.0217391	Organoheterocyclic compounds	0.0217391	0	6384	112				G1	2	2	0	0	0	0	0		https://gnps.ucsd.edu//ProteoSAFe/result.jsp?task=fe2b002ce423463da78e55d8adde536f&view=cluster_details&protein=6384&show=true	https://gnps.ucsd.edu/ProteoSAFe/result.jsp?view=network_displayer&componentindex=112&task=fe2b002ce423463da78e55d8adde536f&show=true									6384	2	149.024		149.024	0	1588.73	FALSE	6384
	no matches	0	S6478	no matches	0	no matches	0	no matches	0	1	no matches	0	no matches	0	0	111905	-1				G1,G2,G4		4	4	0	3	0	0		https://gnps.ucsd.edu//ProteoSAFe/result.jsp?task=fe2b002ce423463da78e55d8adde536f&view=cluster_details&protein=111905&show=true	https://gnps.ucsd.edu/ProteoSAFe/result.jsp?view=network_displayer&componentindex=-1&task=fe2b002ce423463da78e55d8adde536f&show=true									111905	11	421.26		421.26	0	1163.05	FALSE	111905
	no matches	0	1123	no matches	0	no matches	0	no matches	0	3	no matches	0	no matches	0	0	73947	1123				G1,G2	2	5	1	0	0	0	0		https://gnps.ucsd.edu//ProteoSAFe/result.jsp?task=fe2b002ce423463da78e55d8adde536f&view=cluster_details&protein=73947&show=true	https://gnps.ucsd.edu/ProteoSAFe/result.jsp?view=network_displayer&componentindex=1123&task=fe2b002ce423463da78e55d8adde536f&show=true									73947	6	267.1		267.1	0	932.84	FALSE	73947
	Lactones	0.02	47	Delta valerolactones	0.02	Organic compounds	0.02	Aliphatic heteromonocyclic compounds	0.02	100	Delta valerolactones	0.02	Organoheterocyclic compounds	0.02	0	15908	47				G1,G3	8	1	0	1	0	0	0		https://gnps.ucsd.edu//ProteoSAFe/result.jsp?task=fe2b002ce423463da78e55d8adde536f&view=cluster_details&protein=15908&show=true	https://gnps.ucsd.edu/ProteoSAFe/result.jsp?view=network_displayer&componentindex=47&task=fe2b002ce423463da78e55d8adde536f&show=true									15908	2	169.123		169.123	0	1178.21	FALSE	15908
	no matches	0	3	no matches	0	no matches	0	no matches	0	98	no matches	0	no matches	0	0	40055	3				G1	3	2	0	0	0	0	0		https://gnps.ucsd.edu//ProteoSAFe/result.jsp?task=fe2b002ce423463da78e55d8adde536f&view=cluster_details&protein=40055&show=true	https://gnps.ucsd.edu/ProteoSAFe/result.jsp?view=network_displayer&componentindex=3&task=fe2b002ce423463da78e55d8adde536f&show=true									40055	2	207.175		207.175	0	73.5594	FALSE	40055
	no matches	0	176	no matches	0	no matches	0	no matches	0	76	no matches	0	no matches	0	0	26633	176				G1,G3,G4	10	3	0	2	1	0	0		https://gnps.ucsd.edu//ProteoSAFe/result.jsp?task=fe2b002ce423463da78e55d8adde536f&view=cluster_details&protein=26633&show=true	https://gnps.ucsd.edu/ProteoSAFe/result.jsp?view=network_displayer&componentindex=176&task=fe2b002ce423463da78e55d8adde536f&show=true									26633	6	186.982		186.982	0	1595.22	FALSE	26633
	no matches	0	85	no matches	0	no matches	0	no matches	0	31	no matches	0	no matches	0	0	117823	85				G1,G3	11	1	0	1	0	0	0		https://gnps.ucsd.edu//ProteoSAFe/result.jsp?task=fe2b002ce423463da78e55d8adde536f&view=cluster_details&protein=117823&show=true	https://gnps.ucsd.edu/ProteoSAFe/result.jsp?view=network_displayer&componentindex=85&task=fe2b002ce423463da78e55d8adde536f&show=true									117823	2	939.275		470.137	0	660.258	FALSE	117823
	no matches	0	1450	no matches	0	no matches	0	no matches	0	2	no matches	0	no matches	0	0	77434	1450				G1	1	2	0	0	0	0	0		https://gnps.ucsd.edu//ProteoSAFe/result.jsp?task=fe2b002ce423463da78e55d8adde536f&view=cluster_details&protein=77434&show=true	https://gnps.ucsd.edu/ProteoSAFe/result.jsp?view=network_displayer&componentindex=1450&task=fe2b002ce423463da78e55d8adde536f&show=true									77434	2	279.048		279.048	0	1401.88	FALSE	77434
	no matches	0	143	no matches	0	no matches	0	no matches	0	93	no matches	0	no matches	0	0	21899	143				G1,G3	1	1	0	1	0	0	0		https://gnps.ucsd.edu//ProteoSAFe/result.jsp?task=fe2b002ce423463da78e55d8adde536f&view=cluster_details&protein=21899&show=true	https://gnps.ucsd.edu/ProteoSAFe/result.jsp?view=network_displayer&componentindex=143&task=fe2b002ce423463da78e55d8adde536f&show=true									21899	2	180.087		180.087	0	890.104	FALSE	21899
	no matches	0	S5150	no matches	0	no matches	0	no matches	0	1	no matches	0	no matches	0	0	88746	-1				G1,G2,G3,G4		60	1	22	27	0	0		https://gnps.ucsd.edu//ProteoSAFe/result.jsp?task=fe2b002ce423463da78e55d8adde536f&view=cluster_details&protein=88746&show=true	https://gnps.ucsd.edu/ProteoSAFe/result.jsp?view=network_displayer&componentindex=-1&task=fe2b002ce423463da78e55d8adde536f&show=true									88746	110	333.104		333.104	0	834.979	FALSE	88746
	no matches	0	S6614	no matches	0	no matches	0	no matches	0	1	no matches	0	no matches	0	0	112627	-1				G1		3	0	0	0	0	0		https://gnps.ucsd.edu//ProteoSAFe/result.jsp?task=fe2b002ce423463da78e55d8adde536f&view=cluster_details&protein=112627&show=true	https://gnps.ucsd.edu/ProteoSAFe/result.jsp?view=network_displayer&componentindex=-1&task=fe2b002ce423463da78e55d8adde536f&show=true									112627	3	865.381		433.19	0	1143.39	FALSE	112627
	Fatty Acyls	0.0869565	271	Fatty alcohols	0.0869565	Organic compounds	0.0869565	Aliphatic acyclic compounds	0.0869565	46	Fatty alcohols	0.0869565	Lipids and lipid-like molecules	0.0869565	0	10676	271				G1,G2,G3,G4,G5	10	209	56	45	119	35	0		https://gnps.ucsd.edu//ProteoSAFe/result.jsp?task=fe2b002ce423463da78e55d8adde536f&view=cluster_details&protein=10676&show=true	https://gnps.ucsd.edu/ProteoSAFe/result.jsp?view=network_displayer&componentindex=271&task=fe2b002ce423463da78e55d8adde536f&show=true									10676	464	157.123		157.123	0	871.071	FALSE	10676
	no matches	0	2865	no matches	0	no matches	0	no matches	0	2	no matches	0	no matches	0	0	71649	2865				G1,G2,G3,G4	1	1	3	1	1	0	0		https://gnps.ucsd.edu//ProteoSAFe/result.jsp?task=fe2b002ce423463da78e55d8adde536f&view=cluster_details&protein=71649&show=true	https://gnps.ucsd.edu/ProteoSAFe/result.jsp?view=network_displayer&componentindex=2865&task=fe2b002ce423463da78e55d8adde536f&show=true									71649	6	259.061		259.061	0	1048.41	FALSE	71649
	Carboxylic acids and derivatives	0.222222	156	L-alpha-amino acids	0.12963	Organic compounds	0.222222	Aliphatic acyclic compounds	0.222222	54	Amino acids, peptides, and analogues	0.222222	Organic acids and derivatives	0.222222	0	20605	156				G1,G2,G3	1	1	1	1	0	0	0		https://gnps.ucsd.edu//ProteoSAFe/result.jsp?task=fe2b002ce423463da78e55d8adde536f&view=cluster_details&protein=20605&show=true	https://gnps.ucsd.edu/ProteoSAFe/result.jsp?view=network_displayer&componentindex=156&task=fe2b002ce423463da78e55d8adde536f&show=true									20605	3	175.119		175.119	0	1589.71	FALSE	20605
	no matches	0	150	no matches	0	no matches	0	no matches	0	80	no matches	0	no matches	0	0	75481	150				G1	3	2	0	0	0	0	0		https://gnps.ucsd.edu//ProteoSAFe/result.jsp?task=fe2b002ce423463da78e55d8adde536f&view=cluster_details&protein=75481&show=true	https://gnps.ucsd.edu/ProteoSAFe/result.jsp?view=network_displayer&componentindex=150&task=fe2b002ce423463da78e55d8adde536f&show=true									75481	2	545.159		273.079	0	1382.66	FALSE	75481
	no matches	0	S4894	no matches	0	no matches	0	no matches	0	1	no matches	0	no matches	0	0	86077	-1				G1,G3		1	0	1	0	0	0		https://gnps.ucsd.edu//ProteoSAFe/result.jsp?task=fe2b002ce423463da78e55d8adde536f&view=cluster_details&protein=86077&show=true	https://gnps.ucsd.edu/ProteoSAFe/result.jsp?view=network_displayer&componentindex=-1&task=fe2b002ce423463da78e55d8adde536f&show=true									86077	2	319.134		319.134	0	1320.64	FALSE	86077
	Pteridines and derivatives	0.0416667	145	Flavins	0.0416667	Organic compounds	0.0416667	Aromatic heteropolycyclic compounds	0.0416667	24	Alloxazines and isoalloxazines	0.0416667	Organoheterocyclic compounds	0.0416667	0	120814	145				G1,G2,G3	2	3	2	5	0	0	0		https://gnps.ucsd.edu//ProteoSAFe/result.jsp?task=fe2b002ce423463da78e55d8adde536f&view=cluster_details&protein=120814&show=true	https://gnps.ucsd.edu/ProteoSAFe/result.jsp?view=network_displayer&componentindex=145&task=fe2b002ce423463da78e55d8adde536f&show=true									120814	10	641.232		641.232	0	832.052	FALSE	120814
	no matches	0	S301	no matches	0	no matches	0	no matches	0	1	no matches	0	no matches	0	0	4107	-1				G1,G2		1	1	0	0	0	0		https://gnps.ucsd.edu//ProteoSAFe/result.jsp?task=fe2b002ce423463da78e55d8adde536f&view=cluster_details&protein=4107&show=true	https://gnps.ucsd.edu/ProteoSAFe/result.jsp?view=network_displayer&componentindex=-1&task=fe2b002ce423463da78e55d8adde536f&show=true									4107	2	149.024		149.024	0	288.085	FALSE	4107
	no matches	0	181	no matches	0	no matches	0	no matches	0	34	no matches	0	no matches	0	0	104842	181				G1,G2,G3,G4	9	10	4	3	6	0	0		https://gnps.ucsd.edu//ProteoSAFe/result.jsp?task=fe2b002ce423463da78e55d8adde536f&view=cluster_details&protein=104842&show=true	https://gnps.ucsd.edu/ProteoSAFe/result.jsp?view=network_displayer&componentindex=181&task=fe2b002ce423463da78e55d8adde536f&show=true									104842	23	386.239		386.239	0	775.909	FALSE	104842
	no matches	0	1706	no matches	0	no matches	0	no matches	0	2	no matches	0	no matches	0	0	111487	1706				G1,G2,G3,G4,G5	1	12	6	6	5	17	0		https://gnps.ucsd.edu//ProteoSAFe/result.jsp?task=fe2b002ce423463da78e55d8adde536f&view=cluster_details&protein=111487&show=true	https://gnps.ucsd.edu/ProteoSAFe/result.jsp?view=network_displayer&componentindex=1706&task=fe2b002ce423463da78e55d8adde536f&show=true									111487	46	835.281		418.14	0	609.301	FALSE	111487
	Benzene and substituted derivatives	0.6	35	Benzophenones	0.6	Organic compounds	0.628571	Aromatic homomonocyclic compounds	0.6	35	Benzophenones	0.6	Benzenoids	0.6	0	25155	35				G3	3	0	0	2	0	0	0		https://gnps.ucsd.edu//ProteoSAFe/result.jsp?task=fe2b002ce423463da78e55d8adde536f&view=cluster_details&protein=25155&show=true	https://gnps.ucsd.edu/ProteoSAFe/result.jsp?view=network_displayer&componentindex=35&task=fe2b002ce423463da78e55d8adde536f&show=true									25155	2	183.081		183.081	0	223.046	FALSE	25155
	no matches	0	S6353	no matches	0	no matches	0	no matches	0	1	no matches	0	no matches	0	0	110399	-1				G1,G2		1	1	0	0	0	0		https://gnps.ucsd.edu//ProteoSAFe/result.jsp?task=fe2b002ce423463da78e55d8adde536f&view=cluster_details&protein=110399&show=true	https://gnps.ucsd.edu/ProteoSAFe/result.jsp?view=network_displayer&componentindex=-1&task=fe2b002ce423463da78e55d8adde536f&show=true									110399	2	411.013		411.013	0	967.743	FALSE	110399
	no matches	0	44	no matches	0	no matches	0	no matches	0	94	no matches	0	no matches	0	0	28787	44				G1,G3	7	11	0	2	0	0	0		https://gnps.ucsd.edu//ProteoSAFe/result.jsp?task=fe2b002ce423463da78e55d8adde536f&view=cluster_details&protein=28787&show=true	https://gnps.ucsd.edu/ProteoSAFe/result.jsp?view=network_displayer&componentindex=44&task=fe2b002ce423463da78e55d8adde536f&show=true									28787	13	194.981		194.981	0	1075.42	FALSE	28787
	no matches	0	S5403	no matches	0	no matches	0	no matches	0	1	no matches	0	no matches	0	0	91423	-1				G1,G2,G3		3	2	2	0	0	0		https://gnps.ucsd.edu//ProteoSAFe/result.jsp?task=fe2b002ce423463da78e55d8adde536f&view=cluster_details&protein=91423&show=true	https://gnps.ucsd.edu/ProteoSAFe/result.jsp?view=network_displayer&componentindex=-1&task=fe2b002ce423463da78e55d8adde536f&show=true									91423	7	343.125		343.125	0	1060.04	FALSE	91423
	no matches	0	1479	no matches	0	no matches	0	no matches	0	4	no matches	0	no matches	0	0	88551	1479				G1,G2,G3	2	5	2	5	0	0	0		https://gnps.ucsd.edu//ProteoSAFe/result.jsp?task=fe2b002ce423463da78e55d8adde536f&view=cluster_details&protein=88551&show=true	https://gnps.ucsd.edu/ProteoSAFe/result.jsp?view=network_displayer&componentindex=1479&task=fe2b002ce423463da78e55d8adde536f&show=true									88551	12	331.212		331.212	0	1191.76	FALSE	88551
	no matches	0	1678	no matches	0	no matches	0	no matches	0	5	no matches	0	no matches	0	0	9509	1678				G1,G3	2	1	0	1	0	0	0		https://gnps.ucsd.edu//ProteoSAFe/result.jsp?task=fe2b002ce423463da78e55d8adde536f&view=cluster_details&protein=9509&show=true	https://gnps.ucsd.edu/ProteoSAFe/result.jsp?view=network_displayer&componentindex=1678&task=fe2b002ce423463da78e55d8adde536f&show=true									9509	2	153.128		153.128	0	586.919	FALSE	9509
	no matches	0	S640	no matches	0	no matches	0	no matches	0	1	no matches	0	no matches	0	0	12876	-1				G1,G2		1	1	0	0	0	0		https://gnps.ucsd.edu//ProteoSAFe/result.jsp?task=fe2b002ce423463da78e55d8adde536f&view=cluster_details&protein=12876&show=true	https://gnps.ucsd.edu/ProteoSAFe/result.jsp?view=network_displayer&componentindex=-1&task=fe2b002ce423463da78e55d8adde536f&show=true									12876	2	161.03		161.03	0	853.612	FALSE	12876
	no matches	0	39	no matches	0	no matches	0	no matches	0	2	no matches	0	no matches	0	0	68366	39				G1,G2,G3	1	8	5	4	0	0	0		https://gnps.ucsd.edu//ProteoSAFe/result.jsp?task=fe2b002ce423463da78e55d8adde536f&view=cluster_details&protein=68366&show=true	https://gnps.ucsd.edu/ProteoSAFe/result.jsp?view=network_displayer&componentindex=39&task=fe2b002ce423463da78e55d8adde536f&show=true									68366	17	249.207		249.207	0	1265.58	FALSE	68366
M+H	no matches	0	S3332	no matches	0	no matches	0	no matches	0	1	no matches	0	no matches	0	0	69672	-1	Spectral Match to Isoliquiritigenin from NIST14	Isolated	Data deposited by amelnik	G2,G4		0	1	0	2	0	0	http://gnps.ucsd.edu/ProteoSAFe/gnpslibraryspectrum.jsp?SpectrumID=CCMSLIB00003134751	https://gnps.ucsd.edu//ProteoSAFe/result.jsp?task=fe2b002ce423463da78e55d8adde536f&view=cluster_details&protein=69672&show=true	https://gnps.ucsd.edu/ProteoSAFe/result.jsp?view=network_displayer&componentindex=-1&task=fe2b002ce423463da78e55d8adde536f&show=true	nan	HCD	ESI	Positive	3	0.00100708	0.707856	3.91737	69672	3	257.082	Data from PDorrestein	257.082	0	1146.75	FALSE	69672	6
	no matches	0	S957	no matches	0	no matches	0	no matches	0	1	no matches	0	no matches	0	0	18435	-1				G5		0	0	0	0	48	0		https://gnps.ucsd.edu//ProteoSAFe/result.jsp?task=fe2b002ce423463da78e55d8adde536f&view=cluster_details&protein=18435&show=true	https://gnps.ucsd.edu/ProteoSAFe/result.jsp?view=network_displayer&componentindex=-1&task=fe2b002ce423463da78e55d8adde536f&show=true									18435	48	173.058		173.058	0	1080.08	FALSE	18435
	no matches	0	S6652	no matches	0	no matches	0	no matches	0	1	no matches	0	no matches	0	0	112829	-1				G1		2	0	0	0	0	0		https://gnps.ucsd.edu//ProteoSAFe/result.jsp?task=fe2b002ce423463da78e55d8adde536f&view=cluster_details&protein=112829&show=true	https://gnps.ucsd.edu/ProteoSAFe/result.jsp?view=network_displayer&componentindex=-1&task=fe2b002ce423463da78e55d8adde536f&show=true									112829	2	875.275		438.137	0	680.718	FALSE	112829
M+H	Benzene and substituted derivatives	0.453125	533	Benzophenones	0.453125	Organic compounds	0.453125	Aromatic homomonocyclic compounds	0.453125	64	Benzophenones	0.453125	Benzenoids	0.453125	0	24456	533	Spectral Match to Benzophenone from NIST14	Isolated	Data deposited by fevargas	G1,G2,G3,G4,G5	10	62	21	12	19	5	0	http://gnps.ucsd.edu/ProteoSAFe/gnpslibraryspectrum.jsp?SpectrumID=CCMSLIB00003139776	https://gnps.ucsd.edu//ProteoSAFe/result.jsp?task=fe2b002ce423463da78e55d8adde536f&view=cluster_details&protein=24456&show=true	https://gnps.ucsd.edu/ProteoSAFe/result.jsp?view=network_displayer&componentindex=533&task=fe2b002ce423463da78e55d8adde536f&show=true	InChI=1S/C13H10O/c14-13(11-7-3-1-4-8-11)12-9-5-2-6-10-12/h1-10H	QQQ	ESI	Positive	3	0.000991821	0.792996	5.41742	24456	119	183.081	Data from David Relman	183.081	0	654.167	FALSE	24456	13
	no matches	0	7	no matches	0	no matches	0	no matches	0	69	no matches	0	no matches	0	0	113071	7				G1,G2,G3,G4	8	12	7	7	13	0	0		https://gnps.ucsd.edu//ProteoSAFe/result.jsp?task=fe2b002ce423463da78e55d8adde536f&view=cluster_details&protein=113071&show=true	https://gnps.ucsd.edu/ProteoSAFe/result.jsp?view=network_displayer&componentindex=7&task=fe2b002ce423463da78e55d8adde536f&show=true									113071	39	445.121		445.121	0	1285.15	FALSE	113071
	no matches	0	S5589	no matches	0	no matches	0	no matches	0	1	no matches	0	no matches	0	0	92981	-1				G4		0	0	0	2	0	0		https://gnps.ucsd.edu//ProteoSAFe/result.jsp?task=fe2b002ce423463da78e55d8adde536f&view=cluster_details&protein=92981&show=true	https://gnps.ucsd.edu/ProteoSAFe/result.jsp?view=network_displayer&componentindex=-1&task=fe2b002ce423463da78e55d8adde536f&show=true									92981	2	353.234		353.234	0	1220.82	FALSE	92981
	no matches	0	263	no matches	0	no matches	0	no matches	0	66	no matches	0	no matches	0	0	60438	263				G1	3	2	0	0	0	0	0		https://gnps.ucsd.edu//ProteoSAFe/result.jsp?task=fe2b002ce423463da78e55d8adde536f&view=cluster_details&protein=60438&show=true	https://gnps.ucsd.edu/ProteoSAFe/result.jsp?view=network_displayer&componentindex=263&task=fe2b002ce423463da78e55d8adde536f&show=true									60438	2	475.153		238.076	0	883.853	FALSE	60438
	Benzofurans	0.0217391	112	Phthalic anhydrides	0.0217391	Organic compounds	0.0326087	Aromatic heteropolycyclic compounds	0.0217391	92	Benzofuranones	0.0217391	Organoheterocyclic compounds	0.0217391	0	3866	112				G2,G3,G4	7	0	1	1	1	0	0		https://gnps.ucsd.edu//ProteoSAFe/result.jsp?task=fe2b002ce423463da78e55d8adde536f&view=cluster_details&protein=3866&show=true	https://gnps.ucsd.edu/ProteoSAFe/result.jsp?view=network_displayer&componentindex=112&task=fe2b002ce423463da78e55d8adde536f&show=true									3866	3	149.024		149.024	0	1385.9	FALSE	3866
	no matches	0	S98	no matches	0	no matches	0	no matches	0	1	no matches	0	no matches	0	0	396	-1				G1,G2		4	1	0	0	0	0		https://gnps.ucsd.edu//ProteoSAFe/result.jsp?task=fe2b002ce423463da78e55d8adde536f&view=cluster_details&protein=396&show=true	https://gnps.ucsd.edu/ProteoSAFe/result.jsp?view=network_displayer&componentindex=-1&task=fe2b002ce423463da78e55d8adde536f&show=true									396	5	136.022		136.022	0	1185.21	FALSE	396
	no matches	0	303	no matches	0	no matches	0	no matches	0	5	no matches	0	no matches	0	0	65705	303				G1,G2,G3,G4	1	22	6	9	9	0	0		https://gnps.ucsd.edu//ProteoSAFe/result.jsp?task=fe2b002ce423463da78e55d8adde536f&view=cluster_details&protein=65705&show=true	https://gnps.ucsd.edu/ProteoSAFe/result.jsp?view=network_displayer&componentindex=303&task=fe2b002ce423463da78e55d8adde536f&show=true									65705	46	243.967		243.967	0	724.303	FALSE	65705
	no matches	0	S5550	no matches	0	no matches	0	no matches	0	1	no matches	0	no matches	0	0	92766	-1				G1		2	0	0	0	0	0		https://gnps.ucsd.edu//ProteoSAFe/result.jsp?task=fe2b002ce423463da78e55d8adde536f&view=cluster_details&protein=92766&show=true	https://gnps.ucsd.edu/ProteoSAFe/result.jsp?view=network_displayer&componentindex=-1&task=fe2b002ce423463da78e55d8adde536f&show=true									92766	2	351.254		351.254	0	1466.03	FALSE	92766
	no matches	0	1549	no matches	0	no matches	0	no matches	0	2	no matches	0	no matches	0	0	10649	1549				G1,G2,G3	1	7	3	6	0	0	0		https://gnps.ucsd.edu//ProteoSAFe/result.jsp?task=fe2b002ce423463da78e55d8adde536f&view=cluster_details&protein=10649&show=true	https://gnps.ucsd.edu/ProteoSAFe/result.jsp?view=network_displayer&componentindex=1549&task=fe2b002ce423463da78e55d8adde536f&show=true									10649	16	156.042		156.042	0	988.823	FALSE	10649
	no matches	0	61	no matches	0	no matches	0	no matches	0	67	no matches	0	no matches	0	0	45425	61				G1	1	3	0	0	0	0	0		https://gnps.ucsd.edu//ProteoSAFe/result.jsp?task=fe2b002ce423463da78e55d8adde536f&view=cluster_details&protein=45425&show=true	https://gnps.ucsd.edu/ProteoSAFe/result.jsp?view=network_displayer&componentindex=61&task=fe2b002ce423463da78e55d8adde536f&show=true									45425	3	219.027		219.027	0	989.463	FALSE	45425
	Fatty Acyls	0.0869565	271	Fatty alcohols	0.0869565	Organic compounds	0.0869565	Aliphatic acyclic compounds	0.0869565	46	Fatty alcohols	0.0869565	Lipids and lipid-like molecules	0.0869565	0	10827	271				G1,G2,G3	3	2	2	1	0	0	0		https://gnps.ucsd.edu//ProteoSAFe/result.jsp?task=fe2b002ce423463da78e55d8adde536f&view=cluster_details&protein=10827&show=true	https://gnps.ucsd.edu/ProteoSAFe/result.jsp?view=network_displayer&componentindex=271&task=fe2b002ce423463da78e55d8adde536f&show=true									10827	5	157.123		157.123	0	484.279	FALSE	10827
	no matches	0	2397	no matches	0	no matches	0	no matches	0	2	no matches	0	no matches	0	0	11903	2397				G5	1	0	0	0	0	3	0		https://gnps.ucsd.edu//ProteoSAFe/result.jsp?task=fe2b002ce423463da78e55d8adde536f&view=cluster_details&protein=11903&show=true	https://gnps.ucsd.edu/ProteoSAFe/result.jsp?view=network_displayer&componentindex=2397&task=fe2b002ce423463da78e55d8adde536f&show=true									11903	3	159.066		159.066	0	1105.11	FALSE	11903
	no matches	0	S5485	no matches	0	no matches	0	no matches	0	1	no matches	0	no matches	0	0	92490	-1				G1,G3,G4,G5		2	0	1	1	3	0		https://gnps.ucsd.edu//ProteoSAFe/result.jsp?task=fe2b002ce423463da78e55d8adde536f&view=cluster_details&protein=92490&show=true	https://gnps.ucsd.edu/ProteoSAFe/result.jsp?view=network_displayer&componentindex=-1&task=fe2b002ce423463da78e55d8adde536f&show=true									92490	7	348.275		348.275	0	1237.95	FALSE	92490
	no matches	0	S3670	no matches	0	no matches	0	no matches	0	1	no matches	0	no matches	0	0	74800	-1				G1		2	0	0	0	0	0		https://gnps.ucsd.edu//ProteoSAFe/result.jsp?task=fe2b002ce423463da78e55d8adde536f&view=cluster_details&protein=74800&show=true	https://gnps.ucsd.edu/ProteoSAFe/result.jsp?view=network_displayer&componentindex=-1&task=fe2b002ce423463da78e55d8adde536f&show=true									74800	2	270.08		270.08	0	819.367	FALSE	74800
	no matches	0	S5031	no matches	0	no matches	0	no matches	0	1	no matches	0	no matches	0	0	87227	-1				G1,G2		5	1	0	0	0	0		https://gnps.ucsd.edu//ProteoSAFe/result.jsp?task=fe2b002ce423463da78e55d8adde536f&view=cluster_details&protein=87227&show=true	https://gnps.ucsd.edu/ProteoSAFe/result.jsp?view=network_displayer&componentindex=-1&task=fe2b002ce423463da78e55d8adde536f&show=true									87227	6	328.036		328.036	0	1177.8	FALSE	87227
	no matches	0	1351	no matches	0	no matches	0	no matches	0	2	no matches	0	no matches	0	0	72972	1351				G1	1	2	0	0	0	0	0		https://gnps.ucsd.edu//ProteoSAFe/result.jsp?task=fe2b002ce423463da78e55d8adde536f&view=cluster_details&protein=72972&show=true	https://gnps.ucsd.edu/ProteoSAFe/result.jsp?view=network_displayer&componentindex=1351&task=fe2b002ce423463da78e55d8adde536f&show=true									72972	2	263.972		263.972	0	1182.99	FALSE	72972
	Benzene and substituted derivatives	0.2	3335	Benzophenones	0.2	Organic compounds	0.2	Aromatic homomonocyclic compounds	0.2	5	Benzophenones	0.2	Benzenoids	0.2	0	24378	3335				G1,G2,G3,G4	3	121	35	78	6	0	0		https://gnps.ucsd.edu//ProteoSAFe/result.jsp?task=fe2b002ce423463da78e55d8adde536f&view=cluster_details&protein=24378&show=true	https://gnps.ucsd.edu/ProteoSAFe/result.jsp?view=network_displayer&componentindex=3335&task=fe2b002ce423463da78e55d8adde536f&show=true									24378	240	183.066		183.066	0	1222.29	FALSE	24378
M+H	Benzene and substituted derivatives	1	S1206	Benzophenones	1	Organic compounds	1	Aromatic homomonocyclic compounds	1	1	Benzophenones	1	Benzenoids	1	0	24413	-1	Spectral Match to Benzophenone from NIST14	Isolated	Data deposited by fevargas	G1		2	0	0	0	0	0	http://gnps.ucsd.edu/ProteoSAFe/gnpslibraryspectrum.jsp?SpectrumID=CCMSLIB00003139776	https://gnps.ucsd.edu//ProteoSAFe/result.jsp?task=fe2b002ce423463da78e55d8adde536f&view=cluster_details&protein=24413&show=true	https://gnps.ucsd.edu/ProteoSAFe/result.jsp?view=network_displayer&componentindex=-1&task=fe2b002ce423463da78e55d8adde536f&show=true	InChI=1S/C13H10O/c14-13(11-7-3-1-4-8-11)12-9-5-2-6-10-12/h1-10H	QQQ	ESI	Positive	3	0.000991821	0.823654	5.41742	24413	2	183.081	Data from David Relman	183.081	0	1.85095	FALSE	24413	8
	no matches	0	S4973	no matches	0	no matches	0	no matches	0	1	no matches	0	no matches	0	0	86439	-1				G1,G2,G3		6	5	4	0	0	0		https://gnps.ucsd.edu//ProteoSAFe/result.jsp?task=fe2b002ce423463da78e55d8adde536f&view=cluster_details&protein=86439&show=true	https://gnps.ucsd.edu/ProteoSAFe/result.jsp?view=network_displayer&componentindex=-1&task=fe2b002ce423463da78e55d8adde536f&show=true									86439	15	323.147		323.147	0	1112.07	FALSE	86439
	no matches	0	S7339	no matches	0	no matches	0	no matches	0	1	no matches	0	no matches	0	0	120904	-1				G4		0	0	0	3	0	0		https://gnps.ucsd.edu//ProteoSAFe/result.jsp?task=fe2b002ce423463da78e55d8adde536f&view=cluster_details&protein=120904&show=true	https://gnps.ucsd.edu/ProteoSAFe/result.jsp?view=network_displayer&componentindex=-1&task=fe2b002ce423463da78e55d8adde536f&show=true									120904	3	671.118		671.118	0	1194.07	FALSE	120904
	no matches	0	S6154	no matches	0	no matches	0	no matches	0	1	no matches	0	no matches	0	0	106816	-1				G1,G3,G4		5	0	4	4	0	0		https://gnps.ucsd.edu//ProteoSAFe/result.jsp?task=fe2b002ce423463da78e55d8adde536f&view=cluster_details&protein=106816&show=true	https://gnps.ucsd.edu/ProteoSAFe/result.jsp?view=network_displayer&componentindex=-1&task=fe2b002ce423463da78e55d8adde536f&show=true									106816	13	789.349		395.174	0	1010.61	FALSE	106816
	no matches	0	S1380	no matches	0	no matches	0	no matches	0	1	no matches	0	no matches	0	0	28010	-1				G1,G2,G3,G4		2	1	1	1	0	0		https://gnps.ucsd.edu//ProteoSAFe/result.jsp?task=fe2b002ce423463da78e55d8adde536f&view=cluster_details&protein=28010&show=true	https://gnps.ucsd.edu/ProteoSAFe/result.jsp?view=network_displayer&componentindex=-1&task=fe2b002ce423463da78e55d8adde536f&show=true									28010	5	191.023		191.023	0	1089.44	FALSE	28010
	no matches	0	1484	no matches	0	no matches	0	no matches	0	4	no matches	0	no matches	0	0	71721	1484				G1,G5	2	15	0	0	0	68	0		https://gnps.ucsd.edu//ProteoSAFe/result.jsp?task=fe2b002ce423463da78e55d8adde536f&view=cluster_details&protein=71721&show=true	https://gnps.ucsd.edu/ProteoSAFe/result.jsp?view=network_displayer&componentindex=1484&task=fe2b002ce423463da78e55d8adde536f&show=true									71721	83	259.206		259.206	0	978.98	FALSE	71721
	no matches	0	S5681	no matches	0	no matches	0	no matches	0	1	no matches	0	no matches	0	0	93305	-1				G1,G2,G3		4	1	3	0	0	0		https://gnps.ucsd.edu//ProteoSAFe/result.jsp?task=fe2b002ce423463da78e55d8adde536f&view=cluster_details&protein=93305&show=true	https://gnps.ucsd.edu/ProteoSAFe/result.jsp?view=network_displayer&componentindex=-1&task=fe2b002ce423463da78e55d8adde536f&show=true									93305	8	358.26		358.26	0	1084.78	FALSE	93305
	no matches	0	S1390	no matches	0	no matches	0	no matches	0	1	no matches	0	no matches	0	0	28068	-1				G1,G4		1	0	0	1	0	0		https://gnps.ucsd.edu//ProteoSAFe/result.jsp?task=fe2b002ce423463da78e55d8adde536f&view=cluster_details&protein=28068&show=true	https://gnps.ucsd.edu/ProteoSAFe/result.jsp?view=network_displayer&componentindex=-1&task=fe2b002ce423463da78e55d8adde536f&show=true									28068	2	191.034		191.034	0	843.227	FALSE	28068
	no matches	0	2721	no matches	0	no matches	0	no matches	0	3	no matches	0	no matches	0	0	13555	2721				G1,G3	2	2	0	1	0	0	0		https://gnps.ucsd.edu//ProteoSAFe/result.jsp?task=fe2b002ce423463da78e55d8adde536f&view=cluster_details&protein=13555&show=true	https://gnps.ucsd.edu/ProteoSAFe/result.jsp?view=network_displayer&componentindex=2721&task=fe2b002ce423463da78e55d8adde536f&show=true									13555	3	163.133		163.133	0	902.167	FALSE	13555
	Lactones	0.02	47	Delta valerolactones	0.02	Organic compounds	0.02	Aliphatic heteromonocyclic compounds	0.02	100	Delta valerolactones	0.02	Organoheterocyclic compounds	0.02	0	16032	47				G1,G2,G4	8	2	1	0	2	0	0		https://gnps.ucsd.edu//ProteoSAFe/result.jsp?task=fe2b002ce423463da78e55d8adde536f&view=cluster_details&protein=16032&show=true	https://gnps.ucsd.edu/ProteoSAFe/result.jsp?view=network_displayer&componentindex=47&task=fe2b002ce423463da78e55d8adde536f&show=true									16032	5	169.123		169.123	0	1177.04	FALSE	16032
	no matches	0	S2154	no matches	0	no matches	0	no matches	0	1	no matches	0	no matches	0	0	47410	-1				G1		3	0	0	0	0	0		https://gnps.ucsd.edu//ProteoSAFe/result.jsp?task=fe2b002ce423463da78e55d8adde536f&view=cluster_details&protein=47410&show=true	https://gnps.ucsd.edu/ProteoSAFe/result.jsp?view=network_displayer&componentindex=-1&task=fe2b002ce423463da78e55d8adde536f&show=true									47410	3	221.154		221.154	0	939.738	FALSE	47410
	no matches	0	S1258	no matches	0	no matches	0	no matches	0	1	no matches	0	no matches	0	0	26030	-1				G1,G2		1	1	0	0	0	0		https://gnps.ucsd.edu//ProteoSAFe/result.jsp?task=fe2b002ce423463da78e55d8adde536f&view=cluster_details&protein=26030&show=true	https://gnps.ucsd.edu/ProteoSAFe/result.jsp?view=network_displayer&componentindex=-1&task=fe2b002ce423463da78e55d8adde536f&show=true									26030	2	183.175		183.175	0	1382.34	FALSE	26030
	no matches	0	252	no matches	0	no matches	0	no matches	0	7	no matches	0	no matches	0	0	94347	252				G1,G2,G3,G4,G5	3	145	11	16	5	11	0		https://gnps.ucsd.edu//ProteoSAFe/result.jsp?task=fe2b002ce423463da78e55d8adde536f&view=cluster_details&protein=94347&show=true	https://gnps.ucsd.edu/ProteoSAFe/result.jsp?view=network_displayer&componentindex=252&task=fe2b002ce423463da78e55d8adde536f&show=true									94347	188	363.254		363.254	0	1183.11	FALSE	94347
	no matches	0	S2050	no matches	0	no matches	0	no matches	0	1	no matches	0	no matches	0	0	44561	-1				G1,G4		3	0	0	1	0	0		https://gnps.ucsd.edu//ProteoSAFe/result.jsp?task=fe2b002ce423463da78e55d8adde536f&view=cluster_details&protein=44561&show=true	https://gnps.ucsd.edu/ProteoSAFe/result.jsp?view=network_displayer&componentindex=-1&task=fe2b002ce423463da78e55d8adde536f&show=true									44561	4	219.027		219.027	0	505.251	FALSE	44561
	no matches	0	S675	no matches	0	no matches	0	no matches	0	1	no matches	0	no matches	0	0	13277	-1				G1,G2,G4		2	1	0	1	0	0		https://gnps.ucsd.edu//ProteoSAFe/result.jsp?task=fe2b002ce423463da78e55d8adde536f&view=cluster_details&protein=13277&show=true	https://gnps.ucsd.edu/ProteoSAFe/result.jsp?view=network_displayer&componentindex=-1&task=fe2b002ce423463da78e55d8adde536f&show=true									13277	4	163.133		163.133	0	554.541	FALSE	13277
	no matches	0	S7025	no matches	0	no matches	0	no matches	0	1	no matches	0	no matches	0	0	118855	-1				G1,G2,G4		2	1	0	4	0	0		https://gnps.ucsd.edu//ProteoSAFe/result.jsp?task=fe2b002ce423463da78e55d8adde536f&view=cluster_details&protein=118855&show=true	https://gnps.ucsd.edu/ProteoSAFe/result.jsp?view=network_displayer&componentindex=-1&task=fe2b002ce423463da78e55d8adde536f&show=true									118855	7	493.078		493.078	0	1037.28	FALSE	118855
	Hydroxy acids and derivatives	0.0963855	50	Medium-chain hydroxy acids and derivatives	0.0963855	Organic compounds	0.0963855	Aliphatic acyclic compounds	0.0963855	83	Medium-chain hydroxy acids and derivatives	0.0963855	Organic acids and derivatives	0.0963855	0	16327	50				G1,G5	10	1	0	0	0	5	0		https://gnps.ucsd.edu//ProteoSAFe/result.jsp?task=fe2b002ce423463da78e55d8adde536f&view=cluster_details&protein=16327&show=true	https://gnps.ucsd.edu/ProteoSAFe/result.jsp?view=network_displayer&componentindex=50&task=fe2b002ce423463da78e55d8adde536f&show=true									16327	6	171.138		171.138	0	1037.01	FALSE	16327
	no matches	0	S2793	no matches	0	no matches	0	no matches	0	1	no matches	0	no matches	0	0	61005	-1				G1,G2		1	1	0	0	0	0		https://gnps.ucsd.edu//ProteoSAFe/result.jsp?task=fe2b002ce423463da78e55d8adde536f&view=cluster_details&protein=61005&show=true	https://gnps.ucsd.edu/ProteoSAFe/result.jsp?view=network_displayer&componentindex=-1&task=fe2b002ce423463da78e55d8adde536f&show=true									61005	2	239.162		239.162	0	1006.97	FALSE	61005
	no matches	0	416	no matches	0	no matches	0	no matches	0	72	no matches	0	no matches	0	0	66845	416				G1,G2	2	8	2	0	0	0	0		https://gnps.ucsd.edu//ProteoSAFe/result.jsp?task=fe2b002ce423463da78e55d8adde536f&view=cluster_details&protein=66845&show=true	https://gnps.ucsd.edu/ProteoSAFe/result.jsp?view=network_displayer&componentindex=416&task=fe2b002ce423463da78e55d8adde536f&show=true									66845	10	249.046		249.046	0	1348.66	FALSE	66845
	no matches	0	1059	no matches	0	no matches	0	no matches	0	2	no matches	0	no matches	0	0	77030	1059				G4	1	0	0	0	4	0	0		https://gnps.ucsd.edu//ProteoSAFe/result.jsp?task=fe2b002ce423463da78e55d8adde536f&view=cluster_details&protein=77030&show=true	https://gnps.ucsd.edu/ProteoSAFe/result.jsp?view=network_displayer&componentindex=1059&task=fe2b002ce423463da78e55d8adde536f&show=true									77030	4	277.108		277.108	0	1246.46	FALSE	77030
M+NH4-H2O	no matches	0	143	no matches	0	no matches	0	no matches	0	93	no matches	0	no matches	0	0	22988	143	Spectral Match to D-Fructose from NIST14	Isolated	Data deposited by fevargas	G1	3	2	0	0	0	0	0	http://gnps.ucsd.edu/ProteoSAFe/gnpslibraryspectrum.jsp?SpectrumID=CCMSLIB00003139752	https://gnps.ucsd.edu//ProteoSAFe/result.jsp?task=fe2b002ce423463da78e55d8adde536f&view=cluster_details&protein=22988&show=true	https://gnps.ucsd.edu/ProteoSAFe/result.jsp?view=network_displayer&componentindex=143&task=fe2b002ce423463da78e55d8adde536f&show=true	nan	QqQ	ESI	Positive	3	0.00100708	0.719309	5.59222	22988	2	180.087	Data from Julia Gauglitz	180.087	0	1294.24	FALSE	22988	17
	Glycerophospholipids	0.0714286	245	1-acyl-sn-glycero-3-phosphoethanolamines	0.0714286	Organic compounds	0.142857	Aliphatic acyclic compounds	0.142857	14	Glycerophosphoethanolamines	0.0714286	Lipids and lipid-like molecules	0.142857	0	119634	245				G1,G2,G3	3	10	5	4	0	0	0		https://gnps.ucsd.edu//ProteoSAFe/result.jsp?task=fe2b002ce423463da78e55d8adde536f&view=cluster_details&protein=119634&show=true	https://gnps.ucsd.edu/ProteoSAFe/result.jsp?view=network_displayer&componentindex=245&task=fe2b002ce423463da78e55d8adde536f&show=true									119634	19	524.264		524.264	0	1183.31	FALSE	119634
	no matches	0	S6699	no matches	0	no matches	0	no matches	0	1	no matches	0	no matches	0	0	113041	-1				G1,G2,G3,G4,G5		16	18	7	12	9	0		https://gnps.ucsd.edu//ProteoSAFe/result.jsp?task=fe2b002ce423463da78e55d8adde536f&view=cluster_details&protein=113041&show=true	https://gnps.ucsd.edu/ProteoSAFe/result.jsp?view=network_displayer&componentindex=-1&task=fe2b002ce423463da78e55d8adde536f&show=true									113041	62	443.39		443.39	0	1437.73	FALSE	113041
	no matches	0	S6973	no matches	0	no matches	0	no matches	0	1	no matches	0	no matches	0	0	118645	-1				G1,G3		2	0	1	0	0	0		https://gnps.ucsd.edu//ProteoSAFe/result.jsp?task=fe2b002ce423463da78e55d8adde536f&view=cluster_details&protein=118645&show=true	https://gnps.ucsd.edu/ProteoSAFe/result.jsp?view=network_displayer&componentindex=-1&task=fe2b002ce423463da78e55d8adde536f&show=true									118645	3	482.205		482.205	0	1003.77	FALSE	118645
	no matches	0	3	no matches	0	no matches	0	no matches	0	98	no matches	0	no matches	0	0	40048	3				G1,G4	3	2	0	0	1	0	0		https://gnps.ucsd.edu//ProteoSAFe/result.jsp?task=fe2b002ce423463da78e55d8adde536f&view=cluster_details&protein=40048&show=true	https://gnps.ucsd.edu/ProteoSAFe/result.jsp?view=network_displayer&componentindex=3&task=fe2b002ce423463da78e55d8adde536f&show=true									40048	3	207.175		207.175	0	477.948	FALSE	40048
	no matches	0	2398	no matches	0	no matches	0	no matches	0	2	no matches	0	no matches	0	0	26050	2398				G1,G3	1	1	0	1	0	0	0		https://gnps.ucsd.edu//ProteoSAFe/result.jsp?task=fe2b002ce423463da78e55d8adde536f&view=cluster_details&protein=26050&show=true	https://gnps.ucsd.edu/ProteoSAFe/result.jsp?view=network_displayer&componentindex=2398&task=fe2b002ce423463da78e55d8adde536f&show=true									26050	2	184.986		184.986	0	855.912	FALSE	26050
	no matches	0	261	no matches	0	no matches	0	no matches	0	65	no matches	0	no matches	0	0	43650	261				G1,G2,G4	8	2	1	0	1	0	0		https://gnps.ucsd.edu//ProteoSAFe/result.jsp?task=fe2b002ce423463da78e55d8adde536f&view=cluster_details&protein=43650&show=true	https://gnps.ucsd.edu/ProteoSAFe/result.jsp?view=network_displayer&componentindex=261&task=fe2b002ce423463da78e55d8adde536f&show=true									43650	4	217.108		217.108	0	1455.87	FALSE	43650
	no matches	0	S6454	no matches	0	no matches	0	no matches	0	1	no matches	0	no matches	0	0	111568	-1				G1,G2,G3		3	3	2	0	0	0		https://gnps.ucsd.edu//ProteoSAFe/result.jsp?task=fe2b002ce423463da78e55d8adde536f&view=cluster_details&protein=111568&show=true	https://gnps.ucsd.edu/ProteoSAFe/result.jsp?view=network_displayer&componentindex=-1&task=fe2b002ce423463da78e55d8adde536f&show=true									111568	8	419.096		419.096	0	982.63	FALSE	111568
	no matches	0	S1106	no matches	0	no matches	0	no matches	0	1	no matches	0	no matches	0	0	21664	-1				G1,G2,G3,G4		3	3	2	4	0	0		https://gnps.ucsd.edu//ProteoSAFe/result.jsp?task=fe2b002ce423463da78e55d8adde536f&view=cluster_details&protein=21664&show=true	https://gnps.ucsd.edu/ProteoSAFe/result.jsp?view=network_displayer&componentindex=-1&task=fe2b002ce423463da78e55d8adde536f&show=true									21664	12	179.107		179.107	0	1055.75	FALSE	21664
	no matches	0	S6104	no matches	0	no matches	0	no matches	0	1	no matches	0	no matches	0	0	105454	-1				G1,G2,G3,G4		18	8	5	8	0	0		https://gnps.ucsd.edu//ProteoSAFe/result.jsp?task=fe2b002ce423463da78e55d8adde536f&view=cluster_details&protein=105454&show=true	https://gnps.ucsd.edu/ProteoSAFe/result.jsp?view=network_displayer&componentindex=-1&task=fe2b002ce423463da78e55d8adde536f&show=true									105454	39	391.046		391.046	0	1153.18	FALSE	105454
	no matches	0	176	no matches	0	no matches	0	no matches	0	76	no matches	0	no matches	0	0	26519	176				G1,G3	5	1	0	1	0	0	0		https://gnps.ucsd.edu//ProteoSAFe/result.jsp?task=fe2b002ce423463da78e55d8adde536f&view=cluster_details&protein=26519&show=true	https://gnps.ucsd.edu/ProteoSAFe/result.jsp?view=network_displayer&componentindex=176&task=fe2b002ce423463da78e55d8adde536f&show=true									26519	2	186.981		186.981	0	909.77	FALSE	26519
	Lactones	0.02	47	Delta valerolactones	0.02	Organic compounds	0.02	Aliphatic heteromonocyclic compounds	0.02	100	Delta valerolactones	0.02	Organoheterocyclic compounds	0.02	0	15861	47				G1,G2,G4	7	17	1	0	5	0	0		https://gnps.ucsd.edu//ProteoSAFe/result.jsp?task=fe2b002ce423463da78e55d8adde536f&view=cluster_details&protein=15861&show=true	https://gnps.ucsd.edu/ProteoSAFe/result.jsp?view=network_displayer&componentindex=47&task=fe2b002ce423463da78e55d8adde536f&show=true									15861	23	169.123		169.123	0	1395.91	FALSE	15861
	Fatty Acyls	0.0204082	108	Acyl carnitines	0.0204082	Organic compounds	0.0204082	Aliphatic acyclic compounds	0.0204082	49	Fatty acid esters	0.0204082	Lipids and lipid-like molecules	0.0204082	0	65977	108				G1,G5	4	3	0	0	0	8	0		https://gnps.ucsd.edu//ProteoSAFe/result.jsp?task=fe2b002ce423463da78e55d8adde536f&view=cluster_details&protein=65977&show=true	https://gnps.ucsd.edu/ProteoSAFe/result.jsp?view=network_displayer&componentindex=108&task=fe2b002ce423463da78e55d8adde536f&show=true									65977	11	246.069		246.069	0	1429.86	FALSE	65977
	no matches	0	S4895	no matches	0	no matches	0	no matches	0	1	no matches	0	no matches	0	0	86079	-1				G1,G4		1	0	0	1	0	0		https://gnps.ucsd.edu//ProteoSAFe/result.jsp?task=fe2b002ce423463da78e55d8adde536f&view=cluster_details&protein=86079&show=true	https://gnps.ucsd.edu/ProteoSAFe/result.jsp?view=network_displayer&componentindex=-1&task=fe2b002ce423463da78e55d8adde536f&show=true									86079	2	319.153		319.153	0	928.963	FALSE	86079
	no matches	0	1590	no matches	0	no matches	0	no matches	0	3	no matches	0	no matches	0	0	60310	1590				G1,G2,G3,G4,G5	1	6	3	4	2	2	0		https://gnps.ucsd.edu//ProteoSAFe/result.jsp?task=fe2b002ce423463da78e55d8adde536f&view=cluster_details&protein=60310&show=true	https://gnps.ucsd.edu/ProteoSAFe/result.jsp?view=network_displayer&componentindex=1590&task=fe2b002ce423463da78e55d8adde536f&show=true									60310	17	236.223		236.223	0	1414.66	FALSE	60310
	no matches	0	2326	no matches	0	no matches	0	no matches	0	2	no matches	0	no matches	0	0	15819	2326				G1,G2,G3	1	30	11	19	0	0	0		https://gnps.ucsd.edu//ProteoSAFe/result.jsp?task=fe2b002ce423463da78e55d8adde536f&view=cluster_details&protein=15819&show=true	https://gnps.ucsd.edu/ProteoSAFe/result.jsp?view=network_displayer&componentindex=2326&task=fe2b002ce423463da78e55d8adde536f&show=true									15819	60	168.079		168.079	0	1374.22	FALSE	15819
	no matches	0	848	no matches	0	no matches	0	no matches	0	6	no matches	0	no matches	0	0	52360	848				G1,G2,G3,G4,G5	3	436	126	106	143	81	0		https://gnps.ucsd.edu//ProteoSAFe/result.jsp?task=fe2b002ce423463da78e55d8adde536f&view=cluster_details&protein=52360&show=true	https://gnps.ucsd.edu/ProteoSAFe/result.jsp?view=network_displayer&componentindex=848&task=fe2b002ce423463da78e55d8adde536f&show=true									52360	892	228.197		228.197	0	1377.43	FALSE	52360
	Carboxylic acids and derivatives	0.333333	2166	Alpha amino acids and derivatives	0.333333	Organic compounds	0.333333	Aliphatic heteropolycyclic compounds	0.333333	3	Amino acids, peptides, and analogues	0.333333	Organic acids and derivatives	0.333333	0	43131	2166				G1,G2,G3,G4	2	11	3	5	9	0	0		https://gnps.ucsd.edu//ProteoSAFe/result.jsp?task=fe2b002ce423463da78e55d8adde536f&view=cluster_details&protein=43131&show=true	https://gnps.ucsd.edu/ProteoSAFe/result.jsp?view=network_displayer&componentindex=2166&task=fe2b002ce423463da78e55d8adde536f&show=true									43131	28	211.074		211.074	0	899.64	FALSE	43131
	no matches	0	150	no matches	0	no matches	0	no matches	0	80	no matches	0	no matches	0	0	76383	150				G1,G2	3	1	1	0	0	0	0		https://gnps.ucsd.edu//ProteoSAFe/result.jsp?task=fe2b002ce423463da78e55d8adde536f&view=cluster_details&protein=76383&show=true	https://gnps.ucsd.edu/ProteoSAFe/result.jsp?view=network_displayer&componentindex=150&task=fe2b002ce423463da78e55d8adde536f&show=true									76383	2	545.159		273.079	0	1482.24	FALSE	76383
	no matches	0	S4232	no matches	0	no matches	0	no matches	0	1	no matches	0	no matches	0	0	82863	-1				G1,G2,G3		3	3	4	0	0	0		https://gnps.ucsd.edu//ProteoSAFe/result.jsp?task=fe2b002ce423463da78e55d8adde536f&view=cluster_details&protein=82863&show=true	https://gnps.ucsd.edu/ProteoSAFe/result.jsp?view=network_displayer&componentindex=-1&task=fe2b002ce423463da78e55d8adde536f&show=true									82863	10	291.254		291.254	0	1414.23	FALSE	82863
	no matches	0	255	no matches	0	no matches	0	no matches	0	69	no matches	0	no matches	0	0	116298	255				G3	10	0	0	2	0	0	0		https://gnps.ucsd.edu//ProteoSAFe/result.jsp?task=fe2b002ce423463da78e55d8adde536f&view=cluster_details&protein=116298&show=true	https://gnps.ucsd.edu/ProteoSAFe/result.jsp?view=network_displayer&componentindex=255&task=fe2b002ce423463da78e55d8adde536f&show=true									116298	2	923.297		462.148	0	1481.53	FALSE	116298
	no matches	0	S231	no matches	0	no matches	0	no matches	0	1	no matches	0	no matches	0	0	2773	-1				G1,G2,G4		4	1	0	2	0	0		https://gnps.ucsd.edu//ProteoSAFe/result.jsp?task=fe2b002ce423463da78e55d8adde536f&view=cluster_details&protein=2773&show=true	https://gnps.ucsd.edu/ProteoSAFe/result.jsp?view=network_displayer&componentindex=-1&task=fe2b002ce423463da78e55d8adde536f&show=true									2773	7	146.118		146.118	0	1035.39	FALSE	2773
	no matches	0	812	no matches	0	no matches	0	no matches	0	2	no matches	0	no matches	0	0	86412	812				G1,G3	1	1	0	1	0	0	0		https://gnps.ucsd.edu//ProteoSAFe/result.jsp?task=fe2b002ce423463da78e55d8adde536f&view=cluster_details&protein=86412&show=true	https://gnps.ucsd.edu/ProteoSAFe/result.jsp?view=network_displayer&componentindex=812&task=fe2b002ce423463da78e55d8adde536f&show=true									86412	2	322.165		322.165	0	880.455	FALSE	86412
M+H	Glycerophospholipids	0.840909	323	Glycerophosphocholines	0.840909	Organic compounds	0.840909	Aliphatic acyclic compounds	0.840909	44	Glycerophosphocholines	0.840909	Lipids and lipid-like molecules	0.840909	0	70349	323	SN-GLYCERO-3-PHOSPHOCHOLINE	isolated	MoNA:MoNA036712	G1,G2,G3,G4	2	10	2	4	3	0	0	http://gnps.ucsd.edu/ProteoSAFe/gnpslibraryspectrum.jsp?SpectrumID=CCMSLIB00006684253	https://gnps.ucsd.edu//ProteoSAFe/result.jsp?task=fe2b002ce423463da78e55d8adde536f&view=cluster_details&protein=70349&show=true	https://gnps.ucsd.edu/ProteoSAFe/result.jsp?view=network_displayer&componentindex=323&task=fe2b002ce423463da78e55d8adde536f&show=true	"InChI=1S/C8H20NO6P/c1-9(2,3)4-5-14-16(12,13)15-7-8(11)6-10/h8,10-11H,4-7H2,1-3H3/t8-/m0/s1"	qTof	ESI	positive	3	0.00100708	0.812257	3.90175	70349	19	258.111	MoNA	258.111	0	768.274	FALSE	70349	6
[M+H]+	Carboxylic acids and derivatives	1	S1056	Arginine and derivatives	1	Organic compounds	1	Aliphatic acyclic compounds	1	1	Amino acids, peptides, and analogues	1	Organic acids and derivatives	1	0	20572	-1	Massbank:PB000420 Arginine|2-amino-5-(diaminomethylideneamino)pentanoic acid	Isolated	Massbank	G2,G3,G4		0	1	1	2	0	0	http://gnps.ucsd.edu/ProteoSAFe/gnpslibraryspectrum.jsp?SpectrumID=CCMSLIB00000221715	https://gnps.ucsd.edu//ProteoSAFe/result.jsp?task=fe2b002ce423463da78e55d8adde536f&view=cluster_details&protein=20572&show=true	https://gnps.ucsd.edu/ProteoSAFe/result.jsp?view=network_displayer&componentindex=-1&task=fe2b002ce423463da78e55d8adde536f&show=true	1S/C6H14N4O2/c7-4(5(11)12)2-1-3-10-6(8)9/h4H,1-3,7H2,(H,11,12)(H4,8,9,10)	LC-ESI-QTOF	ESI	Positive	3	0	0.778312	0	20572	4	175.12	Putative Massbank Match	175.12	0	1396.92	FALSE	20572	6
	no matches	0	S6206	no matches	0	no matches	0	no matches	0	1	no matches	0	no matches	0	0	109699	-1				G1,G2,G3		1	1	1	0	0	0		https://gnps.ucsd.edu//ProteoSAFe/result.jsp?task=fe2b002ce423463da78e55d8adde536f&view=cluster_details&protein=109699&show=true	https://gnps.ucsd.edu/ProteoSAFe/result.jsp?view=network_displayer&componentindex=-1&task=fe2b002ce423463da78e55d8adde536f&show=true									109699	3	797.205		399.102	0	707.473	FALSE	109699
	no matches	0	S2821	no matches	0	no matches	0	no matches	0	1	no matches	0	no matches	0	0	65242	-1				G1,G2,G3,G4,G5		14	4	5	5	1	0		https://gnps.ucsd.edu//ProteoSAFe/result.jsp?task=fe2b002ce423463da78e55d8adde536f&view=cluster_details&protein=65242&show=true	https://gnps.ucsd.edu/ProteoSAFe/result.jsp?view=network_displayer&componentindex=-1&task=fe2b002ce423463da78e55d8adde536f&show=true									65242	29	479.235		240.117	0	825.684	FALSE	65242
	no matches	0	1152	no matches	0	no matches	0	no matches	0	8	no matches	0	no matches	0	0	85494	1152				G1,G2,G4,G5	4	7	1	0	1	33	0		https://gnps.ucsd.edu//ProteoSAFe/result.jsp?task=fe2b002ce423463da78e55d8adde536f&view=cluster_details&protein=85494&show=true	https://gnps.ucsd.edu/ProteoSAFe/result.jsp?view=network_displayer&componentindex=1152&task=fe2b002ce423463da78e55d8adde536f&show=true									85494	42	313.238		313.238	0	1370.09	FALSE	85494
	no matches	0	914	no matches	0	no matches	0	no matches	0	2	no matches	0	no matches	0	0	68329	914				G1,G2,G3	1	3	3	4	0	0	0		https://gnps.ucsd.edu//ProteoSAFe/result.jsp?task=fe2b002ce423463da78e55d8adde536f&view=cluster_details&protein=68329&show=true	https://gnps.ucsd.edu/ProteoSAFe/result.jsp?view=network_displayer&componentindex=914&task=fe2b002ce423463da78e55d8adde536f&show=true									68329	10	249.186		249.186	0	1310.64	FALSE	68329
	no matches	0	990	no matches	0	no matches	0	no matches	0	5	no matches	0	no matches	0	0	67347	990				G3	1	0	0	2	0	0	0		https://gnps.ucsd.edu//ProteoSAFe/result.jsp?task=fe2b002ce423463da78e55d8adde536f&view=cluster_details&protein=67347&show=true	https://gnps.ucsd.edu/ProteoSAFe/result.jsp?view=network_displayer&componentindex=990&task=fe2b002ce423463da78e55d8adde536f&show=true									67347	2	249.046		249.046	0	1162.3	FALSE	67347
	Coumarins and derivatives	0.010101	77	7-hydroxycoumarins	0.010101	Organic compounds	0.010101	Aromatic heteropolycyclic compounds	0.010101	99	Hydroxycoumarins	0.010101	Phenylpropanoids and polyketides	0.010101	0	12435	77				G5	3	0	0	0	0	2	0		https://gnps.ucsd.edu//ProteoSAFe/result.jsp?task=fe2b002ce423463da78e55d8adde536f&view=cluster_details&protein=12435&show=true	https://gnps.ucsd.edu/ProteoSAFe/result.jsp?view=network_displayer&componentindex=77&task=fe2b002ce423463da78e55d8adde536f&show=true									12435	2	161.03		161.03	0	892.294	FALSE	12435
	no matches	0	808	no matches	0	no matches	0	no matches	0	3	no matches	0	no matches	0	0	119136	808				G1,G2,G5	2	5	1	0	0	7	0		https://gnps.ucsd.edu//ProteoSAFe/result.jsp?task=fe2b002ce423463da78e55d8adde536f&view=cluster_details&protein=119136&show=true	https://gnps.ucsd.edu/ProteoSAFe/result.jsp?view=network_displayer&componentindex=808&task=fe2b002ce423463da78e55d8adde536f&show=true									119136	13	505.023		505.023	0	618.217	FALSE	119136
	no matches	0	S1590	no matches	0	no matches	0	no matches	0	1	no matches	0	no matches	0	0	32292	-1				G1,G2,G3		2	1	1	0	0	0		https://gnps.ucsd.edu//ProteoSAFe/result.jsp?task=fe2b002ce423463da78e55d8adde536f&view=cluster_details&protein=32292&show=true	https://gnps.ucsd.edu/ProteoSAFe/result.jsp?view=network_displayer&componentindex=-1&task=fe2b002ce423463da78e55d8adde536f&show=true									32292	4	202.04		202.04	0	1450.84	FALSE	32292
	no matches	0	S4396	no matches	0	no matches	0	no matches	0	1	no matches	0	no matches	0	0	84063	-1				G1		2	0	0	0	0	0		https://gnps.ucsd.edu//ProteoSAFe/result.jsp?task=fe2b002ce423463da78e55d8adde536f&view=cluster_details&protein=84063&show=true	https://gnps.ucsd.edu/ProteoSAFe/result.jsp?view=network_displayer&componentindex=-1&task=fe2b002ce423463da78e55d8adde536f&show=true									84063	2	300.04		300.04	0	1370.65	FALSE	84063
	no matches	0	40	no matches	0	no matches	0	no matches	0	91	no matches	0	no matches	0	0	14428	40				G1	2	2	0	0	0	0	0		https://gnps.ucsd.edu//ProteoSAFe/result.jsp?task=fe2b002ce423463da78e55d8adde536f&view=cluster_details&protein=14428&show=true	https://gnps.ucsd.edu/ProteoSAFe/result.jsp?view=network_displayer&componentindex=40&task=fe2b002ce423463da78e55d8adde536f&show=true									14428	2	163.133		163.133	0	918.804	FALSE	14428
	Organooxygen compounds	0.0786517	243	Hexoses	0.0786517	Organic compounds	0.0898876	Aliphatic heteromonocyclic compounds	0.0786517	89	Carbohydrates and carbohydrate conjugates	0.0786517	Organic oxygen compounds	0.0786517	0	104748	243				G1	2	2	0	0	0	0	0		https://gnps.ucsd.edu//ProteoSAFe/result.jsp?task=fe2b002ce423463da78e55d8adde536f&view=cluster_details&protein=104748&show=true	https://gnps.ucsd.edu/ProteoSAFe/result.jsp?view=network_displayer&componentindex=243&task=fe2b002ce423463da78e55d8adde536f&show=true									104748	2	383.141		383.141	0	796.765	FALSE	104748
	no matches	0	S6603	no matches	0	no matches	0	no matches	0	1	no matches	0	no matches	0	0	112557	-1				G3		0	0	3	0	0	0		https://gnps.ucsd.edu//ProteoSAFe/result.jsp?task=fe2b002ce423463da78e55d8adde536f&view=cluster_details&protein=112557&show=true	https://gnps.ucsd.edu/ProteoSAFe/result.jsp?view=network_displayer&componentindex=-1&task=fe2b002ce423463da78e55d8adde536f&show=true									112557	3	863.167		432.083	0	817.333	FALSE	112557
	no matches	0	76	no matches	0	no matches	0	no matches	0	65	no matches	0	no matches	0	0	47910	76				G1,G2	3	2	1	0	0	0	0		https://gnps.ucsd.edu//ProteoSAFe/result.jsp?task=fe2b002ce423463da78e55d8adde536f&view=cluster_details&protein=47910&show=true	https://gnps.ucsd.edu/ProteoSAFe/result.jsp?view=network_displayer&componentindex=76&task=fe2b002ce423463da78e55d8adde536f&show=true									47910	3	221.191		221.191	0	546.6	FALSE	47910
	no matches	0	S5844	no matches	0	no matches	0	no matches	0	1	no matches	0	no matches	0	0	95053	-1				G1		2	0	0	0	0	0		https://gnps.ucsd.edu//ProteoSAFe/result.jsp?task=fe2b002ce423463da78e55d8adde536f&view=cluster_details&protein=95053&show=true	https://gnps.ucsd.edu/ProteoSAFe/result.jsp?view=network_displayer&componentindex=-1&task=fe2b002ce423463da78e55d8adde536f&show=true									95053	2	369.132		369.132	0	932.33	FALSE	95053
	no matches	0	S5569	no matches	0	no matches	0	no matches	0	1	no matches	0	no matches	0	0	92837	-1				G1		3	0	0	0	0	0		https://gnps.ucsd.edu//ProteoSAFe/result.jsp?task=fe2b002ce423463da78e55d8adde536f&view=cluster_details&protein=92837&show=true	https://gnps.ucsd.edu/ProteoSAFe/result.jsp?view=network_displayer&componentindex=-1&task=fe2b002ce423463da78e55d8adde536f&show=true									92837	3	353.085		353.085	0	459.738	FALSE	92837
	no matches	0	S4459	no matches	0	no matches	0	no matches	0	1	no matches	0	no matches	0	0	84268	-1				G1,G2,G3		10	1	5	0	0	0		https://gnps.ucsd.edu//ProteoSAFe/result.jsp?task=fe2b002ce423463da78e55d8adde536f&view=cluster_details&protein=84268&show=true	https://gnps.ucsd.edu/ProteoSAFe/result.jsp?view=network_displayer&componentindex=-1&task=fe2b002ce423463da78e55d8adde536f&show=true									84268	16	302.197		302.197	0	1201.9	FALSE	84268
	no matches	0	45	no matches	0	no matches	0	no matches	0	72	no matches	0	no matches	0	0	77194	45				G1,G2,G3,G4	5	3	3	2	2	0	0		https://gnps.ucsd.edu//ProteoSAFe/result.jsp?task=fe2b002ce423463da78e55d8adde536f&view=cluster_details&protein=77194&show=true	https://gnps.ucsd.edu/ProteoSAFe/result.jsp?view=network_displayer&componentindex=45&task=fe2b002ce423463da78e55d8adde536f&show=true									77194	10	279.048		279.048	0	218.007	FALSE	77194
	no matches	0	S5372	no matches	0	no matches	0	no matches	0	1	no matches	0	no matches	0	0	90878	-1				G5		0	0	0	0	3	0		https://gnps.ucsd.edu//ProteoSAFe/result.jsp?task=fe2b002ce423463da78e55d8adde536f&view=cluster_details&protein=90878&show=true	https://gnps.ucsd.edu/ProteoSAFe/result.jsp?view=network_displayer&componentindex=-1&task=fe2b002ce423463da78e55d8adde536f&show=true									90878	3	341.281		341.281	0	1317.09	FALSE	90878
	no matches	0	S3304	no matches	0	no matches	0	no matches	0	1	no matches	0	no matches	0	0	69546	-1				G3		0	0	2	0	0	0		https://gnps.ucsd.edu//ProteoSAFe/result.jsp?task=fe2b002ce423463da78e55d8adde536f&view=cluster_details&protein=69546&show=true	https://gnps.ucsd.edu/ProteoSAFe/result.jsp?view=network_displayer&componentindex=-1&task=fe2b002ce423463da78e55d8adde536f&show=true									69546	2	256.191		256.191	0	1401.76	FALSE	69546
	no matches	0	S5597	no matches	0	no matches	0	no matches	0	1	no matches	0	no matches	0	0	93005	-1				G1		2	0	0	0	0	0		https://gnps.ucsd.edu//ProteoSAFe/result.jsp?task=fe2b002ce423463da78e55d8adde536f&view=cluster_details&protein=93005&show=true	https://gnps.ucsd.edu/ProteoSAFe/result.jsp?view=network_displayer&componentindex=-1&task=fe2b002ce423463da78e55d8adde536f&show=true									93005	2	707.137		354.068	0	838.865	FALSE	93005
	no matches	0	S1432	no matches	0	no matches	0	no matches	0	1	no matches	0	no matches	0	0	28665	-1				G2,G3		0	2	2	0	0	0		https://gnps.ucsd.edu//ProteoSAFe/result.jsp?task=fe2b002ce423463da78e55d8adde536f&view=cluster_details&protein=28665&show=true	https://gnps.ucsd.edu/ProteoSAFe/result.jsp?view=network_displayer&componentindex=-1&task=fe2b002ce423463da78e55d8adde536f&show=true									28665	4	193.05		193.05	0	937.056	FALSE	28665
	no matches	0	S1537	no matches	0	no matches	0	no matches	0	1	no matches	0	no matches	0	0	30683	-1				G1,G2,G4,G5		2	1	0	3	1	0		https://gnps.ucsd.edu//ProteoSAFe/result.jsp?task=fe2b002ce423463da78e55d8adde536f&view=cluster_details&protein=30683&show=true	https://gnps.ucsd.edu/ProteoSAFe/result.jsp?view=network_displayer&componentindex=-1&task=fe2b002ce423463da78e55d8adde536f&show=true									30683	7	198.149		198.149	0	1141.52	FALSE	30683
	no matches	0	S6862	no matches	0	no matches	0	no matches	0	1	no matches	0	no matches	0	0	117176	-1				G4		0	0	0	5	0	0		https://gnps.ucsd.edu//ProteoSAFe/result.jsp?task=fe2b002ce423463da78e55d8adde536f&view=cluster_details&protein=117176&show=true	https://gnps.ucsd.edu/ProteoSAFe/result.jsp?view=network_displayer&componentindex=-1&task=fe2b002ce423463da78e55d8adde536f&show=true									117176	5	465.084		465.084	0	1162.65	FALSE	117176
	no matches	0	629	no matches	0	no matches	0	no matches	0	2	no matches	0	no matches	0	0	58310	629				G1,G2,G3,G4,G5	1	13	2	8	4	4	0		https://gnps.ucsd.edu//ProteoSAFe/result.jsp?task=fe2b002ce423463da78e55d8adde536f&view=cluster_details&protein=58310&show=true	https://gnps.ucsd.edu/ProteoSAFe/result.jsp?view=network_displayer&componentindex=629&task=fe2b002ce423463da78e55d8adde536f&show=true									58310	31	234.207		234.207	0	1117.26	FALSE	58310
	no matches	0	937	no matches	0	no matches	0	no matches	0	8	no matches	0	no matches	0	0	10843	937				G1,G2,G4	2	1	2	0	2	0	0		https://gnps.ucsd.edu//ProteoSAFe/result.jsp?task=fe2b002ce423463da78e55d8adde536f&view=cluster_details&protein=10843&show=true	https://gnps.ucsd.edu/ProteoSAFe/result.jsp?view=network_displayer&componentindex=937&task=fe2b002ce423463da78e55d8adde536f&show=true									10843	5	157.123		157.123	0	1059.55	FALSE	10843
	no matches	0	985	no matches	0	no matches	0	no matches	0	5	no matches	0	no matches	0	0	112777	985				G1,G2,G3	2	5	1	1	0	0	0		https://gnps.ucsd.edu//ProteoSAFe/result.jsp?task=fe2b002ce423463da78e55d8adde536f&view=cluster_details&protein=112777&show=true	https://gnps.ucsd.edu/ProteoSAFe/result.jsp?view=network_displayer&componentindex=985&task=fe2b002ce423463da78e55d8adde536f&show=true									112777	7	437.09		437.09	0	1151.19	FALSE	112777
	no matches	0	18	no matches	0	no matches	0	no matches	0	74	no matches	0	no matches	0	0	28208	18				G1,G2,G3	4	4	1	2	0	0	0		https://gnps.ucsd.edu//ProteoSAFe/result.jsp?task=fe2b002ce423463da78e55d8adde536f&view=cluster_details&protein=28208&show=true	https://gnps.ucsd.edu/ProteoSAFe/result.jsp?view=network_displayer&componentindex=18&task=fe2b002ce423463da78e55d8adde536f&show=true									28208	7	383.105		192.052	0	1198.35	FALSE	28208
	no matches	0	S3729	no matches	0	no matches	0	no matches	0	1	no matches	0	no matches	0	0	75154	-1				G1		2	0	0	0	0	0		https://gnps.ucsd.edu//ProteoSAFe/result.jsp?task=fe2b002ce423463da78e55d8adde536f&view=cluster_details&protein=75154&show=true	https://gnps.ucsd.edu/ProteoSAFe/result.jsp?view=network_displayer&componentindex=-1&task=fe2b002ce423463da78e55d8adde536f&show=true									75154	2	272.186		272.186	0	762.949	FALSE	75154
	no matches	0	S4928	no matches	0	no matches	0	no matches	0	1	no matches	0	no matches	0	0	86270	-1				G1,G2,G3		2	2	1	0	0	0		https://gnps.ucsd.edu//ProteoSAFe/result.jsp?task=fe2b002ce423463da78e55d8adde536f&view=cluster_details&protein=86270&show=true	https://gnps.ucsd.edu/ProteoSAFe/result.jsp?view=network_displayer&componentindex=-1&task=fe2b002ce423463da78e55d8adde536f&show=true									86270	5	321.074		321.074	0	1056.85	FALSE	86270
	no matches	0	S1643	no matches	0	no matches	0	no matches	0	1	no matches	0	no matches	0	0	32999	-1				G5		0	0	0	0	2	0		https://gnps.ucsd.edu//ProteoSAFe/result.jsp?task=fe2b002ce423463da78e55d8adde536f&view=cluster_details&protein=32999&show=true	https://gnps.ucsd.edu/ProteoSAFe/result.jsp?view=network_displayer&componentindex=-1&task=fe2b002ce423463da78e55d8adde536f&show=true									32999	2	203.053		203.053	0	1469.46	FALSE	32999
	Fatty Acyls	0.0204082	108	Acyl carnitines	0.0204082	Organic compounds	0.0204082	Aliphatic acyclic compounds	0.0204082	49	Fatty acid esters	0.0204082	Lipids and lipid-like molecules	0.0204082	0	65758	108				G1,G3	3	2	0	2	0	0	0		https://gnps.ucsd.edu//ProteoSAFe/result.jsp?task=fe2b002ce423463da78e55d8adde536f&view=cluster_details&protein=65758&show=true	https://gnps.ucsd.edu/ProteoSAFe/result.jsp?view=network_displayer&componentindex=108&task=fe2b002ce423463da78e55d8adde536f&show=true									65758	4	244.155		244.155	0	841.131	FALSE	65758
	no matches	0	33	no matches	0	no matches	0	no matches	0	45	no matches	0	no matches	0	0	430	33				G1,G2,G3,G4	7	1	2	1	3	0	0		https://gnps.ucsd.edu//ProteoSAFe/result.jsp?task=fe2b002ce423463da78e55d8adde536f&view=cluster_details&protein=430&show=true	https://gnps.ucsd.edu/ProteoSAFe/result.jsp?view=network_displayer&componentindex=33&task=fe2b002ce423463da78e55d8adde536f&show=true									430	7	136.022		136.022	0	998.63	FALSE	430
	no matches	0	S1344	no matches	0	no matches	0	no matches	0	1	no matches	0	no matches	0	0	27919	-1				G1,G4		1	0	0	2	0	0		https://gnps.ucsd.edu//ProteoSAFe/result.jsp?task=fe2b002ce423463da78e55d8adde536f&view=cluster_details&protein=27919&show=true	https://gnps.ucsd.edu/ProteoSAFe/result.jsp?view=network_displayer&componentindex=-1&task=fe2b002ce423463da78e55d8adde536f&show=true									27919	3	189.008		189.008	0	560.192	FALSE	27919
	no matches	0	45	no matches	0	no matches	0	no matches	0	72	no matches	0	no matches	0	0	77073	45				G1,G3,G4,G5	9	3	0	4	3	1	0		https://gnps.ucsd.edu//ProteoSAFe/result.jsp?task=fe2b002ce423463da78e55d8adde536f&view=cluster_details&protein=77073&show=true	https://gnps.ucsd.edu/ProteoSAFe/result.jsp?view=network_displayer&componentindex=45&task=fe2b002ce423463da78e55d8adde536f&show=true									77073	11	277.217		277.217	0	1405.75	FALSE	77073
	no matches	0	375	no matches	0	no matches	0	no matches	0	55	no matches	0	no matches	0	0	36948	375				G1,G2	6	2	1	0	0	0	0		https://gnps.ucsd.edu//ProteoSAFe/result.jsp?task=fe2b002ce423463da78e55d8adde536f&view=cluster_details&protein=36948&show=true	https://gnps.ucsd.edu/ProteoSAFe/result.jsp?view=network_displayer&componentindex=375&task=fe2b002ce423463da78e55d8adde536f&show=true									36948	3	207.072		207.072	0	732.307	FALSE	36948
	no matches	0	16	no matches	0	no matches	0	no matches	0	60	no matches	0	no matches	0	0	69259	16				G1,G2	10	5	2	0	0	0	0		https://gnps.ucsd.edu//ProteoSAFe/result.jsp?task=fe2b002ce423463da78e55d8adde536f&view=cluster_details&protein=69259&show=true	https://gnps.ucsd.edu/ProteoSAFe/result.jsp?view=network_displayer&componentindex=16&task=fe2b002ce423463da78e55d8adde536f&show=true									69259	7	255.108		255.108	0	1373.95	FALSE	69259
	no matches	0	2077	no matches	0	no matches	0	no matches	0	3	no matches	0	no matches	0	0	71699	2077				G1,G2	2	15	1	0	0	0	0		https://gnps.ucsd.edu//ProteoSAFe/result.jsp?task=fe2b002ce423463da78e55d8adde536f&view=cluster_details&protein=71699&show=true	https://gnps.ucsd.edu/ProteoSAFe/result.jsp?view=network_displayer&componentindex=2077&task=fe2b002ce423463da78e55d8adde536f&show=true									71699	16	259.093		259.093	0	594.981	FALSE	71699
	no matches	0	S3551	no matches	0	no matches	0	no matches	0	1	no matches	0	no matches	0	0	73831	-1				G1,G4		3	0	0	1	0	0		https://gnps.ucsd.edu//ProteoSAFe/result.jsp?task=fe2b002ce423463da78e55d8adde536f&view=cluster_details&protein=73831&show=true	https://gnps.ucsd.edu/ProteoSAFe/result.jsp?view=network_displayer&componentindex=-1&task=fe2b002ce423463da78e55d8adde536f&show=true									73831	4	531.161		266.08	0	891.524	FALSE	73831
	no matches	0	S1445	no matches	0	no matches	0	no matches	0	1	no matches	0	no matches	0	0	28710	-1				G1,G3,G5		3	0	3	0	4	0		https://gnps.ucsd.edu//ProteoSAFe/result.jsp?task=fe2b002ce423463da78e55d8adde536f&view=cluster_details&protein=28710&show=true	https://gnps.ucsd.edu/ProteoSAFe/result.jsp?view=network_displayer&componentindex=-1&task=fe2b002ce423463da78e55d8adde536f&show=true									28710	10	193.159		193.159	0	1402.31	FALSE	28710
	no matches	0	S5450	no matches	0	no matches	0	no matches	0	1	no matches	0	no matches	0	0	92391	-1				G1,G3		1	0	1	0	0	0		https://gnps.ucsd.edu//ProteoSAFe/result.jsp?task=fe2b002ce423463da78e55d8adde536f&view=cluster_details&protein=92391&show=true	https://gnps.ucsd.edu/ProteoSAFe/result.jsp?view=network_displayer&componentindex=-1&task=fe2b002ce423463da78e55d8adde536f&show=true									92391	2	346.296		346.296	0	1291.37	FALSE	92391
	no matches	0	1929	no matches	0	no matches	0	no matches	0	6	no matches	0	no matches	0	0	36970	1929				G1	1	2	0	0	0	0	0		https://gnps.ucsd.edu//ProteoSAFe/result.jsp?task=fe2b002ce423463da78e55d8adde536f&view=cluster_details&protein=36970&show=true	https://gnps.ucsd.edu/ProteoSAFe/result.jsp?view=network_displayer&componentindex=1929&task=fe2b002ce423463da78e55d8adde536f&show=true									36970	2	207.1		207.1	0	1232.63	FALSE	36970
	no matches	0	S6196	no matches	0	no matches	0	no matches	0	1	no matches	0	no matches	0	0	106943	-1				G5		0	0	0	0	3	0		https://gnps.ucsd.edu//ProteoSAFe/result.jsp?task=fe2b002ce423463da78e55d8adde536f&view=cluster_details&protein=106943&show=true	https://gnps.ucsd.edu/ProteoSAFe/result.jsp?view=network_displayer&componentindex=-1&task=fe2b002ce423463da78e55d8adde536f&show=true									106943	3	796.145		398.572	0	1566.86	FALSE	106943
	no matches	0	18	no matches	0	no matches	0	no matches	0	74	no matches	0	no matches	0	0	28262	18				G1,G2,G3	3	1	1	1	0	0	0		https://gnps.ucsd.edu//ProteoSAFe/result.jsp?task=fe2b002ce423463da78e55d8adde536f&view=cluster_details&protein=28262&show=true	https://gnps.ucsd.edu/ProteoSAFe/result.jsp?view=network_displayer&componentindex=18&task=fe2b002ce423463da78e55d8adde536f&show=true									28262	3	383.105		192.052	0	1329.35	FALSE	28262
	no matches	0	S2719	no matches	0	no matches	0	no matches	0	1	no matches	0	no matches	0	0	59294	-1				G1,G3		1	0	1	0	0	0		https://gnps.ucsd.edu//ProteoSAFe/result.jsp?task=fe2b002ce423463da78e55d8adde536f&view=cluster_details&protein=59294&show=true	https://gnps.ucsd.edu/ProteoSAFe/result.jsp?view=network_displayer&componentindex=-1&task=fe2b002ce423463da78e55d8adde536f&show=true									59294	2	235.206		235.206	0	1250.82	FALSE	59294
	Organooxygen compounds	0.0113636	235	Monosaccharides	0.0113636	Organic compounds	0.0113636	Aliphatic heteromonocyclic compounds	0.0113636	88	Carbohydrates and carbohydrate conjugates	0.0113636	Organic oxygen compounds	0.0113636	0	32351	235				G1,G4,G5	5	2	0	0	2	5	0		https://gnps.ucsd.edu//ProteoSAFe/result.jsp?task=fe2b002ce423463da78e55d8adde536f&view=cluster_details&protein=32351&show=true	https://gnps.ucsd.edu/ProteoSAFe/result.jsp?view=network_displayer&componentindex=235&task=fe2b002ce423463da78e55d8adde536f&show=true									32351	9	203.053		203.053	0	572.656	FALSE	32351
	Hydroxy acids and derivatives	0.5	1233	Medium-chain hydroxy acids and derivatives	0.5	Organic compounds	0.5	Aliphatic acyclic compounds	0.5	2	Medium-chain hydroxy acids and derivatives	0.5	Organic acids and derivatives	0.5	0	16338	1233				G1,G2,G4	1	11	4	0	4	0	0		https://gnps.ucsd.edu//ProteoSAFe/result.jsp?task=fe2b002ce423463da78e55d8adde536f&view=cluster_details&protein=16338&show=true	https://gnps.ucsd.edu/ProteoSAFe/result.jsp?view=network_displayer&componentindex=1233&task=fe2b002ce423463da78e55d8adde536f&show=true									16338	19	171.139		171.139	0	1206.11	FALSE	16338
	no matches	0	S970	no matches	0	no matches	0	no matches	0	1	no matches	0	no matches	0	0	18520	-1				G1		2	0	0	0	0	0		https://gnps.ucsd.edu//ProteoSAFe/result.jsp?task=fe2b002ce423463da78e55d8adde536f&view=cluster_details&protein=18520&show=true	https://gnps.ucsd.edu/ProteoSAFe/result.jsp?view=network_displayer&componentindex=-1&task=fe2b002ce423463da78e55d8adde536f&show=true									18520	2	173.082		173.082	0	489.868	FALSE	18520
	no matches	0	S2582	no matches	0	no matches	0	no matches	0	1	no matches	0	no matches	0	0	57131	-1				G1,G2		2	1	0	0	0	0		https://gnps.ucsd.edu//ProteoSAFe/result.jsp?task=fe2b002ce423463da78e55d8adde536f&view=cluster_details&protein=57131&show=true	https://gnps.ucsd.edu/ProteoSAFe/result.jsp?view=network_displayer&componentindex=-1&task=fe2b002ce423463da78e55d8adde536f&show=true									57131	3	233.983		233.983	0	120.97	FALSE	57131
	no matches	0	1397	no matches	0	no matches	0	no matches	0	8	no matches	0	no matches	0	0	21628	1397				G2,G3,G4	2	0	2	1	1	0	0		https://gnps.ucsd.edu//ProteoSAFe/result.jsp?task=fe2b002ce423463da78e55d8adde536f&view=cluster_details&protein=21628&show=true	https://gnps.ucsd.edu/ProteoSAFe/result.jsp?view=network_displayer&componentindex=1397&task=fe2b002ce423463da78e55d8adde536f&show=true									21628	4	179.001		179.001	0	1544.27	FALSE	21628
	no matches	0	S124	no matches	0	no matches	0	no matches	0	1	no matches	0	no matches	0	0	586	-1				G4		0	0	0	2	0	0		https://gnps.ucsd.edu//ProteoSAFe/result.jsp?task=fe2b002ce423463da78e55d8adde536f&view=cluster_details&protein=586&show=true	https://gnps.ucsd.edu/ProteoSAFe/result.jsp?view=network_displayer&componentindex=-1&task=fe2b002ce423463da78e55d8adde536f&show=true									586	2	136.022		136.022	0	657.405	FALSE	586
	no matches	0	2831	no matches	0	no matches	0	no matches	0	4	no matches	0	no matches	0	0	1761	2831				G1,G5	2	2	0	0	0	1	0		https://gnps.ucsd.edu//ProteoSAFe/result.jsp?task=fe2b002ce423463da78e55d8adde536f&view=cluster_details&protein=1761&show=true	https://gnps.ucsd.edu/ProteoSAFe/result.jsp?view=network_displayer&componentindex=2831&task=fe2b002ce423463da78e55d8adde536f&show=true									1761	3	143.107		143.107	0	532.452	FALSE	1761
	no matches	0	S2387	no matches	0	no matches	0	no matches	0	1	no matches	0	no matches	0	0	52346	-1				G1,G2,G3,G4		12	6	3	6	0	0		https://gnps.ucsd.edu//ProteoSAFe/result.jsp?task=fe2b002ce423463da78e55d8adde536f&view=cluster_details&protein=52346&show=true	https://gnps.ucsd.edu/ProteoSAFe/result.jsp?view=network_displayer&componentindex=-1&task=fe2b002ce423463da78e55d8adde536f&show=true									52346	27	228.087		228.087	0	917.203	FALSE	52346
	no matches	0	S3984	no matches	0	no matches	0	no matches	0	1	no matches	0	no matches	0	0	80953	-1				G1		2	0	0	0	0	0		https://gnps.ucsd.edu//ProteoSAFe/result.jsp?task=fe2b002ce423463da78e55d8adde536f&view=cluster_details&protein=80953&show=true	https://gnps.ucsd.edu/ProteoSAFe/result.jsp?view=network_displayer&componentindex=-1&task=fe2b002ce423463da78e55d8adde536f&show=true									80953	2	280.998		280.998	0	1307.24	FALSE	80953
	no matches	0	93	no matches	0	no matches	0	no matches	0	39	no matches	0	no matches	0	0	57067	93				G1,G5	2	7	0	0	0	2	0		https://gnps.ucsd.edu//ProteoSAFe/result.jsp?task=fe2b002ce423463da78e55d8adde536f&view=cluster_details&protein=57067&show=true	https://gnps.ucsd.edu/ProteoSAFe/result.jsp?view=network_displayer&componentindex=93&task=fe2b002ce423463da78e55d8adde536f&show=true									57067	9	233.983		233.983	0	363.855	FALSE	57067
	no matches	0	326	no matches	0	no matches	0	no matches	0	27	no matches	0	no matches	0	0	65523	326				G1,G3,G4	1	1	0	1	2	0	0		https://gnps.ucsd.edu//ProteoSAFe/result.jsp?task=fe2b002ce423463da78e55d8adde536f&view=cluster_details&protein=65523&show=true	https://gnps.ucsd.edu/ProteoSAFe/result.jsp?view=network_displayer&componentindex=326&task=fe2b002ce423463da78e55d8adde536f&show=true									65523	4	243.066		243.066	0	1227.94	FALSE	65523
	no matches	0	158	no matches	0	no matches	0	no matches	0	41	no matches	0	no matches	0	0	53872	158				G1,G2	1	1	4	0	0	0	0		https://gnps.ucsd.edu//ProteoSAFe/result.jsp?task=fe2b002ce423463da78e55d8adde536f&view=cluster_details&protein=53872&show=true	https://gnps.ucsd.edu/ProteoSAFe/result.jsp?view=network_displayer&componentindex=158&task=fe2b002ce423463da78e55d8adde536f&show=true									53872	5	229.144		229.144	0	585.34	FALSE	53872
	no matches	0	125	no matches	0	no matches	0	no matches	0	83	no matches	0	no matches	0	0	1700	125				G1,G3,G5	6	4	0	4	0	1	0		https://gnps.ucsd.edu//ProteoSAFe/result.jsp?task=fe2b002ce423463da78e55d8adde536f&view=cluster_details&protein=1700&show=true	https://gnps.ucsd.edu/ProteoSAFe/result.jsp?view=network_displayer&componentindex=125&task=fe2b002ce423463da78e55d8adde536f&show=true									1700	9	143.107		143.107	0	629.346	FALSE	1700
	no matches	0	S574	no matches	0	no matches	0	no matches	0	1	no matches	0	no matches	0	0	11106	-1				G1,G4		1	0	0	1	0	0		https://gnps.ucsd.edu//ProteoSAFe/result.jsp?task=fe2b002ce423463da78e55d8adde536f&view=cluster_details&protein=11106&show=true	https://gnps.ucsd.edu/ProteoSAFe/result.jsp?view=network_displayer&componentindex=-1&task=fe2b002ce423463da78e55d8adde536f&show=true									11106	2	157.123		157.123	0	1000.79	FALSE	11106
	no matches	0	1874	no matches	0	no matches	0	no matches	0	23	no matches	0	no matches	0	0	37978	1874				G1,G3	5	1	0	1	0	0	0		https://gnps.ucsd.edu//ProteoSAFe/result.jsp?task=fe2b002ce423463da78e55d8adde536f&view=cluster_details&protein=37978&show=true	https://gnps.ucsd.edu/ProteoSAFe/result.jsp?view=network_displayer&componentindex=1874&task=fe2b002ce423463da78e55d8adde536f&show=true									37978	2	207.175		207.175	0	296.914	FALSE	37978
	no matches	0	S5467	no matches	0	no matches	0	no matches	0	1	no matches	0	no matches	0	0	92440	-1				G1,G3		3	0	1	0	0	0		https://gnps.ucsd.edu//ProteoSAFe/result.jsp?task=fe2b002ce423463da78e55d8adde536f&view=cluster_details&protein=92440&show=true	https://gnps.ucsd.edu/ProteoSAFe/result.jsp?view=network_displayer&componentindex=-1&task=fe2b002ce423463da78e55d8adde536f&show=true									92440	4	347.12		347.12	0	807.829	FALSE	92440
	Coumarins and derivatives	0.010101	77	7-hydroxycoumarins	0.010101	Organic compounds	0.010101	Aromatic heteropolycyclic compounds	0.010101	99	Hydroxycoumarins	0.010101	Phenylpropanoids and polyketides	0.010101	0	12290	77				G1	6	3	0	0	0	0	0		https://gnps.ucsd.edu//ProteoSAFe/result.jsp?task=fe2b002ce423463da78e55d8adde536f&view=cluster_details&protein=12290&show=true	https://gnps.ucsd.edu/ProteoSAFe/result.jsp?view=network_displayer&componentindex=77&task=fe2b002ce423463da78e55d8adde536f&show=true									12290	3	161.03		161.03	0	1173.78	FALSE	12290
	no matches	0	44	no matches	0	no matches	0	no matches	0	94	no matches	0	no matches	0	0	28777	44				G1,G3	7	10	0	1	0	0	0		https://gnps.ucsd.edu//ProteoSAFe/result.jsp?task=fe2b002ce423463da78e55d8adde536f&view=cluster_details&protein=28777&show=true	https://gnps.ucsd.edu/ProteoSAFe/result.jsp?view=network_displayer&componentindex=44&task=fe2b002ce423463da78e55d8adde536f&show=true									28777	11	194.981		194.981	0	1157.2	FALSE	28777
	no matches	0	260	no matches	0	no matches	0	no matches	0	64	no matches	0	no matches	0	0	89534	260				G1	5	2	0	0	0	0	0		https://gnps.ucsd.edu//ProteoSAFe/result.jsp?task=fe2b002ce423463da78e55d8adde536f&view=cluster_details&protein=89534&show=true	https://gnps.ucsd.edu/ProteoSAFe/result.jsp?view=network_displayer&componentindex=260&task=fe2b002ce423463da78e55d8adde536f&show=true									89534	2	671.193		336.096	0	1222.25	FALSE	89534
	no matches	0	1936	no matches	0	no matches	0	no matches	0	4	no matches	0	no matches	0	0	39544	1936				G4	2	0	0	0	3	0	0		https://gnps.ucsd.edu//ProteoSAFe/result.jsp?task=fe2b002ce423463da78e55d8adde536f&view=cluster_details&protein=39544&show=true	https://gnps.ucsd.edu/ProteoSAFe/result.jsp?view=network_displayer&componentindex=1936&task=fe2b002ce423463da78e55d8adde536f&show=true									39544	3	207.175		207.175	0	808.53	FALSE	39544
	no matches	0	S1802	no matches	0	no matches	0	no matches	0	1	no matches	0	no matches	0	0	38180	-1				G1,G2		1	1	0	0	0	0		https://gnps.ucsd.edu//ProteoSAFe/result.jsp?task=fe2b002ce423463da78e55d8adde536f&view=cluster_details&protein=38180&show=true	https://gnps.ucsd.edu/ProteoSAFe/result.jsp?view=network_displayer&componentindex=-1&task=fe2b002ce423463da78e55d8adde536f&show=true									38180	2	207.175		207.175	0	1027	FALSE	38180
	no matches	0	S1748	no matches	0	no matches	0	no matches	0	1	no matches	0	no matches	0	0	36985	-1				G1,G3		2	0	1	0	0	0		https://gnps.ucsd.edu//ProteoSAFe/result.jsp?task=fe2b002ce423463da78e55d8adde536f&view=cluster_details&protein=36985&show=true	https://gnps.ucsd.edu/ProteoSAFe/result.jsp?view=network_displayer&componentindex=-1&task=fe2b002ce423463da78e55d8adde536f&show=true									36985	3	207.1		207.1	0	1191.93	FALSE	36985
	no matches	0	57	no matches	0	no matches	0	no matches	0	35	no matches	0	no matches	0	0	81192	57				G1,G4	4	1	0	0	1	0	0		https://gnps.ucsd.edu//ProteoSAFe/result.jsp?task=fe2b002ce423463da78e55d8adde536f&view=cluster_details&protein=81192&show=true	https://gnps.ucsd.edu/ProteoSAFe/result.jsp?view=network_displayer&componentindex=57&task=fe2b002ce423463da78e55d8adde536f&show=true									81192	2	563.169		282.084	0	1389.42	FALSE	81192
	no matches	0	1248	no matches	0	no matches	0	no matches	0	2	no matches	0	no matches	0	0	56810	1248				G1,G2,G3,G4,G5	1	49	10	30	24	7	0		https://gnps.ucsd.edu//ProteoSAFe/result.jsp?task=fe2b002ce423463da78e55d8adde536f&view=cluster_details&protein=56810&show=true	https://gnps.ucsd.edu/ProteoSAFe/result.jsp?view=network_displayer&componentindex=1248&task=fe2b002ce423463da78e55d8adde536f&show=true									56810	120	232.076		232.076	0	1429.12	FALSE	56810
	no matches	0	543	no matches	0	no matches	0	no matches	0	21	no matches	0	no matches	0	0	13561	543				G1,G2,G3,G4,G5	1	8	3	1	4	1	0		https://gnps.ucsd.edu//ProteoSAFe/result.jsp?task=fe2b002ce423463da78e55d8adde536f&view=cluster_details&protein=13561&show=true	https://gnps.ucsd.edu/ProteoSAFe/result.jsp?view=network_displayer&componentindex=543&task=fe2b002ce423463da78e55d8adde536f&show=true									13561	17	163.133		163.133	0	1261.44	FALSE	13561
	no matches	0	S6299	no matches	0	no matches	0	no matches	0	1	no matches	0	no matches	0	0	110110	-1				G1		3	0	0	0	0	0		https://gnps.ucsd.edu//ProteoSAFe/result.jsp?task=fe2b002ce423463da78e55d8adde536f&view=cluster_details&protein=110110&show=true	https://gnps.ucsd.edu/ProteoSAFe/result.jsp?view=network_displayer&componentindex=-1&task=fe2b002ce423463da78e55d8adde536f&show=true									110110	3	407.078		407.078	0	1302.62	FALSE	110110
	no matches	0	718	no matches	0	no matches	0	no matches	0	4	no matches	0	no matches	0	0	84116	718				G1,G2,G3,G4,G5	2	212	58	76	56	17	0		https://gnps.ucsd.edu//ProteoSAFe/result.jsp?task=fe2b002ce423463da78e55d8adde536f&view=cluster_details&protein=84116&show=true	https://gnps.ucsd.edu/ProteoSAFe/result.jsp?view=network_displayer&componentindex=718&task=fe2b002ce423463da78e55d8adde536f&show=true									84116	419	301.018		301.018	0	735.988	FALSE	84116
	no matches	0	177	no matches	0	no matches	0	no matches	0	50	no matches	0	no matches	0	0	83567	177				G1,G2,G3,G4,G5	10	438	77	126	57	392	0		https://gnps.ucsd.edu//ProteoSAFe/result.jsp?task=fe2b002ce423463da78e55d8adde536f&view=cluster_details&protein=83567&show=true	https://gnps.ucsd.edu/ProteoSAFe/result.jsp?view=network_displayer&componentindex=177&task=fe2b002ce423463da78e55d8adde536f&show=true									83567	1090	597.119		299.059	0	1191.34	FALSE	83567
	no matches	0	S904	no matches	0	no matches	0	no matches	0	1	no matches	0	no matches	0	0	17137	-1				G1,G2,G4		1	1	0	1	0	0		https://gnps.ucsd.edu//ProteoSAFe/result.jsp?task=fe2b002ce423463da78e55d8adde536f&view=cluster_details&protein=17137&show=true	https://gnps.ucsd.edu/ProteoSAFe/result.jsp?view=network_displayer&componentindex=-1&task=fe2b002ce423463da78e55d8adde536f&show=true									17137	3	171.139		171.139	0	1394.93	FALSE	17137
	no matches	0	S3806	no matches	0	no matches	0	no matches	0	1	no matches	0	no matches	0	0	76837	-1				G1,G2,G3,G4,G5		21	4	7	8	3	0		https://gnps.ucsd.edu//ProteoSAFe/result.jsp?task=fe2b002ce423463da78e55d8adde536f&view=cluster_details&protein=76837&show=true	https://gnps.ucsd.edu/ProteoSAFe/result.jsp?view=network_displayer&componentindex=-1&task=fe2b002ce423463da78e55d8adde536f&show=true									76837	43	275.09		275.09	0	688.313	FALSE	76837
[M+H]+	Carboxylic acids and derivatives	1	1956	Arginine and derivatives	1	Organic compounds	1	Aliphatic acyclic compounds	1	3	Amino acids, peptides, and analogues	1	Organic acids and derivatives	1	0	21052	1956	Massbank:PB000420 Arginine|2-amino-5-(diaminomethylideneamino)pentanoic acid	Isolated	Massbank	G1	1	2	0	0	0	0	0	http://gnps.ucsd.edu/ProteoSAFe/gnpslibraryspectrum.jsp?SpectrumID=CCMSLIB00000221715	https://gnps.ucsd.edu//ProteoSAFe/result.jsp?task=fe2b002ce423463da78e55d8adde536f&view=cluster_details&protein=21052&show=true	https://gnps.ucsd.edu/ProteoSAFe/result.jsp?view=network_displayer&componentindex=1956&task=fe2b002ce423463da78e55d8adde536f&show=true	1S/C6H14N4O2/c7-4(5(11)12)2-1-3-10-6(8)9/h4H,1-3,7H2,(H,11,12)(H4,8,9,10)	LC-ESI-QTOF	ESI	Positive	3	0	0.795983	0	21052	2	175.12	Putative Massbank Match	175.12	0	1428.57	FALSE	21052	8
	no matches	0	S5359	no matches	0	no matches	0	no matches	0	1	no matches	0	no matches	0	0	90858	-1				G1,G3		3	0	1	0	0	0		https://gnps.ucsd.edu//ProteoSAFe/result.jsp?task=fe2b002ce423463da78e55d8adde536f&view=cluster_details&protein=90858&show=true	https://gnps.ucsd.edu/ProteoSAFe/result.jsp?view=network_displayer&componentindex=-1&task=fe2b002ce423463da78e55d8adde536f&show=true									90858	4	341.16		341.16	0	1103.27	FALSE	90858
	no matches	0	43	no matches	0	no matches	0	no matches	0	23	no matches	0	no matches	0	0	11646	43				G1	3	3	0	0	0	0	0		https://gnps.ucsd.edu//ProteoSAFe/result.jsp?task=fe2b002ce423463da78e55d8adde536f&view=cluster_details&protein=11646&show=true	https://gnps.ucsd.edu/ProteoSAFe/result.jsp?view=network_displayer&componentindex=43&task=fe2b002ce423463da78e55d8adde536f&show=true									11646	3	157.123		157.123	0	1530.95	FALSE	11646
	no matches	0	S1772	no matches	0	no matches	0	no matches	0	1	no matches	0	no matches	0	0	37130	-1				G3		0	0	2	0	0	0		https://gnps.ucsd.edu//ProteoSAFe/result.jsp?task=fe2b002ce423463da78e55d8adde536f&view=cluster_details&protein=37130&show=true	https://gnps.ucsd.edu/ProteoSAFe/result.jsp?view=network_displayer&componentindex=-1&task=fe2b002ce423463da78e55d8adde536f&show=true									37130	2	207.175		207.175	0	857.688	FALSE	37130
M+H	Benzene and substituted derivatives	0.547368	21	Benzoic acid esters	0.547368	Organic compounds	0.557895	Aromatic homomonocyclic compounds	0.547368	95	Benzoic acids and derivatives	0.547368	Benzenoids	0.547368	0	51552	21	Spectral Match to Diethyl phthalate from NIST14	Isolated	Data deposited by aaksenov	G1,G2	2	1	1	0	0	0	0	http://gnps.ucsd.edu/ProteoSAFe/gnpslibraryspectrum.jsp?SpectrumID=CCMSLIB00003137249	https://gnps.ucsd.edu//ProteoSAFe/result.jsp?task=fe2b002ce423463da78e55d8adde536f&view=cluster_details&protein=51552&show=true	https://gnps.ucsd.edu/ProteoSAFe/result.jsp?view=network_displayer&componentindex=21&task=fe2b002ce423463da78e55d8adde536f&show=true	InChI=1S/C12H14O4/c1-3-15-11(13)9-7-5-6-8-10(9)12(14)16-4-2/h5-8H,3-4H2,1-2H3	QQQ	ESI	Positive	3	0	0.750125	0	51552	2	223.097	Data from Rob Knight	223.097	0	1528.67	FALSE	51552	7
	no matches	0	S114	no matches	0	no matches	0	no matches	0	1	no matches	0	no matches	0	0	481	-1				G1,G4		1	0	0	1	0	0		https://gnps.ucsd.edu//ProteoSAFe/result.jsp?task=fe2b002ce423463da78e55d8adde536f&view=cluster_details&protein=481&show=true	https://gnps.ucsd.edu/ProteoSAFe/result.jsp?view=network_displayer&componentindex=-1&task=fe2b002ce423463da78e55d8adde536f&show=true									481	2	136.022		136.022	0	1573.08	FALSE	481
	no matches	0	2184	no matches	0	no matches	0	no matches	0	2	no matches	0	no matches	0	0	52293	2184				G1,G2,G3	1	8	2	6	0	0	0		https://gnps.ucsd.edu//ProteoSAFe/result.jsp?task=fe2b002ce423463da78e55d8adde536f&view=cluster_details&protein=52293&show=true	https://gnps.ucsd.edu/ProteoSAFe/result.jsp?view=network_displayer&componentindex=2184&task=fe2b002ce423463da78e55d8adde536f&show=true									52293	16	227.128		227.128	0	1021.57	FALSE	52293
M+H	Organic phosphoric acids and derivatives	1	S3594	Trialkyl phosphates	1	Organic compounds	1	Aliphatic acyclic compounds	1	1	Phosphate esters	1	Organic acids and derivatives	1	0	74066	-1	Spectral Match to Tributyl phosphate from NIST14	Isolated	Data deposited by mjmeehan	G1,G2,G3,G4		4	1	2	1	0	0	http://gnps.ucsd.edu/ProteoSAFe/gnpslibraryspectrum.jsp?SpectrumID=CCMSLIB00003137353	https://gnps.ucsd.edu//ProteoSAFe/result.jsp?task=fe2b002ce423463da78e55d8adde536f&view=cluster_details&protein=74066&show=true	https://gnps.ucsd.edu/ProteoSAFe/result.jsp?view=network_displayer&componentindex=-1&task=fe2b002ce423463da78e55d8adde536f&show=true	InChI=1S/C12H27O4P/c1-4-7-10-14-17(13,15-11-8-5-2)16-12-9-6-3/h4-12H2,1-3H3	qTof	ESI	Positive	3	0.00100708	0.809876	3.76941	74066	8	267.173	Data from Gabriel Haddad	267.173	0	1420.67	FALSE	74066	26
M+H	Glycerophospholipids	0.75	411	Glycerophosphocholines	0.75	Organic compounds	0.75	Aliphatic acyclic compounds	0.75	28	Glycerophosphocholines	0.75	Lipids and lipid-like molecules	0.75	0	70057	411	SN-GLYCERO-3-PHOSPHOCHOLINE	isolated	MoNA:MoNA038795	G1	5	2	0	0	0	0	0	http://gnps.ucsd.edu/ProteoSAFe/gnpslibraryspectrum.jsp?SpectrumID=CCMSLIB00006679241	https://gnps.ucsd.edu//ProteoSAFe/result.jsp?task=fe2b002ce423463da78e55d8adde536f&view=cluster_details&protein=70057&show=true	https://gnps.ucsd.edu/ProteoSAFe/result.jsp?view=network_displayer&componentindex=411&task=fe2b002ce423463da78e55d8adde536f&show=true	"InChI=1S/C8H20NO6P/c1-9(2,3)4-5-14-16(12,13)15-7-8(11)6-10/h8,10-11H,4-7H2,1-3H3/t8-/m0/s1"	Orbitrap	ESI	positive	3	0.00100708	0.834999	3.90175	70057	2	258.111	MoNA	258.111	0	854.665	FALSE	70057	6
	no matches	0	181	no matches	0	no matches	0	no matches	0	34	no matches	0	no matches	0	0	118270	181				G1,G2,G3,G4,G5	10	31	9	10	10	5	0		https://gnps.ucsd.edu//ProteoSAFe/result.jsp?task=fe2b002ce423463da78e55d8adde536f&view=cluster_details&protein=118270&show=true	https://gnps.ucsd.edu/ProteoSAFe/result.jsp?view=network_displayer&componentindex=181&task=fe2b002ce423463da78e55d8adde536f&show=true									118270	65	476.308		476.308	0	795.712	FALSE	118270
	no matches	0	S2591	no matches	0	no matches	0	no matches	0	1	no matches	0	no matches	0	0	57276	-1				G1,G2		2	2	0	0	0	0		https://gnps.ucsd.edu//ProteoSAFe/result.jsp?task=fe2b002ce423463da78e55d8adde536f&view=cluster_details&protein=57276&show=true	https://gnps.ucsd.edu/ProteoSAFe/result.jsp?view=network_displayer&componentindex=-1&task=fe2b002ce423463da78e55d8adde536f&show=true									57276	4	233.983		233.983	0	261.758	FALSE	57276
	no matches	0	287	no matches	0	no matches	0	no matches	0	7	no matches	0	no matches	0	0	3226	287				G3,G4	3	0	0	2	1	0	0		https://gnps.ucsd.edu//ProteoSAFe/result.jsp?task=fe2b002ce423463da78e55d8adde536f&view=cluster_details&protein=3226&show=true	https://gnps.ucsd.edu/ProteoSAFe/result.jsp?view=network_displayer&componentindex=287&task=fe2b002ce423463da78e55d8adde536f&show=true									3226	3	149.024		149.024	0	959.33	FALSE	3226
	no matches	0	1613	no matches	0	no matches	0	no matches	0	3	no matches	0	no matches	0	0	120448	1613				G5	2	0	0	0	0	3	0		https://gnps.ucsd.edu//ProteoSAFe/result.jsp?task=fe2b002ce423463da78e55d8adde536f&view=cluster_details&protein=120448&show=true	https://gnps.ucsd.edu/ProteoSAFe/result.jsp?view=network_displayer&componentindex=1613&task=fe2b002ce423463da78e55d8adde536f&show=true									120448	3	583.35		583.35	0	1351.82	FALSE	120448
	no matches	0	1264	no matches	0	no matches	0	no matches	0	17	no matches	0	no matches	0	0	120991	1264				G4	2	0	0	0	5	0	0		https://gnps.ucsd.edu//ProteoSAFe/result.jsp?task=fe2b002ce423463da78e55d8adde536f&view=cluster_details&protein=120991&show=true	https://gnps.ucsd.edu/ProteoSAFe/result.jsp?view=network_displayer&componentindex=1264&task=fe2b002ce423463da78e55d8adde536f&show=true									120991	5	713.035		713.035	0	1300.36	FALSE	120991
	no matches	0	S7104	no matches	0	no matches	0	no matches	0	1	no matches	0	no matches	0	0	119396	-1				G1,G3,G4		9	0	8	8	0	0		https://gnps.ucsd.edu//ProteoSAFe/result.jsp?task=fe2b002ce423463da78e55d8adde536f&view=cluster_details&protein=119396&show=true	https://gnps.ucsd.edu/ProteoSAFe/result.jsp?view=network_displayer&componentindex=-1&task=fe2b002ce423463da78e55d8adde536f&show=true									119396	25	512.36		512.36	0	1259.77	FALSE	119396
	no matches	0	S4492	no matches	0	no matches	0	no matches	0	1	no matches	0	no matches	0	0	84403	-1				G1		2	0	0	0	0	0		https://gnps.ucsd.edu//ProteoSAFe/result.jsp?task=fe2b002ce423463da78e55d8adde536f&view=cluster_details&protein=84403&show=true	https://gnps.ucsd.edu/ProteoSAFe/result.jsp?view=network_displayer&componentindex=-1&task=fe2b002ce423463da78e55d8adde536f&show=true									84403	2	303.233		303.233	0	1205.36	FALSE	84403
	no matches	0	S4533	no matches	0	no matches	0	no matches	0	1	no matches	0	no matches	0	0	84594	-1				G1,G2		2	1	0	0	0	0		https://gnps.ucsd.edu//ProteoSAFe/result.jsp?task=fe2b002ce423463da78e55d8adde536f&view=cluster_details&protein=84594&show=true	https://gnps.ucsd.edu/ProteoSAFe/result.jsp?view=network_displayer&componentindex=-1&task=fe2b002ce423463da78e55d8adde536f&show=true									84594	3	305.103		305.103	0	1174.39	FALSE	84594
	Benzene and substituted derivatives	0.6	35	Benzophenones	0.6	Organic compounds	0.628571	Aromatic homomonocyclic compounds	0.6	35	Benzophenones	0.6	Benzenoids	0.6	0	25193	35				G1,G3	2	1	0	2	0	0	0		https://gnps.ucsd.edu//ProteoSAFe/result.jsp?task=fe2b002ce423463da78e55d8adde536f&view=cluster_details&protein=25193&show=true	https://gnps.ucsd.edu/ProteoSAFe/result.jsp?view=network_displayer&componentindex=35&task=fe2b002ce423463da78e55d8adde536f&show=true									25193	3	183.081		183.081	0	840.613	FALSE	25193
	Organonitrogen compounds	0.416667	679	1,2-aminoalcohols	0.333333	Organic compounds	0.416667	Aliphatic acyclic compounds	0.416667	12	Amines	0.333333	Organic nitrogen compounds	0.416667	0	81906	679				G1,G3,G5	1	1	0	1	0	2	0		https://gnps.ucsd.edu//ProteoSAFe/result.jsp?task=fe2b002ce423463da78e55d8adde536f&view=cluster_details&protein=81906&show=true	https://gnps.ucsd.edu/ProteoSAFe/result.jsp?view=network_displayer&componentindex=679&task=fe2b002ce423463da78e55d8adde536f&show=true									81906	4	286.275		286.275	0	1332.46	FALSE	81906
	no matches	0	45	no matches	0	no matches	0	no matches	0	72	no matches	0	no matches	0	0	77517	45				G1,G2	7	2	1	0	0	0	0		https://gnps.ucsd.edu//ProteoSAFe/result.jsp?task=fe2b002ce423463da78e55d8adde536f&view=cluster_details&protein=77517&show=true	https://gnps.ucsd.edu/ProteoSAFe/result.jsp?view=network_displayer&componentindex=45&task=fe2b002ce423463da78e55d8adde536f&show=true									77517	3	279.048		279.048	0	1431.4	FALSE	77517
	no matches	0	S6980	no matches	0	no matches	0	no matches	0	1	no matches	0	no matches	0	0	118669	-1				G1		3	0	0	0	0	0		https://gnps.ucsd.edu//ProteoSAFe/result.jsp?task=fe2b002ce423463da78e55d8adde536f&view=cluster_details&protein=118669&show=true	https://gnps.ucsd.edu/ProteoSAFe/result.jsp?view=network_displayer&componentindex=-1&task=fe2b002ce423463da78e55d8adde536f&show=true									118669	3	483.199		483.199	0	983.99	FALSE	118669
	no matches	0	1192	no matches	0	no matches	0	no matches	0	2	no matches	0	no matches	0	0	8848	1192				G5	1	0	0	0	0	3	0		https://gnps.ucsd.edu//ProteoSAFe/result.jsp?task=fe2b002ce423463da78e55d8adde536f&view=cluster_details&protein=8848&show=true	https://gnps.ucsd.edu/ProteoSAFe/result.jsp?view=network_displayer&componentindex=1192&task=fe2b002ce423463da78e55d8adde536f&show=true									8848	3	151.038		151.038	0	1315.78	FALSE	8848
	Fatty Acyls	0.0243902	66	Long-chain fatty acids	0.0243902	Organic compounds	0.0243902	Aliphatic acyclic compounds	0.0243902	41	Fatty acids and conjugates	0.0243902	Lipids and lipid-like molecules	0.0243902	0	65190	66				G2	1	0	2	0	0	0	0		https://gnps.ucsd.edu//ProteoSAFe/result.jsp?task=fe2b002ce423463da78e55d8adde536f&view=cluster_details&protein=65190&show=true	https://gnps.ucsd.edu/ProteoSAFe/result.jsp?view=network_displayer&componentindex=66&task=fe2b002ce423463da78e55d8adde536f&show=true									65190	2	239.201		239.201	0	1267.22	FALSE	65190
	no matches	0	455	no matches	0	no matches	0	no matches	0	2	no matches	0	no matches	0	0	80880	455				G1,G4	1	5	0	0	3	0	0		https://gnps.ucsd.edu//ProteoSAFe/result.jsp?task=fe2b002ce423463da78e55d8adde536f&view=cluster_details&protein=80880&show=true	https://gnps.ucsd.edu/ProteoSAFe/result.jsp?view=network_displayer&componentindex=455&task=fe2b002ce423463da78e55d8adde536f&show=true									80880	8	559.173		280.086	0	791.339	FALSE	80880
M+H	Benzene and substituted derivatives	0.459184	110	Benzophenones	0.459184	Organic compounds	0.571429	Aromatic homomonocyclic compounds	0.459184	98	Benzophenones	0.459184	Benzenoids	0.459184	0	24506	110	Spectral Match to Benzophenone from NIST14	Isolated	Data deposited by fevargas	G1,G3,G4	1	2	0	2	1	0	0	http://gnps.ucsd.edu/ProteoSAFe/gnpslibraryspectrum.jsp?SpectrumID=CCMSLIB00003139776	https://gnps.ucsd.edu//ProteoSAFe/result.jsp?task=fe2b002ce423463da78e55d8adde536f&view=cluster_details&protein=24506&show=true	https://gnps.ucsd.edu/ProteoSAFe/result.jsp?view=network_displayer&componentindex=110&task=fe2b002ce423463da78e55d8adde536f&show=true	InChI=1S/C13H10O/c14-13(11-7-3-1-4-8-11)12-9-5-2-6-10-12/h1-10H	QQQ	ESI	Positive	3	0.000991821	0.797947	5.41742	24506	5	183.081	Data from David Relman	183.081	0	644.577	FALSE	24506	11
	no matches	0	261	no matches	0	no matches	0	no matches	0	65	no matches	0	no matches	0	0	43570	261				G1,G3	3	3	0	1	0	0	0		https://gnps.ucsd.edu//ProteoSAFe/result.jsp?task=fe2b002ce423463da78e55d8adde536f&view=cluster_details&protein=43570&show=true	https://gnps.ucsd.edu/ProteoSAFe/result.jsp?view=network_displayer&componentindex=261&task=fe2b002ce423463da78e55d8adde536f&show=true									43570	4	217.108		217.108	0	1073.5	FALSE	43570
	no matches	0	1698	no matches	0	no matches	0	no matches	0	2	no matches	0	no matches	0	0	74868	1698				G1,G3	1	2	0	3	0	0	0		https://gnps.ucsd.edu//ProteoSAFe/result.jsp?task=fe2b002ce423463da78e55d8adde536f&view=cluster_details&protein=74868&show=true	https://gnps.ucsd.edu/ProteoSAFe/result.jsp?view=network_displayer&componentindex=1698&task=fe2b002ce423463da78e55d8adde536f&show=true									74868	5	271.061		271.061	0	1217.66	FALSE	74868
	no matches	0	44	no matches	0	no matches	0	no matches	0	94	no matches	0	no matches	0	0	28994	44				G5	3	0	0	0	0	2	0		https://gnps.ucsd.edu//ProteoSAFe/result.jsp?task=fe2b002ce423463da78e55d8adde536f&view=cluster_details&protein=28994&show=true	https://gnps.ucsd.edu/ProteoSAFe/result.jsp?view=network_displayer&componentindex=44&task=fe2b002ce423463da78e55d8adde536f&show=true									28994	2	194.981		194.981	0	1565.62	FALSE	28994
	no matches	0	S5698	no matches	0	no matches	0	no matches	0	1	no matches	0	no matches	0	0	93350	-1				G1,G2,G3,G4		5	2	4	4	0	0		https://gnps.ucsd.edu//ProteoSAFe/result.jsp?task=fe2b002ce423463da78e55d8adde536f&view=cluster_details&protein=93350&show=true	https://gnps.ucsd.edu/ProteoSAFe/result.jsp?view=network_displayer&componentindex=-1&task=fe2b002ce423463da78e55d8adde536f&show=true									93350	15	717.361		359.18	0	856.512	FALSE	93350
	no matches	0	181	no matches	0	no matches	0	no matches	0	34	no matches	0	no matches	0	0	85441	181				G1,G2,G3,G4,G5	1	10	4	8	5	3	0		https://gnps.ucsd.edu//ProteoSAFe/result.jsp?task=fe2b002ce423463da78e55d8adde536f&view=cluster_details&protein=85441&show=true	https://gnps.ucsd.edu/ProteoSAFe/result.jsp?view=network_displayer&componentindex=181&task=fe2b002ce423463da78e55d8adde536f&show=true									85441	30	313.142		313.142	0	999.276	FALSE	85441
	Organooxygen compounds	0.285714	768	Hexoses	0.285714	Organic compounds	0.285714	Aliphatic acyclic compounds	0.142857	7	Carbohydrates and carbohydrate conjugates	0.285714	Organic oxygen compounds	0.285714	0	21708	768				G1	5	12	0	0	0	0	0		https://gnps.ucsd.edu//ProteoSAFe/result.jsp?task=fe2b002ce423463da78e55d8adde536f&view=cluster_details&protein=21708&show=true	https://gnps.ucsd.edu/ProteoSAFe/result.jsp?view=network_displayer&componentindex=768&task=fe2b002ce423463da78e55d8adde536f&show=true									21708	12	180.087		180.087	0	498.757	FALSE	21708
	no matches	0	2553	no matches	0	no matches	0	no matches	0	3	no matches	0	no matches	0	0	87598	2553				G1	2	4	0	0	0	0	0		https://gnps.ucsd.edu//ProteoSAFe/result.jsp?task=fe2b002ce423463da78e55d8adde536f&view=cluster_details&protein=87598&show=true	https://gnps.ucsd.edu/ProteoSAFe/result.jsp?view=network_displayer&componentindex=2553&task=fe2b002ce423463da78e55d8adde536f&show=true									87598	4	655.217		328.108	0	892.933	FALSE	87598
	no matches	0	25	no matches	0	no matches	0	no matches	0	58	no matches	0	no matches	0	0	52720	25				G1	10	15	0	0	0	0	0		https://gnps.ucsd.edu//ProteoSAFe/result.jsp?task=fe2b002ce423463da78e55d8adde536f&view=cluster_details&protein=52720&show=true	https://gnps.ucsd.edu/ProteoSAFe/result.jsp?view=network_displayer&componentindex=25&task=fe2b002ce423463da78e55d8adde536f&show=true									52720	15	229.144		229.144	0	577.001	FALSE	52720
	no matches	0	S4587	no matches	0	no matches	0	no matches	0	1	no matches	0	no matches	0	0	84739	-1				G1,G3,G4		11	0	4	3	0	0		https://gnps.ucsd.edu//ProteoSAFe/result.jsp?task=fe2b002ce423463da78e55d8adde536f&view=cluster_details&protein=84739&show=true	https://gnps.ucsd.edu/ProteoSAFe/result.jsp?view=network_displayer&componentindex=-1&task=fe2b002ce423463da78e55d8adde536f&show=true									84739	18	307.071		307.071	0	797.71	FALSE	84739
	no matches	0	S3553	no matches	0	no matches	0	no matches	0	1	no matches	0	no matches	0	0	73836	-1				G1		3	0	0	0	0	0		https://gnps.ucsd.edu//ProteoSAFe/result.jsp?task=fe2b002ce423463da78e55d8adde536f&view=cluster_details&protein=73836&show=true	https://gnps.ucsd.edu/ProteoSAFe/result.jsp?view=network_displayer&componentindex=-1&task=fe2b002ce423463da78e55d8adde536f&show=true									73836	3	266.103		266.103	0	1117.24	FALSE	73836
	Coumarins and derivatives	0.010101	77	7-hydroxycoumarins	0.010101	Organic compounds	0.010101	Aromatic heteropolycyclic compounds	0.010101	99	Hydroxycoumarins	0.010101	Phenylpropanoids and polyketides	0.010101	0	12257	77				G1,G2,G3,G4	10	2	2	3	1	0	0		https://gnps.ucsd.edu//ProteoSAFe/result.jsp?task=fe2b002ce423463da78e55d8adde536f&view=cluster_details&protein=12257&show=true	https://gnps.ucsd.edu/ProteoSAFe/result.jsp?view=network_displayer&componentindex=77&task=fe2b002ce423463da78e55d8adde536f&show=true									12257	8	161.03		161.03	0	1106.66	FALSE	12257
	no matches	0	1962	no matches	0	no matches	0	no matches	0	7	no matches	0	no matches	0	0	81473	1962				G1,G2,G3,G4	3	3	1	2	1	0	0		https://gnps.ucsd.edu//ProteoSAFe/result.jsp?task=fe2b002ce423463da78e55d8adde536f&view=cluster_details&protein=81473&show=true	https://gnps.ucsd.edu/ProteoSAFe/result.jsp?view=network_displayer&componentindex=1962&task=fe2b002ce423463da78e55d8adde536f&show=true									81473	7	565.177		283.088	0	691.857	FALSE	81473
	no matches	0	S8	no matches	0	no matches	0	no matches	0	1	no matches	0	no matches	0	0	30	-1				G3,G4		0	0	2	3	0	0		https://gnps.ucsd.edu//ProteoSAFe/result.jsp?task=fe2b002ce423463da78e55d8adde536f&view=cluster_details&protein=30&show=true	https://gnps.ucsd.edu/ProteoSAFe/result.jsp?view=network_displayer&componentindex=-1&task=fe2b002ce423463da78e55d8adde536f&show=true									30	5	135.946		135.946	0	344.504	FALSE	30
M+H	Organooxygen compounds	0.836066	290	Monosaccharide phosphates	0.836066	Organic compounds	0.836066	Aliphatic heteromonocyclic compounds	0.836066	61	Carbohydrates and carbohydrate conjugates	0.836066	Organic oxygen compounds	0.836066	0	71878	290	ALPHA-GLUCOSE 1-PHOSPHATE	isolated	MoNA:MoNA037293	G1,G2,G3,G4,G5	10	229	1	8	4	1	0	http://gnps.ucsd.edu/ProteoSAFe/gnpslibraryspectrum.jsp?SpectrumID=CCMSLIB00006679142	https://gnps.ucsd.edu//ProteoSAFe/result.jsp?task=fe2b002ce423463da78e55d8adde536f&view=cluster_details&protein=71878&show=true	https://gnps.ucsd.edu/ProteoSAFe/result.jsp?view=network_displayer&componentindex=290&task=fe2b002ce423463da78e55d8adde536f&show=true	"InChI=1S/C6H13O9P/c7-1-2-3(8)4(9)5(10)6(14-2)15-16(11,12)13/h2-10H,1H2,(H2,11,12,13)/t2-,3-,4+,5-,6-/m1/s1"	Orbitrap	ESI	positive	3	0.00100708	0.940097	3.858	71878	243	261.038	MoNA	261.038	0	1022.13	FALSE	71878	13
	no matches	0	S5479	no matches	0	no matches	0	no matches	0	1	no matches	0	no matches	0	0	92473	-1				G1,G3,G4,G5		9	0	2	2	6	0		https://gnps.ucsd.edu//ProteoSAFe/result.jsp?task=fe2b002ce423463da78e55d8adde536f&view=cluster_details&protein=92473&show=true	https://gnps.ucsd.edu/ProteoSAFe/result.jsp?view=network_displayer&componentindex=-1&task=fe2b002ce423463da78e55d8adde536f&show=true									92473	19	695.079		348.039	0	522.737	FALSE	92473
M+H-H2O	Organooxygen compounds	0.493671	54	O-glycosyl compounds	0.493671	Organic compounds	0.493671	Aliphatic heteromonocyclic compounds	0.493671	79	Carbohydrates and carbohydrate conjugates	0.493671	Organic oxygen compounds	0.493671	0	86715	54	Spectral Match to D-(+)-Trehalose from NIST14	Isolated	Data deposited by negarg	G1,G2,G4	9	3	1	0	1	0	0	http://gnps.ucsd.edu/ProteoSAFe/gnpslibraryspectrum.jsp?SpectrumID=CCMSLIB00003138962	https://gnps.ucsd.edu//ProteoSAFe/result.jsp?task=fe2b002ce423463da78e55d8adde536f&view=cluster_details&protein=86715&show=true	https://gnps.ucsd.edu/ProteoSAFe/result.jsp?view=network_displayer&componentindex=54&task=fe2b002ce423463da78e55d8adde536f&show=true	InChI=1S/C12H22O11/c13-1-3-5(15)7(17)9(19)11(21-3)23-12-10(20)8(18)6(16)4(2-14)22-12/h3-20H,1-2H2/t3-,4-,5-,6-,7+,8+,9-,10-,11-,12-/m1/s1	QQQ	ESI	Positive	3	0.00201416	0.842796	6.19528	86715	5	325.114	Data from Pieter C Dorrestein	325.114	0	781.196	FALSE	86715	9
	no matches	0	214	no matches	0	no matches	0	no matches	0	3	no matches	0	no matches	0	0	22716	214				G2,G4	1	0	1	0	2	0	0		https://gnps.ucsd.edu//ProteoSAFe/result.jsp?task=fe2b002ce423463da78e55d8adde536f&view=cluster_details&protein=22716&show=true	https://gnps.ucsd.edu/ProteoSAFe/result.jsp?view=network_displayer&componentindex=214&task=fe2b002ce423463da78e55d8adde536f&show=true									22716	3	180.087		180.087	0	1093.73	FALSE	22716
	no matches	0	S6556	no matches	0	no matches	0	no matches	0	1	no matches	0	no matches	0	0	112366	-1				G1,G3		2	0	3	0	0	0		https://gnps.ucsd.edu//ProteoSAFe/result.jsp?task=fe2b002ce423463da78e55d8adde536f&view=cluster_details&protein=112366&show=true	https://gnps.ucsd.edu/ProteoSAFe/result.jsp?view=network_displayer&componentindex=-1&task=fe2b002ce423463da78e55d8adde536f&show=true									112366	5	428.325		428.325	0	1444.71	FALSE	112366
	Organooxygen compounds	0.0786517	243	Hexoses	0.0786517	Organic compounds	0.0898876	Aliphatic heteromonocyclic compounds	0.0786517	89	Carbohydrates and carbohydrate conjugates	0.0786517	Organic oxygen compounds	0.0786517	0	120089	243				G1,G2,G3,G4,G5	1	67	27	17	17	38	0		https://gnps.ucsd.edu//ProteoSAFe/result.jsp?task=fe2b002ce423463da78e55d8adde536f&view=cluster_details&protein=120089&show=true	https://gnps.ucsd.edu/ProteoSAFe/result.jsp?view=network_displayer&componentindex=243&task=fe2b002ce423463da78e55d8adde536f&show=true									120089	166	1125.33		563.165	0	587.953	FALSE	120089
	Organooxygen compounds	0.0140845	14	Polyethylene glycols	0.0140845	Organic compounds	0.0140845	Aliphatic acyclic compounds	0.0140845	71	Ethers	0.0140845	Organic oxygen compounds	0.0140845	0	120696	14				G5	8	0	0	0	0	3	0		https://gnps.ucsd.edu//ProteoSAFe/result.jsp?task=fe2b002ce423463da78e55d8adde536f&view=cluster_details&protein=120696&show=true	https://gnps.ucsd.edu/ProteoSAFe/result.jsp?view=network_displayer&componentindex=14&task=fe2b002ce423463da78e55d8adde536f&show=true									120696	3	608.387		608.387	0	907.408	FALSE	120696
	Benzene and substituted derivatives	0.547368	21	Benzoic acid esters	0.547368	Organic compounds	0.557895	Aromatic homomonocyclic compounds	0.547368	95	Benzoic acids and derivatives	0.547368	Benzenoids	0.547368	0	49167	21				G1,G2	1	1	2	0	0	0	0		https://gnps.ucsd.edu//ProteoSAFe/result.jsp?task=fe2b002ce423463da78e55d8adde536f&view=cluster_details&protein=49167&show=true	https://gnps.ucsd.edu/ProteoSAFe/result.jsp?view=network_displayer&componentindex=21&task=fe2b002ce423463da78e55d8adde536f&show=true									49167	3	223.094		223.094	0	1134.85	FALSE	49167
	Fatty Acyls	0.0243902	66	Long-chain fatty acids	0.0243902	Organic compounds	0.0243902	Aliphatic acyclic compounds	0.0243902	41	Fatty acids and conjugates	0.0243902	Lipids and lipid-like molecules	0.0243902	0	65174	66				G1,G2,G3	2	17	8	4	0	0	0		https://gnps.ucsd.edu//ProteoSAFe/result.jsp?task=fe2b002ce423463da78e55d8adde536f&view=cluster_details&protein=65174&show=true	https://gnps.ucsd.edu/ProteoSAFe/result.jsp?view=network_displayer&componentindex=66&task=fe2b002ce423463da78e55d8adde536f&show=true									65174	29	239.201		239.201	0	1260.25	FALSE	65174
	no matches	0	S6046	no matches	0	no matches	0	no matches	0	1	no matches	0	no matches	0	0	104871	-1				G1		3	0	0	0	0	0		https://gnps.ucsd.edu//ProteoSAFe/result.jsp?task=fe2b002ce423463da78e55d8adde536f&view=cluster_details&protein=104871&show=true	https://gnps.ucsd.edu/ProteoSAFe/result.jsp?view=network_displayer&componentindex=-1&task=fe2b002ce423463da78e55d8adde536f&show=true									104871	3	773.165		387.082	0	929.165	FALSE	104871
	no matches	0	25	no matches	0	no matches	0	no matches	0	58	no matches	0	no matches	0	0	53701	25				G2,G4	3	0	1	0	1	0	0		https://gnps.ucsd.edu//ProteoSAFe/result.jsp?task=fe2b002ce423463da78e55d8adde536f&view=cluster_details&protein=53701&show=true	https://gnps.ucsd.edu/ProteoSAFe/result.jsp?view=network_displayer&componentindex=25&task=fe2b002ce423463da78e55d8adde536f&show=true									53701	2	229.144		229.144	0	207.685	FALSE	53701
	no matches	0	S169	no matches	0	no matches	0	no matches	0	1	no matches	0	no matches	0	0	1021	-1				G1		2	0	0	0	0	0		https://gnps.ucsd.edu//ProteoSAFe/result.jsp?task=fe2b002ce423463da78e55d8adde536f&view=cluster_details&protein=1021&show=true	https://gnps.ucsd.edu/ProteoSAFe/result.jsp?view=network_displayer&componentindex=-1&task=fe2b002ce423463da78e55d8adde536f&show=true									1021	2	136.022		136.022	0	1185.2	FALSE	1021
	no matches	0	628	no matches	0	no matches	0	no matches	0	7	no matches	0	no matches	0	0	58339	628				G1	2	3	0	0	0	0	0		https://gnps.ucsd.edu//ProteoSAFe/result.jsp?task=fe2b002ce423463da78e55d8adde536f&view=cluster_details&protein=58339&show=true	https://gnps.ucsd.edu/ProteoSAFe/result.jsp?view=network_displayer&componentindex=628&task=fe2b002ce423463da78e55d8adde536f&show=true									58339	3	235.024		235.024	0	1078.02	FALSE	58339
	no matches	0	S1483	no matches	0	no matches	0	no matches	0	1	no matches	0	no matches	0	0	29323	-1				G2,G3		0	1	1	0	0	0		https://gnps.ucsd.edu//ProteoSAFe/result.jsp?task=fe2b002ce423463da78e55d8adde536f&view=cluster_details&protein=29323&show=true	https://gnps.ucsd.edu/ProteoSAFe/result.jsp?view=network_displayer&componentindex=-1&task=fe2b002ce423463da78e55d8adde536f&show=true									29323	2	195.139		195.139	0	952.609	FALSE	29323
M+H	Benzene and substituted derivatives	0.459184	110	Benzophenones	0.459184	Organic compounds	0.571429	Aromatic homomonocyclic compounds	0.459184	98	Benzophenones	0.459184	Benzenoids	0.459184	0	24392	110	Spectral Match to Benzophenone from NIST14	Isolated	Data deposited by fevargas	G1,G2,G3,G4,G5	10	141	36	43	128	28	0	http://gnps.ucsd.edu/ProteoSAFe/gnpslibraryspectrum.jsp?SpectrumID=CCMSLIB00003139776	https://gnps.ucsd.edu//ProteoSAFe/result.jsp?task=fe2b002ce423463da78e55d8adde536f&view=cluster_details&protein=24392&show=true	https://gnps.ucsd.edu/ProteoSAFe/result.jsp?view=network_displayer&componentindex=110&task=fe2b002ce423463da78e55d8adde536f&show=true	InChI=1S/C13H10O/c14-13(11-7-3-1-4-8-11)12-9-5-2-6-10-12/h1-10H	QQQ	ESI	Positive	3	0.000991821	0.843879	5.41742	24392	376	183.081	Data from David Relman	183.081	0	547.057	FALSE	24392	12
	no matches	0	S7040	no matches	0	no matches	0	no matches	0	1	no matches	0	no matches	0	0	118921	-1				G1,G3,G4		3	0	1	1	0	0		https://gnps.ucsd.edu//ProteoSAFe/result.jsp?task=fe2b002ce423463da78e55d8adde536f&view=cluster_details&protein=118921&show=true	https://gnps.ucsd.edu/ProteoSAFe/result.jsp?view=network_displayer&componentindex=-1&task=fe2b002ce423463da78e55d8adde536f&show=true									118921	5	495.138		495.138	0	855.693	FALSE	118921
	no matches	0	S5633	no matches	0	no matches	0	no matches	0	1	no matches	0	no matches	0	0	93131	-1				G1		3	0	0	0	0	0		https://gnps.ucsd.edu//ProteoSAFe/result.jsp?task=fe2b002ce423463da78e55d8adde536f&view=cluster_details&protein=93131&show=true	https://gnps.ucsd.edu/ProteoSAFe/result.jsp?view=network_displayer&componentindex=-1&task=fe2b002ce423463da78e55d8adde536f&show=true									93131	3	356.114		356.114	0	1086	FALSE	93131
	no matches	0	1485	no matches	0	no matches	0	no matches	0	3	no matches	0	no matches	0	0	28628	1485				G1,G3,G4	2	2	0	1	1	0	0		https://gnps.ucsd.edu//ProteoSAFe/result.jsp?task=fe2b002ce423463da78e55d8adde536f&view=cluster_details&protein=28628&show=true	https://gnps.ucsd.edu/ProteoSAFe/result.jsp?view=network_displayer&componentindex=1485&task=fe2b002ce423463da78e55d8adde536f&show=true									28628	4	192.98		192.98	0	1376.61	FALSE	28628
	Carboxylic acids and derivatives	0.0833333	615	Phenylalanine and derivatives	0.0416667	Organic compounds	0.0833333	Aromatic homomonocyclic compounds	0.0416667	24	Amino acids, peptides, and analogues	0.0833333	Organic acids and derivatives	0.0833333	0	65804	615				G1,G2,G4	1	2	2	0	4	0	0		https://gnps.ucsd.edu//ProteoSAFe/result.jsp?task=fe2b002ce423463da78e55d8adde536f&view=cluster_details&protein=65804&show=true	https://gnps.ucsd.edu/ProteoSAFe/result.jsp?view=network_displayer&componentindex=615&task=fe2b002ce423463da78e55d8adde536f&show=true									65804	8	245.022		245.022	0	1086.65	FALSE	65804
	no matches	0	S899	no matches	0	no matches	0	no matches	0	1	no matches	0	no matches	0	0	17044	-1				G1		2	0	0	0	0	0		https://gnps.ucsd.edu//ProteoSAFe/result.jsp?task=fe2b002ce423463da78e55d8adde536f&view=cluster_details&protein=17044&show=true	https://gnps.ucsd.edu/ProteoSAFe/result.jsp?view=network_displayer&componentindex=-1&task=fe2b002ce423463da78e55d8adde536f&show=true									17044	2	171.139		171.139	0	1323.94	FALSE	17044
	no matches	0	S3106	no matches	0	no matches	0	no matches	0	1	no matches	0	no matches	0	0	67544	-1				G3		0	0	2	0	0	0		https://gnps.ucsd.edu//ProteoSAFe/result.jsp?task=fe2b002ce423463da78e55d8adde536f&view=cluster_details&protein=67544&show=true	https://gnps.ucsd.edu/ProteoSAFe/result.jsp?view=network_displayer&componentindex=-1&task=fe2b002ce423463da78e55d8adde536f&show=true									67544	2	249.046		249.046	0	1138.2	FALSE	67544
	no matches	0	613	no matches	0	no matches	0	no matches	0	19	no matches	0	no matches	0	0	42816	613				G1,G2,G3,G5	4	31	4	1	0	6	0		https://gnps.ucsd.edu//ProteoSAFe/result.jsp?task=fe2b002ce423463da78e55d8adde536f&view=cluster_details&protein=42816&show=true	https://gnps.ucsd.edu/ProteoSAFe/result.jsp?view=network_displayer&componentindex=613&task=fe2b002ce423463da78e55d8adde536f&show=true									42816	42	417.055		209.027	0	1221.18	FALSE	42816
	no matches	0	S4620	no matches	0	no matches	0	no matches	0	1	no matches	0	no matches	0	0	84824	-1				G5		0	0	0	0	11	0		https://gnps.ucsd.edu//ProteoSAFe/result.jsp?task=fe2b002ce423463da78e55d8adde536f&view=cluster_details&protein=84824&show=true	https://gnps.ucsd.edu/ProteoSAFe/result.jsp?view=network_displayer&componentindex=-1&task=fe2b002ce423463da78e55d8adde536f&show=true									84824	11	309.012		309.012	0	1021.63	FALSE	84824
	no matches	0	45	no matches	0	no matches	0	no matches	0	72	no matches	0	no matches	0	0	77207	45				G1	1	4	0	0	0	0	0		https://gnps.ucsd.edu//ProteoSAFe/result.jsp?task=fe2b002ce423463da78e55d8adde536f&view=cluster_details&protein=77207&show=true	https://gnps.ucsd.edu/ProteoSAFe/result.jsp?view=network_displayer&componentindex=45&task=fe2b002ce423463da78e55d8adde536f&show=true									77207	4	279.048		279.048	0	672.969	FALSE	77207
	Organooxygen compounds	0.0113636	235	Monosaccharides	0.0113636	Organic compounds	0.0113636	Aliphatic heteromonocyclic compounds	0.0113636	88	Carbohydrates and carbohydrate conjugates	0.0113636	Organic oxygen compounds	0.0113636	0	32445	235				G3,G4	1	0	0	1	1	0	0		https://gnps.ucsd.edu//ProteoSAFe/result.jsp?task=fe2b002ce423463da78e55d8adde536f&view=cluster_details&protein=32445&show=true	https://gnps.ucsd.edu/ProteoSAFe/result.jsp?view=network_displayer&componentindex=235&task=fe2b002ce423463da78e55d8adde536f&show=true									32445	2	203.053		203.053	0	1609.12	FALSE	32445
	no matches	0	96	no matches	0	no matches	0	no matches	0	67	no matches	0	no matches	0	0	57571	96				G1,G2,G4	7	7	1	0	1	0	0		https://gnps.ucsd.edu//ProteoSAFe/result.jsp?task=fe2b002ce423463da78e55d8adde536f&view=cluster_details&protein=57571&show=true	https://gnps.ucsd.edu/ProteoSAFe/result.jsp?view=network_displayer&componentindex=96&task=fe2b002ce423463da78e55d8adde536f&show=true									57571	9	234.134		234.134	0	1437.1	FALSE	57571
	no matches	0	176	no matches	0	no matches	0	no matches	0	76	no matches	0	no matches	0	0	27256	176				G1	5	3	0	0	0	0	0		https://gnps.ucsd.edu//ProteoSAFe/result.jsp?task=fe2b002ce423463da78e55d8adde536f&view=cluster_details&protein=27256&show=true	https://gnps.ucsd.edu/ProteoSAFe/result.jsp?view=network_displayer&componentindex=176&task=fe2b002ce423463da78e55d8adde536f&show=true									27256	3	186.982		186.982	0	1361.54	FALSE	27256
	no matches	0	S4656	no matches	0	no matches	0	no matches	0	1	no matches	0	no matches	0	0	85052	-1				G1		2	0	0	0	0	0		https://gnps.ucsd.edu//ProteoSAFe/result.jsp?task=fe2b002ce423463da78e55d8adde536f&view=cluster_details&protein=85052&show=true	https://gnps.ucsd.edu/ProteoSAFe/result.jsp?view=network_displayer&componentindex=-1&task=fe2b002ce423463da78e55d8adde536f&show=true									85052	2	310.035		310.035	0	343.519	FALSE	85052
	no matches	0	S2696	no matches	0	no matches	0	no matches	0	1	no matches	0	no matches	0	0	58847	-1				G3		0	0	2	0	0	0		https://gnps.ucsd.edu//ProteoSAFe/result.jsp?task=fe2b002ce423463da78e55d8adde536f&view=cluster_details&protein=58847&show=true	https://gnps.ucsd.edu/ProteoSAFe/result.jsp?view=network_displayer&componentindex=-1&task=fe2b002ce423463da78e55d8adde536f&show=true									58847	2	235.206		235.206	0	1633.68	FALSE	58847
	no matches	0	2969	no matches	0	no matches	0	no matches	0	2	no matches	0	no matches	0	0	15835	2969				G1	1	3	0	0	0	0	0		https://gnps.ucsd.edu//ProteoSAFe/result.jsp?task=fe2b002ce423463da78e55d8adde536f&view=cluster_details&protein=15835&show=true	https://gnps.ucsd.edu/ProteoSAFe/result.jsp?view=network_displayer&componentindex=2969&task=fe2b002ce423463da78e55d8adde536f&show=true									15835	3	169.045		169.045	0	621.594	FALSE	15835
	no matches	0	261	no matches	0	no matches	0	no matches	0	65	no matches	0	no matches	0	0	43525	261				G1,G2,G5	8	21	7	0	0	1	0		https://gnps.ucsd.edu//ProteoSAFe/result.jsp?task=fe2b002ce423463da78e55d8adde536f&view=cluster_details&protein=43525&show=true	https://gnps.ucsd.edu/ProteoSAFe/result.jsp?view=network_displayer&componentindex=261&task=fe2b002ce423463da78e55d8adde536f&show=true									43525	29	217.108		217.108	0	1421.2	FALSE	43525
	no matches	0	45	no matches	0	no matches	0	no matches	0	72	no matches	0	no matches	0	0	77279	45				G1,G4	3	3	0	0	2	0	0		https://gnps.ucsd.edu//ProteoSAFe/result.jsp?task=fe2b002ce423463da78e55d8adde536f&view=cluster_details&protein=77279&show=true	https://gnps.ucsd.edu/ProteoSAFe/result.jsp?view=network_displayer&componentindex=45&task=fe2b002ce423463da78e55d8adde536f&show=true									77279	5	279.048		279.048	0	246.479	FALSE	77279
	Benzopyrans	0.0327869	126	Flavones	0.0327869	Organic compounds	0.114754	Aromatic heteropolycyclic compounds	0.0819672	61	1-benzopyrans	0.0327869	Organoheterocyclic compounds	0.0327869	0	95045	126				G1,G2	7	7	5	0	0	0	0		https://gnps.ucsd.edu//ProteoSAFe/result.jsp?task=fe2b002ce423463da78e55d8adde536f&view=cluster_details&protein=95045&show=true	https://gnps.ucsd.edu/ProteoSAFe/result.jsp?view=network_displayer&componentindex=126&task=fe2b002ce423463da78e55d8adde536f&show=true									95045	12	369.109		369.109	0	838.692	FALSE	95045
	Carboxylic acids and derivatives	0.0625	89	Oligopeptides	0.0625	Organic compounds	0.0625	Aliphatic acyclic compounds	0.0625	16	Amino acids, peptides, and analogues	0.0625	Organic acids and derivatives	0.0625	0	85552	89				G1,G2,G3,G4	1	1	1	3	2	0	0		https://gnps.ucsd.edu//ProteoSAFe/result.jsp?task=fe2b002ce423463da78e55d8adde536f&view=cluster_details&protein=85552&show=true	https://gnps.ucsd.edu/ProteoSAFe/result.jsp?view=network_displayer&componentindex=89&task=fe2b002ce423463da78e55d8adde536f&show=true									85552	7	314.991		314.991	0	929.89	FALSE	85552
	no matches	0	S3979	no matches	0	no matches	0	no matches	0	1	no matches	0	no matches	0	0	80888	-1				G1,G2,G3		14	7	9	0	0	0		https://gnps.ucsd.edu//ProteoSAFe/result.jsp?task=fe2b002ce423463da78e55d8adde536f&view=cluster_details&protein=80888&show=true	https://gnps.ucsd.edu/ProteoSAFe/result.jsp?view=network_displayer&componentindex=-1&task=fe2b002ce423463da78e55d8adde536f&show=true									80888	30	280.155		280.155	0	919.111	FALSE	80888
	Lactones	0.02	47	Delta valerolactones	0.02	Organic compounds	0.02	Aliphatic heteromonocyclic compounds	0.02	100	Delta valerolactones	0.02	Organoheterocyclic compounds	0.02	0	15994	47				G2,G4	8	0	1	0	1	0	0		https://gnps.ucsd.edu//ProteoSAFe/result.jsp?task=fe2b002ce423463da78e55d8adde536f&view=cluster_details&protein=15994&show=true	https://gnps.ucsd.edu/ProteoSAFe/result.jsp?view=network_displayer&componentindex=47&task=fe2b002ce423463da78e55d8adde536f&show=true									15994	2	169.123		169.123	0	741.636	FALSE	15994
	no matches	0	3	no matches	0	no matches	0	no matches	0	98	no matches	0	no matches	0	0	37768	3				G3,G5	6	0	0	2	0	1	0		https://gnps.ucsd.edu//ProteoSAFe/result.jsp?task=fe2b002ce423463da78e55d8adde536f&view=cluster_details&protein=37768&show=true	https://gnps.ucsd.edu/ProteoSAFe/result.jsp?view=network_displayer&componentindex=3&task=fe2b002ce423463da78e55d8adde536f&show=true									37768	3	207.175		207.175	0	712.979	FALSE	37768
	no matches	0	S5233	no matches	0	no matches	0	no matches	0	1	no matches	0	no matches	0	0	89041	-1				G1		2	0	0	0	0	0		https://gnps.ucsd.edu//ProteoSAFe/result.jsp?task=fe2b002ce423463da78e55d8adde536f&view=cluster_details&protein=89041&show=true	https://gnps.ucsd.edu/ProteoSAFe/result.jsp?view=network_displayer&componentindex=-1&task=fe2b002ce423463da78e55d8adde536f&show=true									89041	2	335.223		335.223	0	1172.19	FALSE	89041
	no matches	0	S886	no matches	0	no matches	0	no matches	0	1	no matches	0	no matches	0	0	16777	-1				G1,G2		1	1	0	0	0	0		https://gnps.ucsd.edu//ProteoSAFe/result.jsp?task=fe2b002ce423463da78e55d8adde536f&view=cluster_details&protein=16777&show=true	https://gnps.ucsd.edu/ProteoSAFe/result.jsp?view=network_displayer&componentindex=-1&task=fe2b002ce423463da78e55d8adde536f&show=true									16777	2	171.138		171.138	0	1427.07	FALSE	16777
	no matches	0	158	no matches	0	no matches	0	no matches	0	41	no matches	0	no matches	0	0	53628	158				G1,G3	6	1	0	2	0	0	0		https://gnps.ucsd.edu//ProteoSAFe/result.jsp?task=fe2b002ce423463da78e55d8adde536f&view=cluster_details&protein=53628&show=true	https://gnps.ucsd.edu/ProteoSAFe/result.jsp?view=network_displayer&componentindex=158&task=fe2b002ce423463da78e55d8adde536f&show=true									53628	3	229.144		229.144	0	1396.75	FALSE	53628
	no matches	0	239	no matches	0	no matches	0	no matches	0	72	no matches	0	no matches	0	0	26063	239				G1,G5	7	4	0	0	0	1	0		https://gnps.ucsd.edu//ProteoSAFe/result.jsp?task=fe2b002ce423463da78e55d8adde536f&view=cluster_details&protein=26063&show=true	https://gnps.ucsd.edu/ProteoSAFe/result.jsp?view=network_displayer&componentindex=239&task=fe2b002ce423463da78e55d8adde536f&show=true									26063	5	184.986		184.986	0	1107.52	FALSE	26063
	no matches	0	S3535	no matches	0	no matches	0	no matches	0	1	no matches	0	no matches	0	0	73750	-1				G1,G3,G4,G5		2	0	4	4	1	0		https://gnps.ucsd.edu//ProteoSAFe/result.jsp?task=fe2b002ce423463da78e55d8adde536f&view=cluster_details&protein=73750&show=true	https://gnps.ucsd.edu/ProteoSAFe/result.jsp?view=network_displayer&componentindex=-1&task=fe2b002ce423463da78e55d8adde536f&show=true									73750	11	265.217		265.217	0	1480.31	FALSE	73750
	no matches	0	176	no matches	0	no matches	0	no matches	0	76	no matches	0	no matches	0	0	27298	176				G2,G4	10	0	1	0	2	0	0		https://gnps.ucsd.edu//ProteoSAFe/result.jsp?task=fe2b002ce423463da78e55d8adde536f&view=cluster_details&protein=27298&show=true	https://gnps.ucsd.edu/ProteoSAFe/result.jsp?view=network_displayer&componentindex=176&task=fe2b002ce423463da78e55d8adde536f&show=true									27298	3	186.982		186.982	0	895.936	FALSE	27298
	no matches	0	306	no matches	0	no matches	0	no matches	0	41	no matches	0	no matches	0	0	82591	306				G1,G4	5	1	0	0	1	0	0		https://gnps.ucsd.edu//ProteoSAFe/result.jsp?task=fe2b002ce423463da78e55d8adde536f&view=cluster_details&protein=82591&show=true	https://gnps.ucsd.edu/ProteoSAFe/result.jsp?view=network_displayer&componentindex=306&task=fe2b002ce423463da78e55d8adde536f&show=true									82591	2	579.147		290.073	0	1367.05	FALSE	82591
	no matches	0	S326	no matches	0	no matches	0	no matches	0	1	no matches	0	no matches	0	0	4937	-1				G1		2	0	0	0	0	0		https://gnps.ucsd.edu//ProteoSAFe/result.jsp?task=fe2b002ce423463da78e55d8adde536f&view=cluster_details&protein=4937&show=true	https://gnps.ucsd.edu/ProteoSAFe/result.jsp?view=network_displayer&componentindex=-1&task=fe2b002ce423463da78e55d8adde536f&show=true									4937	2	149.024		149.024	0	226.662	FALSE	4937
	no matches	0	S4590	no matches	0	no matches	0	no matches	0	1	no matches	0	no matches	0	0	84745	-1				G1		2	0	0	0	0	0		https://gnps.ucsd.edu//ProteoSAFe/result.jsp?task=fe2b002ce423463da78e55d8adde536f&view=cluster_details&protein=84745&show=true	https://gnps.ucsd.edu/ProteoSAFe/result.jsp?view=network_displayer&componentindex=-1&task=fe2b002ce423463da78e55d8adde536f&show=true									84745	2	613.157		307.078	0	716.5	FALSE	84745
M+H	Glycerophospholipids	0.840909	323	Glycerophosphocholines	0.840909	Organic compounds	0.840909	Aliphatic acyclic compounds	0.840909	44	Glycerophosphocholines	0.840909	Lipids and lipid-like molecules	0.840909	0	70979	323	SN-GLYCERO-3-PHOSPHOCHOLINE	isolated	MoNA:MoNA036712	G3,G4	7	0	0	1	1	0	0	http://gnps.ucsd.edu/ProteoSAFe/gnpslibraryspectrum.jsp?SpectrumID=CCMSLIB00006684253	https://gnps.ucsd.edu//ProteoSAFe/result.jsp?task=fe2b002ce423463da78e55d8adde536f&view=cluster_details&protein=70979&show=true	https://gnps.ucsd.edu/ProteoSAFe/result.jsp?view=network_displayer&componentindex=323&task=fe2b002ce423463da78e55d8adde536f&show=true	"InChI=1S/C8H20NO6P/c1-9(2,3)4-5-14-16(12,13)15-7-8(11)6-10/h8,10-11H,4-7H2,1-3H3/t8-/m0/s1"	qTof	ESI	positive	3	0.00100708	0.923753	3.90175	70979	2	258.111	MoNA	258.111	0	1187.51	FALSE	70979	6
	no matches	0	S3122	no matches	0	no matches	0	no matches	0	1	no matches	0	no matches	0	0	68273	-1				G4		0	0	0	2	0	0		https://gnps.ucsd.edu//ProteoSAFe/result.jsp?task=fe2b002ce423463da78e55d8adde536f&view=cluster_details&protein=68273&show=true	https://gnps.ucsd.edu/ProteoSAFe/result.jsp?view=network_displayer&componentindex=-1&task=fe2b002ce423463da78e55d8adde536f&show=true									68273	2	249.077		249.077	0	1045.45	FALSE	68273
	no matches	0	3735	no matches	0	no matches	0	no matches	0	2	no matches	0	no matches	0	0	21537	3735				G1,G2,G3,G4	1	4	1	2	2	0	0		https://gnps.ucsd.edu//ProteoSAFe/result.jsp?task=fe2b002ce423463da78e55d8adde536f&view=cluster_details&protein=21537&show=true	https://gnps.ucsd.edu/ProteoSAFe/result.jsp?view=network_displayer&componentindex=3735&task=fe2b002ce423463da78e55d8adde536f&show=true									21537	9	177.022		177.022	0	900.667	FALSE	21537
	no matches	0	S5898	no matches	0	no matches	0	no matches	0	1	no matches	0	no matches	0	0	100100	-1				G1		6	0	0	0	0	0		https://gnps.ucsd.edu//ProteoSAFe/result.jsp?task=fe2b002ce423463da78e55d8adde536f&view=cluster_details&protein=100100&show=true	https://gnps.ucsd.edu/ProteoSAFe/result.jsp?view=network_displayer&componentindex=-1&task=fe2b002ce423463da78e55d8adde536f&show=true									100100	6	375.047		375.047	0	617.056	FALSE	100100
	no matches	0	S2347	no matches	0	no matches	0	no matches	0	1	no matches	0	no matches	0	0	52227	-1				G5		0	0	0	0	8	0		https://gnps.ucsd.edu//ProteoSAFe/result.jsp?task=fe2b002ce423463da78e55d8adde536f&view=cluster_details&protein=52227&show=true	https://gnps.ucsd.edu/ProteoSAFe/result.jsp?view=network_displayer&componentindex=-1&task=fe2b002ce423463da78e55d8adde536f&show=true									52227	8	226.894		226.894	0	211.567	FALSE	52227
	no matches	0	549	no matches	0	no matches	0	no matches	0	5	no matches	0	no matches	0	0	68383	549				G1,G2,G3,G4,G5	2	22	4	18	13	2	0		https://gnps.ucsd.edu//ProteoSAFe/result.jsp?task=fe2b002ce423463da78e55d8adde536f&view=cluster_details&protein=68383&show=true	https://gnps.ucsd.edu/ProteoSAFe/result.jsp?view=network_displayer&componentindex=549&task=fe2b002ce423463da78e55d8adde536f&show=true									68383	59	250.087		250.087	0	1395.51	FALSE	68383
	no matches	0	40	no matches	0	no matches	0	no matches	0	91	no matches	0	no matches	0	0	14037	40				G1	5	2	0	0	0	0	0		https://gnps.ucsd.edu//ProteoSAFe/result.jsp?task=fe2b002ce423463da78e55d8adde536f&view=cluster_details&protein=14037&show=true	https://gnps.ucsd.edu/ProteoSAFe/result.jsp?view=network_displayer&componentindex=40&task=fe2b002ce423463da78e55d8adde536f&show=true									14037	2	163.133		163.133	0	146.404	FALSE	14037
	no matches	0	104	no matches	0	no matches	0	no matches	0	15	no matches	0	no matches	0	0	1642	104				G1,G2,G3,G4,G5	2	1023	245	210	371	131	0		https://gnps.ucsd.edu//ProteoSAFe/result.jsp?task=fe2b002ce423463da78e55d8adde536f&view=cluster_details&protein=1642&show=true	https://gnps.ucsd.edu/ProteoSAFe/result.jsp?view=network_displayer&componentindex=104&task=fe2b002ce423463da78e55d8adde536f&show=true									1642	1980	143.107		143.107	0	828.727	FALSE	1642
	no matches	0	8	no matches	0	no matches	0	no matches	0	98	no matches	0	no matches	0	0	18501	8				G1,G3	2	1	0	1	0	0	0		https://gnps.ucsd.edu//ProteoSAFe/result.jsp?task=fe2b002ce423463da78e55d8adde536f&view=cluster_details&protein=18501&show=true	https://gnps.ucsd.edu/ProteoSAFe/result.jsp?view=network_displayer&componentindex=8&task=fe2b002ce423463da78e55d8adde536f&show=true									18501	2	173.081		173.081	0	947.115	FALSE	18501
	no matches	0	S997	no matches	0	no matches	0	no matches	0	1	no matches	0	no matches	0	0	18682	-1				G4		0	0	0	2	0	0		https://gnps.ucsd.edu//ProteoSAFe/result.jsp?task=fe2b002ce423463da78e55d8adde536f&view=cluster_details&protein=18682&show=true	https://gnps.ucsd.edu/ProteoSAFe/result.jsp?view=network_displayer&componentindex=-1&task=fe2b002ce423463da78e55d8adde536f&show=true									18682	2	173.082		173.082	0	342.43	FALSE	18682
	no matches	0	1532	no matches	0	no matches	0	no matches	0	2	no matches	0	no matches	0	0	113684	1532				G1,G2,G3,G4	1	85	2	147	56	0	0		https://gnps.ucsd.edu//ProteoSAFe/result.jsp?task=fe2b002ce423463da78e55d8adde536f&view=cluster_details&protein=113684&show=true	https://gnps.ucsd.edu/ProteoSAFe/result.jsp?view=network_displayer&componentindex=1532&task=fe2b002ce423463da78e55d8adde536f&show=true									113684	290	454.297		454.297	0	1398.26	FALSE	113684
	no matches	0	S6408	no matches	0	no matches	0	no matches	0	1	no matches	0	no matches	0	0	111401	-1				G1		2	0	0	0	0	0		https://gnps.ucsd.edu//ProteoSAFe/result.jsp?task=fe2b002ce423463da78e55d8adde536f&view=cluster_details&protein=111401&show=true	https://gnps.ucsd.edu/ProteoSAFe/result.jsp?view=network_displayer&componentindex=-1&task=fe2b002ce423463da78e55d8adde536f&show=true									111401	2	415.188		415.188	0	1189.33	FALSE	111401
	no matches	0	S5624	no matches	0	no matches	0	no matches	0	1	no matches	0	no matches	0	0	93102	-1				G1,G2,G3		4	3	1	0	0	0		https://gnps.ucsd.edu//ProteoSAFe/result.jsp?task=fe2b002ce423463da78e55d8adde536f&view=cluster_details&protein=93102&show=true	https://gnps.ucsd.edu/ProteoSAFe/result.jsp?view=network_displayer&componentindex=-1&task=fe2b002ce423463da78e55d8adde536f&show=true									93102	8	355.248		355.248	0	1178.76	FALSE	93102
	no matches	0	260	no matches	0	no matches	0	no matches	0	64	no matches	0	no matches	0	0	90439	260				G1,G2	9	1	1	0	0	0	0		https://gnps.ucsd.edu//ProteoSAFe/result.jsp?task=fe2b002ce423463da78e55d8adde536f&view=cluster_details&protein=90439&show=true	https://gnps.ucsd.edu/ProteoSAFe/result.jsp?view=network_displayer&componentindex=260&task=fe2b002ce423463da78e55d8adde536f&show=true									90439	2	671.195		336.097	0	553.383	FALSE	90439
	no matches	0	S1519	no matches	0	no matches	0	no matches	0	1	no matches	0	no matches	0	0	30175	-1				G1		5	0	0	0	0	0		https://gnps.ucsd.edu//ProteoSAFe/result.jsp?task=fe2b002ce423463da78e55d8adde536f&view=cluster_details&protein=30175&show=true	https://gnps.ucsd.edu/ProteoSAFe/result.jsp?view=network_displayer&componentindex=-1&task=fe2b002ce423463da78e55d8adde536f&show=true									30175	5	198.098		198.098	0	1224.41	FALSE	30175
	Organooxygen compounds	0.285714	768	Hexoses	0.285714	Organic compounds	0.285714	Aliphatic acyclic compounds	0.142857	7	Carbohydrates and carbohydrate conjugates	0.285714	Organic oxygen compounds	0.285714	0	22019	768				G1,G2	6	1	1	0	0	0	0		https://gnps.ucsd.edu//ProteoSAFe/result.jsp?task=fe2b002ce423463da78e55d8adde536f&view=cluster_details&protein=22019&show=true	https://gnps.ucsd.edu/ProteoSAFe/result.jsp?view=network_displayer&componentindex=768&task=fe2b002ce423463da78e55d8adde536f&show=true									22019	2	180.087		180.087	0	505.765	FALSE	22019
	no matches	0	34	no matches	0	no matches	0	no matches	0	76	no matches	0	no matches	0	0	73124	34				G1,G2,G3,G4,G5	10	31	9	8	8	1	0		https://gnps.ucsd.edu//ProteoSAFe/result.jsp?task=fe2b002ce423463da78e55d8adde536f&view=cluster_details&protein=73124&show=true	https://gnps.ucsd.edu/ProteoSAFe/result.jsp?view=network_displayer&componentindex=34&task=fe2b002ce423463da78e55d8adde536f&show=true									73124	57	265.024		265.024	0	601.792	FALSE	73124
	no matches	0	S2320	no matches	0	no matches	0	no matches	0	1	no matches	0	no matches	0	0	52121	-1				G1		2	0	0	0	0	0		https://gnps.ucsd.edu//ProteoSAFe/result.jsp?task=fe2b002ce423463da78e55d8adde536f&view=cluster_details&protein=52121&show=true	https://gnps.ucsd.edu/ProteoSAFe/result.jsp?view=network_displayer&componentindex=-1&task=fe2b002ce423463da78e55d8adde536f&show=true									52121	2	225.149		225.149	0	1061.43	FALSE	52121
	no matches	0	2853	no matches	0	no matches	0	no matches	0	2	no matches	0	no matches	0	0	3243	2853				G1,G2,G4	1	2	3	0	4	0	0		https://gnps.ucsd.edu//ProteoSAFe/result.jsp?task=fe2b002ce423463da78e55d8adde536f&view=cluster_details&protein=3243&show=true	https://gnps.ucsd.edu/ProteoSAFe/result.jsp?view=network_displayer&componentindex=2853&task=fe2b002ce423463da78e55d8adde536f&show=true									3243	9	149.024		149.024	0	1081.37	FALSE	3243
M+H	Benzene and substituted derivatives	0.547368	21	Benzoic acid esters	0.547368	Organic compounds	0.557895	Aromatic homomonocyclic compounds	0.547368	95	Benzoic acids and derivatives	0.547368	Benzenoids	0.547368	0	51185	21	Spectral Match to Diethyl phthalate from NIST14	Isolated	Data deposited by aaksenov	G1	5	2	0	0	0	0	0	http://gnps.ucsd.edu/ProteoSAFe/gnpslibraryspectrum.jsp?SpectrumID=CCMSLIB00003137249	https://gnps.ucsd.edu//ProteoSAFe/result.jsp?task=fe2b002ce423463da78e55d8adde536f&view=cluster_details&protein=51185&show=true	https://gnps.ucsd.edu/ProteoSAFe/result.jsp?view=network_displayer&componentindex=21&task=fe2b002ce423463da78e55d8adde536f&show=true	InChI=1S/C12H14O4/c1-3-15-11(13)9-7-5-6-8-10(9)12(14)16-4-2/h5-8H,3-4H2,1-2H3	QQQ	ESI	Positive	3	0	0.738001	0	51185	2	223.097	Data from Rob Knight	223.097	0	1405.05	FALSE	51185	6
	no matches	0	176	no matches	0	no matches	0	no matches	0	76	no matches	0	no matches	0	0	26510	176				G1	3	2	0	0	0	0	0		https://gnps.ucsd.edu//ProteoSAFe/result.jsp?task=fe2b002ce423463da78e55d8adde536f&view=cluster_details&protein=26510&show=true	https://gnps.ucsd.edu/ProteoSAFe/result.jsp?view=network_displayer&componentindex=176&task=fe2b002ce423463da78e55d8adde536f&show=true									26510	2	186.981		186.981	0	1264.3	FALSE	26510
	no matches	0	S1352	no matches	0	no matches	0	no matches	0	1	no matches	0	no matches	0	0	27933	-1				G1		2	0	0	0	0	0		https://gnps.ucsd.edu//ProteoSAFe/result.jsp?task=fe2b002ce423463da78e55d8adde536f&view=cluster_details&protein=27933&show=true	https://gnps.ucsd.edu/ProteoSAFe/result.jsp?view=network_displayer&componentindex=-1&task=fe2b002ce423463da78e55d8adde536f&show=true									27933	2	189.055		189.055	0	1074.59	FALSE	27933
	no matches	0	854	no matches	0	no matches	0	no matches	0	2	no matches	0	no matches	0	0	16543	854				G5	1	0	0	0	0	2	0		https://gnps.ucsd.edu//ProteoSAFe/result.jsp?task=fe2b002ce423463da78e55d8adde536f&view=cluster_details&protein=16543&show=true	https://gnps.ucsd.edu/ProteoSAFe/result.jsp?view=network_displayer&componentindex=854&task=fe2b002ce423463da78e55d8adde536f&show=true									16543	2	171.138		171.138	0	1544.84	FALSE	16543
	no matches	0	93	no matches	0	no matches	0	no matches	0	39	no matches	0	no matches	0	0	57145	93				G1	9	2	0	0	0	0	0		https://gnps.ucsd.edu//ProteoSAFe/result.jsp?task=fe2b002ce423463da78e55d8adde536f&view=cluster_details&protein=57145&show=true	https://gnps.ucsd.edu/ProteoSAFe/result.jsp?view=network_displayer&componentindex=93&task=fe2b002ce423463da78e55d8adde536f&show=true									57145	2	233.983		233.983	0	1670.36	FALSE	57145
	no matches	0	375	no matches	0	no matches	0	no matches	0	55	no matches	0	no matches	0	0	37095	375				G3,G4	3	0	0	1	1	0	0		https://gnps.ucsd.edu//ProteoSAFe/result.jsp?task=fe2b002ce423463da78e55d8adde536f&view=cluster_details&protein=37095&show=true	https://gnps.ucsd.edu/ProteoSAFe/result.jsp?view=network_displayer&componentindex=375&task=fe2b002ce423463da78e55d8adde536f&show=true									37095	2	207.175		207.175	0	829.471	FALSE	37095
	no matches	0	S1202	no matches	0	no matches	0	no matches	0	1	no matches	0	no matches	0	0	24381	-1				G3		0	0	3	0	0	0		https://gnps.ucsd.edu//ProteoSAFe/result.jsp?task=fe2b002ce423463da78e55d8adde536f&view=cluster_details&protein=24381&show=true	https://gnps.ucsd.edu/ProteoSAFe/result.jsp?view=network_displayer&componentindex=-1&task=fe2b002ce423463da78e55d8adde536f&show=true									24381	3	183.066		183.066	0	1412.41	FALSE	24381
	no matches	0	S5653	no matches	0	no matches	0	no matches	0	1	no matches	0	no matches	0	0	93202	-1				G3,G4		0	0	1	1	0	0		https://gnps.ucsd.edu//ProteoSAFe/result.jsp?task=fe2b002ce423463da78e55d8adde536f&view=cluster_details&protein=93202&show=true	https://gnps.ucsd.edu/ProteoSAFe/result.jsp?view=network_displayer&componentindex=-1&task=fe2b002ce423463da78e55d8adde536f&show=true									93202	2	357.192		357.192	0	1099.73	FALSE	93202
	no matches	0	1352	no matches	0	no matches	0	no matches	0	2	no matches	0	no matches	0	0	83003	1352				G1,G3,G5	1	9	0	7	0	4	0		https://gnps.ucsd.edu//ProteoSAFe/result.jsp?task=fe2b002ce423463da78e55d8adde536f&view=cluster_details&protein=83003&show=true	https://gnps.ucsd.edu/ProteoSAFe/result.jsp?view=network_displayer&componentindex=1352&task=fe2b002ce423463da78e55d8adde536f&show=true									83003	20	293.212		293.212	0	1366.41	FALSE	83003
	no matches	0	S3821	no matches	0	no matches	0	no matches	0	1	no matches	0	no matches	0	0	76894	-1				G1,G2,G3,G4,G5		53	15	22	23	31	0		https://gnps.ucsd.edu//ProteoSAFe/result.jsp?task=fe2b002ce423463da78e55d8adde536f&view=cluster_details&protein=76894&show=true	https://gnps.ucsd.edu/ProteoSAFe/result.jsp?view=network_displayer&componentindex=-1&task=fe2b002ce423463da78e55d8adde536f&show=true									76894	144	275.994		275.994	0	1416.02	FALSE	76894
	no matches	0	S1271	no matches	0	no matches	0	no matches	0	1	no matches	0	no matches	0	0	26462	-1				G1,G4		4	0	0	1	0	0		https://gnps.ucsd.edu//ProteoSAFe/result.jsp?task=fe2b002ce423463da78e55d8adde536f&view=cluster_details&protein=26462&show=true	https://gnps.ucsd.edu/ProteoSAFe/result.jsp?view=network_displayer&componentindex=-1&task=fe2b002ce423463da78e55d8adde536f&show=true									26462	5	371.067		186.033	0	695.897	FALSE	26462
	no matches	0	S4672	no matches	0	no matches	0	no matches	0	1	no matches	0	no matches	0	0	85114	-1				G1,G2,G3,G4		10	5	5	1	0	0		https://gnps.ucsd.edu//ProteoSAFe/result.jsp?task=fe2b002ce423463da78e55d8adde536f&view=cluster_details&protein=85114&show=true	https://gnps.ucsd.edu/ProteoSAFe/result.jsp?view=network_displayer&componentindex=-1&task=fe2b002ce423463da78e55d8adde536f&show=true									85114	21	311.017		311.017	0	791.889	FALSE	85114
	no matches	0	S5910	no matches	0	no matches	0	no matches	0	1	no matches	0	no matches	0	0	100126	-1				G4		0	0	0	3	0	0		https://gnps.ucsd.edu//ProteoSAFe/result.jsp?task=fe2b002ce423463da78e55d8adde536f&view=cluster_details&protein=100126&show=true	https://gnps.ucsd.edu/ProteoSAFe/result.jsp?view=network_displayer&componentindex=-1&task=fe2b002ce423463da78e55d8adde536f&show=true									100126	3	375.218		375.218	0	1137.39	FALSE	100126
	no matches	0	S2869	no matches	0	no matches	0	no matches	0	1	no matches	0	no matches	0	0	65419	-1				G1,G4		1	0	0	3	0	0		https://gnps.ucsd.edu//ProteoSAFe/result.jsp?task=fe2b002ce423463da78e55d8adde536f&view=cluster_details&protein=65419&show=true	https://gnps.ucsd.edu/ProteoSAFe/result.jsp?view=network_displayer&componentindex=-1&task=fe2b002ce423463da78e55d8adde536f&show=true									65419	4	242.004		242.004	0	1122.63	FALSE	65419
	no matches	0	416	no matches	0	no matches	0	no matches	0	72	no matches	0	no matches	0	0	66899	416				G1,G2,G3,G4,G5	2	2	1	1	2	3	0		https://gnps.ucsd.edu//ProteoSAFe/result.jsp?task=fe2b002ce423463da78e55d8adde536f&view=cluster_details&protein=66899&show=true	https://gnps.ucsd.edu/ProteoSAFe/result.jsp?view=network_displayer&componentindex=416&task=fe2b002ce423463da78e55d8adde536f&show=true									66899	9	249.046		249.046	0	538.269	FALSE	66899
	no matches	0	S4315	no matches	0	no matches	0	no matches	0	1	no matches	0	no matches	0	0	83314	-1				G1,G2,G3		10	4	5	0	0	0		https://gnps.ucsd.edu//ProteoSAFe/result.jsp?task=fe2b002ce423463da78e55d8adde536f&view=cluster_details&protein=83314&show=true	https://gnps.ucsd.edu/ProteoSAFe/result.jsp?view=network_displayer&componentindex=-1&task=fe2b002ce423463da78e55d8adde536f&show=true									83314	19	296.046		296.046	0	1368.61	FALSE	83314
	no matches	0	S3504	no matches	0	no matches	0	no matches	0	1	no matches	0	no matches	0	0	73012	-1				G5		0	0	0	0	2	0		https://gnps.ucsd.edu//ProteoSAFe/result.jsp?task=fe2b002ce423463da78e55d8adde536f&view=cluster_details&protein=73012&show=true	https://gnps.ucsd.edu/ProteoSAFe/result.jsp?view=network_displayer&componentindex=-1&task=fe2b002ce423463da78e55d8adde536f&show=true									73012	2	527.149		264.074	0	178.947	FALSE	73012
	no matches	0	375	no matches	0	no matches	0	no matches	0	55	no matches	0	no matches	0	0	37283	375				G2,G4	10	0	2	0	1	0	0		https://gnps.ucsd.edu//ProteoSAFe/result.jsp?task=fe2b002ce423463da78e55d8adde536f&view=cluster_details&protein=37283&show=true	https://gnps.ucsd.edu/ProteoSAFe/result.jsp?view=network_displayer&componentindex=375&task=fe2b002ce423463da78e55d8adde536f&show=true									37283	3	207.175		207.175	0	1440.36	FALSE	37283
	no matches	0	18	no matches	0	no matches	0	no matches	0	74	no matches	0	no matches	0	0	28265	18				G1	7	8	0	0	0	0	0		https://gnps.ucsd.edu//ProteoSAFe/result.jsp?task=fe2b002ce423463da78e55d8adde536f&view=cluster_details&protein=28265&show=true	https://gnps.ucsd.edu/ProteoSAFe/result.jsp?view=network_displayer&componentindex=18&task=fe2b002ce423463da78e55d8adde536f&show=true									28265	8	383.105		192.052	0	1139.46	FALSE	28265
	Benzofurans	0.0217391	112	Phthalic anhydrides	0.0217391	Organic compounds	0.0326087	Aromatic heteropolycyclic compounds	0.0217391	92	Benzofuranones	0.0217391	Organoheterocyclic compounds	0.0217391	0	3777	112				G1,G2	7	1	1	0	0	0	0		https://gnps.ucsd.edu//ProteoSAFe/result.jsp?task=fe2b002ce423463da78e55d8adde536f&view=cluster_details&protein=3777&show=true	https://gnps.ucsd.edu/ProteoSAFe/result.jsp?view=network_displayer&componentindex=112&task=fe2b002ce423463da78e55d8adde536f&show=true									3777	2	149.024		149.024	0	1222.48	FALSE	3777
	no matches	0	S2805	no matches	0	no matches	0	no matches	0	1	no matches	0	no matches	0	0	65183	-1				G3,G4		0	0	2	1	0	0		https://gnps.ucsd.edu//ProteoSAFe/result.jsp?task=fe2b002ce423463da78e55d8adde536f&view=cluster_details&protein=65183&show=true	https://gnps.ucsd.edu/ProteoSAFe/result.jsp?view=network_displayer&componentindex=-1&task=fe2b002ce423463da78e55d8adde536f&show=true									65183	3	239.201		239.201	0	1317.51	FALSE	65183
	no matches	0	33	no matches	0	no matches	0	no matches	0	45	no matches	0	no matches	0	0	1200	33				G4	4	0	0	0	2	0	0		https://gnps.ucsd.edu//ProteoSAFe/result.jsp?task=fe2b002ce423463da78e55d8adde536f&view=cluster_details&protein=1200&show=true	https://gnps.ucsd.edu/ProteoSAFe/result.jsp?view=network_displayer&componentindex=33&task=fe2b002ce423463da78e55d8adde536f&show=true									1200	2	136.022		136.022	0	1513.47	FALSE	1200
	no matches	0	S1676	no matches	0	no matches	0	no matches	0	1	no matches	0	no matches	0	0	36583	-1				G1		2	0	0	0	0	0		https://gnps.ucsd.edu//ProteoSAFe/result.jsp?task=fe2b002ce423463da78e55d8adde536f&view=cluster_details&protein=36583&show=true	https://gnps.ucsd.edu/ProteoSAFe/result.jsp?view=network_displayer&componentindex=-1&task=fe2b002ce423463da78e55d8adde536f&show=true									36583	2	203.18		203.18	0	1151.19	FALSE	36583
	no matches	0	122	no matches	0	no matches	0	no matches	0	3	no matches	0	no matches	0	0	50886	122				G1	2	2	0	0	0	0	0		https://gnps.ucsd.edu//ProteoSAFe/result.jsp?task=fe2b002ce423463da78e55d8adde536f&view=cluster_details&protein=50886&show=true	https://gnps.ucsd.edu/ProteoSAFe/result.jsp?view=network_displayer&componentindex=122&task=fe2b002ce423463da78e55d8adde536f&show=true									50886	2	223.097		223.097	0	921.314	FALSE	50886
	no matches	0	1795	no matches	0	no matches	0	no matches	0	3	no matches	0	no matches	0	0	2927	1795				G1	2	3	0	0	0	0	0		https://gnps.ucsd.edu//ProteoSAFe/result.jsp?task=fe2b002ce423463da78e55d8adde536f&view=cluster_details&protein=2927&show=true	https://gnps.ucsd.edu/ProteoSAFe/result.jsp?view=network_displayer&componentindex=1795&task=fe2b002ce423463da78e55d8adde536f&show=true									2927	3	149.024		149.024	0	381.627	FALSE	2927
	no matches	0	2907	no matches	0	no matches	0	no matches	0	3	no matches	0	no matches	0	0	72932	2907				G1,G2,G3	1	4	3	1	0	0	0		https://gnps.ucsd.edu//ProteoSAFe/result.jsp?task=fe2b002ce423463da78e55d8adde536f&view=cluster_details&protein=72932&show=true	https://gnps.ucsd.edu/ProteoSAFe/result.jsp?view=network_displayer&componentindex=2907&task=fe2b002ce423463da78e55d8adde536f&show=true									72932	8	263.15		263.15	0	910.17	FALSE	72932
	no matches	0	2726	no matches	0	no matches	0	no matches	0	4	no matches	0	no matches	0	0	2745	2726				G1,G2	3	12	4	0	0	0	0		https://gnps.ucsd.edu//ProteoSAFe/result.jsp?task=fe2b002ce423463da78e55d8adde536f&view=cluster_details&protein=2745&show=true	https://gnps.ucsd.edu/ProteoSAFe/result.jsp?view=network_displayer&componentindex=2726&task=fe2b002ce423463da78e55d8adde536f&show=true									2745	16	145.123		145.123	0	1557.76	FALSE	2745
	no matches	0	S4833	no matches	0	no matches	0	no matches	0	1	no matches	0	no matches	0	0	85890	-1				G1,G3,G4		16	0	1	4	0	0		https://gnps.ucsd.edu//ProteoSAFe/result.jsp?task=fe2b002ce423463da78e55d8adde536f&view=cluster_details&protein=85890&show=true	https://gnps.ucsd.edu/ProteoSAFe/result.jsp?view=network_displayer&componentindex=-1&task=fe2b002ce423463da78e55d8adde536f&show=true									85890	21	317.092		317.092	0	818.074	FALSE	85890
	no matches	0	S4736	no matches	0	no matches	0	no matches	0	1	no matches	0	no matches	0	0	85411	-1				G1,G2,G3,G4		12	5	11	3	0	0		https://gnps.ucsd.edu//ProteoSAFe/result.jsp?task=fe2b002ce423463da78e55d8adde536f&view=cluster_details&protein=85411&show=true	https://gnps.ucsd.edu/ProteoSAFe/result.jsp?view=network_displayer&componentindex=-1&task=fe2b002ce423463da78e55d8adde536f&show=true									85411	31	313.001		313.001	0	1229.77	FALSE	85411
	no matches	0	S6510	no matches	0	no matches	0	no matches	0	1	no matches	0	no matches	0	0	112054	-1				G1,G2,G3,G4,G5		66	20	29	25	4	0		https://gnps.ucsd.edu//ProteoSAFe/result.jsp?task=fe2b002ce423463da78e55d8adde536f&view=cluster_details&protein=112054&show=true	https://gnps.ucsd.edu/ProteoSAFe/result.jsp?view=network_displayer&componentindex=-1&task=fe2b002ce423463da78e55d8adde536f&show=true									112054	144	425.047		425.047	0	601.837	FALSE	112054
	no matches	0	1157	no matches	0	no matches	0	no matches	0	11	no matches	0	no matches	0	0	52388	1157				G1,G3,G4	2	1	0	1	1	0	0		https://gnps.ucsd.edu//ProteoSAFe/result.jsp?task=fe2b002ce423463da78e55d8adde536f&view=cluster_details&protein=52388&show=true	https://gnps.ucsd.edu/ProteoSAFe/result.jsp?view=network_displayer&componentindex=1157&task=fe2b002ce423463da78e55d8adde536f&show=true									52388	3	229.048		229.048	0	891.834	FALSE	52388
	no matches	0	2472	no matches	0	no matches	0	no matches	0	3	no matches	0	no matches	0	0	112390	2472				G1	1	2	0	0	0	0	0		https://gnps.ucsd.edu//ProteoSAFe/result.jsp?task=fe2b002ce423463da78e55d8adde536f&view=cluster_details&protein=112390&show=true	https://gnps.ucsd.edu/ProteoSAFe/result.jsp?view=network_displayer&componentindex=2472&task=fe2b002ce423463da78e55d8adde536f&show=true									112390	2	857.189		429.094	0	1272.08	FALSE	112390
	no matches	0	S422	no matches	0	no matches	0	no matches	0	1	no matches	0	no matches	0	0	9025	-1				G1,G3,G4		6	0	5	1	0	0		https://gnps.ucsd.edu//ProteoSAFe/result.jsp?task=fe2b002ce423463da78e55d8adde536f&view=cluster_details&protein=9025&show=true	https://gnps.ucsd.edu/ProteoSAFe/result.jsp?view=network_displayer&componentindex=-1&task=fe2b002ce423463da78e55d8adde536f&show=true									9025	12	153.128		153.128	0	1375.18	FALSE	9025
	no matches	0	1643	no matches	0	no matches	0	no matches	0	2	no matches	0	no matches	0	0	66569	1643				G1,G4	1	1	0	0	1	0	0		https://gnps.ucsd.edu//ProteoSAFe/result.jsp?task=fe2b002ce423463da78e55d8adde536f&view=cluster_details&protein=66569&show=true	https://gnps.ucsd.edu/ProteoSAFe/result.jsp?view=network_displayer&componentindex=1643&task=fe2b002ce423463da78e55d8adde536f&show=true									66569	2	249.042		249.042	0	926.428	FALSE	66569
	no matches	0	S2369	no matches	0	no matches	0	no matches	0	1	no matches	0	no matches	0	0	52286	-1				G5		0	0	0	0	2	0		https://gnps.ucsd.edu//ProteoSAFe/result.jsp?task=fe2b002ce423463da78e55d8adde536f&view=cluster_details&protein=52286&show=true	https://gnps.ucsd.edu/ProteoSAFe/result.jsp?view=network_displayer&componentindex=-1&task=fe2b002ce423463da78e55d8adde536f&show=true									52286	2	227.126		227.126	0	1292.04	FALSE	52286
	no matches	0	S7041	no matches	0	no matches	0	no matches	0	1	no matches	0	no matches	0	0	118932	-1				G1,G2,G3,G4		7	4	3	6	0	0		https://gnps.ucsd.edu//ProteoSAFe/result.jsp?task=fe2b002ce423463da78e55d8adde536f&view=cluster_details&protein=118932&show=true	https://gnps.ucsd.edu/ProteoSAFe/result.jsp?view=network_displayer&componentindex=-1&task=fe2b002ce423463da78e55d8adde536f&show=true									118932	20	495.333		495.333	0	1258.63	FALSE	118932
	no matches	0	29	no matches	0	no matches	0	no matches	0	96	no matches	0	no matches	0	0	30973	29				G1,G2,G3,G5	10	10	1	1	0	1	0		https://gnps.ucsd.edu//ProteoSAFe/result.jsp?task=fe2b002ce423463da78e55d8adde536f&view=cluster_details&protein=30973&show=true	https://gnps.ucsd.edu/ProteoSAFe/result.jsp?view=network_displayer&componentindex=29&task=fe2b002ce423463da78e55d8adde536f&show=true									30973	13	199.17		199.17	0	741.524	FALSE	30973
	no matches	0	S7227	no matches	0	no matches	0	no matches	0	1	no matches	0	no matches	0	0	120128	-1				G5		0	0	0	0	3	0		https://gnps.ucsd.edu//ProteoSAFe/result.jsp?task=fe2b002ce423463da78e55d8adde536f&view=cluster_details&protein=120128&show=true	https://gnps.ucsd.edu/ProteoSAFe/result.jsp?view=network_displayer&componentindex=-1&task=fe2b002ce423463da78e55d8adde536f&show=true									120128	3	1137.31		569.154	0	740.464	FALSE	120128
	no matches	0	18	no matches	0	no matches	0	no matches	0	74	no matches	0	no matches	0	0	28346	18				G3	4	0	0	3	0	0	0		https://gnps.ucsd.edu//ProteoSAFe/result.jsp?task=fe2b002ce423463da78e55d8adde536f&view=cluster_details&protein=28346&show=true	https://gnps.ucsd.edu/ProteoSAFe/result.jsp?view=network_displayer&componentindex=18&task=fe2b002ce423463da78e55d8adde536f&show=true									28346	3	383.105		192.052	0	1036.96	FALSE	28346
	no matches	0	S2872	no matches	0	no matches	0	no matches	0	1	no matches	0	no matches	0	0	65429	-1				G1,G2,G3		10	11	10	0	0	0		https://gnps.ucsd.edu//ProteoSAFe/result.jsp?task=fe2b002ce423463da78e55d8adde536f&view=cluster_details&protein=65429&show=true	https://gnps.ucsd.edu/ProteoSAFe/result.jsp?view=network_displayer&componentindex=-1&task=fe2b002ce423463da78e55d8adde536f&show=true									65429	31	242.049		242.049	0	850.681	FALSE	65429
	no matches	0	163	no matches	0	no matches	0	no matches	0	9	no matches	0	no matches	0	0	81349	163				G1,G4	1	9	0	0	5	0	0		https://gnps.ucsd.edu//ProteoSAFe/result.jsp?task=fe2b002ce423463da78e55d8adde536f&view=cluster_details&protein=81349&show=true	https://gnps.ucsd.edu/ProteoSAFe/result.jsp?view=network_displayer&componentindex=163&task=fe2b002ce423463da78e55d8adde536f&show=true									81349	14	282.251		282.251	0	1453.25	FALSE	81349
	Coumarins and derivatives	0.010101	77	7-hydroxycoumarins	0.010101	Organic compounds	0.010101	Aromatic heteropolycyclic compounds	0.010101	99	Hydroxycoumarins	0.010101	Phenylpropanoids and polyketides	0.010101	0	12085	77				G1,G2,G3,G4	2	4	1	9	3	0	0		https://gnps.ucsd.edu//ProteoSAFe/result.jsp?task=fe2b002ce423463da78e55d8adde536f&view=cluster_details&protein=12085&show=true	https://gnps.ucsd.edu/ProteoSAFe/result.jsp?view=network_displayer&componentindex=77&task=fe2b002ce423463da78e55d8adde536f&show=true									12085	17	161.03		161.03	0	1597.84	FALSE	12085
	no matches	0	1143	no matches	0	no matches	0	no matches	0	6	no matches	0	no matches	0	0	11895	1143				G1,G2,G3,G4	1	17	2	18	17	0	0		https://gnps.ucsd.edu//ProteoSAFe/result.jsp?task=fe2b002ce423463da78e55d8adde536f&view=cluster_details&protein=11895&show=true	https://gnps.ucsd.edu/ProteoSAFe/result.jsp?view=network_displayer&componentindex=1143&task=fe2b002ce423463da78e55d8adde536f&show=true									11895	54	159.066		159.066	0	795.506	FALSE	11895
	Prenol lipids	0.5	1764	Eudesmane, isoeudesmane or cycloeudesmane sesquiterpenoids	0.5	Organic compounds	0.5	Aliphatic homopolycyclic compounds	0.5	2	Sesquiterpenoids	0.5	Lipids and lipid-like molecules	0.5	0	47056	1764				G1,G2,G3,G4,G5	1	94	31	58	81	1	0		https://gnps.ucsd.edu//ProteoSAFe/result.jsp?task=fe2b002ce423463da78e55d8adde536f&view=cluster_details&protein=47056&show=true	https://gnps.ucsd.edu/ProteoSAFe/result.jsp?view=network_displayer&componentindex=1764&task=fe2b002ce423463da78e55d8adde536f&show=true									47056	265	219.175		219.175	0	1277.92	FALSE	47056
	no matches	0	45	no matches	0	no matches	0	no matches	0	72	no matches	0	no matches	0	0	77225	45				G1,G3	4	1	0	1	0	0	0		https://gnps.ucsd.edu//ProteoSAFe/result.jsp?task=fe2b002ce423463da78e55d8adde536f&view=cluster_details&protein=77225&show=true	https://gnps.ucsd.edu/ProteoSAFe/result.jsp?view=network_displayer&componentindex=45&task=fe2b002ce423463da78e55d8adde536f&show=true									77225	2	279.048		279.048	0	1674.97	FALSE	77225
	no matches	0	2058	no matches	0	no matches	0	no matches	0	3	no matches	0	no matches	0	0	69014	2058				G1,G4	1	4	0	0	1	0	0		https://gnps.ucsd.edu//ProteoSAFe/result.jsp?task=fe2b002ce423463da78e55d8adde536f&view=cluster_details&protein=69014&show=true	https://gnps.ucsd.edu/ProteoSAFe/result.jsp?view=network_displayer&componentindex=2058&task=fe2b002ce423463da78e55d8adde536f&show=true									69014	5	255.064		255.064	0	833.816	FALSE	69014
	no matches	0	1147	no matches	0	no matches	0	no matches	0	6	no matches	0	no matches	0	0	12259	1147				G1,G2,G3	2	1	1	1	0	0	0		https://gnps.ucsd.edu//ProteoSAFe/result.jsp?task=fe2b002ce423463da78e55d8adde536f&view=cluster_details&protein=12259&show=true	https://gnps.ucsd.edu/ProteoSAFe/result.jsp?view=network_displayer&componentindex=1147&task=fe2b002ce423463da78e55d8adde536f&show=true									12259	3	161.03		161.03	0	1187.76	FALSE	12259
	no matches	0	S2101	no matches	0	no matches	0	no matches	0	1	no matches	0	no matches	0	0	47110	-1				G1,G3		1	0	1	0	0	0		https://gnps.ucsd.edu//ProteoSAFe/result.jsp?task=fe2b002ce423463da78e55d8adde536f&view=cluster_details&protein=47110&show=true	https://gnps.ucsd.edu/ProteoSAFe/result.jsp?view=network_displayer&componentindex=-1&task=fe2b002ce423463da78e55d8adde536f&show=true									47110	2	219.175		219.175	0	910.808	FALSE	47110
	no matches	0	332	no matches	0	no matches	0	no matches	0	2	no matches	0	no matches	0	0	36528	332				G1,G2,G3	1	5	1	3	0	0	0		https://gnps.ucsd.edu//ProteoSAFe/result.jsp?task=fe2b002ce423463da78e55d8adde536f&view=cluster_details&protein=36528&show=true	https://gnps.ucsd.edu/ProteoSAFe/result.jsp?view=network_displayer&componentindex=332&task=fe2b002ce423463da78e55d8adde536f&show=true									36528	9	203.092		203.092	0	515.308	FALSE	36528
	Benzene and substituted derivatives	0.459184	110	Benzophenones	0.459184	Organic compounds	0.571429	Aromatic homomonocyclic compounds	0.459184	98	Benzophenones	0.459184	Benzenoids	0.459184	0	24729	110				G1,G3	3	1	0	1	0	0	0		https://gnps.ucsd.edu//ProteoSAFe/result.jsp?task=fe2b002ce423463da78e55d8adde536f&view=cluster_details&protein=24729&show=true	https://gnps.ucsd.edu/ProteoSAFe/result.jsp?view=network_displayer&componentindex=110&task=fe2b002ce423463da78e55d8adde536f&show=true									24729	2	183.081		183.081	0	1331.79	FALSE	24729
	no matches	0	29	no matches	0	no matches	0	no matches	0	96	no matches	0	no matches	0	0	31398	29				G1,G5	4	1	0	0	0	1	0		https://gnps.ucsd.edu//ProteoSAFe/result.jsp?task=fe2b002ce423463da78e55d8adde536f&view=cluster_details&protein=31398&show=true	https://gnps.ucsd.edu/ProteoSAFe/result.jsp?view=network_displayer&componentindex=29&task=fe2b002ce423463da78e55d8adde536f&show=true									31398	2	199.17		199.17	0	1436.46	FALSE	31398
	no matches	0	S6814	no matches	0	no matches	0	no matches	0	1	no matches	0	no matches	0	0	113910	-1				G1		2	0	0	0	0	0		https://gnps.ucsd.edu//ProteoSAFe/result.jsp?task=fe2b002ce423463da78e55d8adde536f&view=cluster_details&protein=113910&show=true	https://gnps.ucsd.edu/ProteoSAFe/result.jsp?view=network_displayer&componentindex=-1&task=fe2b002ce423463da78e55d8adde536f&show=true									113910	2	459.112		459.112	0	997.935	FALSE	113910
	no matches	0	292	no matches	0	no matches	0	no matches	0	2	no matches	0	no matches	0	0	90823	292				G4	1	0	0	0	2	0	0		https://gnps.ucsd.edu//ProteoSAFe/result.jsp?task=fe2b002ce423463da78e55d8adde536f&view=cluster_details&protein=90823&show=true	https://gnps.ucsd.edu/ProteoSAFe/result.jsp?view=network_displayer&componentindex=292&task=fe2b002ce423463da78e55d8adde536f&show=true									90823	2	341.067		341.067	0	1251.13	FALSE	90823
	Indoles and derivatives	0.125	1374	Indole-3-acetic acid derivatives	0.125	Organic compounds	0.125	Aromatic heteropolycyclic compounds	0.125	8	Indolyl carboxylic acids and derivatives	0.125	Organoheterocyclic compounds	0.125	0	24217	1374				G1	2	3	0	0	0	0	0		https://gnps.ucsd.edu//ProteoSAFe/result.jsp?task=fe2b002ce423463da78e55d8adde536f&view=cluster_details&protein=24217&show=true	https://gnps.ucsd.edu/ProteoSAFe/result.jsp?view=network_displayer&componentindex=1374&task=fe2b002ce423463da78e55d8adde536f&show=true									24217	3	181.05		181.05	0	1167.17	FALSE	24217
	no matches	0	2898	no matches	0	no matches	0	no matches	0	2	no matches	0	no matches	0	0	47338	2898				G5	1	0	0	0	0	4	0		https://gnps.ucsd.edu//ProteoSAFe/result.jsp?task=fe2b002ce423463da78e55d8adde536f&view=cluster_details&protein=47338&show=true	https://gnps.ucsd.edu/ProteoSAFe/result.jsp?view=network_displayer&componentindex=2898&task=fe2b002ce423463da78e55d8adde536f&show=true									47338	4	221.025		221.025	0	1601.46	FALSE	47338
	no matches	0	16	no matches	0	no matches	0	no matches	0	60	no matches	0	no matches	0	0	69095	16				G1	8	3	0	0	0	0	0		https://gnps.ucsd.edu//ProteoSAFe/result.jsp?task=fe2b002ce423463da78e55d8adde536f&view=cluster_details&protein=69095&show=true	https://gnps.ucsd.edu/ProteoSAFe/result.jsp?view=network_displayer&componentindex=16&task=fe2b002ce423463da78e55d8adde536f&show=true									69095	3	255.108		255.108	0	1190.66	FALSE	69095
	no matches	0	S686	no matches	0	no matches	0	no matches	0	1	no matches	0	no matches	0	0	13411	-1				G1,G2,G3,G4,G5		19	2	4	4	4	0		https://gnps.ucsd.edu//ProteoSAFe/result.jsp?task=fe2b002ce423463da78e55d8adde536f&view=cluster_details&protein=13411&show=true	https://gnps.ucsd.edu/ProteoSAFe/result.jsp?view=network_displayer&componentindex=-1&task=fe2b002ce423463da78e55d8adde536f&show=true									13411	33	163.133		163.133	0	818.307	FALSE	13411
	no matches	0	2048	no matches	0	no matches	0	no matches	0	4	no matches	0	no matches	0	0	36569	2048				G1,G4	1	1	0	0	1	0	0		https://gnps.ucsd.edu//ProteoSAFe/result.jsp?task=fe2b002ce423463da78e55d8adde536f&view=cluster_details&protein=36569&show=true	https://gnps.ucsd.edu/ProteoSAFe/result.jsp?view=network_displayer&componentindex=2048&task=fe2b002ce423463da78e55d8adde536f&show=true									36569	2	203.18		203.18	0	1191.71	FALSE	36569
	no matches	0	848	no matches	0	no matches	0	no matches	0	6	no matches	0	no matches	0	0	69553	848				G1,G2,G3,G4,G5	1	19	9	14	14	4	0		https://gnps.ucsd.edu//ProteoSAFe/result.jsp?task=fe2b002ce423463da78e55d8adde536f&view=cluster_details&protein=69553&show=true	https://gnps.ucsd.edu/ProteoSAFe/result.jsp?view=network_displayer&componentindex=848&task=fe2b002ce423463da78e55d8adde536f&show=true									69553	60	256.228		256.228	0	1408.22	FALSE	69553
	no matches	0	S4335	no matches	0	no matches	0	no matches	0	1	no matches	0	no matches	0	0	83354	-1				G1		2	0	0	0	0	0		https://gnps.ucsd.edu//ProteoSAFe/result.jsp?task=fe2b002ce423463da78e55d8adde536f&view=cluster_details&protein=83354&show=true	https://gnps.ucsd.edu/ProteoSAFe/result.jsp?view=network_displayer&componentindex=-1&task=fe2b002ce423463da78e55d8adde536f&show=true									83354	2	297.038		297.038	0	898.167	FALSE	83354
	no matches	0	S25	no matches	0	no matches	0	no matches	0	1	no matches	0	no matches	0	0	122	-1				G1,G2		3	1	0	0	0	0		https://gnps.ucsd.edu//ProteoSAFe/result.jsp?task=fe2b002ce423463da78e55d8adde536f&view=cluster_details&protein=122&show=true	https://gnps.ucsd.edu/ProteoSAFe/result.jsp?view=network_displayer&componentindex=-1&task=fe2b002ce423463da78e55d8adde536f&show=true									122	4	135.946		135.946	0	758.871	FALSE	122
	no matches	0	S5606	no matches	0	no matches	0	no matches	0	1	no matches	0	no matches	0	0	93048	-1				G1,G2,G4		3	1	0	1	0	0		https://gnps.ucsd.edu//ProteoSAFe/result.jsp?task=fe2b002ce423463da78e55d8adde536f&view=cluster_details&protein=93048&show=true	https://gnps.ucsd.edu/ProteoSAFe/result.jsp?view=network_displayer&componentindex=-1&task=fe2b002ce423463da78e55d8adde536f&show=true									93048	5	354.32		354.32	0	1468.44	FALSE	93048
	no matches	0	S4834	no matches	0	no matches	0	no matches	0	1	no matches	0	no matches	0	0	85891	-1				G1,G4		1	0	0	1	0	0		https://gnps.ucsd.edu//ProteoSAFe/result.jsp?task=fe2b002ce423463da78e55d8adde536f&view=cluster_details&protein=85891&show=true	https://gnps.ucsd.edu/ProteoSAFe/result.jsp?view=network_displayer&componentindex=-1&task=fe2b002ce423463da78e55d8adde536f&show=true									85891	2	317.092		317.092	0	812.445	FALSE	85891
	no matches	0	621	no matches	0	no matches	0	no matches	0	7	no matches	0	no matches	0	0	52313	621				G1,G3,G4	4	14	0	5	11	0	0		https://gnps.ucsd.edu//ProteoSAFe/result.jsp?task=fe2b002ce423463da78e55d8adde536f&view=cluster_details&protein=52313&show=true	https://gnps.ucsd.edu/ProteoSAFe/result.jsp?view=network_displayer&componentindex=621&task=fe2b002ce423463da78e55d8adde536f&show=true									52313	30	227.165		227.165	0	1192.74	FALSE	52313
	no matches	0	S4080	no matches	0	no matches	0	no matches	0	1	no matches	0	no matches	0	0	81779	-1				G1		2	0	0	0	0	0		https://gnps.ucsd.edu//ProteoSAFe/result.jsp?task=fe2b002ce423463da78e55d8adde536f&view=cluster_details&protein=81779&show=true	https://gnps.ucsd.edu/ProteoSAFe/result.jsp?view=network_displayer&componentindex=-1&task=fe2b002ce423463da78e55d8adde536f&show=true									81779	2	285.111		285.111	0	1124.96	FALSE	81779
	no matches	0	S4054	no matches	0	no matches	0	no matches	0	1	no matches	0	no matches	0	0	81653	-1				G1,G2,G3,G4		4	3	10	2	0	0		https://gnps.ucsd.edu//ProteoSAFe/result.jsp?task=fe2b002ce423463da78e55d8adde536f&view=cluster_details&protein=81653&show=true	https://gnps.ucsd.edu/ProteoSAFe/result.jsp?view=network_displayer&componentindex=-1&task=fe2b002ce423463da78e55d8adde536f&show=true									81653	19	285.006		285.006	0	984.519	FALSE	81653
	Organooxygen compounds	0.0786517	243	Hexoses	0.0786517	Organic compounds	0.0898876	Aliphatic heteromonocyclic compounds	0.0786517	89	Carbohydrates and carbohydrate conjugates	0.0786517	Organic oxygen compounds	0.0786517	0	101035	243				G1,G2	3	1	1	0	0	0	0		https://gnps.ucsd.edu//ProteoSAFe/result.jsp?task=fe2b002ce423463da78e55d8adde536f&view=cluster_details&protein=101035&show=true	https://gnps.ucsd.edu/ProteoSAFe/result.jsp?view=network_displayer&componentindex=243&task=fe2b002ce423463da78e55d8adde536f&show=true									101035	2	383.117		383.117	0	686.17	FALSE	101035
	no matches	0	S67	no matches	0	no matches	0	no matches	0	1	no matches	0	no matches	0	0	305	-1				G1,G2,G3,G4		17	6	6	14	0	0		https://gnps.ucsd.edu//ProteoSAFe/result.jsp?task=fe2b002ce423463da78e55d8adde536f&view=cluster_details&protein=305&show=true	https://gnps.ucsd.edu/ProteoSAFe/result.jsp?view=network_displayer&componentindex=-1&task=fe2b002ce423463da78e55d8adde536f&show=true									305	43	136.022		136.022	0	1010.34	FALSE	305
	no matches	0	S5621	no matches	0	no matches	0	no matches	0	1	no matches	0	no matches	0	0	93097	-1				G1,G3		2	0	2	0	0	0		https://gnps.ucsd.edu//ProteoSAFe/result.jsp?task=fe2b002ce423463da78e55d8adde536f&view=cluster_details&protein=93097&show=true	https://gnps.ucsd.edu/ProteoSAFe/result.jsp?view=network_displayer&componentindex=-1&task=fe2b002ce423463da78e55d8adde536f&show=true									93097	4	355.121		355.121	0	1097.44	FALSE	93097
	no matches	0	188	no matches	0	no matches	0	no matches	0	45	no matches	0	no matches	0	0	87600	188				G1	1	4	0	0	0	0	0		https://gnps.ucsd.edu//ProteoSAFe/result.jsp?task=fe2b002ce423463da78e55d8adde536f&view=cluster_details&protein=87600&show=true	https://gnps.ucsd.edu/ProteoSAFe/result.jsp?view=network_displayer&componentindex=188&task=fe2b002ce423463da78e55d8adde536f&show=true									87600	4	655.217		328.108	0	1145.38	FALSE	87600
	no matches	0	S1054	no matches	0	no matches	0	no matches	0	1	no matches	0	no matches	0	0	20478	-1				G2,G4		0	2	0	1	0	0		https://gnps.ucsd.edu//ProteoSAFe/result.jsp?task=fe2b002ce423463da78e55d8adde536f&view=cluster_details&protein=20478&show=true	https://gnps.ucsd.edu/ProteoSAFe/result.jsp?view=network_displayer&componentindex=-1&task=fe2b002ce423463da78e55d8adde536f&show=true									20478	3	175.119		175.119	0	1719.83	FALSE	20478
	no matches	0	2531	no matches	0	no matches	0	no matches	0	4	no matches	0	no matches	0	0	111683	2531				G1,G2,G3	1	6	5	3	0	0	0		https://gnps.ucsd.edu//ProteoSAFe/result.jsp?task=fe2b002ce423463da78e55d8adde536f&view=cluster_details&protein=111683&show=true	https://gnps.ucsd.edu/ProteoSAFe/result.jsp?view=network_displayer&componentindex=2531&task=fe2b002ce423463da78e55d8adde536f&show=true									111683	14	841.211		421.105	0	1170.96	FALSE	111683
	no matches	0	S3205	no matches	0	no matches	0	no matches	0	1	no matches	0	no matches	0	0	68657	-1				G1,G2,G3,G4		6	4	1	1	0	0		https://gnps.ucsd.edu//ProteoSAFe/result.jsp?task=fe2b002ce423463da78e55d8adde536f&view=cluster_details&protein=68657&show=true	https://gnps.ucsd.edu/ProteoSAFe/result.jsp?view=network_displayer&componentindex=-1&task=fe2b002ce423463da78e55d8adde536f&show=true									68657	12	252.087		252.087	0	769.921	FALSE	68657
	Pteridines and derivatives	0.0416667	145	Flavins	0.0416667	Organic compounds	0.0416667	Aromatic heteropolycyclic compounds	0.0416667	24	Alloxazines and isoalloxazines	0.0416667	Organoheterocyclic compounds	0.0416667	0	119496	145				G1,G4	3	4	0	0	1	0	0		https://gnps.ucsd.edu//ProteoSAFe/result.jsp?task=fe2b002ce423463da78e55d8adde536f&view=cluster_details&protein=119496&show=true	https://gnps.ucsd.edu/ProteoSAFe/result.jsp?view=network_displayer&componentindex=145&task=fe2b002ce423463da78e55d8adde536f&show=true									119496	5	522.126		522.126	0	834.243	FALSE	119496
	no matches	0	S5933	no matches	0	no matches	0	no matches	0	1	no matches	0	no matches	0	0	100228	-1				G1,G4		4	0	0	4	0	0		https://gnps.ucsd.edu//ProteoSAFe/result.jsp?task=fe2b002ce423463da78e55d8adde536f&view=cluster_details&protein=100228&show=true	https://gnps.ucsd.edu/ProteoSAFe/result.jsp?view=network_displayer&componentindex=-1&task=fe2b002ce423463da78e55d8adde536f&show=true									100228	8	377.067		377.067	0	1241.93	FALSE	100228
	Fatty Acyls	0.0204082	108	Acyl carnitines	0.0204082	Organic compounds	0.0204082	Aliphatic acyclic compounds	0.0204082	49	Fatty acid esters	0.0204082	Lipids and lipid-like molecules	0.0204082	0	66102	108				G1,G3,G4	5	1	0	1	1	0	0		https://gnps.ucsd.edu//ProteoSAFe/result.jsp?task=fe2b002ce423463da78e55d8adde536f&view=cluster_details&protein=66102&show=true	https://gnps.ucsd.edu/ProteoSAFe/result.jsp?view=network_displayer&componentindex=108&task=fe2b002ce423463da78e55d8adde536f&show=true									66102	3	491.131		246.065	0	1523.31	FALSE	66102
	no matches	0	1184	no matches	0	no matches	0	no matches	0	3	no matches	0	no matches	0	0	77965	1184				G4	1	0	0	0	2	0	0		https://gnps.ucsd.edu//ProteoSAFe/result.jsp?task=fe2b002ce423463da78e55d8adde536f&view=cluster_details&protein=77965&show=true	https://gnps.ucsd.edu/ProteoSAFe/result.jsp?view=network_displayer&componentindex=1184&task=fe2b002ce423463da78e55d8adde536f&show=true									77965	2	279.049		279.049	0	517.781	FALSE	77965
	no matches	0	811	no matches	0	no matches	0	no matches	0	5	no matches	0	no matches	0	0	88623	811				G1,G2,G3,G4,G5	3	52	3	17	13	29	0		https://gnps.ucsd.edu//ProteoSAFe/result.jsp?task=fe2b002ce423463da78e55d8adde536f&view=cluster_details&protein=88623&show=true	https://gnps.ucsd.edu/ProteoSAFe/result.jsp?view=network_displayer&componentindex=811&task=fe2b002ce423463da78e55d8adde536f&show=true									88623	114	331.958		331.958	0	788.886	FALSE	88623
	no matches	0	1694	no matches	0	no matches	0	no matches	0	2	no matches	0	no matches	0	0	120898	1694				G1,G2	1	1	1	0	0	0	0		https://gnps.ucsd.edu//ProteoSAFe/result.jsp?task=fe2b002ce423463da78e55d8adde536f&view=cluster_details&protein=120898&show=true	https://gnps.ucsd.edu/ProteoSAFe/result.jsp?view=network_displayer&componentindex=1694&task=fe2b002ce423463da78e55d8adde536f&show=true									120898	2	1336.49		668.745	0	926.711	FALSE	120898
	no matches	0	375	no matches	0	no matches	0	no matches	0	55	no matches	0	no matches	0	0	36864	375				G1,G2,G3,G4	10	3	2	8	1	0	0		https://gnps.ucsd.edu//ProteoSAFe/result.jsp?task=fe2b002ce423463da78e55d8adde536f&view=cluster_details&protein=36864&show=true	https://gnps.ucsd.edu/ProteoSAFe/result.jsp?view=network_displayer&componentindex=375&task=fe2b002ce423463da78e55d8adde536f&show=true									36864	14	206.996		206.996	0	1075.66	FALSE	36864
	no matches	0	44	no matches	0	no matches	0	no matches	0	94	no matches	0	no matches	0	0	28832	44				G5	8	0	0	0	0	2	0		https://gnps.ucsd.edu//ProteoSAFe/result.jsp?task=fe2b002ce423463da78e55d8adde536f&view=cluster_details&protein=28832&show=true	https://gnps.ucsd.edu/ProteoSAFe/result.jsp?view=network_displayer&componentindex=44&task=fe2b002ce423463da78e55d8adde536f&show=true									28832	2	194.98		194.98	0	1556.14	FALSE	28832
	Organooxygen compounds	0.0140845	14	Polyethylene glycols	0.0140845	Organic compounds	0.0140845	Aliphatic acyclic compounds	0.0140845	71	Ethers	0.0140845	Organic oxygen compounds	0.0140845	0	119401	14				G1	10	2	0	0	0	0	0		https://gnps.ucsd.edu//ProteoSAFe/result.jsp?task=fe2b002ce423463da78e55d8adde536f&view=cluster_details&protein=119401&show=true	https://gnps.ucsd.edu/ProteoSAFe/result.jsp?view=network_displayer&componentindex=14&task=fe2b002ce423463da78e55d8adde536f&show=true									119401	2	1024.62		512.812	0	1412.01	FALSE	119401
	no matches	0	33	no matches	0	no matches	0	no matches	0	45	no matches	0	no matches	0	0	813	33				G1,G3	5	1	0	1	0	0	0		https://gnps.ucsd.edu//ProteoSAFe/result.jsp?task=fe2b002ce423463da78e55d8adde536f&view=cluster_details&protein=813&show=true	https://gnps.ucsd.edu/ProteoSAFe/result.jsp?view=network_displayer&componentindex=33&task=fe2b002ce423463da78e55d8adde536f&show=true									813	2	136.022		136.022	0	1058.99	FALSE	813
	no matches	0	S3896	no matches	0	no matches	0	no matches	0	1	no matches	0	no matches	0	0	77103	-1				G1,G2,G3,G4		4	2	1	2	0	0		https://gnps.ucsd.edu//ProteoSAFe/result.jsp?task=fe2b002ce423463da78e55d8adde536f&view=cluster_details&protein=77103&show=true	https://gnps.ucsd.edu/ProteoSAFe/result.jsp?view=network_displayer&componentindex=-1&task=fe2b002ce423463da78e55d8adde536f&show=true									77103	9	556.211		278.605	0	880.685	FALSE	77103
	no matches	0	S2630	no matches	0	no matches	0	no matches	0	1	no matches	0	no matches	0	0	58330	-1				G1,G5		1	0	0	0	4	0		https://gnps.ucsd.edu//ProteoSAFe/result.jsp?task=fe2b002ce423463da78e55d8adde536f&view=cluster_details&protein=58330&show=true	https://gnps.ucsd.edu/ProteoSAFe/result.jsp?view=network_displayer&componentindex=-1&task=fe2b002ce423463da78e55d8adde536f&show=true									58330	5	235.022		235.022	0	780.535	FALSE	58330
	no matches	0	294	no matches	0	no matches	0	no matches	0	31	no matches	0	no matches	0	0	15605	294				G1,G4	3	3	0	0	2	0	0		https://gnps.ucsd.edu//ProteoSAFe/result.jsp?task=fe2b002ce423463da78e55d8adde536f&view=cluster_details&protein=15605&show=true	https://gnps.ucsd.edu/ProteoSAFe/result.jsp?view=network_displayer&componentindex=294&task=fe2b002ce423463da78e55d8adde536f&show=true									15605	5	164.985		164.985	0	798.818	FALSE	15605
	no matches	0	S6502	no matches	0	no matches	0	no matches	0	1	no matches	0	no matches	0	0	112011	-1				G5		0	0	0	0	2	0		https://gnps.ucsd.edu//ProteoSAFe/result.jsp?task=fe2b002ce423463da78e55d8adde536f&view=cluster_details&protein=112011&show=true	https://gnps.ucsd.edu/ProteoSAFe/result.jsp?view=network_displayer&componentindex=-1&task=fe2b002ce423463da78e55d8adde536f&show=true									112011	2	424.104		424.104	0	1114.08	FALSE	112011
	Benzofurans	0.0217391	112	Phthalic anhydrides	0.0217391	Organic compounds	0.0326087	Aromatic heteropolycyclic compounds	0.0217391	92	Benzofuranones	0.0217391	Organoheterocyclic compounds	0.0217391	0	5656	112				G2,G3	2	0	1	1	0	0	0		https://gnps.ucsd.edu//ProteoSAFe/result.jsp?task=fe2b002ce423463da78e55d8adde536f&view=cluster_details&protein=5656&show=true	https://gnps.ucsd.edu/ProteoSAFe/result.jsp?view=network_displayer&componentindex=112&task=fe2b002ce423463da78e55d8adde536f&show=true									5656	2	149.024		149.024	0	1543.86	FALSE	5656
	no matches	0	177	no matches	0	no matches	0	no matches	0	50	no matches	0	no matches	0	0	83853	177				G2,G3	4	0	1	1	0	0	0		https://gnps.ucsd.edu//ProteoSAFe/result.jsp?task=fe2b002ce423463da78e55d8adde536f&view=cluster_details&protein=83853&show=true	https://gnps.ucsd.edu/ProteoSAFe/result.jsp?view=network_displayer&componentindex=177&task=fe2b002ce423463da78e55d8adde536f&show=true									83853	2	597.119		299.059	0	1255.17	FALSE	83853
	no matches	0	S532	no matches	0	no matches	0	no matches	0	1	no matches	0	no matches	0	0	10665	-1				G3,G5		0	0	1	0	49	0		https://gnps.ucsd.edu//ProteoSAFe/result.jsp?task=fe2b002ce423463da78e55d8adde536f&view=cluster_details&protein=10665&show=true	https://gnps.ucsd.edu/ProteoSAFe/result.jsp?view=network_displayer&componentindex=-1&task=fe2b002ce423463da78e55d8adde536f&show=true									10665	50	157.084		157.084	0	1200.71	FALSE	10665
	no matches	0	S4035	no matches	0	no matches	0	no matches	0	1	no matches	0	no matches	0	0	81550	-1				G5		0	0	0	0	2	0		https://gnps.ucsd.edu//ProteoSAFe/result.jsp?task=fe2b002ce423463da78e55d8adde536f&view=cluster_details&protein=81550&show=true	https://gnps.ucsd.edu/ProteoSAFe/result.jsp?view=network_displayer&componentindex=-1&task=fe2b002ce423463da78e55d8adde536f&show=true									81550	2	283.264		283.264	0	1357.74	FALSE	81550
	no matches	0	S5254	no matches	0	no matches	0	no matches	0	1	no matches	0	no matches	0	0	90232	-1				G1		2	0	0	0	0	0		https://gnps.ucsd.edu//ProteoSAFe/result.jsp?task=fe2b002ce423463da78e55d8adde536f&view=cluster_details&protein=90232&show=true	https://gnps.ucsd.edu/ProteoSAFe/result.jsp?view=network_displayer&componentindex=-1&task=fe2b002ce423463da78e55d8adde536f&show=true									90232	2	671.195		336.097	0	777.52	FALSE	90232
	no matches	0	S1503	no matches	0	no matches	0	no matches	0	1	no matches	0	no matches	0	0	29977	-1				G5		0	0	0	0	3	0		https://gnps.ucsd.edu//ProteoSAFe/result.jsp?task=fe2b002ce423463da78e55d8adde536f&view=cluster_details&protein=29977&show=true	https://gnps.ucsd.edu/ProteoSAFe/result.jsp?view=network_displayer&componentindex=-1&task=fe2b002ce423463da78e55d8adde536f&show=true									29977	3	197.191		197.191	0	1329.6	FALSE	29977
	no matches	0	76	no matches	0	no matches	0	no matches	0	65	no matches	0	no matches	0	0	47426	76				G1	2	2	0	0	0	0	0		https://gnps.ucsd.edu//ProteoSAFe/result.jsp?task=fe2b002ce423463da78e55d8adde536f&view=cluster_details&protein=47426&show=true	https://gnps.ucsd.edu/ProteoSAFe/result.jsp?view=network_displayer&componentindex=76&task=fe2b002ce423463da78e55d8adde536f&show=true									47426	2	221.154		221.154	0	1435.59	FALSE	47426
	no matches	0	80	no matches	0	no matches	0	no matches	0	22	no matches	0	no matches	0	0	45806	80				G5	8	0	0	0	0	2	0		https://gnps.ucsd.edu//ProteoSAFe/result.jsp?task=fe2b002ce423463da78e55d8adde536f&view=cluster_details&protein=45806&show=true	https://gnps.ucsd.edu/ProteoSAFe/result.jsp?view=network_displayer&componentindex=80&task=fe2b002ce423463da78e55d8adde536f&show=true									45806	2	219.027		219.027	0	249.454	FALSE	45806
	no matches	0	S2443	no matches	0	no matches	0	no matches	0	1	no matches	0	no matches	0	0	54123	-1				G3		0	0	2	0	0	0		https://gnps.ucsd.edu//ProteoSAFe/result.jsp?task=fe2b002ce423463da78e55d8adde536f&view=cluster_details&protein=54123&show=true	https://gnps.ucsd.edu/ProteoSAFe/result.jsp?view=network_displayer&componentindex=-1&task=fe2b002ce423463da78e55d8adde536f&show=true									54123	2	229.144		229.144	0	544.499	FALSE	54123
	no matches	0	61	no matches	0	no matches	0	no matches	0	67	no matches	0	no matches	0	0	45204	61				G1	9	3	0	0	0	0	0		https://gnps.ucsd.edu//ProteoSAFe/result.jsp?task=fe2b002ce423463da78e55d8adde536f&view=cluster_details&protein=45204&show=true	https://gnps.ucsd.edu/ProteoSAFe/result.jsp?view=network_displayer&componentindex=61&task=fe2b002ce423463da78e55d8adde536f&show=true									45204	3	219.027		219.027	0	864.444	FALSE	45204
	no matches	0	S1225	no matches	0	no matches	0	no matches	0	1	no matches	0	no matches	0	0	24798	-1				G1,G2,G4		1	2	0	1	0	0		https://gnps.ucsd.edu//ProteoSAFe/result.jsp?task=fe2b002ce423463da78e55d8adde536f&view=cluster_details&protein=24798&show=true	https://gnps.ucsd.edu/ProteoSAFe/result.jsp?view=network_displayer&componentindex=-1&task=fe2b002ce423463da78e55d8adde536f&show=true									24798	4	183.081		183.081	0	964.356	FALSE	24798
	no matches	0	2013	no matches	0	no matches	0	no matches	0	4	no matches	0	no matches	0	0	92476	2013				G1,G2,G3,G4	3	26	7	6	12	0	0		https://gnps.ucsd.edu//ProteoSAFe/result.jsp?task=fe2b002ce423463da78e55d8adde536f&view=cluster_details&protein=92476&show=true	https://gnps.ucsd.edu/ProteoSAFe/result.jsp?view=network_displayer&componentindex=2013&task=fe2b002ce423463da78e55d8adde536f&show=true									92476	51	348.071		348.071	0	488.71	FALSE	92476
	no matches	0	S1333	no matches	0	no matches	0	no matches	0	1	no matches	0	no matches	0	0	27876	-1				G1		2	0	0	0	0	0		https://gnps.ucsd.edu//ProteoSAFe/result.jsp?task=fe2b002ce423463da78e55d8adde536f&view=cluster_details&protein=27876&show=true	https://gnps.ucsd.edu/ProteoSAFe/result.jsp?view=network_displayer&componentindex=-1&task=fe2b002ce423463da78e55d8adde536f&show=true									27876	2	188.129		188.129	0	1032.92	FALSE	27876
	no matches	0	1684	no matches	0	no matches	0	no matches	0	5	no matches	0	no matches	0	0	74099	1684				G1,G2,G3,G4	2	152	19	57	15	0	0		https://gnps.ucsd.edu//ProteoSAFe/result.jsp?task=fe2b002ce423463da78e55d8adde536f&view=cluster_details&protein=74099&show=true	https://gnps.ucsd.edu/ProteoSAFe/result.jsp?view=network_displayer&componentindex=1684&task=fe2b002ce423463da78e55d8adde536f&show=true									74099	243	268.105		268.105	0	996	FALSE	74099
	no matches	0	S4981	no matches	0	no matches	0	no matches	0	1	no matches	0	no matches	0	0	86468	-1				G1		2	0	0	0	0	0		https://gnps.ucsd.edu//ProteoSAFe/result.jsp?task=fe2b002ce423463da78e55d8adde536f&view=cluster_details&protein=86468&show=true	https://gnps.ucsd.edu/ProteoSAFe/result.jsp?view=network_displayer&componentindex=-1&task=fe2b002ce423463da78e55d8adde536f&show=true									86468	2	324.109		324.109	0	870.197	FALSE	86468
	no matches	0	8	no matches	0	no matches	0	no matches	0	98	no matches	0	no matches	0	0	18486	8				G1,G2,G3,G4	10	75	16	34	20	0	0		https://gnps.ucsd.edu//ProteoSAFe/result.jsp?task=fe2b002ce423463da78e55d8adde536f&view=cluster_details&protein=18486&show=true	https://gnps.ucsd.edu/ProteoSAFe/result.jsp?view=network_displayer&componentindex=8&task=fe2b002ce423463da78e55d8adde536f&show=true									18486	145	173.082		173.082	0	692.03	FALSE	18486
	no matches	0	3	no matches	0	no matches	0	no matches	0	98	no matches	0	no matches	0	0	38850	3				G1,G2,G4	10	7	8	0	25	0	0		https://gnps.ucsd.edu//ProteoSAFe/result.jsp?task=fe2b002ce423463da78e55d8adde536f&view=cluster_details&protein=38850&show=true	https://gnps.ucsd.edu/ProteoSAFe/result.jsp?view=network_displayer&componentindex=3&task=fe2b002ce423463da78e55d8adde536f&show=true									38850	40	207.175		207.175	0	591.602	FALSE	38850
	no matches	0	1613	no matches	0	no matches	0	no matches	0	3	no matches	0	no matches	0	0	112835	1613				G5	1	0	0	0	0	4	0		https://gnps.ucsd.edu//ProteoSAFe/result.jsp?task=fe2b002ce423463da78e55d8adde536f&view=cluster_details&protein=112835&show=true	https://gnps.ucsd.edu/ProteoSAFe/result.jsp?view=network_displayer&componentindex=1613&task=fe2b002ce423463da78e55d8adde536f&show=true									112835	4	438.323		438.323	0	1366.26	FALSE	112835
	Carboxylic acids and derivatives	0.0625	89	Oligopeptides	0.0625	Organic compounds	0.0625	Aliphatic acyclic compounds	0.0625	16	Amino acids, peptides, and analogues	0.0625	Organic acids and derivatives	0.0625	0	93307	89				G1,G3,G4	4	14	0	3	2	0	0		https://gnps.ucsd.edu//ProteoSAFe/result.jsp?task=fe2b002ce423463da78e55d8adde536f&view=cluster_details&protein=93307&show=true	https://gnps.ucsd.edu/ProteoSAFe/result.jsp?view=network_displayer&componentindex=89&task=fe2b002ce423463da78e55d8adde536f&show=true									93307	19	358.271		358.271	0	1012.22	FALSE	93307
	no matches	0	S985	no matches	0	no matches	0	no matches	0	1	no matches	0	no matches	0	0	18603	-1				G1		2	0	0	0	0	0		https://gnps.ucsd.edu//ProteoSAFe/result.jsp?task=fe2b002ce423463da78e55d8adde536f&view=cluster_details&protein=18603&show=true	https://gnps.ucsd.edu/ProteoSAFe/result.jsp?view=network_displayer&componentindex=-1&task=fe2b002ce423463da78e55d8adde536f&show=true									18603	2	173.082		173.082	0	1073.93	FALSE	18603
	Hydroxy acids and derivatives	0.0963855	50	Medium-chain hydroxy acids and derivatives	0.0963855	Organic compounds	0.0963855	Aliphatic acyclic compounds	0.0963855	83	Medium-chain hydroxy acids and derivatives	0.0963855	Organic acids and derivatives	0.0963855	0	17002	50				G1,G2,G3	3	4	1	2	0	0	0		https://gnps.ucsd.edu//ProteoSAFe/result.jsp?task=fe2b002ce423463da78e55d8adde536f&view=cluster_details&protein=17002&show=true	https://gnps.ucsd.edu/ProteoSAFe/result.jsp?view=network_displayer&componentindex=50&task=fe2b002ce423463da78e55d8adde536f&show=true									17002	7	171.139		171.139	0	1180.13	FALSE	17002
	no matches	0	40	no matches	0	no matches	0	no matches	0	91	no matches	0	no matches	0	0	13897	40				G1,G2,G4	6	13	1	0	1	0	0		https://gnps.ucsd.edu//ProteoSAFe/result.jsp?task=fe2b002ce423463da78e55d8adde536f&view=cluster_details&protein=13897&show=true	https://gnps.ucsd.edu/ProteoSAFe/result.jsp?view=network_displayer&componentindex=40&task=fe2b002ce423463da78e55d8adde536f&show=true									13897	15	163.133		163.133	0	658.724	FALSE	13897
M+H	Organooxygen compounds	1	S5400	O-glycosyl compounds	1	Organic compounds	1	Aliphatic heteromonocyclic compounds	1	1	Carbohydrates and carbohydrate conjugates	1	Organic oxygen compounds	1	0	91220	-1	LACTULOSE	isolated	MoNA:MoNA032679	G2,G3		0	1	1	0	0	0	http://gnps.ucsd.edu/ProteoSAFe/gnpslibraryspectrum.jsp?SpectrumID=CCMSLIB00006684301	https://gnps.ucsd.edu//ProteoSAFe/result.jsp?task=fe2b002ce423463da78e55d8adde536f&view=cluster_details&protein=91220&show=true	https://gnps.ucsd.edu/ProteoSAFe/result.jsp?view=network_displayer&componentindex=-1&task=fe2b002ce423463da78e55d8adde536f&show=true	"InChI=1S/C12H22O11/c13-1-4-6(16)7(17)8(18)11(21-4)22-9-5(2-14)23-12(20,3-15)10(9)19/h4-11,13-20H,1-3H2/t4-,5-,6+,7+,8-,9-,10+,11+,12-/m1/s1"	qTof	ESI	positive	3	0.00201416	0.814185	5.87008	91220	2	343.125	MoNA	343.125	0	898.931	FALSE	91220	10
	no matches	0	1932	no matches	0	no matches	0	no matches	0	2	no matches	0	no matches	0	0	65655	1932				G1,G2,G3,G4	1	11	3	2	5	0	0		https://gnps.ucsd.edu//ProteoSAFe/result.jsp?task=fe2b002ce423463da78e55d8adde536f&view=cluster_details&protein=65655&show=true	https://gnps.ucsd.edu/ProteoSAFe/result.jsp?view=network_displayer&componentindex=1932&task=fe2b002ce423463da78e55d8adde536f&show=true									65655	21	243.123		243.123	0	1255.68	FALSE	65655
	Benzofurans	0.0217391	112	Phthalic anhydrides	0.0217391	Organic compounds	0.0326087	Aromatic heteropolycyclic compounds	0.0217391	92	Benzofuranones	0.0217391	Organoheterocyclic compounds	0.0217391	0	3093	112				G1	5	2	0	0	0	0	0		https://gnps.ucsd.edu//ProteoSAFe/result.jsp?task=fe2b002ce423463da78e55d8adde536f&view=cluster_details&protein=3093&show=true	https://gnps.ucsd.edu/ProteoSAFe/result.jsp?view=network_displayer&componentindex=112&task=fe2b002ce423463da78e55d8adde536f&show=true									3093	2	149.024		149.024	0	1334.48	FALSE	3093
	no matches	0	S2963	no matches	0	no matches	0	no matches	0	1	no matches	0	no matches	0	0	65876	-1				G1,G3		1	0	1	0	0	0		https://gnps.ucsd.edu//ProteoSAFe/result.jsp?task=fe2b002ce423463da78e55d8adde536f&view=cluster_details&protein=65876&show=true	https://gnps.ucsd.edu/ProteoSAFe/result.jsp?view=network_displayer&componentindex=-1&task=fe2b002ce423463da78e55d8adde536f&show=true									65876	2	245.082		245.082	0	1058.76	FALSE	65876
M+H	Organooxygen compounds	0.836066	290	Monosaccharide phosphates	0.836066	Organic compounds	0.836066	Aliphatic heteromonocyclic compounds	0.836066	61	Carbohydrates and carbohydrate conjugates	0.836066	Organic oxygen compounds	0.836066	0	71801	290	ALPHA-GLUCOSE 1-PHOSPHATE	isolated	MoNA:MoNA037293	G1,G2	9	3	1	0	0	0	0	http://gnps.ucsd.edu/ProteoSAFe/gnpslibraryspectrum.jsp?SpectrumID=CCMSLIB00006679142	https://gnps.ucsd.edu//ProteoSAFe/result.jsp?task=fe2b002ce423463da78e55d8adde536f&view=cluster_details&protein=71801&show=true	https://gnps.ucsd.edu/ProteoSAFe/result.jsp?view=network_displayer&componentindex=290&task=fe2b002ce423463da78e55d8adde536f&show=true	"InChI=1S/C6H13O9P/c7-1-2-3(8)4(9)5(10)6(14-2)15-16(11,12)13/h2-10H,1H2,(H2,11,12,13)/t2-,3-,4+,5-,6-/m1/s1"	Orbitrap	ESI	positive	3	0	0.927886	0	71801	4	261.037	MoNA	261.037	0	1007.51	FALSE	71801	13
	no matches	0	989	no matches	0	no matches	0	no matches	0	3	no matches	0	no matches	0	0	32288	989				G1,G2	2	32	4	0	0	0	0		https://gnps.ucsd.edu//ProteoSAFe/result.jsp?task=fe2b002ce423463da78e55d8adde536f&view=cluster_details&protein=32288&show=true	https://gnps.ucsd.edu/ProteoSAFe/result.jsp?view=network_displayer&componentindex=989&task=fe2b002ce423463da78e55d8adde536f&show=true									32288	36	201.923		201.923	0	704.941	FALSE	32288
	Coumarins and derivatives	0.010101	77	7-hydroxycoumarins	0.010101	Organic compounds	0.010101	Aromatic heteropolycyclic compounds	0.010101	99	Hydroxycoumarins	0.010101	Phenylpropanoids and polyketides	0.010101	0	12091	77				G1,G3	9	3	0	3	0	0	0		https://gnps.ucsd.edu//ProteoSAFe/result.jsp?task=fe2b002ce423463da78e55d8adde536f&view=cluster_details&protein=12091&show=true	https://gnps.ucsd.edu/ProteoSAFe/result.jsp?view=network_displayer&componentindex=77&task=fe2b002ce423463da78e55d8adde536f&show=true									12091	6	161.03		161.03	0	1153.37	FALSE	12091
	no matches	0	1143	no matches	0	no matches	0	no matches	0	6	no matches	0	no matches	0	0	18427	1143				G1,G5	1	1	0	0	0	43	0		https://gnps.ucsd.edu//ProteoSAFe/result.jsp?task=fe2b002ce423463da78e55d8adde536f&view=cluster_details&protein=18427&show=true	https://gnps.ucsd.edu/ProteoSAFe/result.jsp?view=network_displayer&componentindex=1143&task=fe2b002ce423463da78e55d8adde536f&show=true									18427	44	172.978		172.978	0	222.458	FALSE	18427
	no matches	0	S6469	no matches	0	no matches	0	no matches	0	1	no matches	0	no matches	0	0	111638	-1				G1,G4		1	0	0	1	0	0		https://gnps.ucsd.edu//ProteoSAFe/result.jsp?task=fe2b002ce423463da78e55d8adde536f&view=cluster_details&protein=111638&show=true	https://gnps.ucsd.edu/ProteoSAFe/result.jsp?view=network_displayer&componentindex=-1&task=fe2b002ce423463da78e55d8adde536f&show=true									111638	2	841.209		421.104	0	1023.16	FALSE	111638
	no matches	0	S175	no matches	0	no matches	0	no matches	0	1	no matches	0	no matches	0	0	1197	-1				G1,G4		1	0	0	1	0	0		https://gnps.ucsd.edu//ProteoSAFe/result.jsp?task=fe2b002ce423463da78e55d8adde536f&view=cluster_details&protein=1197&show=true	https://gnps.ucsd.edu/ProteoSAFe/result.jsp?view=network_displayer&componentindex=-1&task=fe2b002ce423463da78e55d8adde536f&show=true									1197	2	136.022		136.022	0	1368.83	FALSE	1197
	no matches	0	610	no matches	0	no matches	0	no matches	0	12	no matches	0	no matches	0	0	73082	610				G5	2	0	0	0	0	2	0		https://gnps.ucsd.edu//ProteoSAFe/result.jsp?task=fe2b002ce423463da78e55d8adde536f&view=cluster_details&protein=73082&show=true	https://gnps.ucsd.edu/ProteoSAFe/result.jsp?view=network_displayer&componentindex=610&task=fe2b002ce423463da78e55d8adde536f&show=true									73082	2	265.024		265.024	0	137.458	FALSE	73082
	no matches	0	18	no matches	0	no matches	0	no matches	0	74	no matches	0	no matches	0	0	28403	18				G1	3	2	0	0	0	0	0		https://gnps.ucsd.edu//ProteoSAFe/result.jsp?task=fe2b002ce423463da78e55d8adde536f&view=cluster_details&protein=28403&show=true	https://gnps.ucsd.edu/ProteoSAFe/result.jsp?view=network_displayer&componentindex=18&task=fe2b002ce423463da78e55d8adde536f&show=true									28403	2	383.105		192.052	0	1335.43	FALSE	28403
	no matches	0	S3094	no matches	0	no matches	0	no matches	0	1	no matches	0	no matches	0	0	67186	-1				G5		0	0	0	0	6	0		https://gnps.ucsd.edu//ProteoSAFe/result.jsp?task=fe2b002ce423463da78e55d8adde536f&view=cluster_details&protein=67186&show=true	https://gnps.ucsd.edu/ProteoSAFe/result.jsp?view=network_displayer&componentindex=-1&task=fe2b002ce423463da78e55d8adde536f&show=true									67186	6	249.046		249.046	0	1168.62	FALSE	67186
	no matches	0	S6483	no matches	0	no matches	0	no matches	0	1	no matches	0	no matches	0	0	111916	-1				G5		0	0	0	0	87	0		https://gnps.ucsd.edu//ProteoSAFe/result.jsp?task=fe2b002ce423463da78e55d8adde536f&view=cluster_details&protein=111916&show=true	https://gnps.ucsd.edu/ProteoSAFe/result.jsp?view=network_displayer&componentindex=-1&task=fe2b002ce423463da78e55d8adde536f&show=true									111916	87	422.049		422.049	0	1244.13	FALSE	111916
	no matches	0	375	no matches	0	no matches	0	no matches	0	55	no matches	0	no matches	0	0	39691	375				G1,G4	8	1	0	0	1	0	0		https://gnps.ucsd.edu//ProteoSAFe/result.jsp?task=fe2b002ce423463da78e55d8adde536f&view=cluster_details&protein=39691&show=true	https://gnps.ucsd.edu/ProteoSAFe/result.jsp?view=network_displayer&componentindex=375&task=fe2b002ce423463da78e55d8adde536f&show=true									39691	2	207.175		207.175	0	1571.24	FALSE	39691
	no matches	0	S3211	no matches	0	no matches	0	no matches	0	1	no matches	0	no matches	0	0	68698	-1				G1		2	0	0	0	0	0		https://gnps.ucsd.edu//ProteoSAFe/result.jsp?task=fe2b002ce423463da78e55d8adde536f&view=cluster_details&protein=68698&show=true	https://gnps.ucsd.edu/ProteoSAFe/result.jsp?view=network_displayer&componentindex=-1&task=fe2b002ce423463da78e55d8adde536f&show=true									68698	2	504.079		252.539	0	801.028	FALSE	68698
	no matches	0	S5771	no matches	0	no matches	0	no matches	0	1	no matches	0	no matches	0	0	94484	-1				G1,G2		5	2	0	0	0	0		https://gnps.ucsd.edu//ProteoSAFe/result.jsp?task=fe2b002ce423463da78e55d8adde536f&view=cluster_details&protein=94484&show=true	https://gnps.ucsd.edu/ProteoSAFe/result.jsp?view=network_displayer&componentindex=-1&task=fe2b002ce423463da78e55d8adde536f&show=true									94484	7	363.312		363.312	0	1356.97	FALSE	94484
	no matches	0	S6278	no matches	0	no matches	0	no matches	0	1	no matches	0	no matches	0	0	110035	-1				G5		0	0	0	0	2	0		https://gnps.ucsd.edu//ProteoSAFe/result.jsp?task=fe2b002ce423463da78e55d8adde536f&view=cluster_details&protein=110035&show=true	https://gnps.ucsd.edu/ProteoSAFe/result.jsp?view=network_displayer&componentindex=-1&task=fe2b002ce423463da78e55d8adde536f&show=true									110035	2	405.136		405.136	0	1265.17	FALSE	110035
	no matches	0	191	no matches	0	no matches	0	no matches	0	22	no matches	0	no matches	0	0	30020	191				G1,G5	4	2	0	0	0	4	0		https://gnps.ucsd.edu//ProteoSAFe/result.jsp?task=fe2b002ce423463da78e55d8adde536f&view=cluster_details&protein=30020&show=true	https://gnps.ucsd.edu/ProteoSAFe/result.jsp?view=network_displayer&componentindex=191&task=fe2b002ce423463da78e55d8adde536f&show=true									30020	6	198.098		198.098	0	656.415	FALSE	30020
	no matches	0	1599	no matches	0	no matches	0	no matches	0	6	no matches	0	no matches	0	0	42898	1599				G1	1	2	0	0	0	0	0		https://gnps.ucsd.edu//ProteoSAFe/result.jsp?task=fe2b002ce423463da78e55d8adde536f&view=cluster_details&protein=42898&show=true	https://gnps.ucsd.edu/ProteoSAFe/result.jsp?view=network_displayer&componentindex=1599&task=fe2b002ce423463da78e55d8adde536f&show=true									42898	2	209.115		209.115	0	1110.82	FALSE	42898
	no matches	0	S3497	no matches	0	no matches	0	no matches	0	1	no matches	0	no matches	0	0	72993	-1				G1,G2,G3		3	3	1	0	0	0		https://gnps.ucsd.edu//ProteoSAFe/result.jsp?task=fe2b002ce423463da78e55d8adde536f&view=cluster_details&protein=72993&show=true	https://gnps.ucsd.edu/ProteoSAFe/result.jsp?view=network_displayer&componentindex=-1&task=fe2b002ce423463da78e55d8adde536f&show=true									72993	7	264.069		264.069	0	1117.13	FALSE	72993
	no matches	0	118	no matches	0	no matches	0	no matches	0	19	no matches	0	no matches	0	0	105045	118				G1,G5	1	2	0	0	0	21	0		https://gnps.ucsd.edu//ProteoSAFe/result.jsp?task=fe2b002ce423463da78e55d8adde536f&view=cluster_details&protein=105045&show=true	https://gnps.ucsd.edu/ProteoSAFe/result.jsp?view=network_displayer&componentindex=118&task=fe2b002ce423463da78e55d8adde536f&show=true									105045	23	777.183		389.091	0	1331.23	FALSE	105045
	no matches	0	S1498	no matches	0	no matches	0	no matches	0	1	no matches	0	no matches	0	0	29970	-1				G1,G3		7	0	3	0	0	0		https://gnps.ucsd.edu//ProteoSAFe/result.jsp?task=fe2b002ce423463da78e55d8adde536f&view=cluster_details&protein=29970&show=true	https://gnps.ucsd.edu/ProteoSAFe/result.jsp?view=network_displayer&componentindex=-1&task=fe2b002ce423463da78e55d8adde536f&show=true									29970	10	197.022		197.022	0	781.573	FALSE	29970
	Carboxylic acids and derivatives	0.0833333	615	Phenylalanine and derivatives	0.0416667	Organic compounds	0.0833333	Aromatic homomonocyclic compounds	0.0416667	24	Amino acids, peptides, and analogues	0.0833333	Organic acids and derivatives	0.0833333	0	81587	615				G1,G2,G3,G4	2	2	3	2	1	0	0		https://gnps.ucsd.edu//ProteoSAFe/result.jsp?task=fe2b002ce423463da78e55d8adde536f&view=cluster_details&protein=81587&show=true	https://gnps.ucsd.edu/ProteoSAFe/result.jsp?view=network_displayer&componentindex=615&task=fe2b002ce423463da78e55d8adde536f&show=true									81587	8	284.129		284.129	0	1271.33	FALSE	81587
	no matches	0	96	no matches	0	no matches	0	no matches	0	67	no matches	0	no matches	0	0	57584	96				G1,G3	6	2	0	1	0	0	0		https://gnps.ucsd.edu//ProteoSAFe/result.jsp?task=fe2b002ce423463da78e55d8adde536f&view=cluster_details&protein=57584&show=true	https://gnps.ucsd.edu/ProteoSAFe/result.jsp?view=network_displayer&componentindex=96&task=fe2b002ce423463da78e55d8adde536f&show=true									57584	3	234.134		234.134	0	1366.05	FALSE	57584
	no matches	0	S2097	no matches	0	no matches	0	no matches	0	1	no matches	0	no matches	0	0	47083	-1				G2		0	2	0	0	0	0		https://gnps.ucsd.edu//ProteoSAFe/result.jsp?task=fe2b002ce423463da78e55d8adde536f&view=cluster_details&protein=47083&show=true	https://gnps.ucsd.edu/ProteoSAFe/result.jsp?view=network_displayer&componentindex=-1&task=fe2b002ce423463da78e55d8adde536f&show=true									47083	2	219.175		219.175	0	414.084	FALSE	47083
	no matches	0	S5272	no matches	0	no matches	0	no matches	0	1	no matches	0	no matches	0	0	90496	-1				G1		2	0	0	0	0	0		https://gnps.ucsd.edu//ProteoSAFe/result.jsp?task=fe2b002ce423463da78e55d8adde536f&view=cluster_details&protein=90496&show=true	https://gnps.ucsd.edu/ProteoSAFe/result.jsp?view=network_displayer&componentindex=-1&task=fe2b002ce423463da78e55d8adde536f&show=true									90496	2	337.072		337.072	0	1316.44	FALSE	90496
	no matches	0	S1746	no matches	0	no matches	0	no matches	0	1	no matches	0	no matches	0	0	36973	-1				G1,G3		1	0	1	0	0	0		https://gnps.ucsd.edu//ProteoSAFe/result.jsp?task=fe2b002ce423463da78e55d8adde536f&view=cluster_details&protein=36973&show=true	https://gnps.ucsd.edu/ProteoSAFe/result.jsp?view=network_displayer&componentindex=-1&task=fe2b002ce423463da78e55d8adde536f&show=true									36973	2	207.1		207.1	0	1193.62	FALSE	36973
	no matches	0	1269	no matches	0	no matches	0	no matches	0	2	no matches	0	no matches	0	0	9206	1269				G2	1	0	2	0	0	0	0		https://gnps.ucsd.edu//ProteoSAFe/result.jsp?task=fe2b002ce423463da78e55d8adde536f&view=cluster_details&protein=9206&show=true	https://gnps.ucsd.edu/ProteoSAFe/result.jsp?view=network_displayer&componentindex=1269&task=fe2b002ce423463da78e55d8adde536f&show=true									9206	2	153.128		153.128	0	662.48	FALSE	9206
	no matches	0	1053	no matches	0	no matches	0	no matches	0	2	no matches	0	no matches	0	0	68271	1053				G1,G2,G3,G4	1	4	3	1	1	0	0		https://gnps.ucsd.edu//ProteoSAFe/result.jsp?task=fe2b002ce423463da78e55d8adde536f&view=cluster_details&protein=68271&show=true	https://gnps.ucsd.edu/ProteoSAFe/result.jsp?view=network_displayer&componentindex=1053&task=fe2b002ce423463da78e55d8adde536f&show=true									68271	9	249.076		249.076	0	1119.79	FALSE	68271
	no matches	0	80	no matches	0	no matches	0	no matches	0	22	no matches	0	no matches	0	0	44099	80				G1,G5	3	3	0	0	0	10	0		https://gnps.ucsd.edu//ProteoSAFe/result.jsp?task=fe2b002ce423463da78e55d8adde536f&view=cluster_details&protein=44099&show=true	https://gnps.ucsd.edu/ProteoSAFe/result.jsp?view=network_displayer&componentindex=80&task=fe2b002ce423463da78e55d8adde536f&show=true									44099	13	219.027		219.027	0	1078.33	FALSE	44099
	no matches	0	S2849	no matches	0	no matches	0	no matches	0	1	no matches	0	no matches	0	0	65361	-1				G1		2	0	0	0	0	0		https://gnps.ucsd.edu//ProteoSAFe/result.jsp?task=fe2b002ce423463da78e55d8adde536f&view=cluster_details&protein=65361&show=true	https://gnps.ucsd.edu/ProteoSAFe/result.jsp?view=network_displayer&componentindex=-1&task=fe2b002ce423463da78e55d8adde536f&show=true									65361	2	241.104		241.104	0	438.027	FALSE	65361
	no matches	0	S3171	no matches	0	no matches	0	no matches	0	1	no matches	0	no matches	0	0	68453	-1				G1,G2,G3,G4,G5		6	2	2	6	1	0		https://gnps.ucsd.edu//ProteoSAFe/result.jsp?task=fe2b002ce423463da78e55d8adde536f&view=cluster_details&protein=68453&show=true	https://gnps.ucsd.edu/ProteoSAFe/result.jsp?view=network_displayer&componentindex=-1&task=fe2b002ce423463da78e55d8adde536f&show=true									68453	17	251.164		251.164	0	1192.46	FALSE	68453
M+H-H2O	Hydroxy acids and derivatives	1	2084	Medium-chain hydroxy acids and derivatives	1	Organic compounds	1	Aliphatic acyclic compounds	1	3	Medium-chain hydroxy acids and derivatives	1	Organic acids and derivatives	1	0	16795	2084	10-Hydroxydecanoic acid	commercial	JGI:213419	G1	2	3	0	0	0	0	0	http://gnps.ucsd.edu/ProteoSAFe/gnpslibraryspectrum.jsp?SpectrumID=CCMSLIB00006706736	https://gnps.ucsd.edu//ProteoSAFe/result.jsp?task=fe2b002ce423463da78e55d8adde536f&view=cluster_details&protein=16795&show=true	https://gnps.ucsd.edu/ProteoSAFe/result.jsp?view=network_displayer&componentindex=2084&task=fe2b002ce423463da78e55d8adde536f&show=true	InChI=1S/C10H20O3/c11-9-7-5-3-1-2-4-6-8-10(12)13/h11H,1-9H2,(H,12,13)	Orbitrap	LC-ESI	Positive	3	0.00106812	0.718855	6.24125	16795	3	171.139	Trent Northen	171.139	0	1023.17	FALSE	16795	17
	no matches	0	481	no matches	0	no matches	0	no matches	0	2	no matches	0	no matches	0	0	16246	481				G1,G2,G3,G4	1	4	2	1	4	0	0		https://gnps.ucsd.edu//ProteoSAFe/result.jsp?task=fe2b002ce423463da78e55d8adde536f&view=cluster_details&protein=16246&show=true	https://gnps.ucsd.edu/ProteoSAFe/result.jsp?view=network_displayer&componentindex=481&task=fe2b002ce423463da78e55d8adde536f&show=true									16246	11	171.066		171.066	0	734.425	FALSE	16246
	no matches	0	327	no matches	0	no matches	0	no matches	0	24	no matches	0	no matches	0	0	2100	327				G1,G2,G4	2	2	2	0	1	0	0		https://gnps.ucsd.edu//ProteoSAFe/result.jsp?task=fe2b002ce423463da78e55d8adde536f&view=cluster_details&protein=2100&show=true	https://gnps.ucsd.edu/ProteoSAFe/result.jsp?view=network_displayer&componentindex=327&task=fe2b002ce423463da78e55d8adde536f&show=true									2100	5	143.107		143.107	0	686.936	FALSE	2100
	no matches	0	566	no matches	0	no matches	0	no matches	0	4	no matches	0	no matches	0	0	83317	566				G1,G2,G3,G4,G5	1	27	6	11	11	12	0		https://gnps.ucsd.edu//ProteoSAFe/result.jsp?task=fe2b002ce423463da78e55d8adde536f&view=cluster_details&protein=83317&show=true	https://gnps.ucsd.edu/ProteoSAFe/result.jsp?view=network_displayer&componentindex=566&task=fe2b002ce423463da78e55d8adde536f&show=true									83317	67	591.109		296.054	0	520.109	FALSE	83317
[M-H]-	Benzopyrans	0.142857	482	1-benzopyrans	0.142857	Organic compounds	0.285714	Aromatic heteropolycyclic compounds	0.285714	7	1-benzopyrans	0.142857	Organoheterocyclic compounds	0.142857	0	83569	482	Hematein	isolated	MoNA:VF-NPL-QEHF026917	G1,G2,G3	6	2	5	4	0	0	0	http://gnps.ucsd.edu/ProteoSAFe/gnpslibraryspectrum.jsp?SpectrumID=CCMSLIB00004720498	https://gnps.ucsd.edu//ProteoSAFe/result.jsp?task=fe2b002ce423463da78e55d8adde536f&view=cluster_details&protein=83569&show=true	https://gnps.ucsd.edu/ProteoSAFe/result.jsp?view=network_displayer&componentindex=482&task=fe2b002ce423463da78e55d8adde536f&show=true	InChI=1S/C16H12O6/c17-10-2-1-8-13-9-4-12(19)11(18)3-7(9)5-16(13,21)6-22-15(8)14(10)20/h1-4,17,19-21H,5-6H2	ESI-QFT	nan	negative	3	0.00698853	0.709928	23.3686	83569	11	299.063	MoNA	299.063	0	1315.64	FALSE	83569	9
	no matches	0	S6558	no matches	0	no matches	0	no matches	0	1	no matches	0	no matches	0	0	112369	-1				G1,G5		2	0	0	0	51	0		https://gnps.ucsd.edu//ProteoSAFe/result.jsp?task=fe2b002ce423463da78e55d8adde536f&view=cluster_details&protein=112369&show=true	https://gnps.ucsd.edu/ProteoSAFe/result.jsp?view=network_displayer&componentindex=-1&task=fe2b002ce423463da78e55d8adde536f&show=true									112369	53	428.964		428.964	0	1308.08	FALSE	112369
	Fatty Acyls	0.0869565	271	Fatty alcohols	0.0869565	Organic compounds	0.0869565	Aliphatic acyclic compounds	0.0869565	46	Fatty alcohols	0.0869565	Lipids and lipid-like molecules	0.0869565	0	10868	271				G1,G4	1	7	0	0	1	0	0		https://gnps.ucsd.edu//ProteoSAFe/result.jsp?task=fe2b002ce423463da78e55d8adde536f&view=cluster_details&protein=10868&show=true	https://gnps.ucsd.edu/ProteoSAFe/result.jsp?view=network_displayer&componentindex=271&task=fe2b002ce423463da78e55d8adde536f&show=true									10868	8	157.123		157.123	0	1313.15	FALSE	10868
	no matches	0	2142	no matches	0	no matches	0	no matches	0	3	no matches	0	no matches	0	0	85469	2142				G1,G2,G3,G4	1	4	5	3	4	0	0		https://gnps.ucsd.edu//ProteoSAFe/result.jsp?task=fe2b002ce423463da78e55d8adde536f&view=cluster_details&protein=85469&show=true	https://gnps.ucsd.edu/ProteoSAFe/result.jsp?view=network_displayer&componentindex=2142&task=fe2b002ce423463da78e55d8adde536f&show=true									85469	16	313.165		313.165	0	1090.64	FALSE	85469
	no matches	0	842	no matches	0	no matches	0	no matches	0	20	no matches	0	no matches	0	0	43458	842				G3	10	0	0	8	0	0	0		https://gnps.ucsd.edu//ProteoSAFe/result.jsp?task=fe2b002ce423463da78e55d8adde536f&view=cluster_details&protein=43458&show=true	https://gnps.ucsd.edu/ProteoSAFe/result.jsp?view=network_displayer&componentindex=842&task=fe2b002ce423463da78e55d8adde536f&show=true									43458	8	214.964		214.964	0	650.691	FALSE	43458
	Benzene and substituted derivatives	0.459184	110	Benzophenones	0.459184	Organic compounds	0.571429	Aromatic homomonocyclic compounds	0.459184	98	Benzophenones	0.459184	Benzenoids	0.459184	0	24435	110				G1,G3,G4	2	2	0	1	2	0	0		https://gnps.ucsd.edu//ProteoSAFe/result.jsp?task=fe2b002ce423463da78e55d8adde536f&view=cluster_details&protein=24435&show=true	https://gnps.ucsd.edu/ProteoSAFe/result.jsp?view=network_displayer&componentindex=110&task=fe2b002ce423463da78e55d8adde536f&show=true									24435	5	183.083		183.083	0	1152.47	FALSE	24435
	no matches	0	S4228	no matches	0	no matches	0	no matches	0	1	no matches	0	no matches	0	0	82822	-1				G1,G2,G3		2	1	1	0	0	0		https://gnps.ucsd.edu//ProteoSAFe/result.jsp?task=fe2b002ce423463da78e55d8adde536f&view=cluster_details&protein=82822&show=true	https://gnps.ucsd.edu/ProteoSAFe/result.jsp?view=network_displayer&componentindex=-1&task=fe2b002ce423463da78e55d8adde536f&show=true									82822	4	291.196		291.196	0	1292.12	FALSE	82822
	Carboxylic acids and derivatives	0.222222	156	L-alpha-amino acids	0.12963	Organic compounds	0.222222	Aliphatic acyclic compounds	0.222222	54	Amino acids, peptides, and analogues	0.222222	Organic acids and derivatives	0.222222	0	20791	156				G1,G2	8	3	11	0	0	0	0		https://gnps.ucsd.edu//ProteoSAFe/result.jsp?task=fe2b002ce423463da78e55d8adde536f&view=cluster_details&protein=20791&show=true	https://gnps.ucsd.edu/ProteoSAFe/result.jsp?view=network_displayer&componentindex=156&task=fe2b002ce423463da78e55d8adde536f&show=true									20791	14	175.12		175.12	0	1050.5	FALSE	20791
	no matches	0	261	no matches	0	no matches	0	no matches	0	65	no matches	0	no matches	0	0	43573	261				G1	3	2	0	0	0	0	0		https://gnps.ucsd.edu//ProteoSAFe/result.jsp?task=fe2b002ce423463da78e55d8adde536f&view=cluster_details&protein=43573&show=true	https://gnps.ucsd.edu/ProteoSAFe/result.jsp?view=network_displayer&componentindex=261&task=fe2b002ce423463da78e55d8adde536f&show=true									43573	2	217.108		217.108	0	1403.94	FALSE	43573
	no matches	0	S1690	no matches	0	no matches	0	no matches	0	1	no matches	0	no matches	0	0	36662	-1				G1,G3,G4		18	0	16	5	0	0		https://gnps.ucsd.edu//ProteoSAFe/result.jsp?task=fe2b002ce423463da78e55d8adde536f&view=cluster_details&protein=36662&show=true	https://gnps.ucsd.edu/ProteoSAFe/result.jsp?view=network_displayer&componentindex=-1&task=fe2b002ce423463da78e55d8adde536f&show=true									36662	39	204.98		204.98	0	621.75	FALSE	36662
	no matches	0	1357	no matches	0	no matches	0	no matches	0	2	no matches	0	no matches	0	0	49064	1357				G1,G2,G4,G5	1	4	2	0	5	2	0		https://gnps.ucsd.edu//ProteoSAFe/result.jsp?task=fe2b002ce423463da78e55d8adde536f&view=cluster_details&protein=49064&show=true	https://gnps.ucsd.edu/ProteoSAFe/result.jsp?view=network_displayer&componentindex=1357&task=fe2b002ce423463da78e55d8adde536f&show=true									49064	13	223.037		223.037	0	712.832	FALSE	49064
	no matches	0	8	no matches	0	no matches	0	no matches	0	98	no matches	0	no matches	0	0	18498	8				G2,G3	2	0	3	10	0	0	0		https://gnps.ucsd.edu//ProteoSAFe/result.jsp?task=fe2b002ce423463da78e55d8adde536f&view=cluster_details&protein=18498&show=true	https://gnps.ucsd.edu/ProteoSAFe/result.jsp?view=network_displayer&componentindex=8&task=fe2b002ce423463da78e55d8adde536f&show=true									18498	13	173.081		173.081	0	650.025	FALSE	18498
	no matches	0	S3169	no matches	0	no matches	0	no matches	0	1	no matches	0	no matches	0	0	68444	-1				G1		2	0	0	0	0	0		https://gnps.ucsd.edu//ProteoSAFe/result.jsp?task=fe2b002ce423463da78e55d8adde536f&view=cluster_details&protein=68444&show=true	https://gnps.ucsd.edu/ProteoSAFe/result.jsp?view=network_displayer&componentindex=-1&task=fe2b002ce423463da78e55d8adde536f&show=true									68444	2	251.092		251.092	0	939.005	FALSE	68444
M+H	Carboxylic acids and derivatives	1	S2497	Dipeptides	1	Organic compounds	1	Aliphatic acyclic compounds	1	1	Amino acids, peptides, and analogues	1	Organic acids and derivatives	1	0	56796	-1	Spectral Match to Leu-Val from NIST14	Isolated	Data deposited by mjmeehan	G1,G2,G4		3	2	0	1	0	0	http://gnps.ucsd.edu/ProteoSAFe/gnpslibraryspectrum.jsp?SpectrumID=CCMSLIB00003134805	https://gnps.ucsd.edu//ProteoSAFe/result.jsp?task=fe2b002ce423463da78e55d8adde536f&view=cluster_details&protein=56796&show=true	https://gnps.ucsd.edu/ProteoSAFe/result.jsp?view=network_displayer&componentindex=-1&task=fe2b002ce423463da78e55d8adde536f&show=true	InChI=1S/C11H22N2O3/c1-6(2)5-8(12)10(14)13-9(7(3)4)11(15)16/h6-9H,5,12H2,1-4H3,(H,13,14)(H,15,16)/t8-,9-/m0/s1	qTof	ESI	Positive	3	0.00100708	0.703006	4.35645	56796	6	231.171	Data from Gabriel Haddad	231.171	0	861.61	FALSE	56796	10
	no matches	0	203	no matches	0	no matches	0	no matches	0	4	no matches	0	no matches	0	0	69125	203				G2	1	0	2	0	0	0	0		https://gnps.ucsd.edu//ProteoSAFe/result.jsp?task=fe2b002ce423463da78e55d8adde536f&view=cluster_details&protein=69125&show=true	https://gnps.ucsd.edu/ProteoSAFe/result.jsp?view=network_displayer&componentindex=203&task=fe2b002ce423463da78e55d8adde536f&show=true									69125	2	255.108		255.108	0	426.046	FALSE	69125
	no matches	0	311	no matches	0	no matches	0	no matches	0	5	no matches	0	no matches	0	0	74930	311				G1,G2	1	2	1	0	0	0	0		https://gnps.ucsd.edu//ProteoSAFe/result.jsp?task=fe2b002ce423463da78e55d8adde536f&view=cluster_details&protein=74930&show=true	https://gnps.ucsd.edu/ProteoSAFe/result.jsp?view=network_displayer&componentindex=311&task=fe2b002ce423463da78e55d8adde536f&show=true									74930	3	271.082		271.082	0	883.41	FALSE	74930
	no matches	0	294	no matches	0	no matches	0	no matches	0	31	no matches	0	no matches	0	0	15695	294				G1,G3,G4,G5	2	5	0	1	5	1	0		https://gnps.ucsd.edu//ProteoSAFe/result.jsp?task=fe2b002ce423463da78e55d8adde536f&view=cluster_details&protein=15695&show=true	https://gnps.ucsd.edu/ProteoSAFe/result.jsp?view=network_displayer&componentindex=294&task=fe2b002ce423463da78e55d8adde536f&show=true									15695	12	165.092		165.092	0	1425.83	FALSE	15695
	no matches	0	261	no matches	0	no matches	0	no matches	0	65	no matches	0	no matches	0	0	43543	261				G1,G2,G3,G4,G5	9	54	9	3	16	17	0		https://gnps.ucsd.edu//ProteoSAFe/result.jsp?task=fe2b002ce423463da78e55d8adde536f&view=cluster_details&protein=43543&show=true	https://gnps.ucsd.edu/ProteoSAFe/result.jsp?view=network_displayer&componentindex=261&task=fe2b002ce423463da78e55d8adde536f&show=true									43543	99	217.108		217.108	0	1401.61	FALSE	43543
	no matches	0	1264	no matches	0	no matches	0	no matches	0	17	no matches	0	no matches	0	0	120985	1264				G1,G2,G3,G4	5	11	6	31	5	0	0		https://gnps.ucsd.edu//ProteoSAFe/result.jsp?task=fe2b002ce423463da78e55d8adde536f&view=cluster_details&protein=120985&show=true	https://gnps.ucsd.edu/ProteoSAFe/result.jsp?view=network_displayer&componentindex=1264&task=fe2b002ce423463da78e55d8adde536f&show=true									120985	53	707.069		707.069	0	1316.82	FALSE	120985
	no matches	0	61	no matches	0	no matches	0	no matches	0	67	no matches	0	no matches	0	0	44926	61				G1	3	2	0	0	0	0	0		https://gnps.ucsd.edu//ProteoSAFe/result.jsp?task=fe2b002ce423463da78e55d8adde536f&view=cluster_details&protein=44926&show=true	https://gnps.ucsd.edu/ProteoSAFe/result.jsp?view=network_displayer&componentindex=61&task=fe2b002ce423463da78e55d8adde536f&show=true									44926	2	219.027		219.027	0	1427.58	FALSE	44926
	no matches	0	S299	no matches	0	no matches	0	no matches	0	1	no matches	0	no matches	0	0	4013	-1				G1,G4		1	0	0	1	0	0		https://gnps.ucsd.edu//ProteoSAFe/result.jsp?task=fe2b002ce423463da78e55d8adde536f&view=cluster_details&protein=4013&show=true	https://gnps.ucsd.edu/ProteoSAFe/result.jsp?view=network_displayer&componentindex=-1&task=fe2b002ce423463da78e55d8adde536f&show=true									4013	2	149.024		149.024	0	1338.94	FALSE	4013
	Prenol lipids	0.0454545	13	Triterpenoids	0.0454545	Organic compounds	0.0454545	Aliphatic homopolycyclic compounds	0.0454545	22	Triterpenoids	0.0454545	Lipids and lipid-like molecules	0.0454545	0	120727	13				G1,G3	3	4	0	1	0	0	0		https://gnps.ucsd.edu//ProteoSAFe/result.jsp?task=fe2b002ce423463da78e55d8adde536f&view=cluster_details&protein=120727&show=true	https://gnps.ucsd.edu/ProteoSAFe/result.jsp?view=network_displayer&componentindex=13&task=fe2b002ce423463da78e55d8adde536f&show=true									120727	5	619.418		619.418	0	1180.67	FALSE	120727
	no matches	0	61	no matches	0	no matches	0	no matches	0	67	no matches	0	no matches	0	0	44542	61				G1	10	2	0	0	0	0	0		https://gnps.ucsd.edu//ProteoSAFe/result.jsp?task=fe2b002ce423463da78e55d8adde536f&view=cluster_details&protein=44542&show=true	https://gnps.ucsd.edu/ProteoSAFe/result.jsp?view=network_displayer&componentindex=61&task=fe2b002ce423463da78e55d8adde536f&show=true									44542	2	219.027		219.027	0	1225.17	FALSE	44542
	no matches	0	244	no matches	0	no matches	0	no matches	0	15	no matches	0	no matches	0	0	110489	244				G1,G2,G3,G4,G5	3	65	18	19	21	3	0		https://gnps.ucsd.edu//ProteoSAFe/result.jsp?task=fe2b002ce423463da78e55d8adde536f&view=cluster_details&protein=110489&show=true	https://gnps.ucsd.edu/ProteoSAFe/result.jsp?view=network_displayer&componentindex=244&task=fe2b002ce423463da78e55d8adde536f&show=true									110489	126	823.199		412.099	0	488.921	FALSE	110489
	no matches	0	S2594	no matches	0	no matches	0	no matches	0	1	no matches	0	no matches	0	0	57399	-1				G1		3	0	0	0	0	0		https://gnps.ucsd.edu//ProteoSAFe/result.jsp?task=fe2b002ce423463da78e55d8adde536f&view=cluster_details&protein=57399&show=true	https://gnps.ucsd.edu/ProteoSAFe/result.jsp?view=network_displayer&componentindex=-1&task=fe2b002ce423463da78e55d8adde536f&show=true									57399	3	233.983		233.983	0	537.67	FALSE	57399
	no matches	0	3293	no matches	0	no matches	0	no matches	0	2	no matches	0	no matches	0	0	88422	3293				G1,G2,G3,G4	1	17	10	18	15	0	0		https://gnps.ucsd.edu//ProteoSAFe/result.jsp?task=fe2b002ce423463da78e55d8adde536f&view=cluster_details&protein=88422&show=true	https://gnps.ucsd.edu/ProteoSAFe/result.jsp?view=network_displayer&componentindex=3293&task=fe2b002ce423463da78e55d8adde536f&show=true									88422	60	329.066		329.066	0	1015.57	FALSE	88422
	no matches	0	S5710	no matches	0	no matches	0	no matches	0	1	no matches	0	no matches	0	0	93382	-1				G1,G2,G3,G4		8	4	5	5	0	0		https://gnps.ucsd.edu//ProteoSAFe/result.jsp?task=fe2b002ce423463da78e55d8adde536f&view=cluster_details&protein=93382&show=true	https://gnps.ucsd.edu/ProteoSAFe/result.jsp?view=network_displayer&componentindex=-1&task=fe2b002ce423463da78e55d8adde536f&show=true									93382	22	360.075		360.075	0	926.282	FALSE	93382
	no matches	0	1335	no matches	0	no matches	0	no matches	0	2	no matches	0	no matches	0	0	52455	1335				G1,G5	1	2	0	0	0	2	0		https://gnps.ucsd.edu//ProteoSAFe/result.jsp?task=fe2b002ce423463da78e55d8adde536f&view=cluster_details&protein=52455&show=true	https://gnps.ucsd.edu/ProteoSAFe/result.jsp?view=network_displayer&componentindex=1335&task=fe2b002ce423463da78e55d8adde536f&show=true									52455	4	229.144		229.144	0	1398.95	FALSE	52455
M+H	Organooxygen compounds	0.857143	305	Monosaccharide phosphates	0.857143	Organic compounds	0.857143	Aliphatic heteromonocyclic compounds	0.857143	7	Carbohydrates and carbohydrate conjugates	0.857143	Organic oxygen compounds	0.857143	0	72613	305	ALPHA-GLUCOSE 1-PHOSPHATE	isolated	MoNA:MoNA037293	G1	4	3	0	0	0	0	0	http://gnps.ucsd.edu/ProteoSAFe/gnpslibraryspectrum.jsp?SpectrumID=CCMSLIB00006679142	https://gnps.ucsd.edu//ProteoSAFe/result.jsp?task=fe2b002ce423463da78e55d8adde536f&view=cluster_details&protein=72613&show=true	https://gnps.ucsd.edu/ProteoSAFe/result.jsp?view=network_displayer&componentindex=305&task=fe2b002ce423463da78e55d8adde536f&show=true	"InChI=1S/C6H13O9P/c7-1-2-3(8)4(9)5(10)6(14-2)15-16(11,12)13/h2-10H,1H2,(H2,11,12,13)/t2-,3-,4+,5-,6-/m1/s1"	Orbitrap	ESI	positive	3	0.00100708	0.721826	3.858	72613	3	261.038	MoNA	261.038	0	840.633	FALSE	72613	10
	no matches	0	S5083	no matches	0	no matches	0	no matches	0	1	no matches	0	no matches	0	0	88470	-1				G1,G3		3	0	1	0	0	0		https://gnps.ucsd.edu//ProteoSAFe/result.jsp?task=fe2b002ce423463da78e55d8adde536f&view=cluster_details&protein=88470&show=true	https://gnps.ucsd.edu/ProteoSAFe/result.jsp?view=network_displayer&componentindex=-1&task=fe2b002ce423463da78e55d8adde536f&show=true									88470	4	659.183		330.091	0	1229.73	FALSE	88470
	no matches	0	S7228	no matches	0	no matches	0	no matches	0	1	no matches	0	no matches	0	0	120132	-1				G1,G2,G3,G4		2	1	2	3	0	0		https://gnps.ucsd.edu//ProteoSAFe/result.jsp?task=fe2b002ce423463da78e55d8adde536f&view=cluster_details&protein=120132&show=true	https://gnps.ucsd.edu/ProteoSAFe/result.jsp?view=network_displayer&componentindex=-1&task=fe2b002ce423463da78e55d8adde536f&show=true									120132	8	569.295		569.295	0	875.827	FALSE	120132
	no matches	0	S2563	no matches	0	no matches	0	no matches	0	1	no matches	0	no matches	0	0	57026	-1				G1		2	0	0	0	0	0		https://gnps.ucsd.edu//ProteoSAFe/result.jsp?task=fe2b002ce423463da78e55d8adde536f&view=cluster_details&protein=57026&show=true	https://gnps.ucsd.edu/ProteoSAFe/result.jsp?view=network_displayer&componentindex=-1&task=fe2b002ce423463da78e55d8adde536f&show=true									57026	2	233.154		233.154	0	1045.72	FALSE	57026
	no matches	0	29	no matches	0	no matches	0	no matches	0	96	no matches	0	no matches	0	0	31637	29				G1	4	3	0	0	0	0	0		https://gnps.ucsd.edu//ProteoSAFe/result.jsp?task=fe2b002ce423463da78e55d8adde536f&view=cluster_details&protein=31637&show=true	https://gnps.ucsd.edu/ProteoSAFe/result.jsp?view=network_displayer&componentindex=29&task=fe2b002ce423463da78e55d8adde536f&show=true									31637	3	199.17		199.17	0	1335.4	FALSE	31637
	no matches	0	375	no matches	0	no matches	0	no matches	0	55	no matches	0	no matches	0	0	37226	375				G1,G3,G4	10	2	0	2	2	0	0		https://gnps.ucsd.edu//ProteoSAFe/result.jsp?task=fe2b002ce423463da78e55d8adde536f&view=cluster_details&protein=37226&show=true	https://gnps.ucsd.edu/ProteoSAFe/result.jsp?view=network_displayer&componentindex=375&task=fe2b002ce423463da78e55d8adde536f&show=true									37226	6	207.175		207.175	0	1559.89	FALSE	37226
	no matches	0	S862	no matches	0	no matches	0	no matches	0	1	no matches	0	no matches	0	0	16507	-1				G1,G4		3	0	0	1	0	0		https://gnps.ucsd.edu//ProteoSAFe/result.jsp?task=fe2b002ce423463da78e55d8adde536f&view=cluster_details&protein=16507&show=true	https://gnps.ucsd.edu/ProteoSAFe/result.jsp?view=network_displayer&componentindex=-1&task=fe2b002ce423463da78e55d8adde536f&show=true									16507	4	171.138		171.138	0	807.403	FALSE	16507
M+H	Organooxygen compounds	1	S3432	Monosaccharide phosphates	1	Organic compounds	1	Aliphatic heteromonocyclic compounds	1	1	Carbohydrates and carbohydrate conjugates	1	Organic oxygen compounds	1	0	71885	-1	ALPHA-GLUCOSE 1-PHOSPHATE	isolated	MoNA:MoNA037293	G3,G4		0	0	2	3	0	0	http://gnps.ucsd.edu/ProteoSAFe/gnpslibraryspectrum.jsp?SpectrumID=CCMSLIB00006679142	https://gnps.ucsd.edu//ProteoSAFe/result.jsp?task=fe2b002ce423463da78e55d8adde536f&view=cluster_details&protein=71885&show=true	https://gnps.ucsd.edu/ProteoSAFe/result.jsp?view=network_displayer&componentindex=-1&task=fe2b002ce423463da78e55d8adde536f&show=true	"InChI=1S/C6H13O9P/c7-1-2-3(8)4(9)5(10)6(14-2)15-16(11,12)13/h2-10H,1H2,(H2,11,12,13)/t2-,3-,4+,5-,6-/m1/s1"	Orbitrap	ESI	positive	3	0.00100708	0.921449	3.858	71885	5	261.038	MoNA	261.038	0	776.148	FALSE	71885	10
	no matches	0	272	no matches	0	no matches	0	no matches	0	19	no matches	0	no matches	0	0	5216	272				G4	8	0	0	0	2	0	0		https://gnps.ucsd.edu//ProteoSAFe/result.jsp?task=fe2b002ce423463da78e55d8adde536f&view=cluster_details&protein=5216&show=true	https://gnps.ucsd.edu/ProteoSAFe/result.jsp?view=network_displayer&componentindex=272&task=fe2b002ce423463da78e55d8adde536f&show=true									5216	2	149.024		149.024	0	1568.53	FALSE	5216
M+H-H2O	Organooxygen compounds	0.493671	54	O-glycosyl compounds	0.493671	Organic compounds	0.493671	Aliphatic heteromonocyclic compounds	0.493671	79	Carbohydrates and carbohydrate conjugates	0.493671	Organic oxygen compounds	0.493671	0	86974	54	Spectral Match to D-(+)-Trehalose from NIST14	Isolated	Data deposited by daniel	G1	6	2	0	0	0	0	0	http://gnps.ucsd.edu/ProteoSAFe/gnpslibraryspectrum.jsp?SpectrumID=CCMSLIB00003136439	https://gnps.ucsd.edu//ProteoSAFe/result.jsp?task=fe2b002ce423463da78e55d8adde536f&view=cluster_details&protein=86974&show=true	https://gnps.ucsd.edu/ProteoSAFe/result.jsp?view=network_displayer&componentindex=54&task=fe2b002ce423463da78e55d8adde536f&show=true	InChI=1S/C12H22O11/c13-1-3-5(15)7(17)9(19)11(21-3)23-12-10(20)8(18)6(16)4(2-14)22-12/h3-20H,1-2H2/t3-,4-,5-,6-,7+,8+,9-,10-,11-,12-/m1/s1	qTof	ESI	Positive	3	0.00100708	0.802918	3.09763	86974	2	325.114	Data from PC Dorrestein	325.114	0	1671.11	FALSE	86974	13
	no matches	0	S1141	no matches	0	no matches	0	no matches	0	1	no matches	0	no matches	0	0	21920	-1				G1		2	0	0	0	0	0		https://gnps.ucsd.edu//ProteoSAFe/result.jsp?task=fe2b002ce423463da78e55d8adde536f&view=cluster_details&protein=21920&show=true	https://gnps.ucsd.edu/ProteoSAFe/result.jsp?view=network_displayer&componentindex=-1&task=fe2b002ce423463da78e55d8adde536f&show=true									21920	2	180.087		180.087	0	1636.61	FALSE	21920
	no matches	0	S2861	no matches	0	no matches	0	no matches	0	1	no matches	0	no matches	0	0	65394	-1				G1,G2,G3,G4,G5		4	1	2	1	1	0		https://gnps.ucsd.edu//ProteoSAFe/result.jsp?task=fe2b002ce423463da78e55d8adde536f&view=cluster_details&protein=65394&show=true	https://gnps.ucsd.edu/ProteoSAFe/result.jsp?view=network_displayer&componentindex=-1&task=fe2b002ce423463da78e55d8adde536f&show=true									65394	9	241.159		241.159	0	1480.9	FALSE	65394
	no matches	0	S1340	no matches	0	no matches	0	no matches	0	1	no matches	0	no matches	0	0	27902	-1				G2,G3		0	1	1	0	0	0		https://gnps.ucsd.edu//ProteoSAFe/result.jsp?task=fe2b002ce423463da78e55d8adde536f&view=cluster_details&protein=27902&show=true	https://gnps.ucsd.edu/ProteoSAFe/result.jsp?view=network_displayer&componentindex=-1&task=fe2b002ce423463da78e55d8adde536f&show=true									27902	2	188.949		188.949	0	510.493	FALSE	27902
	Organooxygen compounds	0.112245	400	Hexoses	0.112245	Organic compounds	0.112245	Aliphatic heteromonocyclic compounds	0.112245	98	Carbohydrates and carbohydrate conjugates	0.112245	Organic oxygen compounds	0.112245	0	13251	400				G1,G3	5	1	0	1	0	0	0		https://gnps.ucsd.edu//ProteoSAFe/result.jsp?task=fe2b002ce423463da78e55d8adde536f&view=cluster_details&protein=13251&show=true	https://gnps.ucsd.edu/ProteoSAFe/result.jsp?view=network_displayer&componentindex=400&task=fe2b002ce423463da78e55d8adde536f&show=true									13251	2	163.133		163.133	0	1112.27	FALSE	13251
	no matches	0	S3155	no matches	0	no matches	0	no matches	0	1	no matches	0	no matches	0	0	68403	-1				G1,G2,G4		1	1	0	1	0	0		https://gnps.ucsd.edu//ProteoSAFe/result.jsp?task=fe2b002ce423463da78e55d8adde536f&view=cluster_details&protein=68403&show=true	https://gnps.ucsd.edu/ProteoSAFe/result.jsp?view=network_displayer&componentindex=-1&task=fe2b002ce423463da78e55d8adde536f&show=true									68403	3	250.145		250.145	0	1293.81	FALSE	68403
	no matches	0	S689	no matches	0	no matches	0	no matches	0	1	no matches	0	no matches	0	0	13464	-1				G1,G2,G4		7	2	0	1	0	0		https://gnps.ucsd.edu//ProteoSAFe/result.jsp?task=fe2b002ce423463da78e55d8adde536f&view=cluster_details&protein=13464&show=true	https://gnps.ucsd.edu/ProteoSAFe/result.jsp?view=network_displayer&componentindex=-1&task=fe2b002ce423463da78e55d8adde536f&show=true									13464	10	163.133		163.133	0	1328.39	FALSE	13464
	no matches	0	985	no matches	0	no matches	0	no matches	0	5	no matches	0	no matches	0	0	111948	985				G1,G2,G3	2	5	1	1	0	0	0		https://gnps.ucsd.edu//ProteoSAFe/result.jsp?task=fe2b002ce423463da78e55d8adde536f&view=cluster_details&protein=111948&show=true	https://gnps.ucsd.edu/ProteoSAFe/result.jsp?view=network_displayer&componentindex=985&task=fe2b002ce423463da78e55d8adde536f&show=true									111948	7	423.111		423.111	0	1156.66	FALSE	111948
	no matches	0	S6549	no matches	0	no matches	0	no matches	0	1	no matches	0	no matches	0	0	112317	-1				G1,G2,G3,G4		12	4	5	5	0	0		https://gnps.ucsd.edu//ProteoSAFe/result.jsp?task=fe2b002ce423463da78e55d8adde536f&view=cluster_details&protein=112317&show=true	https://gnps.ucsd.edu/ProteoSAFe/result.jsp?view=network_displayer&componentindex=-1&task=fe2b002ce423463da78e55d8adde536f&show=true									112317	26	427.307		427.307	0	1475.79	FALSE	112317
	no matches	0	272	no matches	0	no matches	0	no matches	0	19	no matches	0	no matches	0	0	2929	272				G1,G3	5	1	0	2	0	0	0		https://gnps.ucsd.edu//ProteoSAFe/result.jsp?task=fe2b002ce423463da78e55d8adde536f&view=cluster_details&protein=2929&show=true	https://gnps.ucsd.edu/ProteoSAFe/result.jsp?view=network_displayer&componentindex=272&task=fe2b002ce423463da78e55d8adde536f&show=true									2929	3	149.024		149.024	0	1603.72	FALSE	2929
	no matches	0	S1079	no matches	0	no matches	0	no matches	0	1	no matches	0	no matches	0	0	21392	-1				G1		2	0	0	0	0	0		https://gnps.ucsd.edu//ProteoSAFe/result.jsp?task=fe2b002ce423463da78e55d8adde536f&view=cluster_details&protein=21392&show=true	https://gnps.ucsd.edu/ProteoSAFe/result.jsp?view=network_displayer&componentindex=-1&task=fe2b002ce423463da78e55d8adde536f&show=true									21392	2	176.973		176.973	0	669.395	FALSE	21392
	no matches	0	S5915	no matches	0	no matches	0	no matches	0	1	no matches	0	no matches	0	0	100147	-1				G1		2	0	0	0	0	0		https://gnps.ucsd.edu//ProteoSAFe/result.jsp?task=fe2b002ce423463da78e55d8adde536f&view=cluster_details&protein=100147&show=true	https://gnps.ucsd.edu/ProteoSAFe/result.jsp?view=network_displayer&componentindex=-1&task=fe2b002ce423463da78e55d8adde536f&show=true									100147	2	375.275		375.275	0	1285.91	FALSE	100147
	Carboxylic acids and derivatives	0.0625	89	Oligopeptides	0.0625	Organic compounds	0.0625	Aliphatic acyclic compounds	0.0625	16	Amino acids, peptides, and analogues	0.0625	Organic acids and derivatives	0.0625	0	106798	89				G1	1	2	0	0	0	0	0		https://gnps.ucsd.edu//ProteoSAFe/result.jsp?task=fe2b002ce423463da78e55d8adde536f&view=cluster_details&protein=106798&show=true	https://gnps.ucsd.edu/ProteoSAFe/result.jsp?view=network_displayer&componentindex=89&task=fe2b002ce423463da78e55d8adde536f&show=true									106798	2	394.235		394.235	0	847.323	FALSE	106798
	no matches	0	S3789	no matches	0	no matches	0	no matches	0	1	no matches	0	no matches	0	0	76639	-1				G1,G5		1	0	0	0	1	0		https://gnps.ucsd.edu//ProteoSAFe/result.jsp?task=fe2b002ce423463da78e55d8adde536f&view=cluster_details&protein=76639&show=true	https://gnps.ucsd.edu/ProteoSAFe/result.jsp?view=network_displayer&componentindex=-1&task=fe2b002ce423463da78e55d8adde536f&show=true									76639	2	274.166		274.166	0	1070.88	FALSE	76639
	no matches	0	375	no matches	0	no matches	0	no matches	0	55	no matches	0	no matches	0	0	37051	375				G1,G2,G3,G4	10	3	1	3	2	0	0		https://gnps.ucsd.edu//ProteoSAFe/result.jsp?task=fe2b002ce423463da78e55d8adde536f&view=cluster_details&protein=37051&show=true	https://gnps.ucsd.edu/ProteoSAFe/result.jsp?view=network_displayer&componentindex=375&task=fe2b002ce423463da78e55d8adde536f&show=true									37051	9	207.175		207.175	0	1312.04	FALSE	37051
	no matches	0	40	no matches	0	no matches	0	no matches	0	91	no matches	0	no matches	0	0	13419	40				G1,G3	6	1	0	1	0	0	0		https://gnps.ucsd.edu//ProteoSAFe/result.jsp?task=fe2b002ce423463da78e55d8adde536f&view=cluster_details&protein=13419&show=true	https://gnps.ucsd.edu/ProteoSAFe/result.jsp?view=network_displayer&componentindex=40&task=fe2b002ce423463da78e55d8adde536f&show=true									13419	2	163.133		163.133	0	416.855	FALSE	13419
	no matches	0	S3104	no matches	0	no matches	0	no matches	0	1	no matches	0	no matches	0	0	67453	-1				G2,G4		0	1	0	1	0	0		https://gnps.ucsd.edu//ProteoSAFe/result.jsp?task=fe2b002ce423463da78e55d8adde536f&view=cluster_details&protein=67453&show=true	https://gnps.ucsd.edu/ProteoSAFe/result.jsp?view=network_displayer&componentindex=-1&task=fe2b002ce423463da78e55d8adde536f&show=true									67453	2	249.046		249.046	0	1225.26	FALSE	67453
	no matches	0	30	no matches	0	no matches	0	no matches	0	25	no matches	0	no matches	0	0	81733	30				G1,G3	2	3	0	2	0	0	0		https://gnps.ucsd.edu//ProteoSAFe/result.jsp?task=fe2b002ce423463da78e55d8adde536f&view=cluster_details&protein=81733&show=true	https://gnps.ucsd.edu/ProteoSAFe/result.jsp?view=network_displayer&componentindex=30&task=fe2b002ce423463da78e55d8adde536f&show=true									81733	5	285.091		285.091	0	962.353	FALSE	81733
	no matches	0	135	no matches	0	no matches	0	no matches	0	21	no matches	0	no matches	0	0	93284	135				G1,G2,G3	2	11	5	15	0	0	0		https://gnps.ucsd.edu//ProteoSAFe/result.jsp?task=fe2b002ce423463da78e55d8adde536f&view=cluster_details&protein=93284&show=true	https://gnps.ucsd.edu/ProteoSAFe/result.jsp?view=network_displayer&componentindex=135&task=fe2b002ce423463da78e55d8adde536f&show=true									93284	31	358.097		358.097	0	1114.28	FALSE	93284
	no matches	0	1314	no matches	0	no matches	0	no matches	0	5	no matches	0	no matches	0	0	24473	1314				G1,G2,G4,G5	4	2	2	0	2	1	0		https://gnps.ucsd.edu//ProteoSAFe/result.jsp?task=fe2b002ce423463da78e55d8adde536f&view=cluster_details&protein=24473&show=true	https://gnps.ucsd.edu/ProteoSAFe/result.jsp?view=network_displayer&componentindex=1314&task=fe2b002ce423463da78e55d8adde536f&show=true									24473	7	183.081		183.081	0	768.591	FALSE	24473
	no matches	0	255	no matches	0	no matches	0	no matches	0	69	no matches	0	no matches	0	0	116255	255				G5	9	0	0	0	0	2	0		https://gnps.ucsd.edu//ProteoSAFe/result.jsp?task=fe2b002ce423463da78e55d8adde536f&view=cluster_details&protein=116255&show=true	https://gnps.ucsd.edu/ProteoSAFe/result.jsp?view=network_displayer&componentindex=255&task=fe2b002ce423463da78e55d8adde536f&show=true									116255	2	923.297		462.148	0	1083.22	FALSE	116255
	no matches	0	S5012	no matches	0	no matches	0	no matches	0	1	no matches	0	no matches	0	0	87181	-1				G2,G3		0	1	1	0	0	0		https://gnps.ucsd.edu//ProteoSAFe/result.jsp?task=fe2b002ce423463da78e55d8adde536f&view=cluster_details&protein=87181&show=true	https://gnps.ucsd.edu/ProteoSAFe/result.jsp?view=network_displayer&componentindex=-1&task=fe2b002ce423463da78e55d8adde536f&show=true									87181	2	326.913		326.913	0	908.738	FALSE	87181
	no matches	0	S3298	no matches	0	no matches	0	no matches	0	1	no matches	0	no matches	0	0	69525	-1				G2,G5		0	1	0	0	4	0		https://gnps.ucsd.edu//ProteoSAFe/result.jsp?task=fe2b002ce423463da78e55d8adde536f&view=cluster_details&protein=69525&show=true	https://gnps.ucsd.edu/ProteoSAFe/result.jsp?view=network_displayer&componentindex=-1&task=fe2b002ce423463da78e55d8adde536f&show=true									69525	5	511.097		256.048	0	1050.39	FALSE	69525
	no matches	0	260	no matches	0	no matches	0	no matches	0	64	no matches	0	no matches	0	0	89453	260				G1	4	2	0	0	0	0	0		https://gnps.ucsd.edu//ProteoSAFe/result.jsp?task=fe2b002ce423463da78e55d8adde536f&view=cluster_details&protein=89453&show=true	https://gnps.ucsd.edu/ProteoSAFe/result.jsp?view=network_displayer&componentindex=260&task=fe2b002ce423463da78e55d8adde536f&show=true									89453	2	671.193		336.096	0	654.991	FALSE	89453
	no matches	0	S1881	no matches	0	no matches	0	no matches	0	1	no matches	0	no matches	0	0	43074	-1				G1,G2,G3,G5		3	3	4	0	4	0		https://gnps.ucsd.edu//ProteoSAFe/result.jsp?task=fe2b002ce423463da78e55d8adde536f&view=cluster_details&protein=43074&show=true	https://gnps.ucsd.edu/ProteoSAFe/result.jsp?view=network_displayer&componentindex=-1&task=fe2b002ce423463da78e55d8adde536f&show=true									43074	14	209.19		209.19	0	1237.84	FALSE	43074
	no matches	0	S5594	no matches	0	no matches	0	no matches	0	1	no matches	0	no matches	0	0	93000	-1				G1,G3		1	0	1	0	0	0		https://gnps.ucsd.edu//ProteoSAFe/result.jsp?task=fe2b002ce423463da78e55d8adde536f&view=cluster_details&protein=93000&show=true	https://gnps.ucsd.edu/ProteoSAFe/result.jsp?view=network_displayer&componentindex=-1&task=fe2b002ce423463da78e55d8adde536f&show=true									93000	2	354.028		354.028	0	1229.6	FALSE	93000
	no matches	0	1129	no matches	0	no matches	0	no matches	0	2	no matches	0	no matches	0	0	56924	1129				G5	1	0	0	0	0	4	0		https://gnps.ucsd.edu//ProteoSAFe/result.jsp?task=fe2b002ce423463da78e55d8adde536f&view=cluster_details&protein=56924&show=true	https://gnps.ucsd.edu/ProteoSAFe/result.jsp?view=network_displayer&componentindex=1129&task=fe2b002ce423463da78e55d8adde536f&show=true									56924	4	233.079		233.079	0	639.308	FALSE	56924
M+H	Glycerophospholipids	0.840909	323	Glycerophosphocholines	0.840909	Organic compounds	0.840909	Aliphatic acyclic compounds	0.840909	44	Glycerophosphocholines	0.840909	Lipids and lipid-like molecules	0.840909	0	70583	323	SN-GLYCERO-3-PHOSPHOCHOLINE	isolated	MoNA:MoNA036712	G3,G4	4	0	0	2	1	0	0	http://gnps.ucsd.edu/ProteoSAFe/gnpslibraryspectrum.jsp?SpectrumID=CCMSLIB00006684253	https://gnps.ucsd.edu//ProteoSAFe/result.jsp?task=fe2b002ce423463da78e55d8adde536f&view=cluster_details&protein=70583&show=true	https://gnps.ucsd.edu/ProteoSAFe/result.jsp?view=network_displayer&componentindex=323&task=fe2b002ce423463da78e55d8adde536f&show=true	"InChI=1S/C8H20NO6P/c1-9(2,3)4-5-14-16(12,13)15-7-8(11)6-10/h8,10-11H,4-7H2,1-3H3/t8-/m0/s1"	qTof	ESI	positive	3	0.00100708	0.914335	3.90175	70583	3	258.111	MoNA	258.111	0	1420.9	FALSE	70583	6
	no matches	0	15	no matches	0	no matches	0	no matches	0	91	no matches	0	no matches	0	0	30010	15				G1,G3,G4	4	3	0	2	2	0	0		https://gnps.ucsd.edu//ProteoSAFe/result.jsp?task=fe2b002ce423463da78e55d8adde536f&view=cluster_details&protein=30010&show=true	https://gnps.ucsd.edu/ProteoSAFe/result.jsp?view=network_displayer&componentindex=15&task=fe2b002ce423463da78e55d8adde536f&show=true									30010	7	198.098		198.098	0	1410.9	FALSE	30010
	Steroids and steroid derivatives	0.0294118	53	Cholesterols and derivatives	0.0294118	Organic compounds	0.0588235	Aliphatic homopolycyclic compounds	0.0294118	34	Cholestane steroids	0.0294118	Lipids and lipid-like molecules	0.0588235	0	111476	53				G1,G2,G3,G4	1	27	6	10	5	0	0		https://gnps.ucsd.edu//ProteoSAFe/result.jsp?task=fe2b002ce423463da78e55d8adde536f&view=cluster_details&protein=111476&show=true	https://gnps.ucsd.edu/ProteoSAFe/result.jsp?view=network_displayer&componentindex=53&task=fe2b002ce423463da78e55d8adde536f&show=true									111476	48	417.338		417.338	0	1310.95	FALSE	111476
	no matches	0	S2945	no matches	0	no matches	0	no matches	0	1	no matches	0	no matches	0	0	65796	-1				G2,G4		0	4	0	1	0	0		https://gnps.ucsd.edu//ProteoSAFe/result.jsp?task=fe2b002ce423463da78e55d8adde536f&view=cluster_details&protein=65796&show=true	https://gnps.ucsd.edu/ProteoSAFe/result.jsp?view=network_displayer&componentindex=-1&task=fe2b002ce423463da78e55d8adde536f&show=true									65796	5	244.975		244.975	0	722.636	FALSE	65796
	no matches	0	S4996	no matches	0	no matches	0	no matches	0	1	no matches	0	no matches	0	0	87146	-1				G1,G2,G4		18	11	0	8	0	0		https://gnps.ucsd.edu//ProteoSAFe/result.jsp?task=fe2b002ce423463da78e55d8adde536f&view=cluster_details&protein=87146&show=true	https://gnps.ucsd.edu/ProteoSAFe/result.jsp?view=network_displayer&componentindex=-1&task=fe2b002ce423463da78e55d8adde536f&show=true									87146	37	325.119		325.119	0	1065.58	FALSE	87146
	Benzene and substituted derivatives	0.459184	110	Benzophenones	0.459184	Organic compounds	0.571429	Aromatic homomonocyclic compounds	0.459184	98	Benzophenones	0.459184	Benzenoids	0.459184	0	25318	110				G1	3	5	0	0	0	0	0		https://gnps.ucsd.edu//ProteoSAFe/result.jsp?task=fe2b002ce423463da78e55d8adde536f&view=cluster_details&protein=25318&show=true	https://gnps.ucsd.edu/ProteoSAFe/result.jsp?view=network_displayer&componentindex=110&task=fe2b002ce423463da78e55d8adde536f&show=true									25318	5	183.081		183.081	0	1192.45	FALSE	25318
	no matches	0	S3832	no matches	0	no matches	0	no matches	0	1	no matches	0	no matches	0	0	76927	-1				G4		0	0	0	2	0	0		https://gnps.ucsd.edu//ProteoSAFe/result.jsp?task=fe2b002ce423463da78e55d8adde536f&view=cluster_details&protein=76927&show=true	https://gnps.ucsd.edu/ProteoSAFe/result.jsp?view=network_displayer&componentindex=-1&task=fe2b002ce423463da78e55d8adde536f&show=true									76927	2	276.124		276.124	0	1014.43	FALSE	76927
	no matches	0	2315	no matches	0	no matches	0	no matches	0	2	no matches	0	no matches	0	0	83402	2315				G1,G2,G3,G4,G5	1	221	71	89	95	26	0		https://gnps.ucsd.edu//ProteoSAFe/result.jsp?task=fe2b002ce423463da78e55d8adde536f&view=cluster_details&protein=83402&show=true	https://gnps.ucsd.edu/ProteoSAFe/result.jsp?view=network_displayer&componentindex=2315&task=fe2b002ce423463da78e55d8adde536f&show=true									83402	502	297.243		297.243	0	1422.96	FALSE	83402
	no matches	0	S558	no matches	0	no matches	0	no matches	0	1	no matches	0	no matches	0	0	10885	-1				G1		2	0	0	0	0	0		https://gnps.ucsd.edu//ProteoSAFe/result.jsp?task=fe2b002ce423463da78e55d8adde536f&view=cluster_details&protein=10885&show=true	https://gnps.ucsd.edu/ProteoSAFe/result.jsp?view=network_displayer&componentindex=-1&task=fe2b002ce423463da78e55d8adde536f&show=true									10885	2	157.123		157.123	0	1184.49	FALSE	10885
	no matches	0	S4388	no matches	0	no matches	0	no matches	0	1	no matches	0	no matches	0	0	84035	-1				G1,G4		2	0	0	1	0	0		https://gnps.ucsd.edu//ProteoSAFe/result.jsp?task=fe2b002ce423463da78e55d8adde536f&view=cluster_details&protein=84035&show=true	https://gnps.ucsd.edu/ProteoSAFe/result.jsp?view=network_displayer&componentindex=-1&task=fe2b002ce423463da78e55d8adde536f&show=true									84035	3	299.186		299.186	0	1254.69	FALSE	84035
	no matches	0	S5439	no matches	0	no matches	0	no matches	0	1	no matches	0	no matches	0	0	92349	-1				G1,G2,G3,G4		4	2	1	4	0	0		https://gnps.ucsd.edu//ProteoSAFe/result.jsp?task=fe2b002ce423463da78e55d8adde536f&view=cluster_details&protein=92349&show=true	https://gnps.ucsd.edu/ProteoSAFe/result.jsp?view=network_displayer&componentindex=-1&task=fe2b002ce423463da78e55d8adde536f&show=true									92349	11	345.228		345.228	0	893.003	FALSE	92349
	no matches	0	5	no matches	0	no matches	0	no matches	0	100	no matches	0	no matches	0	0	21518	5				G1	5	16	0	0	0	0	0		https://gnps.ucsd.edu//ProteoSAFe/result.jsp?task=fe2b002ce423463da78e55d8adde536f&view=cluster_details&protein=21518&show=true	https://gnps.ucsd.edu/ProteoSAFe/result.jsp?view=network_displayer&componentindex=5&task=fe2b002ce423463da78e55d8adde536f&show=true									21518	16	176.985		176.985	0	1565.23	FALSE	21518
	no matches	0	S4417	no matches	0	no matches	0	no matches	0	1	no matches	0	no matches	0	0	84134	-1				G1		2	0	0	0	0	0		https://gnps.ucsd.edu//ProteoSAFe/result.jsp?task=fe2b002ce423463da78e55d8adde536f&view=cluster_details&protein=84134&show=true	https://gnps.ucsd.edu/ProteoSAFe/result.jsp?view=network_displayer&componentindex=-1&task=fe2b002ce423463da78e55d8adde536f&show=true									84134	2	301.071		301.071	0	1100.02	FALSE	84134
	no matches	0	186	no matches	0	no matches	0	no matches	0	26	no matches	0	no matches	0	0	29475	186				G1,G2	10	6	1	0	0	0	0		https://gnps.ucsd.edu//ProteoSAFe/result.jsp?task=fe2b002ce423463da78e55d8adde536f&view=cluster_details&protein=29475&show=true	https://gnps.ucsd.edu/ProteoSAFe/result.jsp?view=network_displayer&componentindex=186&task=fe2b002ce423463da78e55d8adde536f&show=true									29475	7	196.004		196.004	0	453.43	FALSE	29475
	no matches	0	S546	no matches	0	no matches	0	no matches	0	1	no matches	0	no matches	0	0	10770	-1				G1,G4		1	0	0	1	0	0		https://gnps.ucsd.edu//ProteoSAFe/result.jsp?task=fe2b002ce423463da78e55d8adde536f&view=cluster_details&protein=10770&show=true	https://gnps.ucsd.edu/ProteoSAFe/result.jsp?view=network_displayer&componentindex=-1&task=fe2b002ce423463da78e55d8adde536f&show=true									10770	2	157.123		157.123	0	1681.8	FALSE	10770
	Benzene and substituted derivatives	0.547368	21	Benzoic acid esters	0.547368	Organic compounds	0.557895	Aromatic homomonocyclic compounds	0.547368	95	Benzoic acids and derivatives	0.547368	Benzenoids	0.547368	0	49129	21				G1,G2,G3,G4	9	10	4	2	1	0	0		https://gnps.ucsd.edu//ProteoSAFe/result.jsp?task=fe2b002ce423463da78e55d8adde536f&view=cluster_details&protein=49129&show=true	https://gnps.ucsd.edu/ProteoSAFe/result.jsp?view=network_displayer&componentindex=21&task=fe2b002ce423463da78e55d8adde536f&show=true									49129	17	223.075		223.075	0	1338.36	FALSE	49129
	no matches	0	S5118	no matches	0	no matches	0	no matches	0	1	no matches	0	no matches	0	0	88644	-1				G1,G2,G3,G4		11	5	10	2	0	0		https://gnps.ucsd.edu//ProteoSAFe/result.jsp?task=fe2b002ce423463da78e55d8adde536f&view=cluster_details&protein=88644&show=true	https://gnps.ucsd.edu/ProteoSAFe/result.jsp?view=network_displayer&componentindex=-1&task=fe2b002ce423463da78e55d8adde536f&show=true									88644	28	332.027		332.027	0	897.384	FALSE	88644
M+H-H2O	Organooxygen compounds	0.493671	54	O-glycosyl compounds	0.493671	Organic compounds	0.493671	Aliphatic heteromonocyclic compounds	0.493671	79	Carbohydrates and carbohydrate conjugates	0.493671	Organic oxygen compounds	0.493671	0	86575	54	Spectral Match to D-(+)-Trehalose from NIST14	Isolated	Data deposited by daniel	G1	1	2	0	0	0	0	0	http://gnps.ucsd.edu/ProteoSAFe/gnpslibraryspectrum.jsp?SpectrumID=CCMSLIB00003136439	https://gnps.ucsd.edu//ProteoSAFe/result.jsp?task=fe2b002ce423463da78e55d8adde536f&view=cluster_details&protein=86575&show=true	https://gnps.ucsd.edu/ProteoSAFe/result.jsp?view=network_displayer&componentindex=54&task=fe2b002ce423463da78e55d8adde536f&show=true	InChI=1S/C12H22O11/c13-1-3-5(15)7(17)9(19)11(21-3)23-12-10(20)8(18)6(16)4(2-14)22-12/h3-20H,1-2H2/t3-,4-,5-,6-,7+,8+,9-,10-,11-,12-/m1/s1	qTof	ESI	Positive	3	0.00100708	0.731063	3.09763	86575	2	325.114	Data from PC Dorrestein	325.114	0	404.69	FALSE	86575	6
	no matches	0	7	no matches	0	no matches	0	no matches	0	69	no matches	0	no matches	0	0	113077	7				G1,G4,G5	1	1	0	0	1	8	0		https://gnps.ucsd.edu//ProteoSAFe/result.jsp?task=fe2b002ce423463da78e55d8adde536f&view=cluster_details&protein=113077&show=true	https://gnps.ucsd.edu/ProteoSAFe/result.jsp?view=network_displayer&componentindex=7&task=fe2b002ce423463da78e55d8adde536f&show=true									113077	10	445.121		445.121	0	351.724	FALSE	113077
	no matches	0	S1185	no matches	0	no matches	0	no matches	0	1	no matches	0	no matches	0	0	24247	-1				G1,G2		1	1	0	0	0	0		https://gnps.ucsd.edu//ProteoSAFe/result.jsp?task=fe2b002ce423463da78e55d8adde536f&view=cluster_details&protein=24247&show=true	https://gnps.ucsd.edu/ProteoSAFe/result.jsp?view=network_displayer&componentindex=-1&task=fe2b002ce423463da78e55d8adde536f&show=true									24247	2	183.051		183.051	0	1099.17	FALSE	24247
	no matches	0	2688	no matches	0	no matches	0	no matches	0	3	no matches	0	no matches	0	0	24866	2688				G1	1	3	0	0	0	0	0		https://gnps.ucsd.edu//ProteoSAFe/result.jsp?task=fe2b002ce423463da78e55d8adde536f&view=cluster_details&protein=24866&show=true	https://gnps.ucsd.edu/ProteoSAFe/result.jsp?view=network_displayer&componentindex=2688&task=fe2b002ce423463da78e55d8adde536f&show=true									24866	3	183.081		183.081	0	1110.84	FALSE	24866
	no matches	0	S3663	no matches	0	no matches	0	no matches	0	1	no matches	0	no matches	0	0	74780	-1				G1,G3		1	0	1	0	0	0		https://gnps.ucsd.edu//ProteoSAFe/result.jsp?task=fe2b002ce423463da78e55d8adde536f&view=cluster_details&protein=74780&show=true	https://gnps.ucsd.edu/ProteoSAFe/result.jsp?view=network_displayer&componentindex=-1&task=fe2b002ce423463da78e55d8adde536f&show=true									74780	2	269.983		269.983	0	858.926	FALSE	74780
	no matches	0	8	no matches	0	no matches	0	no matches	0	98	no matches	0	no matches	0	0	18601	8				G1,G4	3	1	0	0	1	0	0		https://gnps.ucsd.edu//ProteoSAFe/result.jsp?task=fe2b002ce423463da78e55d8adde536f&view=cluster_details&protein=18601&show=true	https://gnps.ucsd.edu/ProteoSAFe/result.jsp?view=network_displayer&componentindex=8&task=fe2b002ce423463da78e55d8adde536f&show=true									18601	2	173.082		173.082	0	1494.15	FALSE	18601
	no matches	0	S1317	no matches	0	no matches	0	no matches	0	1	no matches	0	no matches	0	0	27827	-1				G2,G3,G4		0	1	2	3	0	0		https://gnps.ucsd.edu//ProteoSAFe/result.jsp?task=fe2b002ce423463da78e55d8adde536f&view=cluster_details&protein=27827&show=true	https://gnps.ucsd.edu/ProteoSAFe/result.jsp?view=network_displayer&componentindex=-1&task=fe2b002ce423463da78e55d8adde536f&show=true									27827	6	187.097		187.097	0	827.787	FALSE	27827
	no matches	0	1158	no matches	0	no matches	0	no matches	0	2	no matches	0	no matches	0	0	74022	1158				G1,G3,G4	1	4	0	1	2	0	0		https://gnps.ucsd.edu//ProteoSAFe/result.jsp?task=fe2b002ce423463da78e55d8adde536f&view=cluster_details&protein=74022&show=true	https://gnps.ucsd.edu/ProteoSAFe/result.jsp?view=network_displayer&componentindex=1158&task=fe2b002ce423463da78e55d8adde536f&show=true									74022	7	267.16		267.16	0	1305.61	FALSE	74022
	no matches	0	1645	no matches	0	no matches	0	no matches	0	4	no matches	0	no matches	0	0	93105	1645				G1,G2,G3,G4	2	5	2	1	3	0	0		https://gnps.ucsd.edu//ProteoSAFe/result.jsp?task=fe2b002ce423463da78e55d8adde536f&view=cluster_details&protein=93105&show=true	https://gnps.ucsd.edu/ProteoSAFe/result.jsp?view=network_displayer&componentindex=1645&task=fe2b002ce423463da78e55d8adde536f&show=true									93105	11	355.249		355.249	0	1247.03	FALSE	93105
	no matches	0	682	no matches	0	no matches	0	no matches	0	3	no matches	0	no matches	0	0	118556	682				G1,G2	1	2	1	0	0	0	0		https://gnps.ucsd.edu//ProteoSAFe/result.jsp?task=fe2b002ce423463da78e55d8adde536f&view=cluster_details&protein=118556&show=true	https://gnps.ucsd.edu/ProteoSAFe/result.jsp?view=network_displayer&componentindex=682&task=fe2b002ce423463da78e55d8adde536f&show=true									118556	3	479.227		479.227	0	866.476	FALSE	118556
	no matches	0	S577	no matches	0	no matches	0	no matches	0	1	no matches	0	no matches	0	0	11194	-1				G1,G3		2	0	1	0	0	0		https://gnps.ucsd.edu//ProteoSAFe/result.jsp?task=fe2b002ce423463da78e55d8adde536f&view=cluster_details&protein=11194&show=true	https://gnps.ucsd.edu/ProteoSAFe/result.jsp?view=network_displayer&componentindex=-1&task=fe2b002ce423463da78e55d8adde536f&show=true									11194	3	157.123		157.123	0	836.506	FALSE	11194
	no matches	0	S963	no matches	0	no matches	0	no matches	0	1	no matches	0	no matches	0	0	18468	-1				G1,G3		9	0	2	0	0	0		https://gnps.ucsd.edu//ProteoSAFe/result.jsp?task=fe2b002ce423463da78e55d8adde536f&view=cluster_details&protein=18468&show=true	https://gnps.ucsd.edu/ProteoSAFe/result.jsp?view=network_displayer&componentindex=-1&task=fe2b002ce423463da78e55d8adde536f&show=true									18468	11	173.081		173.081	0	819.688	FALSE	18468
	no matches	0	S585	no matches	0	no matches	0	no matches	0	1	no matches	0	no matches	0	0	11386	-1				G1		2	0	0	0	0	0		https://gnps.ucsd.edu//ProteoSAFe/result.jsp?task=fe2b002ce423463da78e55d8adde536f&view=cluster_details&protein=11386&show=true	https://gnps.ucsd.edu/ProteoSAFe/result.jsp?view=network_displayer&componentindex=-1&task=fe2b002ce423463da78e55d8adde536f&show=true									11386	2	157.123		157.123	0	1648.15	FALSE	11386
	no matches	0	2617	no matches	0	no matches	0	no matches	0	3	no matches	0	no matches	0	0	120462	2617				G1,G4	1	2	0	0	1	0	0		https://gnps.ucsd.edu//ProteoSAFe/result.jsp?task=fe2b002ce423463da78e55d8adde536f&view=cluster_details&protein=120462&show=true	https://gnps.ucsd.edu/ProteoSAFe/result.jsp?view=network_displayer&componentindex=2617&task=fe2b002ce423463da78e55d8adde536f&show=true									120462	3	587.129		587.129	0	783.158	FALSE	120462
	Benzene and substituted derivatives	0.453125	533	Benzophenones	0.453125	Organic compounds	0.453125	Aromatic homomonocyclic compounds	0.453125	64	Benzophenones	0.453125	Benzenoids	0.453125	0	24474	533				G1,G2,G3,G4,G5	5	4	5	3	7	4	0		https://gnps.ucsd.edu//ProteoSAFe/result.jsp?task=fe2b002ce423463da78e55d8adde536f&view=cluster_details&protein=24474&show=true	https://gnps.ucsd.edu/ProteoSAFe/result.jsp?view=network_displayer&componentindex=533&task=fe2b002ce423463da78e55d8adde536f&show=true									24474	23	183.081		183.081	0	865.282	FALSE	24474
	no matches	0	S820	no matches	0	no matches	0	no matches	0	1	no matches	0	no matches	0	0	15910	-1				G3		0	0	2	0	0	0		https://gnps.ucsd.edu//ProteoSAFe/result.jsp?task=fe2b002ce423463da78e55d8adde536f&view=cluster_details&protein=15910&show=true	https://gnps.ucsd.edu/ProteoSAFe/result.jsp?view=network_displayer&componentindex=-1&task=fe2b002ce423463da78e55d8adde536f&show=true									15910	2	169.123		169.123	0	754.144	FALSE	15910
	no matches	0	S6118	no matches	0	no matches	0	no matches	0	1	no matches	0	no matches	0	0	105526	-1				G1,G2,G3,G4		5	2	5	3	0	0		https://gnps.ucsd.edu//ProteoSAFe/result.jsp?task=fe2b002ce423463da78e55d8adde536f&view=cluster_details&protein=105526&show=true	https://gnps.ucsd.edu/ProteoSAFe/result.jsp?view=network_displayer&componentindex=-1&task=fe2b002ce423463da78e55d8adde536f&show=true									105526	15	392.171		392.171	0	1046.45	FALSE	105526
	no matches	0	143	no matches	0	no matches	0	no matches	0	93	no matches	0	no matches	0	0	21793	143				G2,G3,G4	3	0	1	3	3	0	0		https://gnps.ucsd.edu//ProteoSAFe/result.jsp?task=fe2b002ce423463da78e55d8adde536f&view=cluster_details&protein=21793&show=true	https://gnps.ucsd.edu/ProteoSAFe/result.jsp?view=network_displayer&componentindex=143&task=fe2b002ce423463da78e55d8adde536f&show=true									21793	7	180.087		180.087	0	413.368	FALSE	21793
	no matches	0	S3957	no matches	0	no matches	0	no matches	0	1	no matches	0	no matches	0	0	78220	-1				G5		0	0	0	0	2	0		https://gnps.ucsd.edu//ProteoSAFe/result.jsp?task=fe2b002ce423463da78e55d8adde536f&view=cluster_details&protein=78220&show=true	https://gnps.ucsd.edu/ProteoSAFe/result.jsp?view=network_displayer&componentindex=-1&task=fe2b002ce423463da78e55d8adde536f&show=true									78220	2	279.16		279.16	0	919.862	FALSE	78220
	no matches	0	5	no matches	0	no matches	0	no matches	0	100	no matches	0	no matches	0	0	21217	5				G1,G2,G3	5	4	1	1	0	0	0		https://gnps.ucsd.edu//ProteoSAFe/result.jsp?task=fe2b002ce423463da78e55d8adde536f&view=cluster_details&protein=21217&show=true	https://gnps.ucsd.edu/ProteoSAFe/result.jsp?view=network_displayer&componentindex=5&task=fe2b002ce423463da78e55d8adde536f&show=true									21217	6	176.973		176.973	0	496.5	FALSE	21217
	no matches	0	S7359	no matches	0	no matches	0	no matches	0	1	no matches	0	no matches	0	0	120981	-1				G1,G4		2	0	0	2	0	0		https://gnps.ucsd.edu//ProteoSAFe/result.jsp?task=fe2b002ce423463da78e55d8adde536f&view=cluster_details&protein=120981&show=true	https://gnps.ucsd.edu/ProteoSAFe/result.jsp?view=network_displayer&componentindex=-1&task=fe2b002ce423463da78e55d8adde536f&show=true									120981	4	702.315		702.315	0	1080.24	FALSE	120981
	no matches	0	261	no matches	0	no matches	0	no matches	0	65	no matches	0	no matches	0	0	43508	261				G1,G2,G3	4	12	8	10	0	0	0		https://gnps.ucsd.edu//ProteoSAFe/result.jsp?task=fe2b002ce423463da78e55d8adde536f&view=cluster_details&protein=43508&show=true	https://gnps.ucsd.edu/ProteoSAFe/result.jsp?view=network_displayer&componentindex=261&task=fe2b002ce423463da78e55d8adde536f&show=true									43508	30	216.982		216.982	0	1268.78	FALSE	43508
	no matches	0	15	no matches	0	no matches	0	no matches	0	91	no matches	0	no matches	0	0	30050	15				G1,G2,G3,G4,G5	6	6	2	4	2	2	0		https://gnps.ucsd.edu//ProteoSAFe/result.jsp?task=fe2b002ce423463da78e55d8adde536f&view=cluster_details&protein=30050&show=true	https://gnps.ucsd.edu/ProteoSAFe/result.jsp?view=network_displayer&componentindex=15&task=fe2b002ce423463da78e55d8adde536f&show=true									30050	16	198.098		198.098	0	1370.82	FALSE	30050
	no matches	0	376	no matches	0	no matches	0	no matches	0	5	no matches	0	no matches	0	0	100645	376				G1,G2,G3,G4	1	36	8	4	7	0	0		https://gnps.ucsd.edu//ProteoSAFe/result.jsp?task=fe2b002ce423463da78e55d8adde536f&view=cluster_details&protein=100645&show=true	https://gnps.ucsd.edu/ProteoSAFe/result.jsp?view=network_displayer&componentindex=376&task=fe2b002ce423463da78e55d8adde536f&show=true									100645	55	383.04		383.04	0	1108.33	FALSE	100645
	no matches	0	176	no matches	0	no matches	0	no matches	0	76	no matches	0	no matches	0	0	26700	176				G2,G4	10	0	1	0	1	0	0		https://gnps.ucsd.edu//ProteoSAFe/result.jsp?task=fe2b002ce423463da78e55d8adde536f&view=cluster_details&protein=26700&show=true	https://gnps.ucsd.edu/ProteoSAFe/result.jsp?view=network_displayer&componentindex=176&task=fe2b002ce423463da78e55d8adde536f&show=true									26700	2	186.982		186.982	0	1622.54	FALSE	26700
	no matches	0	5	no matches	0	no matches	0	no matches	0	100	no matches	0	no matches	0	0	21161	5				G1,G5	7	5	0	0	0	1	0		https://gnps.ucsd.edu//ProteoSAFe/result.jsp?task=fe2b002ce423463da78e55d8adde536f&view=cluster_details&protein=21161&show=true	https://gnps.ucsd.edu/ProteoSAFe/result.jsp?view=network_displayer&componentindex=5&task=fe2b002ce423463da78e55d8adde536f&show=true									21161	6	176.972		176.972	0	1499.13	FALSE	21161
	no matches	0	S4175	no matches	0	no matches	0	no matches	0	1	no matches	0	no matches	0	0	82103	-1				G1		3	0	0	0	0	0		https://gnps.ucsd.edu//ProteoSAFe/result.jsp?task=fe2b002ce423463da78e55d8adde536f&view=cluster_details&protein=82103&show=true	https://gnps.ucsd.edu/ProteoSAFe/result.jsp?view=network_displayer&componentindex=-1&task=fe2b002ce423463da78e55d8adde536f&show=true									82103	3	289.035		289.035	0	1288.07	FALSE	82103
	no matches	0	197	no matches	0	no matches	0	no matches	0	6	no matches	0	no matches	0	0	52123	197				G1,G4	1	1	0	0	2	0	0		https://gnps.ucsd.edu//ProteoSAFe/result.jsp?task=fe2b002ce423463da78e55d8adde536f&view=cluster_details&protein=52123&show=true	https://gnps.ucsd.edu/ProteoSAFe/result.jsp?view=network_displayer&componentindex=197&task=fe2b002ce423463da78e55d8adde536f&show=true									52123	3	225.149		225.149	0	1201.86	FALSE	52123
	no matches	0	S6747	no matches	0	no matches	0	no matches	0	1	no matches	0	no matches	0	0	113506	-1				G3		0	0	2	0	0	0		https://gnps.ucsd.edu//ProteoSAFe/result.jsp?task=fe2b002ce423463da78e55d8adde536f&view=cluster_details&protein=113506&show=true	https://gnps.ucsd.edu/ProteoSAFe/result.jsp?view=network_displayer&componentindex=-1&task=fe2b002ce423463da78e55d8adde536f&show=true									113506	2	449.291		449.291	0	1219.61	FALSE	113506
	no matches	0	16	no matches	0	no matches	0	no matches	0	60	no matches	0	no matches	0	0	69117	16				G1,G2,G3,G4	10	3	4	3	3	0	0		https://gnps.ucsd.edu//ProteoSAFe/result.jsp?task=fe2b002ce423463da78e55d8adde536f&view=cluster_details&protein=69117&show=true	https://gnps.ucsd.edu/ProteoSAFe/result.jsp?view=network_displayer&componentindex=16&task=fe2b002ce423463da78e55d8adde536f&show=true									69117	13	255.108		255.108	0	1397.13	FALSE	69117
	no matches	0	5	no matches	0	no matches	0	no matches	0	100	no matches	0	no matches	0	0	21285	5				G1,G4	8	1	0	0	1	0	0		https://gnps.ucsd.edu//ProteoSAFe/result.jsp?task=fe2b002ce423463da78e55d8adde536f&view=cluster_details&protein=21285&show=true	https://gnps.ucsd.edu/ProteoSAFe/result.jsp?view=network_displayer&componentindex=5&task=fe2b002ce423463da78e55d8adde536f&show=true									21285	2	176.973		176.973	0	512.331	FALSE	21285
	no matches	0	239	no matches	0	no matches	0	no matches	0	72	no matches	0	no matches	0	0	26176	239				G1,G2,G4	9	2	1	0	2	0	0		https://gnps.ucsd.edu//ProteoSAFe/result.jsp?task=fe2b002ce423463da78e55d8adde536f&view=cluster_details&protein=26176&show=true	https://gnps.ucsd.edu/ProteoSAFe/result.jsp?view=network_displayer&componentindex=239&task=fe2b002ce423463da78e55d8adde536f&show=true									26176	5	184.986		184.986	0	1131.25	FALSE	26176
	Glycerophospholipids	0.0714286	245	1-acyl-sn-glycero-3-phosphoethanolamines	0.0714286	Organic compounds	0.142857	Aliphatic acyclic compounds	0.142857	14	Glycerophosphoethanolamines	0.0714286	Lipids and lipid-like molecules	0.142857	0	121130	245				G1,G3	3	5	0	4	0	0	0		https://gnps.ucsd.edu//ProteoSAFe/result.jsp?task=fe2b002ce423463da78e55d8adde536f&view=cluster_details&protein=121130&show=true	https://gnps.ucsd.edu/ProteoSAFe/result.jsp?view=network_displayer&componentindex=245&task=fe2b002ce423463da78e55d8adde536f&show=true									121130	9	892.499		892.499	0	1433.57	FALSE	121130
	no matches	0	S246	no matches	0	no matches	0	no matches	0	1	no matches	0	no matches	0	0	2855	-1				G1,G2,G3,G4		1	1	1	1	0	0		https://gnps.ucsd.edu//ProteoSAFe/result.jsp?task=fe2b002ce423463da78e55d8adde536f&view=cluster_details&protein=2855&show=true	https://gnps.ucsd.edu/ProteoSAFe/result.jsp?view=network_displayer&componentindex=-1&task=fe2b002ce423463da78e55d8adde536f&show=true									2855	4	149.024		149.024	0	241.835	FALSE	2855
	no matches	0	S1211	no matches	0	no matches	0	no matches	0	1	no matches	0	no matches	0	0	24492	-1				G1		2	0	0	0	0	0		https://gnps.ucsd.edu//ProteoSAFe/result.jsp?task=fe2b002ce423463da78e55d8adde536f&view=cluster_details&protein=24492&show=true	https://gnps.ucsd.edu/ProteoSAFe/result.jsp?view=network_displayer&componentindex=-1&task=fe2b002ce423463da78e55d8adde536f&show=true									24492	2	183.081		183.081	0	1613.98	FALSE	24492
	no matches	0	S2681	no matches	0	no matches	0	no matches	0	1	no matches	0	no matches	0	0	58604	-1				G2,G4		0	1	0	1	0	0		https://gnps.ucsd.edu//ProteoSAFe/result.jsp?task=fe2b002ce423463da78e55d8adde536f&view=cluster_details&protein=58604&show=true	https://gnps.ucsd.edu/ProteoSAFe/result.jsp?view=network_displayer&componentindex=-1&task=fe2b002ce423463da78e55d8adde536f&show=true									58604	2	235.17		235.17	0	793.588	FALSE	58604
	no matches	0	S408	no matches	0	no matches	0	no matches	0	1	no matches	0	no matches	0	0	8907	-1				G1,G3		6	0	2	0	0	0		https://gnps.ucsd.edu//ProteoSAFe/result.jsp?task=fe2b002ce423463da78e55d8adde536f&view=cluster_details&protein=8907&show=true	https://gnps.ucsd.edu/ProteoSAFe/result.jsp?view=network_displayer&componentindex=-1&task=fe2b002ce423463da78e55d8adde536f&show=true									8907	8	153.128		153.128	0	1076.38	FALSE	8907
	no matches	0	1742	no matches	0	no matches	0	no matches	0	2	no matches	0	no matches	0	0	37052	1742				G1	1	2	0	0	0	0	0		https://gnps.ucsd.edu//ProteoSAFe/result.jsp?task=fe2b002ce423463da78e55d8adde536f&view=cluster_details&protein=37052&show=true	https://gnps.ucsd.edu/ProteoSAFe/result.jsp?view=network_displayer&componentindex=1742&task=fe2b002ce423463da78e55d8adde536f&show=true									37052	2	207.175		207.175	0	1090.78	FALSE	37052
	no matches	0	118	no matches	0	no matches	0	no matches	0	19	no matches	0	no matches	0	0	105074	118				G1,G2	5	1	1	0	0	0	0		https://gnps.ucsd.edu//ProteoSAFe/result.jsp?task=fe2b002ce423463da78e55d8adde536f&view=cluster_details&protein=105074&show=true	https://gnps.ucsd.edu/ProteoSAFe/result.jsp?view=network_displayer&componentindex=118&task=fe2b002ce423463da78e55d8adde536f&show=true									105074	2	777.183		389.091	0	1358.32	FALSE	105074
	Lactones	0.02	47	Delta valerolactones	0.02	Organic compounds	0.02	Aliphatic heteromonocyclic compounds	0.02	100	Delta valerolactones	0.02	Organoheterocyclic compounds	0.02	0	15970	47				G1	1	2	0	0	0	0	0		https://gnps.ucsd.edu//ProteoSAFe/result.jsp?task=fe2b002ce423463da78e55d8adde536f&view=cluster_details&protein=15970&show=true	https://gnps.ucsd.edu/ProteoSAFe/result.jsp?view=network_displayer&componentindex=47&task=fe2b002ce423463da78e55d8adde536f&show=true									15970	2	169.123		169.123	0	1039.88	FALSE	15970
	no matches	0	S6309	no matches	0	no matches	0	no matches	0	1	no matches	0	no matches	0	0	110179	-1				G1,G4		2	0	0	1	0	0		https://gnps.ucsd.edu//ProteoSAFe/result.jsp?task=fe2b002ce423463da78e55d8adde536f&view=cluster_details&protein=110179&show=true	https://gnps.ucsd.edu/ProteoSAFe/result.jsp?view=network_displayer&componentindex=-1&task=fe2b002ce423463da78e55d8adde536f&show=true									110179	3	407.23		407.23	0	973.534	FALSE	110179
	no matches	0	S5129	no matches	0	no matches	0	no matches	0	1	no matches	0	no matches	0	0	88664	-1				G1,G2,G3,G4,G5		6	2	1	2	4	0		https://gnps.ucsd.edu//ProteoSAFe/result.jsp?task=fe2b002ce423463da78e55d8adde536f&view=cluster_details&protein=88664&show=true	https://gnps.ucsd.edu/ProteoSAFe/result.jsp?view=network_displayer&componentindex=-1&task=fe2b002ce423463da78e55d8adde536f&show=true									88664	15	332.121		332.121	0	1198.82	FALSE	88664
M+H	Glycerophospholipids	0.840909	323	Glycerophosphocholines	0.840909	Organic compounds	0.840909	Aliphatic acyclic compounds	0.840909	44	Glycerophosphocholines	0.840909	Lipids and lipid-like molecules	0.840909	0	70669	323	SN-GLYCERO-3-PHOSPHOCHOLINE	isolated	MoNA:MoNA036712	G1,G3	2	1	0	1	0	0	0	http://gnps.ucsd.edu/ProteoSAFe/gnpslibraryspectrum.jsp?SpectrumID=CCMSLIB00006684253	https://gnps.ucsd.edu//ProteoSAFe/result.jsp?task=fe2b002ce423463da78e55d8adde536f&view=cluster_details&protein=70669&show=true	https://gnps.ucsd.edu/ProteoSAFe/result.jsp?view=network_displayer&componentindex=323&task=fe2b002ce423463da78e55d8adde536f&show=true	"InChI=1S/C8H20NO6P/c1-9(2,3)4-5-14-16(12,13)15-7-8(11)6-10/h8,10-11H,4-7H2,1-3H3/t8-/m0/s1"	qTof	ESI	positive	3	0.00100708	0.90472	3.90175	70669	2	258.111	MoNA	258.111	0	1418.64	FALSE	70669	7
	no matches	0	S618	no matches	0	no matches	0	no matches	0	1	no matches	0	no matches	0	0	12136	-1				G1		2	0	0	0	0	0		https://gnps.ucsd.edu//ProteoSAFe/result.jsp?task=fe2b002ce423463da78e55d8adde536f&view=cluster_details&protein=12136&show=true	https://gnps.ucsd.edu/ProteoSAFe/result.jsp?view=network_displayer&componentindex=-1&task=fe2b002ce423463da78e55d8adde536f&show=true									12136	2	161.03		161.03	0	930.139	FALSE	12136
	no matches	0	44	no matches	0	no matches	0	no matches	0	94	no matches	0	no matches	0	0	28785	44				G1,G3,G5	8	4	0	2	0	1	0		https://gnps.ucsd.edu//ProteoSAFe/result.jsp?task=fe2b002ce423463da78e55d8adde536f&view=cluster_details&protein=28785&show=true	https://gnps.ucsd.edu/ProteoSAFe/result.jsp?view=network_displayer&componentindex=44&task=fe2b002ce423463da78e55d8adde536f&show=true									28785	7	194.98		194.98	0	1570.12	FALSE	28785
	no matches	0	S653	no matches	0	no matches	0	no matches	0	1	no matches	0	no matches	0	0	13125	-1				G1,G2,G3,G4		6	6	3	10	0	0		https://gnps.ucsd.edu//ProteoSAFe/result.jsp?task=fe2b002ce423463da78e55d8adde536f&view=cluster_details&protein=13125&show=true	https://gnps.ucsd.edu/ProteoSAFe/result.jsp?view=network_displayer&componentindex=-1&task=fe2b002ce423463da78e55d8adde536f&show=true									13125	25	161.133		161.133	0	1337.57	FALSE	13125
	no matches	0	S7081	no matches	0	no matches	0	no matches	0	1	no matches	0	no matches	0	0	119149	-1				G1,G2,G3,G4		49	6	6	16	0	0		https://gnps.ucsd.edu//ProteoSAFe/result.jsp?task=fe2b002ce423463da78e55d8adde536f&view=cluster_details&protein=119149&show=true	https://gnps.ucsd.edu/ProteoSAFe/result.jsp?view=network_displayer&componentindex=-1&task=fe2b002ce423463da78e55d8adde536f&show=true									119149	77	505.178		505.178	0	1363.89	FALSE	119149
	Benzopyrans	0.0327869	126	Flavones	0.0327869	Organic compounds	0.114754	Aromatic heteropolycyclic compounds	0.0819672	61	1-benzopyrans	0.0327869	Organoheterocyclic compounds	0.0327869	0	111963	126				G1,G2,G3,G4	10	26	6	2	10	0	0		https://gnps.ucsd.edu//ProteoSAFe/result.jsp?task=fe2b002ce423463da78e55d8adde536f&view=cluster_details&protein=111963&show=true	https://gnps.ucsd.edu/ProteoSAFe/result.jsp?view=network_displayer&componentindex=126&task=fe2b002ce423463da78e55d8adde536f&show=true									111963	44	423.2		423.2	0	784.759	FALSE	111963
	no matches	0	S3859	no matches	0	no matches	0	no matches	0	1	no matches	0	no matches	0	0	76980	-1				G5		0	0	0	0	10	0		https://gnps.ucsd.edu//ProteoSAFe/result.jsp?task=fe2b002ce423463da78e55d8adde536f&view=cluster_details&protein=76980&show=true	https://gnps.ucsd.edu/ProteoSAFe/result.jsp?view=network_displayer&componentindex=-1&task=fe2b002ce423463da78e55d8adde536f&show=true									76980	10	277.106		277.106	0	735.511	FALSE	76980
	no matches	0	S5037	no matches	0	no matches	0	no matches	0	1	no matches	0	no matches	0	0	87254	-1				G3		0	0	2	0	0	0		https://gnps.ucsd.edu//ProteoSAFe/result.jsp?task=fe2b002ce423463da78e55d8adde536f&view=cluster_details&protein=87254&show=true	https://gnps.ucsd.edu/ProteoSAFe/result.jsp?view=network_displayer&componentindex=-1&task=fe2b002ce423463da78e55d8adde536f&show=true									87254	2	655.215		328.107	0	1098.24	FALSE	87254
	no matches	0	S7084	no matches	0	no matches	0	no matches	0	1	no matches	0	no matches	0	0	119246	-1				G5		0	0	0	0	3	0		https://gnps.ucsd.edu//ProteoSAFe/result.jsp?task=fe2b002ce423463da78e55d8adde536f&view=cluster_details&protein=119246&show=true	https://gnps.ucsd.edu/ProteoSAFe/result.jsp?view=network_displayer&componentindex=-1&task=fe2b002ce423463da78e55d8adde536f&show=true									119246	3	506.095		506.095	0	770.174	FALSE	119246
[truncated: 16,074 more rows]
[truncated: 5 more columns]
